# Supplementary material for: Comparative Metagenomics Reveals the Distinctive Adaptive Features of the Spongia officinalis Endosymbiotic Consortium
Source: Front Microbiol. 2017 Dec 14;8:2499. doi: 10.3389/fmicb.2017.02499 (PMC5735121; doi:10.3389/fmicb.2017.02499)
Supplement: Supplementary file 1 [file Table_1.XLSX]

## Sheet: Sheet1
Table S1 │Number of sequence reads per quality control steps using the EBI metagenomics (EMG) pipeline, version 2.0.
Samplesa	Raw readsb	Initial Readsc	Trimmingd	Length filteringe	CDS with function	% reads with function	16SrRNA genes
Sp_230	15752748	14439237	14354691	10231826	2303599	22.5141	4759
Sp_231	15905666	14997209	14882923	10002841	2275507	22.7486	4151
Sp_232	14212346	13124759	13055642	9300530	2027995	21.8052	3407
Sp_233	17124880	16247027	16128196	10942309	2446913	22.3619	4672
Sd_01	15144624	14615441	14489411	10103957	2056521	20.3536	4267
Sd_02	13139860	12736218	12628923	8564575	1808840	21.12	3156
Sd_03	15930976	15239557	15127139	10910409	2199313	20.1579	4512
Sw_01	14690976	13907188	13786953	10963554	2426144	22.1292	8188
Sw_02	15262092	14119537	14008334	11063807	2298500	20.7749	7538
Sw_03	15330766	14409724	14278407	11020193	2312854	20.9874	8901
Totals	152494934	143835897	142740619	103104001	22156186	n.a.	53551
a Sp, Sponges; Sd, Sediments; Sw, Seawater.
b Total number of high-quality, 100bp paired end reads retrieved per sample.
c Total number of reads per sample after merging overlapping paired end Illumina reads with SeqPrep.
d Total number of reads per sample after removal of reads with low quality ends and > 10% undetermined nucleotides.
e Number of reads per sample after removal of reads with less than 100 nucleotides in length.
