# Supplementary material for: Comparative Metagenomics Reveals the Distinctive Adaptive Features of the Spongia officinalis Endosymbiotic Consortium
Source: Front Microbiol. 2017 Dec 14;8:2499. doi: 10.3389/fmicb.2017.02499 (PMC5735121; doi:10.3389/fmicb.2017.02499)
Supplement: Supplementary file 2 [file Table_2.XLSX]

## Sheet: TABLE S2 (A)
TABLE S2 (A) │16S rRNAgene-based distribution of microbial phyla across biotopesa.
Phylum absolute abundances per sample		Spongia officinalis					Sediments				Seawater
Domain	Phylum	Sp_230	Sp_231	Sp_232	Sp_233	Spo %b	Sd_01	Sd_02	Sd_03	Sd %	Sw_01	Sw_02	Sw_03	Sw %
Archaea	Crenarchaeota	13	13	118	51	0.011478	113	114	56	0.0237118	4	0	0	0.000162423
Archaea	Euryarchaeota	0	0	0	0	0	0	0	0	0	6	10	2	0.000730905
Archaea	Parvarchaeota	0	0	0	0	0	0	2	3	0.000418936	0	0	0	0
Bacteria	Acidobacteria	363	285	292	246	0.0698099	83	112	73	0.022455	0	4	1	0.000203029
Bacteria	Actinobacteria	322	894	386	866	0.14527	168	153	188	0.0426477	15	14	38	0.00272059
Bacteria	AncK6	87	76	34	81	0.0163635	0	0	0	0	0	0	1	4.06058e-05
Bacteria	Armatimonadetes	5	0	0	0	0.000294308	0	0	0	0	0	0	0	0
Bacteria	BRC1	1	1	2	0	0.000235446	0	1	0	8.37872e-05	0	0	0	0
Bacteria	Bacteroidetes	289	385	196	493	0.0802284	597	295	663	0.130289	4109	3868	4642	0.512405
Bacteria	Caldithrix	1	0	0	0	5.88616e-05	1	2	3	0.000502723	0	0	0	0
Bacteria	Chlamydiae	4	2	0	1	0.000412031	1	2	5	0.000670297	0	0	0	0
Bacteria	Chlorobi	0	0	0	0	0	5	0	9	0.00117302	0	0	1	4.06058e-05
Bacteria	Chloroflexi	1204	361	420	389	0.139737	20	18	31	0.00578132	4	0	3	0.000284241
Bacteria	Cyanobacteria/Chloroplasts	3	13	8	12	0.00211902	109	78	69	0.0214495	234	232	300	0.0311041
Bacteria	Elusimicrobia	1	0	0	1	0.000117723	3	0	2	0.000418936	0	0	0	0
Bacteria	FBP	0	0	1	2	0.000176585	0	0	1	8.37872e-05	0	0	0	0
Bacteria	Fibrobacteres	0	0	0	0	0	4	0	2	0.000502723	0	0	0	0
Bacteria	Firmicutes	1	6	3	5	0.000882924	20	8	22	0.00418936	0	3	12	0.000609088
Bacteria	Fusobacteria	0	0	0	0	0	5	0	5	0.000837872	0	0	0	0
Bacteria	GN02	0	0	0	0	0	1	3	4	0.000670297	0	1	1	8.12117e-05
Bacteria	GN04	0	0	0	0	0	2	0	0	0.000167574	0	0	0	0
Bacteria	Gemmatimonadetes	226	316	218	596	0.0798164	32	40	43	0.00963553	2	4	8	0.000568482
Bacteria	KSB3	1	0	0	1	0.000117723	1	0	1	0.000167574	0	1	0	4.06058e-05
Bacteria	LCP-89	0	1	0	0	5.88616e-05	1	0	0	8.37872e-05	0	0	0	0
Bacteria	Lentisphaerae	0	0	0	0	0	2	6	6	0.00117302	1	5	3	0.000365453
Bacteria	NKB19	0	1	0	0	5.88616e-05	0	1	1	0.000167574	0	0	0	0
Bacteria	Nitrospirae	20	4	62	46	0.00776973	28	19	11	0.00485966	0	0	3	0.000121818
Bacteria	OD1	0	0	0	0	0	3	2	10	0.00125681	0	0	0	0
Bacteria	OP11	0	0	0	0	0	0	1	0	8.37872e-05	0	0	0	0
Bacteria	OP3	0	0	0	0	0	1	2	3	0.000502723	0	0	0	0
Bacteria	OP8	0	1	0	0	5.88616e-05	2	0	2	0.000335149	0	0	0	0
Bacteria	PAUC34f	34	38	43	38	0.00900583	1	4	0	0.000418936	2	0	0	8.12117e-05
Bacteria	Planctomycetes	0	2	1	5	0.000470893	268	315	245	0.0693758	11	4	25	0.00162423
Bacteria	Poribacteria	215	380	430	368	0.0819942	2	1	2	0.000418936	2	2	2	0.000243635
Bacteria	Proteobacteria	681	498	314	421	0.112661	1784	1199	1856	0.405446	3100	2599	2816	0.345759
Bacteria	406	0	1	0	2	0.000176585	0	0	0	0	5	4	0	0.000365453
Bacteria	SBR1093	32	26	67	54	0.0105362	2	1	4	0.00058651	0	0	0	0
Bacteria	SR1	0	0	0	0	0	1	0	0	8.37872e-05	0	0	0	0
Bacteria	Spirochaetes	1	0	0	5	0.00035317	6	2	22	0.00251362	0	0	2	8.12117e-05
Bacteria	TM6	0	0	0	0	0	1	0	0	8.37872e-05	0	0	1	4.06058e-05
Bacteria	TM7	1	2	0	1	0.000235446	1	2	1	0.000335149	0	0	0	0
Bacteria	TPD-58	2	5	10	0	0.00100065	0	0	1	8.37872e-05	0	0	0	0
Bacteria	Tenericutes	0	0	0	0	0	1	0	7	0.000670297	0	0	0	0
Bacteria	Thermi	0	4	13	0	0.00100065	1	0	3	0.000335149	0	0	1	4.06058e-05
Bacteria	Unassigned_Bacteria	1	1	1	0	0.000176585	0	1	2	0.000251362	0	0	0	0
Bacteria	Verrucomicrobia	4	0	0	0	0.000235446	92	42	107	0.0201927	9	23	48	0.00324847
Bacteria	WPS-2	0	0	0	0	0	1	0	0	8.37872e-05	0	0	0	0
Bacteria	WS2	1	0	1	0	0.000117723	0	0	0	0	0	0	0	0
Bacteria	WS3	0	0	1	1	0.000117723	10	12	11	0.00276498	0	0	0	0
Bacteria	WWE1	0	0	0	0	0	0	0	1	8.37872e-05	0	0	0	0
Unassigned	Unassigned	1246	835	786	987	0.226853	894	718	1037	0.221952	684	764	991	0.0990376
Total	Total	4759	4151	3407	4672	16989	4267	3156	4512	11935	8188	7538	8901	24627
a Values correspond to absolute numbers of 16S rRNA gene reads retrieved per metagenome sample using the EBI Metagenomics platform. Bar charts present the percentage abundance of each phylum per sample.
b Average phylum relative abundances per microhabitat. Spo, sponges; Sd, Sediments; Sw, Seawater.

## Sheet: TABLE S2 (B)
TABLE S2 (B) │16S rRNAgene-based distribution of microbial OTUs across biotopesa.
OTU absolute abundances per sample		Spongia officinalis					Sediments				Seawater
OTU#	Taxonomy	Sp_230	Sp_231	Sp_232	Sp_233	Spo%	Sd_01	Sd_02	Sd_03	Sd %	Sw_01	Sw_02	Sw_03	Sw %
0	Root;unclassified	1246	835	786	987	0.226853	894	718	1037	0.221952	684	764	991	0.0990376
1	Root;k__Archaea;p__Crenarchaeota;c__Thaumarchaeota;o__Cenarchaeales;f__;g__;s__	0	0	0	0	0	1	0	0	8.37872e-05	0	0	0	0
2	Root;k__Archaea;p__Crenarchaeota;c__Thaumarchaeota;o__Cenarchaeales;f__Cenarchaeaceae;g__;s__	7	4	52	20	0.00488551	47	48	22	0.0098031	0	0	0	0
3	Root;k__Archaea;p__Crenarchaeota;c__Thaumarchaeota;o__Cenarchaeales;f__Cenarchaeaceae;g__Cenarchaeum;s__	0	0	1	0	5.88616e-05	0	0	0	0	0	0	0	0
4	Root;k__Archaea;p__Crenarchaeota;c__Thaumarchaeota;o__Cenarchaeales;f__Cenarchaeaceae;g__Cenarchaeum;s__symbiosum	0	0	2	0	0.000117723	2	0	0	0.000167574	1	0	0	4.06058e-05
5	Root;k__Archaea;p__Crenarchaeota;c__Thaumarchaeota;o__Cenarchaeales;f__Cenarchaeaceae;g__Nitrosopumilus;s__	6	9	63	31	0.00641592	63	64	32	0.0133222	3	0	0	0.000121818
6	Root;k__Archaea;p__Crenarchaeota;c__Thaumarchaeota;o__Cenarchaeales;f__SAGMA-X;g__;s__	0	0	0	0	0	0	0	1	8.37872e-05	0	0	0	0
7	Root;k__Archaea;p__Crenarchaeota;c__Thaumarchaeota;o__D-F10;f__;g__;s__	0	0	0	0	0	0	2	1	0.000251362	0	0	0	0
8	Root;k__Archaea;p__Euryarchaeota;c__Thermoplasmata;o__E2;f__MarinegroupII;g__;s__	0	0	0	0	0	0	0	0	0	6	10	2	0.000730905
9	Root;k__Archaea;p__[Parvarchaeota];c__[Parvarchaea];o__WCHD3-30;f__;g__;s__	0	0	0	0	0	0	1	1	0.000167574	0	0	0	0
10	Root;k__Archaea;p__[Parvarchaeota];c__[Parvarchaea];o__YLA114;f__;g__;s__	0	0	0	0	0	0	1	2	0.000251362	0	0	0	0
11	Root;k__Bacteria;p__;c__;o__;f__;g__;s__	1	1	1	0	0.000176585	0	1	2	0.000251362	0	0	0	0
12	Root;k__Bacteria;p__Acidobacteria;c__;o__;f__;g__;s__	0	0	1	1	0.000117723	6	7	3	0.00134059	0	0	0	0
13	Root;k__Bacteria;p__Acidobacteria;c__AT-s2-57;o__;f__;g__;s__	2	1	1	3	0.000412031	2	3	3	0.000670297	0	0	0	0
14	Root;k__Bacteria;p__Acidobacteria;c__AT-s54;o__;f__;g__;s__	0	0	0	0	0	2	0	1	0.000251362	0	0	0	0
15	Root;k__Bacteria;p__Acidobacteria;c__Acidobacteria-5;o__;f__;g__;s__	0	0	0	1	5.88616e-05	0	0	0	0	0	0	0	0
16	Root;k__Bacteria;p__Acidobacteria;c__Acidobacteria-6;o__BPC015;f__;g__;s__	66	85	33	52	0.0138913	10	5	1	0.00134059	0	0	0	0
17	Root;k__Bacteria;p__Acidobacteria;c__Acidobacteria-6;o__CCU21;f__;g__;s__	0	0	0	0	0	3	8	6	0.00142438	0	0	0	0
18	Root;k__Bacteria;p__Acidobacteria;c__Acidobacteria-6;o__iii1-15;f__;g__;s__	15	21	118	17	0.0100653	3	5	0	0.000670297	0	1	0	4.06058e-05
19	Root;k__Bacteria;p__Acidobacteria;c__Acidobacteria-6;o__iii1-15;f__RB40;g__;s__	0	2	1	0	0.000176585	1	0	0	8.37872e-05	0	0	0	0
20	Root;k__Bacteria;p__Acidobacteria;c__Acidobacteria-6;o__iii1-15;f__mb2424;g__;s__	0	0	0	1	5.88616e-05	1	0	0	8.37872e-05	0	0	0	0
21	Root;k__Bacteria;p__Acidobacteria;c__Acidobacteriia;o__Acidobacteriales;f__Acidobacteriaceae;g__;s__	0	1	0	0	5.88616e-05	1	0	1	0.000167574	0	0	0	0
22	Root;k__Bacteria;p__Acidobacteria;c__Acidobacteriia;o__Acidobacteriales;f__Acidobacteriaceae;g__Edaphobacter;s__	0	1	0	0	5.88616e-05	0	0	0	0	0	0	0	0
23	Root;k__Bacteria;p__Acidobacteria;c__Acidobacteriia;o__Acidobacteriales;f__Koribacteraceae;g__CandidatusKoribacter;s__	0	1	1	0	0.000117723	0	0	0	0	0	0	0	0
24	Root;k__Bacteria;p__Acidobacteria;c__BPC102;o__B110;f__;g__;s__	0	0	0	1	5.88616e-05	0	1	4	0.000418936	0	0	0	0
25	Root;k__Bacteria;p__Acidobacteria;c__DA052;o__Ellin6513;f__;g__;s__	0	0	1	1	0.000117723	0	0	0	0	0	0	0	0
26	Root;k__Bacteria;p__Acidobacteria;c__Holophagae;o__Holophagales;f__;g__;s__	0	0	0	0	0	1	0	0	8.37872e-05	0	0	0	0
27	Root;k__Bacteria;p__Acidobacteria;c__Holophagae;o__Holophagales;f__Holophagaceae;g__;s__	0	0	0	0	0	0	1	0	8.37872e-05	0	0	0	0
28	Root;k__Bacteria;p__Acidobacteria;c__OS-K;o__;f__;g__;s__	0	2	0	0	0.000117723	3	2	3	0.000670297	0	2	0	8.12117e-05
29	Root;k__Bacteria;p__Acidobacteria;c__PAUC37f;o__;f__;g__;s__	1	25	0	6	0.00188357	0	0	0	0	0	0	0	0
30	Root;k__Bacteria;p__Acidobacteria;c__RB25;o__;f__;g__;s__	5	3	0	2	0.000588616	13	36	26	0.00628404	0	0	0	0
31	Root;k__Bacteria;p__Acidobacteria;c__S035;o__;f__;g__;s__	0	0	0	0	0	1	0	0	8.37872e-05	0	0	0	0
32	Root;k__Bacteria;p__Acidobacteria;c__Solibacteres;o__Solibacterales;f__;g__;s__	1	5	2	2	0.000588616	0	1	0	8.37872e-05	0	0	0	0
33	Root;k__Bacteria;p__Acidobacteria;c__Solibacteres;o__Solibacterales;f__PAUC26f;g__;s__	15	47	7	44	0.00665136	0	2	2	0.000335149	0	0	0	0
34	Root;k__Bacteria;p__Acidobacteria;c__Solibacteres;o__Solibacterales;f__PK34;g__;s__	1	1	3	0	0.000294308	0	0	0	0	0	0	0	0
35	Root;k__Bacteria;p__Acidobacteria;c__Solibacteres;o__Solibacterales;f__Solibacteraceae;g__;s__	0	7	3	6	0.000941786	0	0	0	0	0	0	0	0
36	Root;k__Bacteria;p__Acidobacteria;c__Solibacteres;o__Solibacterales;f__Solibacteraceae;g__CandidatusSolibacter;s__	0	0	1	0	5.88616e-05	0	0	0	0	0	0	0	0
37	Root;k__Bacteria;p__Acidobacteria;c__Sva0725;o__Sva0725;f__;g__;s__	257	82	119	109	0.0333745	36	36	22	0.00787599	0	1	1	8.12117e-05
38	Root;k__Bacteria;p__Acidobacteria;c__[Chloracidobacteria];o__RB41;f__Ellin6075;g__;s__	0	0	0	0	0	0	5	1	0.000502723	0	0	0	0
39	Root;k__Bacteria;p__Acidobacteria;c__iii1-8;o__DS-18;f__;g__;s__	0	1	1	0	0.000117723	0	0	0	0	0	0	0	0
40	Root;k__Bacteria;p__Actinobacteria;c__Acidimicrobiia;o__Acidimicrobiales;f__;g__;s__	126	277	121	227	0.0442051	24	38	43	0.00879765	0	3	3	0.000243635
41	Root;k__Bacteria;p__Actinobacteria;c__Acidimicrobiia;o__Acidimicrobiales;f__AKIW874;g__;s__	0	12	5	9	0.0015304	0	0	0	0	0	0	0	0
42	Root;k__Bacteria;p__Actinobacteria;c__Acidimicrobiia;o__Acidimicrobiales;f__Acidimicrobiaceae;g__;s__	5	6	1	9	0.00123609	0	0	0	0	0	0	0	0
43	Root;k__Bacteria;p__Actinobacteria;c__Acidimicrobiia;o__Acidimicrobiales;f__Acidimicrobiaceae;g__Acidimicrobium;s__	0	1	0	0	5.88616e-05	0	0	0	0	0	0	0	0
44	Root;k__Bacteria;p__Actinobacteria;c__Acidimicrobiia;o__Acidimicrobiales;f__C111;g__;s__	5	11	3	5	0.00141268	60	32	38	0.0108923	9	6	21	0.00146181
45	Root;k__Bacteria;p__Actinobacteria;c__Acidimicrobiia;o__Acidimicrobiales;f__EB1017;g__;s__	1	1	1	1	0.000235446	1	0	1	0.000167574	0	0	1	4.06058e-05
46	Root;k__Bacteria;p__Actinobacteria;c__Acidimicrobiia;o__Acidimicrobiales;f__Iamiaceae;g__Iamia;s__	0	0	0	0	0	1	1	0	0.000167574	0	0	0	0
47	Root;k__Bacteria;p__Actinobacteria;c__Acidimicrobiia;o__Acidimicrobiales;f__JdFBGBact;g__;s__	1	0	0	1	0.000117723	12	10	9	0.0025974	0	0	0	0
48	Root;k__Bacteria;p__Actinobacteria;c__Acidimicrobiia;o__Acidimicrobiales;f__Microthrixaceae;g__;s__	0	0	0	0	0	0	1	1	0.000167574	0	0	1	4.06058e-05
49	Root;k__Bacteria;p__Actinobacteria;c__Acidimicrobiia;o__Acidimicrobiales;f__Microthrixaceae;g__CandidatusMicrothrix;s__parvicella	1	1	1	0	0.000176585	0	0	0	0	0	0	0	0
50	Root;k__Bacteria;p__Actinobacteria;c__Acidimicrobiia;o__Acidimicrobiales;f__OCS155;g__;s__	0	0	0	0	0	0	0	0	0	4	3	3	0.000406058
51	Root;k__Bacteria;p__Actinobacteria;c__Acidimicrobiia;o__Acidimicrobiales;f__SC3-41;g__;s__	4	2	2	5	0.000765201	4	8	9	0.00175953	0	0	0	0
52	Root;k__Bacteria;p__Actinobacteria;c__Acidimicrobiia;o__Acidimicrobiales;f__TK06;g__;s__	41	294	109	202	0.0380246	1	1	1	0.000251362	0	0	0	0
53	Root;k__Bacteria;p__Actinobacteria;c__Acidimicrobiia;o__Acidimicrobiales;f__ZA3409c;g__;s__	4	6	8	28	0.00270763	2	2	4	0.000670297	1	0	1	8.12117e-05
54	Root;k__Bacteria;p__Actinobacteria;c__Acidimicrobiia;o__Acidimicrobiales;f__koll13;g__;s__	11	23	16	14	0.00376714	37	49	59	0.0121491	0	0	2	8.12117e-05
55	Root;k__Bacteria;p__Actinobacteria;c__Acidimicrobiia;o__Acidimicrobiales;f__koll13;g__mixed;s__cultureisolatekoll13	0	0	0	0	0	1	0	0	8.37872e-05	0	0	0	0
56	Root;k__Bacteria;p__Actinobacteria;c__Acidimicrobiia;o__Acidimicrobiales;f__ntu14;g__;s__	0	0	0	0	0	3	1	3	0.00058651	0	0	0	0
57	Root;k__Bacteria;p__Actinobacteria;c__Acidimicrobiia;o__Acidimicrobiales;f__wb1_P06;g__;s__	112	244	113	331	0.0470893	13	4	10	0.00226225	0	0	0	0
58	Root;k__Bacteria;p__Actinobacteria;c__Actinobacteria;o__Actinomycetales;f__;g__;s__	6	8	2	25	0.00241333	0	1	0	8.37872e-05	0	0	2	8.12117e-05
59	Root;k__Bacteria;p__Actinobacteria;c__Actinobacteria;o__Actinomycetales;f__Actinomycetaceae;g__Actinomyces;s__	1	1	0	0	0.000117723	0	1	0	8.37872e-05	0	0	0	0
60	Root;k__Bacteria;p__Actinobacteria;c__Actinobacteria;o__Actinomycetales;f__Actinomycetaceae;g__Varibaculum;s__	0	0	0	0	0	0	0	0	0	0	0	1	4.06058e-05
61	Root;k__Bacteria;p__Actinobacteria;c__Actinobacteria;o__Actinomycetales;f__Intrasporangiaceae;g__;s__	0	0	0	1	5.88616e-05	0	0	1	8.37872e-05	0	0	0	0
62	Root;k__Bacteria;p__Actinobacteria;c__Actinobacteria;o__Actinomycetales;f__Microbacteriaceae;g__Agromyces;s__	0	0	0	0	0	0	0	0	0	0	0	1	4.06058e-05
63	Root;k__Bacteria;p__Actinobacteria;c__Actinobacteria;o__Actinomycetales;f__Microbacteriaceae;g__CandidatusAquiluna;s__rubra	0	0	0	0	0	0	0	0	0	0	1	0	4.06058e-05
64	Root;k__Bacteria;p__Actinobacteria;c__Actinobacteria;o__Actinomycetales;f__Microbacteriaceae;g__Microbacterium;s__	0	0	0	0	0	0	0	0	0	0	0	1	4.06058e-05
65	Root;k__Bacteria;p__Actinobacteria;c__Actinobacteria;o__Actinomycetales;f__Micrococcaceae;g__;s__	0	0	0	0	0	0	0	1	8.37872e-05	0	0	0	0
66	Root;k__Bacteria;p__Actinobacteria;c__Actinobacteria;o__Actinomycetales;f__Nocardioidaceae;g__;s__	0	2	0	1	0.000176585	0	0	0	0	0	0	0	0
67	Root;k__Bacteria;p__Actinobacteria;c__Actinobacteria;o__Actinomycetales;f__Nocardioidaceae;g__Aeromicrobium;s__	0	1	1	0	0.000117723	0	0	0	0	0	0	0	0
68	Root;k__Bacteria;p__Actinobacteria;c__Actinobacteria;o__Actinomycetales;f__Nocardiopsaceae;g__;s__	0	0	0	1	5.88616e-05	0	0	0	0	0	0	0	0
69	Root;k__Bacteria;p__Actinobacteria;c__Actinobacteria;o__Actinomycetales;f__Propionibacteriaceae;g__Propionibacterium;s__	0	0	0	0	0	1	0	0	8.37872e-05	0	0	0	0
70	Root;k__Bacteria;p__Actinobacteria;c__Actinobacteria;o__Actinomycetales;f__Propionibacteriaceae;g__Propionibacterium;s__acnes	0	0	0	0	0	1	0	0	8.37872e-05	0	1	0	4.06058e-05
71	Root;k__Bacteria;p__Actinobacteria;c__Actinobacteria;o__Actinomycetales;f__Pseudonocardiaceae;g__;s__	0	0	2	2	0.000235446	0	0	0	0	0	0	0	0
72	Root;k__Bacteria;p__Actinobacteria;c__Actinobacteria;o__Actinomycetales;f__Pseudonocardiaceae;g__Pseudonocardia;s__	2	0	0	0	0.000117723	0	0	0	0	0	0	0	0
73	Root;k__Bacteria;p__Actinobacteria;c__Actinobacteria;o__Actinomycetales;f__Ruaniaceae;g__;s__	0	1	0	0	5.88616e-05	0	0	1	8.37872e-05	0	0	0	0
74	Root;k__Bacteria;p__Actinobacteria;c__Actinobacteria;o__Actinomycetales;f__Sanguibacteraceae;g__Sanguibacter;s__	0	0	0	1	5.88616e-05	0	0	0	0	0	0	0	0
75	Root;k__Bacteria;p__Actinobacteria;c__Actinobacteria;o__Actinomycetales;f__Sporichthyaceae;g__;s__	0	0	0	0	0	0	0	0	0	1	0	0	4.06058e-05
76	Root;k__Bacteria;p__Actinobacteria;c__Actinobacteria;o__Actinomycetales;f__Streptomycetaceae;g__Streptomyces;s__	0	1	0	0	5.88616e-05	0	0	1	8.37872e-05	0	0	0	0
77	Root;k__Bacteria;p__Actinobacteria;c__Nitriliruptoria;o__Euzebyales;f__Euzebyaceae;g__Euzebya;s__	0	0	1	0	5.88616e-05	0	0	0	0	0	0	0	0
78	Root;k__Bacteria;p__Actinobacteria;c__Rubrobacteria;o__Rubrobacterales;f__Rubrobacteraceae;g__Rubrobacter;s__	1	0	0	1	0.000117723	0	0	0	0	0	0	0	0
79	Root;k__Bacteria;p__Actinobacteria;c__Thermoleophilia;o__;f__;g__;s__	0	0	0	0	0	0	0	1	8.37872e-05	0	0	0	0
80	Root;k__Bacteria;p__Actinobacteria;c__Thermoleophilia;o__Gaiellales;f__;g__;s__	0	0	0	0	0	2	1	3	0.000502723	0	0	0	0
81	Root;k__Bacteria;p__Actinobacteria;c__Thermoleophilia;o__Gaiellales;f__Gaiellaceae;g__;s__	1	2	0	2	0.000294308	4	2	1	0.00058651	0	0	0	0
82	Root;k__Bacteria;p__Actinobacteria;c__Thermoleophilia;o__Solirubrobacterales;f__;g__;s__	0	0	0	0	0	1	1	1	0.000251362	0	0	0	0
83	Root;k__Bacteria;p__Actinobacteria;c__Thermoleophilia;o__Solirubrobacterales;f__Patulibacteraceae;g__;s__	0	0	0	0	0	0	0	0	0	0	0	1	4.06058e-05
84	Root;k__Bacteria;p__AncK6;c__;o__;f__;g__;s__	87	76	34	81	0.0163635	0	0	0	0	0	0	1	4.06058e-05
85	Root;k__Bacteria;p__Armatimonadetes;c__[Fimbriimonadia];o__[Fimbriimonadales];f__;g__;s__	5	0	0	0	0.000294308	0	0	0	0	0	0	0	0
86	Root;k__Bacteria;p__BRC1;c__;o__;f__;g__;s__	1	1	2	0	0.000235446	0	1	0	8.37872e-05	0	0	0	0
87	Root;k__Bacteria;p__Bacteroidetes;c__;o__;f__;g__;s__	0	0	0	0	0	0	0	1	8.37872e-05	0	1	0	4.06058e-05
88	Root;k__Bacteria;p__Bacteroidetes;c__BME43;o__;f__;g__;s__	0	0	0	0	0	2	2	3	0.00058651	0	1	0	4.06058e-05
89	Root;k__Bacteria;p__Bacteroidetes;c__Bacteroidia;o__Bacteroidales;f__;g__;s__	0	0	0	0	0	18	1	51	0.0058651	11	16	18	0.00182726
90	Root;k__Bacteria;p__Bacteroidetes;c__Bacteroidia;o__Bacteroidales;f__GZKB119;g__;s__	0	0	0	0	0	0	0	0	0	2	0	2	0.000162423
91	Root;k__Bacteria;p__Bacteroidetes;c__Bacteroidia;o__Bacteroidales;f__ML635J-40;g__;s__	0	0	0	0	0	0	0	1	8.37872e-05	1	0	0	4.06058e-05
92	Root;k__Bacteria;p__Bacteroidetes;c__Bacteroidia;o__Bacteroidales;f__Marinilabiaceae;g__;s__	0	0	0	0	0	6	0	5	0.000921659	0	0	0	0
93	Root;k__Bacteria;p__Bacteroidetes;c__Bacteroidia;o__Bacteroidales;f__Prevotellaceae;g__Prevotella;s__	0	0	0	0	0	0	0	0	0	3	0	3	0.000243635
94	Root;k__Bacteria;p__Bacteroidetes;c__Bacteroidia;o__Bacteroidales;f__Rikenellaceae;g__;s__	0	0	0	0	0	0	1	0	8.37872e-05	0	0	0	0
95	Root;k__Bacteria;p__Bacteroidetes;c__Bacteroidia;o__Bacteroidales;f__Rikenellaceae;g__Blvii28;s__	0	0	0	0	0	0	0	0	0	2	0	1	0.000121818
96	Root;k__Bacteria;p__Bacteroidetes;c__Bacteroidia;o__Bacteroidales;f__SB-1;g__;s__	0	0	0	0	0	9	0	15	0.00201089	0	0	0	0
97	Root;k__Bacteria;p__Bacteroidetes;c__Bacteroidia;o__Bacteroidales;f__VC21_Bac22;g__;s__	0	0	0	0	0	2	0	0	0.000167574	1	2	3	0.000243635
98	Root;k__Bacteria;p__Bacteroidetes;c__Bacteroidia;o__Bacteroidales;f__[Paraprevotellaceae];g__Paraprevotella;s__	0	0	0	0	0	0	0	0	0	0	0	1	4.06058e-05
99	Root;k__Bacteria;p__Bacteroidetes;c__Cytophagia;o__Cytophagales;f__Cyclobacteriaceae;g__;s__	0	0	0	0	0	0	1	1	0.000167574	0	0	0	0
100	Root;k__Bacteria;p__Bacteroidetes;c__Cytophagia;o__Cytophagales;f__Cytophagaceae;g__;s__	0	0	0	0	0	1	3	1	0.000418936	2	0	1	0.000121818
101	Root;k__Bacteria;p__Bacteroidetes;c__Cytophagia;o__Cytophagales;f__Cytophagaceae;g__Adhaeribacter;s__	0	0	0	0	0	1	0	0	8.37872e-05	0	1	1	8.12117e-05
102	Root;k__Bacteria;p__Bacteroidetes;c__Cytophagia;o__Cytophagales;f__Cytophagaceae;g__Cytophaga;s__	0	0	0	0	0	0	0	2	0.000167574	0	0	0	0
103	Root;k__Bacteria;p__Bacteroidetes;c__Cytophagia;o__Cytophagales;f__Cytophagaceae;g__Hymenobacter;s__	0	0	0	0	0	0	0	0	0	1	1	1	0.000121818
104	Root;k__Bacteria;p__Bacteroidetes;c__Cytophagia;o__Cytophagales;f__Cytophagaceae;g__Microscilla;s__	0	0	0	0	0	1	0	0	8.37872e-05	0	0	0	0
105	Root;k__Bacteria;p__Bacteroidetes;c__Cytophagia;o__Cytophagales;f__Cytophagaceae;g__Pontibacter;s__	0	0	0	1	5.88616e-05	0	1	0	8.37872e-05	0	0	0	0
106	Root;k__Bacteria;p__Bacteroidetes;c__Cytophagia;o__Cytophagales;f__Cytophagaceae;g__Rhodocytophaga;s__	0	0	0	0	0	1	0	0	8.37872e-05	0	0	0	0
107	Root;k__Bacteria;p__Bacteroidetes;c__Cytophagia;o__Cytophagales;f__Cytophagaceae;g__Spirosoma;s__	0	0	0	0	0	1	0	1	0.000167574	0	0	0	0
108	Root;k__Bacteria;p__Bacteroidetes;c__Cytophagia;o__Cytophagales;f__Flammeovirgaceae;g__;s__	4	3	1	5	0.000765201	47	32	53	0.0110599	0	0	1	4.06058e-05
109	Root;k__Bacteria;p__Bacteroidetes;c__Cytophagia;o__Cytophagales;f__Flammeovirgaceae;g__Flexithrix;s__	2	0	0	0	0.000117723	0	0	0	0	0	0	0	0
110	Root;k__Bacteria;p__Bacteroidetes;c__Cytophagia;o__Cytophagales;f__Flammeovirgaceae;g__Fulvivirga;s__	0	0	0	0	0	1	0	1	0.000167574	0	0	0	0
111	Root;k__Bacteria;p__Bacteroidetes;c__Cytophagia;o__Cytophagales;f__Flammeovirgaceae;g__JTB248;s__	0	0	0	0	0	1	2	0	0.000251362	3	1	0	0.000162423
112	Root;k__Bacteria;p__Bacteroidetes;c__Cytophagia;o__Cytophagales;f__Flammeovirgaceae;g__Marivirga;s__tractuosa	0	0	0	0	0	0	1	0	8.37872e-05	0	0	0	0
113	Root;k__Bacteria;p__Bacteroidetes;c__Cytophagia;o__Cytophagales;f__Flammeovirgaceae;g__Reichenbachiella;s__	0	0	0	0	0	4	1	8	0.00108923	0	0	0	0
114	Root;k__Bacteria;p__Bacteroidetes;c__Cytophagia;o__Cytophagales;f__Flammeovirgaceae;g__Roseivirga;s__	0	0	0	0	0	0	0	0	0	0	0	1	4.06058e-05
115	Root;k__Bacteria;p__Bacteroidetes;c__Cytophagia;o__Cytophagales;f__Flammeovirgaceae;g__Sediminitomix;s__flava	0	0	0	0	0	1	0	0	8.37872e-05	0	0	0	0
116	Root;k__Bacteria;p__Bacteroidetes;c__Cytophagia;o__Cytophagales;f__[Amoebophilaceae];g__;s__	0	0	0	0	0	2	3	0	0.000418936	0	0	0	0
117	Root;k__Bacteria;p__Bacteroidetes;c__Cytophagia;o__Cytophagales;f__[Amoebophilaceae];g__Ucs1325;s__	0	0	0	0	0	1	0	0	8.37872e-05	0	0	0	0
118	Root;k__Bacteria;p__Bacteroidetes;c__Flavobacteriia;o__Flavobacteriales;f__;g__;s__	0	0	0	0	0	14	1	2	0.00142438	93	76	109	0.0112884
119	Root;k__Bacteria;p__Bacteroidetes;c__Flavobacteriia;o__Flavobacteriales;f__Blattabacteriaceae;g__;s__	0	0	0	0	0	0	0	0	0	2	1	5	0.000324847
120	Root;k__Bacteria;p__Bacteroidetes;c__Flavobacteriia;o__Flavobacteriales;f__Blattabacteriaceae;g__Blattabacterium;s__	0	0	0	0	0	0	0	0	0	0	0	1	4.06058e-05
121	Root;k__Bacteria;p__Bacteroidetes;c__Flavobacteriia;o__Flavobacteriales;f__Cryomorphaceae;g__;s__	0	0	1	1	0.000117723	22	9	20	0.00427315	855	745	822	0.0983473
122	Root;k__Bacteria;p__Bacteroidetes;c__Flavobacteriia;o__Flavobacteriales;f__Cryomorphaceae;g__Crocinitomix;s__	0	0	0	0	0	3	1	4	0.000670297	10	6	5	0.000852723
123	Root;k__Bacteria;p__Bacteroidetes;c__Flavobacteriia;o__Flavobacteriales;f__Cryomorphaceae;g__Cryomorpha;s__	0	0	0	0	0	2	0	1	0.000251362	1	0	0	4.06058e-05
124	Root;k__Bacteria;p__Bacteroidetes;c__Flavobacteriia;o__Flavobacteriales;f__Cryomorphaceae;g__Cryomorpha;s__ignava	0	0	0	0	0	4	0	1	0.000418936	0	0	0	0
125	Root;k__Bacteria;p__Bacteroidetes;c__Flavobacteriia;o__Flavobacteriales;f__Cryomorphaceae;g__Fluviicola;s__	0	0	0	0	0	4	1	8	0.00108923	64	55	94	0.00864904
126	Root;k__Bacteria;p__Bacteroidetes;c__Flavobacteriia;o__Flavobacteriales;f__Cryomorphaceae;g__Lishizhenia;s__caseinilytica	0	0	0	0	0	0	0	0	0	0	1	0	4.06058e-05
127	Root;k__Bacteria;p__Bacteroidetes;c__Flavobacteriia;o__Flavobacteriales;f__Cryomorphaceae;g__Owenweeksia;s__	0	0	0	0	0	4	0	0	0.000335149	0	0	0	0
128	Root;k__Bacteria;p__Bacteroidetes;c__Flavobacteriia;o__Flavobacteriales;f__Cryomorphaceae;g__Owenweeksia;s__hongkongensis	0	0	0	0	0	0	0	1	8.37872e-05	0	0	0	0
129	Root;k__Bacteria;p__Bacteroidetes;c__Flavobacteriia;o__Flavobacteriales;f__Flavobacteriaceae;g__;s__	3	6	6	2	0.00100065	256	105	266	0.0525346	1661	1656	1956	0.214115
130	Root;k__Bacteria;p__Bacteroidetes;c__Flavobacteriia;o__Flavobacteriales;f__Flavobacteriaceae;g__Aequorivita;s__	0	0	0	0	0	1	2	0	0.000251362	1	0	1	8.12117e-05
131	Root;k__Bacteria;p__Bacteroidetes;c__Flavobacteriia;o__Flavobacteriales;f__Flavobacteriaceae;g__Algibacter;s__lectus	0	0	0	0	0	0	1	0	8.37872e-05	8	8	18	0.0013806
132	Root;k__Bacteria;p__Bacteroidetes;c__Flavobacteriia;o__Flavobacteriales;f__Flavobacteriaceae;g__Aquimarina;s__	0	0	0	0	0	0	0	0	0	1	3	0	0.000162423
133	Root;k__Bacteria;p__Bacteroidetes;c__Flavobacteriia;o__Flavobacteriales;f__Flavobacteriaceae;g__Aureitalea;s__marina	0	0	0	0	0	0	0	1	8.37872e-05	0	0	0	0
134	Root;k__Bacteria;p__Bacteroidetes;c__Flavobacteriia;o__Flavobacteriales;f__Flavobacteriaceae;g__Bizionia;s__	0	0	0	0	0	0	1	0	8.37872e-05	0	1	0	4.06058e-05
135	Root;k__Bacteria;p__Bacteroidetes;c__Flavobacteriia;o__Flavobacteriales;f__Flavobacteriaceae;g__Capnocytophaga;s__	0	0	0	0	0	0	0	0	0	0	0	1	4.06058e-05
136	Root;k__Bacteria;p__Bacteroidetes;c__Flavobacteriia;o__Flavobacteriales;f__Flavobacteriaceae;g__Cellulophaga;s__lytica	0	0	0	0	0	0	0	1	8.37872e-05	0	0	0	0
137	Root;k__Bacteria;p__Bacteroidetes;c__Flavobacteriia;o__Flavobacteriales;f__Flavobacteriaceae;g__Coccinimonas;s__marina	0	0	0	0	0	1	1	2	0.000335149	18	7	13	0.00154302
138	Root;k__Bacteria;p__Bacteroidetes;c__Flavobacteriia;o__Flavobacteriales;f__Flavobacteriaceae;g__Coralibacter;s__albidoflavus	0	0	0	0	0	0	1	0	8.37872e-05	0	0	0	0
139	Root;k__Bacteria;p__Bacteroidetes;c__Flavobacteriia;o__Flavobacteriales;f__Flavobacteriaceae;g__Costertonia;s__aggregata	0	0	0	0	0	0	1	0	8.37872e-05	0	0	0	0
140	Root;k__Bacteria;p__Bacteroidetes;c__Flavobacteriia;o__Flavobacteriales;f__Flavobacteriaceae;g__Croceimarina;s__litoralis	0	0	0	0	0	2	0	1	0.000251362	0	0	0	0
141	Root;k__Bacteria;p__Bacteroidetes;c__Flavobacteriia;o__Flavobacteriales;f__Flavobacteriaceae;g__Flavobacterium;s__	0	0	1	0	5.88616e-05	18	10	24	0.00435693	175	194	227	0.0242011
142	Root;k__Bacteria;p__Bacteroidetes;c__Flavobacteriia;o__Flavobacteriales;f__Flavobacteriaceae;g__Flavobacterium;s__columnare	0	0	0	0	0	1	0	1	0.000167574	0	0	0	0
143	Root;k__Bacteria;p__Bacteroidetes;c__Flavobacteriia;o__Flavobacteriales;f__Flavobacteriaceae;g__Flavobacterium;s__gelidilacus	0	0	0	0	0	2	2	2	0.000502723	5	1	3	0.000365453
144	Root;k__Bacteria;p__Bacteroidetes;c__Flavobacteriia;o__Flavobacteriales;f__Flavobacteriaceae;g__Flavobacterium;s__succinicans	0	0	0	0	0	9	3	10	0.00184332	110	109	125	0.0139684
145	Root;k__Bacteria;p__Bacteroidetes;c__Flavobacteriia;o__Flavobacteriales;f__Flavobacteriaceae;g__Formosa;s__	0	0	0	0	0	0	0	0	0	4	5	5	0.000568482
146	Root;k__Bacteria;p__Bacteroidetes;c__Flavobacteriia;o__Flavobacteriales;f__Flavobacteriaceae;g__Formosa;s__crassostrea	0	0	0	0	0	0	1	0	8.37872e-05	0	0	0	0
147	Root;k__Bacteria;p__Bacteroidetes;c__Flavobacteriia;o__Flavobacteriales;f__Flavobacteriaceae;g__Gelidibacter;s__	0	0	0	0	0	1	1	2	0.000335149	2	2	3	0.000284241
148	Root;k__Bacteria;p__Bacteroidetes;c__Flavobacteriia;o__Flavobacteriales;f__Flavobacteriaceae;g__Gillisia;s__	0	0	0	0	0	3	0	2	0.000418936	4	5	13	0.000893328
149	Root;k__Bacteria;p__Bacteroidetes;c__Flavobacteriia;o__Flavobacteriales;f__Flavobacteriaceae;g__Gilvibacter;s__sediminis	0	0	0	0	0	1	0	0	8.37872e-05	0	0	0	0
150	Root;k__Bacteria;p__Bacteroidetes;c__Flavobacteriia;o__Flavobacteriales;f__Flavobacteriaceae;g__Gramella;s__	0	0	0	0	0	0	0	0	0	14	15	14	0.00174605
151	Root;k__Bacteria;p__Bacteroidetes;c__Flavobacteriia;o__Flavobacteriales;f__Flavobacteriaceae;g__Hyunsoonleella;s__jejuensis	0	0	0	0	0	0	0	0	0	1	2	4	0.000284241
152	Root;k__Bacteria;p__Bacteroidetes;c__Flavobacteriia;o__Flavobacteriales;f__Flavobacteriaceae;g__Imtechella;s__halotolerans	0	0	0	0	0	0	0	0	0	0	1	0	4.06058e-05
153	Root;k__Bacteria;p__Bacteroidetes;c__Flavobacteriia;o__Flavobacteriales;f__Flavobacteriaceae;g__Kordia;s__	0	0	1	2	0.000176585	3	1	3	0.00058651	234	184	228	0.0262314
154	Root;k__Bacteria;p__Bacteroidetes;c__Flavobacteriia;o__Flavobacteriales;f__Flavobacteriaceae;g__Krokinobacter;s__genikus	0	0	0	0	0	0	0	2	0.000167574	3	0	1	0.000162423
155	Root;k__Bacteria;p__Bacteroidetes;c__Flavobacteriia;o__Flavobacteriales;f__Flavobacteriaceae;g__Lutibacter;s__maritimus	0	0	0	0	0	1	0	0	8.37872e-05	0	0	0	0
156	Root;k__Bacteria;p__Bacteroidetes;c__Flavobacteriia;o__Flavobacteriales;f__Flavobacteriaceae;g__Lutimonas;s__	0	0	0	0	0	13	2	17	0.00268119	1	0	2	0.000121818
157	Root;k__Bacteria;p__Bacteroidetes;c__Flavobacteriia;o__Flavobacteriales;f__Flavobacteriaceae;g__Maribacter;s__	0	0	0	0	0	0	0	0	0	0	3	1	0.000162423
158	Root;k__Bacteria;p__Bacteroidetes;c__Flavobacteriia;o__Flavobacteriales;f__Flavobacteriaceae;g__Mesonia;s__	0	0	0	0	0	0	1	0	8.37872e-05	0	0	1	4.06058e-05
159	Root;k__Bacteria;p__Bacteroidetes;c__Flavobacteriia;o__Flavobacteriales;f__Flavobacteriaceae;g__Muricola;s__jejuensis	0	0	0	0	0	1	2	2	0.000418936	0	0	0	0
160	Root;k__Bacteria;p__Bacteroidetes;c__Flavobacteriia;o__Flavobacteriales;f__Flavobacteriaceae;g__Myroides;s__	0	0	0	0	0	0	0	0	0	0	1	1	8.12117e-05
161	Root;k__Bacteria;p__Bacteroidetes;c__Flavobacteriia;o__Flavobacteriales;f__Flavobacteriaceae;g__Myroides;s__odoratimimus	0	0	0	0	0	1	0	0	8.37872e-05	1	1	1	0.000121818
162	Root;k__Bacteria;p__Bacteroidetes;c__Flavobacteriia;o__Flavobacteriales;f__Flavobacteriaceae;g__Nonlabens;s__tegetincola	0	0	0	0	0	0	0	1	8.37872e-05	0	0	0	0
163	Root;k__Bacteria;p__Bacteroidetes;c__Flavobacteriia;o__Flavobacteriales;f__Flavobacteriaceae;g__Oceanistipes;s__pacificus	0	0	0	0	0	1	0	3	0.000335149	0	0	0	0
164	Root;k__Bacteria;p__Bacteroidetes;c__Flavobacteriia;o__Flavobacteriales;f__Flavobacteriaceae;g__Olleya;s__	0	0	0	0	0	6	1	3	0.000837872	26	23	36	0.0034515
165	Root;k__Bacteria;p__Bacteroidetes;c__Flavobacteriia;o__Flavobacteriales;f__Flavobacteriaceae;g__Polaribacter;s__	0	0	1	0	5.88616e-05	3	0	5	0.000670297	349	342	416	0.0449507
166	Root;k__Bacteria;p__Bacteroidetes;c__Flavobacteriia;o__Flavobacteriales;f__Flavobacteriaceae;g__Polaribacter;s__irgensii	0	0	0	0	0	0	0	1	8.37872e-05	108	106	151	0.0148211
167	Root;k__Bacteria;p__Bacteroidetes;c__Flavobacteriia;o__Flavobacteriales;f__Flavobacteriaceae;g__Pseudozobellia;s__thermophila	0	0	0	0	0	0	0	2	0.000167574	0	0	0	0
168	Root;k__Bacteria;p__Bacteroidetes;c__Flavobacteriia;o__Flavobacteriales;f__Flavobacteriaceae;g__Psychroflexus;s__	0	0	0	0	0	2	4	4	0.000837872	28	25	31	0.00341089
169	Root;k__Bacteria;p__Bacteroidetes;c__Flavobacteriia;o__Flavobacteriales;f__Flavobacteriaceae;g__Psychroserpens;s__	0	0	0	0	0	0	1	0	8.37872e-05	0	0	2	8.12117e-05
170	Root;k__Bacteria;p__Bacteroidetes;c__Flavobacteriia;o__Flavobacteriales;f__Flavobacteriaceae;g__Robiginitalea;s__	0	0	0	0	0	2	2	3	0.00058651	0	0	0	0
171	Root;k__Bacteria;p__Bacteroidetes;c__Flavobacteriia;o__Flavobacteriales;f__Flavobacteriaceae;g__Salegentibacter;s__	0	0	0	0	0	0	0	0	0	2	5	1	0.000324847
172	Root;k__Bacteria;p__Bacteroidetes;c__Flavobacteriia;o__Flavobacteriales;f__Flavobacteriaceae;g__Salinimicrobium;s__	0	0	0	0	0	1	0	4	0.000418936	0	3	1	0.000162423
173	Root;k__Bacteria;p__Bacteroidetes;c__Flavobacteriia;o__Flavobacteriales;f__Flavobacteriaceae;g__Sediminicola;s__	0	0	0	0	0	0	1	0	8.37872e-05	16	16	21	0.00215211
174	Root;k__Bacteria;p__Bacteroidetes;c__Flavobacteriia;o__Flavobacteriales;f__Flavobacteriaceae;g__Tenacibaculum;s__	0	0	0	0	0	3	2	2	0.00058651	203	173	197	0.0232671
175	Root;k__Bacteria;p__Bacteroidetes;c__Flavobacteriia;o__Flavobacteriales;f__Flavobacteriaceae;g__Tenacibaculum;s__marinus	1	0	0	0	5.88616e-05	1	0	0	8.37872e-05	0	0	0	0
176	Root;k__Bacteria;p__Bacteroidetes;c__Flavobacteriia;o__Flavobacteriales;f__Flavobacteriaceae;g__Ulvibacter;s__	0	0	0	0	0	2	2	0	0.000335149	11	8	7	0.00105575
177	Root;k__Bacteria;p__Bacteroidetes;c__Flavobacteriia;o__Flavobacteriales;f__Flavobacteriaceae;g__Ulvibacter;s__litoralis	0	0	0	0	0	0	0	0	0	7	1	2	0.000406058
178	Root;k__Bacteria;p__Bacteroidetes;c__Flavobacteriia;o__Flavobacteriales;f__Flavobacteriaceae;g__Winogradskyella;s__	0	0	0	0	0	12	9	6	0.00226225	6	8	10	0.00097454
179	Root;k__Bacteria;p__Bacteroidetes;c__Flavobacteriia;o__Flavobacteriales;f__Flavobacteriaceae;g__Winogradskyella;s__thalassocola	0	0	0	0	0	1	1	0	0.000167574	0	1	1	8.12117e-05
180	Root;k__Bacteria;p__Bacteroidetes;c__Flavobacteriia;o__Flavobacteriales;f__Flavobacteriaceae;g__Xanthobacillum;s__maris	0	0	0	0	0	0	0	1	8.37872e-05	0	0	1	4.06058e-05
181	Root;k__Bacteria;p__Bacteroidetes;c__Flavobacteriia;o__Flavobacteriales;f__Flavobacteriaceae;g__Yeosuana;s__aromativorans	0	0	0	0	0	1	0	1	0.000167574	1	2	2	0.000203029
182	Root;k__Bacteria;p__Bacteroidetes;c__Flavobacteriia;o__Flavobacteriales;f__Flavobacteriaceae;g__Zhouia;s__	0	0	0	0	0	0	0	1	8.37872e-05	2	2	2	0.000243635
183	Root;k__Bacteria;p__Bacteroidetes;c__Flavobacteriia;o__Flavobacteriales;f__NS9;g__;s__	0	0	0	0	0	0	0	0	0	33	27	38	0.00397937
184	Root;k__Bacteria;p__Bacteroidetes;c__Flavobacteriia;o__Flavobacteriales;f__[Weeksellaceae];g__Chryseobacterium;s__	0	0	0	0	0	0	0	1	8.37872e-05	0	0	0	0
185	Root;k__Bacteria;p__Bacteroidetes;c__Flavobacteriia;o__Flavobacteriales;f__[Weeksellaceae];g__Cloacibacterium;s__	0	0	0	0	0	1	0	1	0.000167574	0	0	0	0
186	Root;k__Bacteria;p__Bacteroidetes;c__Flavobacteriia;o__Flavobacteriales;f__[Weeksellaceae];g__Ornithobacterium;s__	0	0	0	0	0	1	0	0	8.37872e-05	0	0	0	0
187	Root;k__Bacteria;p__Bacteroidetes;c__Flavobacteriia;o__Flavobacteriales;f__[Weeksellaceae];g__Wautersiella;s__	0	0	0	0	0	0	1	0	8.37872e-05	0	0	0	0
188	Root;k__Bacteria;p__Bacteroidetes;c__Flavobacteriia;o__Flavobacteriales;f__[Weeksellaceae];g__Weeksella;s__	0	0	0	0	0	0	0	1	8.37872e-05	3	2	5	0.000406058
189	Root;k__Bacteria;p__Bacteroidetes;c__Sphingobacteriia;o__Sphingobacteriales;f__;g__;s__	0	0	0	0	0	4	7	4	0.00125681	6	4	5	0.000609088
190	Root;k__Bacteria;p__Bacteroidetes;c__Sphingobacteriia;o__Sphingobacteriales;f__NS11-12;g__;s__	0	0	0	0	0	4	1	5	0.000837872	5	9	9	0.000933934
191	Root;k__Bacteria;p__Bacteroidetes;c__VC2_1_Bac22;o__;f__;g__;s__	0	0	0	0	0	0	0	0	0	0	1	1	8.12117e-05
192	Root;k__Bacteria;p__Bacteroidetes;c__[Rhodothermi];o__[Rhodothermales];f__;g__;s__	1	0	0	0	5.88616e-05	0	0	0	0	0	0	0	0
193	Root;k__Bacteria;p__Bacteroidetes;c__[Rhodothermi];o__[Rhodothermales];f__Rhodothermaceae;g__;s__	268	366	181	472	0.0757549	4	3	11	0.00150817	3	0	1	0.000162423
194	Root;k__Bacteria;p__Bacteroidetes;c__[Rhodothermi];o__[Rhodothermales];f__Rhodothermaceae;g__Rhodothermus;s__	0	0	1	2	0.000176585	0	0	0	0	0	0	0	0
195	Root;k__Bacteria;p__Bacteroidetes;c__[Rhodothermi];o__[Rhodothermales];f__Rhodothermaceae;g__Rubricoccus;s__	0	0	0	0	0	2	0	2	0.000335149	0	0	0	0
196	Root;k__Bacteria;p__Bacteroidetes;c__[Rhodothermi];o__[Rhodothermales];f__Rhodothermaceae;g__Salinibacter;s__	0	0	0	0	0	0	0	1	8.37872e-05	0	0	0	0
197	Root;k__Bacteria;p__Bacteroidetes;c__[Rhodothermi];o__[Rhodothermales];f__[Balneolaceae];g__Balneola;s__	4	1	0	0	0.000294308	0	0	0	0	0	0	1	4.06058e-05
198	Root;k__Bacteria;p__Bacteroidetes;c__[Rhodothermi];o__[Rhodothermales];f__[Balneolaceae];g__KSA1;s__	6	7	3	7	0.00135382	0	0	0	0	0	0	1	4.06058e-05
199	Root;k__Bacteria;p__Bacteroidetes;c__[Saprospirae];o__[Saprospirales];f__;g__;s__	0	0	0	0	0	3	1	8	0.00100545	0	0	0	0
200	Root;k__Bacteria;p__Bacteroidetes;c__[Saprospirae];o__[Saprospirales];f__Chitinophagaceae;g__;s__	0	0	0	0	0	1	2	5	0.000670297	0	1	0	4.06058e-05
201	Root;k__Bacteria;p__Bacteroidetes;c__[Saprospirae];o__[Saprospirales];f__Chitinophagaceae;g__Sediminibacterium;s__	0	0	0	0	0	1	0	0	8.37872e-05	0	0	0	0
202	Root;k__Bacteria;p__Bacteroidetes;c__[Saprospirae];o__[Saprospirales];f__Saprospiraceae;g__;s__	0	2	0	1	0.000176585	69	56	65	0.0159196	4	4	8	0.000649693
203	Root;k__Bacteria;p__Bacteroidetes;c__[Saprospirae];o__[Saprospirales];f__Saprospiraceae;g__Lewinella;s__	0	0	0	0	0	3	2	4	0.000754085	0	0	2	8.12117e-05
204	Root;k__Bacteria;p__Bacteroidetes;c__[Saprospirae];o__[Saprospirales];f__Saprospiraceae;g__Lewinella;s__cohaerens	0	0	0	0	0	1	0	2	0.000251362	0	0	0	0
205	Root;k__Bacteria;p__Bacteroidetes;c__[Saprospirae];o__[Saprospirales];f__Saprospiraceae;g__Lewinella;s__nigricans	0	0	0	0	0	0	1	0	8.37872e-05	0	0	0	0
206	Root;k__Bacteria;p__Bacteroidetes;c__[Saprospirae];o__[Saprospirales];f__Saprospiraceae;g__Lewinella;s__persicus	0	0	0	0	0	2	2	0	0.000335149	0	0	1	4.06058e-05
207	Root;k__Bacteria;p__Bacteroidetes;c__[Saprospirae];o__[Saprospirales];f__Saprospiraceae;g__Portibacter;s__lacus	0	0	0	0	0	0	1	0	8.37872e-05	0	0	0	0
208	Root;k__Bacteria;p__Bacteroidetes;c__[Saprospirae];o__[Saprospirales];f__Saprospiraceae;g__Saprospira;s__	0	0	0	0	0	0	0	0	0	2	0	2	0.000162423
209	Root;k__Bacteria;p__Caldithrix;c__Caldithrixae;o__Caldithrixales;f__Caldithrixaceae;g__;s__	0	0	0	0	0	1	0	1	0.000167574	0	0	0	0
210	Root;k__Bacteria;p__Caldithrix;c__Caldithrixae;o__Caldithrixales;f__Caldithrixaceae;g__LCP-26;s__	1	0	0	0	5.88616e-05	0	0	1	8.37872e-05	0	0	0	0
211	Root;k__Bacteria;p__Chlamydiae;c__Chlamydiia;o__Chlamydiales;f__;g__;s__	3	1	0	0	0.000235446	1	0	2	0.000251362	0	0	0	0
212	Root;k__Bacteria;p__Chlamydiae;c__Chlamydiia;o__Chlamydiales;f__Parachlamydiaceae;g__CandidatusProtochlamydia;s__	0	0	0	1	5.88616e-05	0	0	0	0	0	0	0	0
213	Root;k__Bacteria;p__Chlamydiae;c__Chlamydiia;o__Chlamydiales;f__Parachlamydiaceae;g__Parachlamydia;s__acanthamoebae	1	1	0	0	0.000117723	0	0	0	0	0	0	0	0
214	Root;k__Bacteria;p__Chlamydiae;c__Chlamydiia;o__Chlamydiales;f__Rhabdochlamydiaceae;g__CandidatusRhabdochlamydia;s__	0	0	0	0	0	0	0	1	8.37872e-05	0	0	0	0
215	Root;k__Bacteria;p__Chlamydiae;c__Chlamydiia;o__Chlamydiales;f__Simkaniaceae;g__;s__	0	0	0	0	0	0	1	1	0.000167574	0	0	0	0
216	Root;k__Bacteria;p__Chlamydiae;c__Chlamydiia;o__Chlamydiales;f__Simkaniaceae;g__Fritschea;s__eriococci	0	0	0	0	0	0	1	0	8.37872e-05	0	0	0	0
217	Root;k__Bacteria;p__Chlamydiae;c__Chlamydiia;o__Chlamydiales;f__Waddliaceae;g__;s__	0	0	0	0	0	0	0	1	8.37872e-05	0	0	0	0
218	Root;k__Bacteria;p__Chlorobi;c__Ignavibacteria;o__Ignavibacteriales;f__Ignavibacteriaceae;g__;s__	0	0	0	0	0	1	0	0	8.37872e-05	0	0	0	0
219	Root;k__Bacteria;p__Chlorobi;c__Ignavibacteria;o__Ignavibacteriales;f__lheB3-7;g__;s__	0	0	0	0	0	3	0	6	0.000754085	0	0	0	0
220	Root;k__Bacteria;p__Chlorobi;c__OPB56;o__;f__;g__;s__	0	0	0	0	0	0	0	3	0.000251362	0	0	1	4.06058e-05
221	Root;k__Bacteria;p__Chlorobi;c__SJA-28;o__;f__;g__;s__	0	0	0	0	0	1	0	0	8.37872e-05	0	0	0	0
222	Root;k__Bacteria;p__Chloroflexi;c__;o__;f__;g__;s__	0	1	0	0	5.88616e-05	0	0	0	0	1	0	1	8.12117e-05
223	Root;k__Bacteria;p__Chloroflexi;c__Anaerolineae;o__;f__;g__;s__	1	0	0	0	5.88616e-05	0	2	1	0.000251362	0	0	0	0
224	Root;k__Bacteria;p__Chloroflexi;c__Anaerolineae;o__CFB-26;f__;g__;s__	3	2	0	0	0.000294308	0	0	0	0	0	0	0	0
225	Root;k__Bacteria;p__Chloroflexi;c__Anaerolineae;o__Caldilineales;f__Caldilineaceae;g__;s__	740	94	161	40	0.0609218	4	1	4	0.000754085	0	0	0	0
226	Root;k__Bacteria;p__Chloroflexi;c__Anaerolineae;o__Caldilineales;f__Caldilineaceae;g__Caldilinea;s__	1	0	0	0	5.88616e-05	0	0	0	0	0	0	0	0
227	Root;k__Bacteria;p__Chloroflexi;c__Anaerolineae;o__DRC31;f__;g__;s__	9	0	3	0	0.000706339	5	2	6	0.00108923	0	0	0	0
228	Root;k__Bacteria;p__Chloroflexi;c__Anaerolineae;o__GCA004;f__;g__;s__	1	0	1	0	0.000117723	2	0	1	0.000251362	0	0	0	0
229	Root;k__Bacteria;p__Chloroflexi;c__Anaerolineae;o__S0208;f__;g__;s__	0	0	1	0	5.88616e-05	1	4	0	0.000418936	0	0	0	0
230	Root;k__Bacteria;p__Chloroflexi;c__Anaerolineae;o__SB-34;f__;g__;s__	0	0	0	0	0	1	0	0	8.37872e-05	0	0	0	0
231	Root;k__Bacteria;p__Chloroflexi;c__Anaerolineae;o__SBR1031;f__A4b;g__;s__	12	19	12	19	0.00364942	1	1	2	0.000335149	1	0	0	4.06058e-05
232	Root;k__Bacteria;p__Chloroflexi;c__Anaerolineae;o__SBR1031;f__SHA-31;g__;s__	2	0	0	1	0.000176585	1	0	0	8.37872e-05	0	0	0	0
233	Root;k__Bacteria;p__Chloroflexi;c__Anaerolineae;o__SHA-20;f__;g__;s__	1	1	0	0	0.000117723	0	0	2	0.000167574	0	0	0	0
234	Root;k__Bacteria;p__Chloroflexi;c__Anaerolineae;o__SJA-15;f__;g__;s__	1	0	0	0	5.88616e-05	0	0	0	0	0	0	0	0
235	Root;k__Bacteria;p__Chloroflexi;c__Dehalococcoidetes;o__;f__;g__;s__	0	0	1	2	0.000176585	0	0	0	0	0	0	0	0
236	Root;k__Bacteria;p__Chloroflexi;c__Dehalococcoidetes;o__Dehalococcoidales;f__Dehalococcoidaceae;g__;s__	0	0	1	2	0.000176585	0	0	0	0	0	0	0	0
237	Root;k__Bacteria;p__Chloroflexi;c__Ellin6529;o__;f__;g__;s__	1	1	1	1	0.000235446	3	7	14	0.00201089	0	0	0	0
238	Root;k__Bacteria;p__Chloroflexi;c__Ktedonobacteria;o__B12-WMSP1;f__;g__;s__	1	0	0	0	5.88616e-05	0	0	0	0	0	0	0	0
239	Root;k__Bacteria;p__Chloroflexi;c__Ktedonobacteria;o__TK10;f__;g__;s__	86	7	8	4	0.00618047	0	0	0	0	0	0	0	0
240	Root;k__Bacteria;p__Chloroflexi;c__S085;o__;f__;g__;s__	6	4	0	2	0.000706339	0	0	0	0	0	0	0	0
241	Root;k__Bacteria;p__Chloroflexi;c__SAR202;o__;f__;g__;s__	14	3	16	26	0.00347284	0	1	1	0.000167574	0	0	0	0
242	Root;k__Bacteria;p__Chloroflexi;c__SHA-26;o__;f__;g__;s__	0	2	0	0	0.000117723	0	0	0	0	0	0	0	0
243	Root;k__Bacteria;p__Chloroflexi;c__TK10;o__AKYG885;f__Dolo_23;g__;s__	1	1	2	1	0.000294308	0	0	0	0	0	0	0	0
244	Root;k__Bacteria;p__Chloroflexi;c__TK10;o__B07_WMSP1;f__;g__;s__	1	0	0	0	5.88616e-05	0	0	0	0	0	0	0	0
245	Root;k__Bacteria;p__Chloroflexi;c__TK17;o__;f__;g__;s__	56	34	46	68	0.0120078	1	0	0	8.37872e-05	0	0	0	0
246	Root;k__Bacteria;p__Chloroflexi;c__TK17;o__TK18;f__;g__;s__	138	130	53	123	0.0261346	1	0	0	8.37872e-05	0	0	1	4.06058e-05
247	Root;k__Bacteria;p__Chloroflexi;c__TK17;o__mle1-48;f__;g__;s__	127	61	113	98	0.0234858	0	0	0	0	2	0	1	0.000121818
248	Root;k__Bacteria;p__Chloroflexi;c__[Thermobacula];o__[Thermobaculales];f__[Thermobaculaceae];g__;s__	1	1	1	2	0.000294308	0	0	0	0	0	0	0	0
249	Root;k__Bacteria;p__Chloroflexi;c__[Thermobacula];o__[Thermobaculales];f__[Thermobaculaceae];g__Thermobaculum;s__	1	0	0	0	5.88616e-05	0	0	0	0	0	0	0	0
250	Root;k__Bacteria;p__Cyanobacteria;c__;o__;f__;g__;s__	0	1	0	0	5.88616e-05	0	0	0	0	5	2	2	0.000365453
251	Root;k__Bacteria;p__Cyanobacteria;c__Chloroplast;o__;f__;g__;s__	0	1	1	0	0.000117723	1	1	1	0.000251362	10	6	12	0.00113696
252	Root;k__Bacteria;p__Cyanobacteria;c__Chloroplast;o__Cercozoa;f__;g__;s__	0	0	0	0	0	0	0	1	8.37872e-05	1	0	2	0.000121818
253	Root;k__Bacteria;p__Cyanobacteria;c__Chloroplast;o__Chlorophyta;f__;g__;s__	0	0	0	0	0	1	0	1	0.000167574	11	10	17	0.00154302
254	Root;k__Bacteria;p__Cyanobacteria;c__Chloroplast;o__Chlorophyta;f__Mamiellaceae;g__;s__	0	0	0	0	0	0	0	0	0	0	2	1	0.000121818
255	Root;k__Bacteria;p__Cyanobacteria;c__Chloroplast;o__Chlorophyta;f__Mamiellaceae;g__Mamiella;s__gilva	0	0	0	0	0	0	0	0	0	0	0	2	8.12117e-05
256	Root;k__Bacteria;p__Cyanobacteria;c__Chloroplast;o__Chlorophyta;f__Mamiellaceae;g__Micromonas;s__pusilla	0	0	0	0	0	0	0	0	0	0	1	2	0.000121818
257	Root;k__Bacteria;p__Cyanobacteria;c__Chloroplast;o__Cryptophyta;f__;g__;s__	1	1	1	3	0.00035317	0	0	1	8.37872e-05	1	2	2	0.000203029
258	Root;k__Bacteria;p__Cyanobacteria;c__Chloroplast;o__Glaucocystophyceae;f__;g__;s__	0	0	0	0	0	0	0	0	0	1	1	0	8.12117e-05
259	Root;k__Bacteria;p__Cyanobacteria;c__Chloroplast;o__Haptophyceae;f__;g__;s__	0	0	0	0	0	2	1	2	0.000418936	32	36	34	0.0041418
260	Root;k__Bacteria;p__Cyanobacteria;c__Chloroplast;o__Rhodophyta;f__;g__;s__	0	0	0	0	0	0	1	1	0.000167574	0	1	5	0.000243635
261	Root;k__Bacteria;p__Cyanobacteria;c__Chloroplast;o__Stramenopiles;f__;g__;s__	1	2	1	0	0.000235446	97	64	57	0.0182656	84	77	93	0.0103139
262	Root;k__Bacteria;p__Cyanobacteria;c__Chloroplast;o__Streptophyta;f__;g__;s__	0	0	0	0	0	0	1	0	8.37872e-05	0	0	0	0
263	Root;k__Bacteria;p__Cyanobacteria;c__ML635J-21;o__;f__;g__;s__	0	0	0	0	0	0	1	1	0.000167574	1	0	0	4.06058e-05
264	Root;k__Bacteria;p__Cyanobacteria;c__Nostocophycideae;o__;f__;g__;s__	0	0	0	0	0	0	1	0	8.37872e-05	0	0	2	8.12117e-05
265	Root;k__Bacteria;p__Cyanobacteria;c__Nostocophycideae;o__Nostocales;f__Nostocaceae;g__Cylindrospermopsis;s__raciborskii	0	0	0	1	5.88616e-05	0	0	0	0	1	0	2	0.000121818
266	Root;k__Bacteria;p__Cyanobacteria;c__Nostocophycideae;o__Stigonematales;f__Rivulariaceae;g__Rivularia;s__	0	0	0	0	0	1	0	0	8.37872e-05	0	0	0	0
267	Root;k__Bacteria;p__Cyanobacteria;c__Oscillatoriophycideae;o__Chroococcales;f__;g__;s__	0	0	0	0	0	0	0	0	0	0	1	0	4.06058e-05
268	Root;k__Bacteria;p__Cyanobacteria;c__Oscillatoriophycideae;o__Chroococcales;f__Cyanobacteriaceae;g__;s__	0	0	0	0	0	0	0	0	0	0	0	2	8.12117e-05
269	Root;k__Bacteria;p__Cyanobacteria;c__Oscillatoriophycideae;o__Chroococcales;f__Cyanobacteriaceae;g__Cyanobacterium;s__	0	0	0	0	0	0	0	1	8.37872e-05	0	0	0	0
270	Root;k__Bacteria;p__Cyanobacteria;c__Oscillatoriophycideae;o__Chroococcales;f__Xenococcaceae;g__;s__	0	1	0	0	5.88616e-05	2	3	0	0.000418936	0	2	3	0.000203029
271	Root;k__Bacteria;p__Cyanobacteria;c__Oscillatoriophycideae;o__Chroococcales;f__Xenococcaceae;g__Chroococcidiopsis;s__polansiana	0	0	0	0	0	0	0	1	8.37872e-05	0	0	0	0
272	Root;k__Bacteria;p__Cyanobacteria;c__Oscillatoriophycideae;o__Chroococcales;f__Xenococcaceae;g__Xenococcus;s__	0	0	0	0	0	1	0	1	0.000167574	0	0	0	0
273	Root;k__Bacteria;p__Cyanobacteria;c__Oscillatoriophycideae;o__Oscillatoriales;f__Phormidiaceae;g__;s__	0	0	0	0	0	0	2	0	0.000167574	0	0	1	4.06058e-05
274	Root;k__Bacteria;p__Cyanobacteria;c__Oscillatoriophycideae;o__Oscillatoriales;f__Phormidiaceae;g__Planktothrix;s__	0	0	0	0	0	0	0	0	0	0	1	0	4.06058e-05
275	Root;k__Bacteria;p__Cyanobacteria;c__Synechococcophycideae;o__Pseudanabaenales;f__;g__;s__	0	0	0	1	5.88616e-05	0	1	0	8.37872e-05	2	0	4	0.000243635
276	Root;k__Bacteria;p__Cyanobacteria;c__Synechococcophycideae;o__Pseudanabaenales;f__Pseudanabaenaceae;g__;s__	0	0	0	0	0	0	0	0	0	0	0	1	4.06058e-05
277	Root;k__Bacteria;p__Cyanobacteria;c__Synechococcophycideae;o__Pseudanabaenales;f__Pseudanabaenaceae;g__Leptolyngbya;s__	0	0	0	0	0	0	0	0	0	3	2	3	0.000324847
278	Root;k__Bacteria;p__Cyanobacteria;c__Synechococcophycideae;o__Pseudanabaenales;f__Pseudanabaenaceae;g__Pseudanabaena;s__	0	0	0	1	5.88616e-05	0	0	0	0	0	0	2	8.12117e-05
279	Root;k__Bacteria;p__Cyanobacteria;c__Synechococcophycideae;o__Synechococcales;f__Acaryochloridaceae;g__Acaryochloris;s__	0	0	0	0	0	0	0	0	0	0	0	1	4.06058e-05
280	Root;k__Bacteria;p__Cyanobacteria;c__Synechococcophycideae;o__Synechococcales;f__Chamaesiphonaceae;g__;s__	0	0	0	0	0	1	0	0	8.37872e-05	0	0	0	0
281	Root;k__Bacteria;p__Cyanobacteria;c__Synechococcophycideae;o__Synechococcales;f__Synechococcaceae;g__Paulinella;s__	0	0	0	0	0	0	0	0	0	0	0	1	4.06058e-05
282	Root;k__Bacteria;p__Cyanobacteria;c__Synechococcophycideae;o__Synechococcales;f__Synechococcaceae;g__Prochlorococcus;s__	0	0	0	0	0	1	1	0	0.000167574	0	1	0	4.06058e-05
283	Root;k__Bacteria;p__Cyanobacteria;c__Synechococcophycideae;o__Synechococcales;f__Synechococcaceae;g__Synechococcus;s__	1	7	5	6	0.00111837	2	1	1	0.000335149	82	87	106	0.0111666
284	Root;k__Bacteria;p__Elusimicrobia;c__;o__;f__;g__;s__	0	0	0	0	0	1	0	0	8.37872e-05	0	0	0	0
285	Root;k__Bacteria;p__Elusimicrobia;c__Elusimicrobia;o__FAC88;f__;g__;s__	0	0	0	1	5.88616e-05	0	0	0	0	0	0	0	0
286	Root;k__Bacteria;p__Elusimicrobia;c__Elusimicrobia;o__IIb;f__;g__;s__	1	0	0	0	5.88616e-05	2	0	2	0.000335149	0	0	0	0
287	Root;k__Bacteria;p__FBP;c__;o__;f__;g__;s__	0	0	1	2	0.000176585	0	0	1	8.37872e-05	0	0	0	0
288	Root;k__Bacteria;p__Fibrobacteres;c__TG3;o__TG3-1;f__;g__;s__	0	0	0	0	0	1	0	0	8.37872e-05	0	0	0	0
289	Root;k__Bacteria;p__Fibrobacteres;c__TG3;o__TG3-2;f__;g__;s__	0	0	0	0	0	3	0	2	0.000418936	0	0	0	0
290	Root;k__Bacteria;p__Firmicutes;c__Bacilli;o__Bacillales;f__Bacillaceae;g__Bacillus;s__	0	1	1	0	0.000117723	1	1	0	0.000167574	0	0	1	4.06058e-05
291	Root;k__Bacteria;p__Firmicutes;c__Bacilli;o__Bacillales;f__Bacillaceae;g__Bacillus;s__coahuilensis	0	0	0	0	0	0	0	0	0	0	0	1	4.06058e-05
292	Root;k__Bacteria;p__Firmicutes;c__Bacilli;o__Bacillales;f__Paenibacillaceae;g__Brevibacillus;s__laterosporus	0	0	0	0	0	1	0	0	8.37872e-05	0	0	0	0
293	Root;k__Bacteria;p__Firmicutes;c__Bacilli;o__Lactobacillales;f__Carnobacteriaceae;g__;s__	0	0	0	0	0	0	0	0	0	0	1	1	8.12117e-05
294	Root;k__Bacteria;p__Firmicutes;c__Bacilli;o__Lactobacillales;f__Carnobacteriaceae;g__Carnobacterium;s__	0	0	0	0	0	0	0	0	0	0	1	1	8.12117e-05
295	Root;k__Bacteria;p__Firmicutes;c__Bacilli;o__Lactobacillales;f__Carnobacteriaceae;g__Granulicatella;s__	0	0	0	0	0	0	0	0	0	0	0	1	4.06058e-05
296	Root;k__Bacteria;p__Firmicutes;c__Bacilli;o__Lactobacillales;f__Enterococcaceae;g__Enterococcus;s__	1	0	0	1	0.000117723	0	0	0	0	0	0	2	8.12117e-05
297	Root;k__Bacteria;p__Firmicutes;c__Bacilli;o__Lactobacillales;f__Lactobacillaceae;g__Lactobacillus;s__	0	0	0	0	0	1	0	0	8.37872e-05	0	0	1	4.06058e-05
298	Root;k__Bacteria;p__Firmicutes;c__Bacilli;o__Lactobacillales;f__Streptococcaceae;g__;s__	0	0	0	0	0	0	0	0	0	0	0	1	4.06058e-05
299	Root;k__Bacteria;p__Firmicutes;c__Bacilli;o__Lactobacillales;f__Streptococcaceae;g__Streptococcus;s__	0	0	0	1	5.88616e-05	0	0	0	0	0	0	0	0
300	Root;k__Bacteria;p__Firmicutes;c__Bacilli;o__Lactobacillales;f__Streptococcaceae;g__Streptococcus;s__infantis	0	0	0	0	0	0	0	1	8.37872e-05	0	0	0	0
301	Root;k__Bacteria;p__Firmicutes;c__Clostridia;o__Clostridiales;f__;g__;s__	0	0	1	1	0.000117723	0	0	1	8.37872e-05	0	0	0	0
302	Root;k__Bacteria;p__Firmicutes;c__Clostridia;o__Clostridiales;f__Christensenellaceae;g__;s__	0	0	0	0	0	1	0	4	0.000418936	0	0	0	0
303	Root;k__Bacteria;p__Firmicutes;c__Clostridia;o__Clostridiales;f__Clostridiaceae;g__;s__	0	0	0	0	0	1	0	0	8.37872e-05	0	0	0	0
304	Root;k__Bacteria;p__Firmicutes;c__Clostridia;o__Clostridiales;f__Clostridiaceae;g__Clostridium;s__	0	2	0	0	0.000117723	2	0	2	0.000335149	0	0	0	0
305	Root;k__Bacteria;p__Firmicutes;c__Clostridia;o__Clostridiales;f__Clostridiaceae;g__Clostridium;s__perfringens	0	0	0	0	0	2	0	0	0.000167574	0	0	1	4.06058e-05
306	Root;k__Bacteria;p__Firmicutes;c__Clostridia;o__Clostridiales;f__Clostridiaceae;g__SMB53;s__	0	0	0	0	0	0	0	1	8.37872e-05	0	0	0	0
307	Root;k__Bacteria;p__Firmicutes;c__Clostridia;o__Clostridiales;f__Lachnospiraceae;g__;s__	0	0	0	0	0	0	0	2	0.000167574	0	0	0	0
308	Root;k__Bacteria;p__Firmicutes;c__Clostridia;o__Clostridiales;f__Lachnospiraceae;g__Coprococcus;s__	0	0	0	0	0	1	0	0	8.37872e-05	0	0	0	0
309	Root;k__Bacteria;p__Firmicutes;c__Clostridia;o__Clostridiales;f__Peptococcaceae;g__;s__	0	0	0	0	0	0	0	0	0	0	1	0	4.06058e-05
310	Root;k__Bacteria;p__Firmicutes;c__Clostridia;o__Clostridiales;f__Peptococcaceae;g__Desulfitobacter;s__	0	0	0	0	0	0	1	0	8.37872e-05	0	0	0	0
311	Root;k__Bacteria;p__Firmicutes;c__Clostridia;o__Clostridiales;f__Peptococcaceae;g__Desulfotomaculum;s__	0	0	0	0	0	0	0	0	0	0	0	1	4.06058e-05
312	Root;k__Bacteria;p__Firmicutes;c__Clostridia;o__Clostridiales;f__Peptostreptococcaceae;g__Tepidibacter;s__	0	0	0	0	0	0	0	1	8.37872e-05	0	0	0	0
313	Root;k__Bacteria;p__Firmicutes;c__Clostridia;o__Clostridiales;f__Ruminococcaceae;g__;s__	0	0	1	0	5.88616e-05	2	1	0	0.000251362	0	0	0	0
314	Root;k__Bacteria;p__Firmicutes;c__Clostridia;o__Clostridiales;f__Symbiobacteriaceae;g__Caldinitratiruptor;s__microaerophilus	0	1	0	0	5.88616e-05	0	0	0	0	0	0	0	0
315	Root;k__Bacteria;p__Firmicutes;c__Clostridia;o__Clostridiales;f__Syntrophomonadaceae;g__Syntrophomonas;s__	0	0	0	0	0	2	1	0	0.000251362	0	0	0	0
316	Root;k__Bacteria;p__Firmicutes;c__Clostridia;o__Clostridiales;f__Veillonellaceae;g__;s__	0	1	0	1	0.000117723	0	0	0	0	0	0	0	0
317	Root;k__Bacteria;p__Firmicutes;c__Clostridia;o__Clostridiales;f__Veillonellaceae;g__Pelosinus;s__	0	0	0	0	0	0	1	0	8.37872e-05	0	0	0	0
318	Root;k__Bacteria;p__Firmicutes;c__Clostridia;o__Clostridiales;f__[Acidaminobacteraceae];g__;s__	0	0	0	0	0	0	0	1	8.37872e-05	0	0	0	0
319	Root;k__Bacteria;p__Firmicutes;c__Clostridia;o__Clostridiales;f__[Acidaminobacteraceae];g__Fusibacter;s__	0	0	0	0	0	2	0	4	0.000502723	0	0	0	0
320	Root;k__Bacteria;p__Firmicutes;c__Clostridia;o__Clostridiales;f__[Acidaminobacteraceae];g__WH1-8;s__	0	0	0	0	0	4	0	5	0.000754085	0	0	0	0
321	Root;k__Bacteria;p__Firmicutes;c__Clostridia;o__MBA08;f__;g__;s__	0	0	0	0	0	0	1	0	8.37872e-05	0	0	0	0
322	Root;k__Bacteria;p__Firmicutes;c__Clostridia;o__Natranaerobiales;f__;g__;s__	0	1	0	0	5.88616e-05	0	0	0	0	0	0	0	0
323	Root;k__Bacteria;p__Firmicutes;c__Clostridia;o__Natranaerobiales;f__Anaerobrancaceae;g__Dethiobacter;s__	0	0	0	0	0	0	1	0	8.37872e-05	0	0	1	4.06058e-05
324	Root;k__Bacteria;p__Firmicutes;c__Clostridia;o__Natranaerobiales;f__YAB3B13;g__;s__	0	0	0	0	0	0	1	0	8.37872e-05	0	0	0	0
325	Root;k__Bacteria;p__Firmicutes;c__Clostridia;o__Thermoanaerobacterales;f__Thermoanaerobacteraceae;g__Thermoanaerobacter;s__uzonensis	0	0	0	1	5.88616e-05	0	0	0	0	0	0	0	0
326	Root;k__Bacteria;p__Fusobacteria;c__Fusobacteriia;o__Fusobacteriales;f__Fusobacteriaceae;g__Cetobacterium;s__	0	0	0	0	0	1	0	0	8.37872e-05	0	0	0	0
327	Root;k__Bacteria;p__Fusobacteria;c__Fusobacteriia;o__Fusobacteriales;f__Fusobacteriaceae;g__Fusobacterium;s__	0	0	0	0	0	1	0	1	0.000167574	0	0	0	0
328	Root;k__Bacteria;p__Fusobacteria;c__Fusobacteriia;o__Fusobacteriales;f__Fusobacteriaceae;g__Propionigenium;s__	0	0	0	0	0	1	0	4	0.000418936	0	0	0	0
329	Root;k__Bacteria;p__Fusobacteria;c__Fusobacteriia;o__Fusobacteriales;f__Fusobacteriaceae;g__Psychrilyobacter;s__	0	0	0	0	0	2	0	0	0.000167574	0	0	0	0
330	Root;k__Bacteria;p__GN02;c__3BR-5F;o__;f__;g__;s__	0	0	0	0	0	0	0	1	8.37872e-05	0	0	0	0
331	Root;k__Bacteria;p__GN02;c__;o__;f__;g__;s__	0	0	0	0	0	0	0	1	8.37872e-05	0	0	0	0
332	Root;k__Bacteria;p__GN02;c__BB34;o__;f__;g__;s__	0	0	0	0	0	0	0	0	0	0	1	0	4.06058e-05
333	Root;k__Bacteria;p__GN02;c__BD1-5;o__;f__;g__;s__	0	0	0	0	0	1	0	0	8.37872e-05	0	0	1	4.06058e-05
334	Root;k__Bacteria;p__GN02;c__GKS2-174;o__;f__;g__;s__	0	0	0	0	0	0	3	2	0.000418936	0	0	0	0
335	Root;k__Bacteria;p__GN04;c__;o__;f__;g__;s__	0	0	0	0	0	1	0	0	8.37872e-05	0	0	0	0
336	Root;k__Bacteria;p__GN04;c__GN15;o__;f__;g__;s__	0	0	0	0	0	1	0	0	8.37872e-05	0	0	0	0
337	Root;k__Bacteria;p__Gemmatimonadetes;c__;o__;f__;g__;s__	0	0	0	0	0	1	1	1	0.000251362	0	0	0	0
338	Root;k__Bacteria;p__Gemmatimonadetes;c__Gemm-1;o__;f__;g__;s__	6	3	3	12	0.00141268	1	4	1	0.000502723	0	2	1	0.000121818
339	Root;k__Bacteria;p__Gemmatimonadetes;c__Gemm-2;o__;f__;g__;s__	159	267	166	500	0.0642769	11	8	12	0.0025974	2	0	5	0.000284241
340	Root;k__Bacteria;p__Gemmatimonadetes;c__Gemm-3;o__;f__;g__;s__	1	1	1	1	0.000235446	0	1	0	8.37872e-05	0	0	0	0
341	Root;k__Bacteria;p__Gemmatimonadetes;c__Gemm-4;o__;f__;g__;s__	53	37	42	65	0.0115957	19	26	27	0.00603268	0	2	2	0.000162423
342	Root;k__Bacteria;p__Gemmatimonadetes;c__Gemm-5;o__;f__;g__;s__	3	1	5	7	0.000941786	0	0	1	8.37872e-05	0	0	0	0
343	Root;k__Bacteria;p__Gemmatimonadetes;c__Gemm-6;o__;f__;g__;s__	3	0	0	2	0.000294308	0	0	0	0	0	0	0	0
344	Root;k__Bacteria;p__Gemmatimonadetes;c__Gemmatimonadetes;o__;f__;g__;s__	0	2	1	5	0.000470893	0	0	0	0	0	0	0	0
345	Root;k__Bacteria;p__Gemmatimonadetes;c__Gemmatimonadetes;o__Ellin5290;f__;g__;s__	0	1	0	1	0.000117723	0	0	1	8.37872e-05	0	0	0	0
346	Root;k__Bacteria;p__Gemmatimonadetes;c__Gemmatimonadetes;o__Gemmatimonadales;f__;g__;s__	1	2	0	1	0.000235446	0	0	0	0	0	0	0	0
347	Root;k__Bacteria;p__Gemmatimonadetes;c__Gemmatimonadetes;o__Gemmatimonadales;f__Ellin5301;g__;s__	0	2	0	2	0.000235446	0	0	0	0	0	0	0	0
348	Root;k__Bacteria;p__KSB3;c__;o__;f__;g__;s__	1	0	0	1	0.000117723	1	0	1	0.000167574	0	1	0	4.06058e-05
349	Root;k__Bacteria;p__LCP-89;c__SAW1_B44;o__;f__;g__;s__	0	1	0	0	5.88616e-05	1	0	0	8.37872e-05	0	0	0	0
350	Root;k__Bacteria;p__Lentisphaerae;c__[Lentisphaeria];o__Lentisphaerales;f__;g__;s__	0	0	0	0	0	1	1	0	0.000167574	0	0	0	0
351	Root;k__Bacteria;p__Lentisphaerae;c__[Lentisphaeria];o__Lentisphaerales;f__Arctic95B-10;g__;s__	0	0	0	0	0	0	2	2	0.000335149	0	0	0	0
352	Root;k__Bacteria;p__Lentisphaerae;c__[Lentisphaeria];o__Lentisphaerales;f__Lentisphaeraceae;g__;s__	0	0	0	0	0	1	2	0	0.000251362	1	4	1	0.000243635
353	Root;k__Bacteria;p__Lentisphaerae;c__[Lentisphaeria];o__Lentisphaerales;f__Lentisphaeraceae;g__Lentisphaera;s__	0	0	0	0	0	0	0	1	8.37872e-05	0	1	2	0.000121818
354	Root;k__Bacteria;p__Lentisphaerae;c__[Lentisphaeria];o__Victivallales;f__Victivallaceae;g__;s__	0	0	0	0	0	0	1	3	0.000335149	0	0	0	0
355	Root;k__Bacteria;p__NKB19;c__;o__;f__;g__;s__	0	1	0	0	5.88616e-05	0	1	0	8.37872e-05	0	0	0	0
356	Root;k__Bacteria;p__NKB19;c__TSBW08;o__;f__;g__;s__	0	0	0	0	0	0	0	1	8.37872e-05	0	0	0	0
357	Root;k__Bacteria;p__Nitrospirae;c__Nitrospira;o__Nitrospirales;f__;g__;s__	1	0	2	2	0.000294308	1	0	0	8.37872e-05	0	0	0	0
358	Root;k__Bacteria;p__Nitrospirae;c__Nitrospira;o__Nitrospirales;f__Nitrospiraceae;g__;s__	18	3	55	44	0.00706339	27	18	9	0.00452451	0	0	3	0.000121818
359	Root;k__Bacteria;p__Nitrospirae;c__Nitrospira;o__Nitrospirales;f__Nitrospiraceae;g__JG37-AG-70;s__	0	0	3	0	0.000176585	0	0	2	0.000167574	0	0	0	0
360	Root;k__Bacteria;p__Nitrospirae;c__Nitrospira;o__Nitrospirales;f__Nitrospiraceae;g__Nitrospira;s__	1	0	1	0	0.000117723	0	1	0	8.37872e-05	0	0	0	0
361	Root;k__Bacteria;p__Nitrospirae;c__Nitrospira;o__Nitrospirales;f__[Thermodesulfovibrionaceae];g__;s__	0	1	1	0	0.000117723	0	0	0	0	0	0	0	0
362	Root;k__Bacteria;p__OD1;c__ABY1;o__;f__;g__;s__	0	0	0	0	0	0	0	1	8.37872e-05	0	0	0	0
363	Root;k__Bacteria;p__OD1;c__ZB2;o__;f__;g__;s__	0	0	0	0	0	3	2	9	0.00117302	0	0	0	0
364	Root;k__Bacteria;p__OP11;c__OP11-4;o__;f__;g__;s__	0	0	0	0	0	0	1	0	8.37872e-05	0	0	0	0
365	Root;k__Bacteria;p__OP3;c__BD4-9;o__;f__;g__;s__	0	0	0	0	0	0	0	1	8.37872e-05	0	0	0	0
366	Root;k__Bacteria;p__OP3;c__PBS-25;o__;f__;g__;s__	0	0	0	0	0	1	0	0	8.37872e-05	0	0	0	0
367	Root;k__Bacteria;p__OP3;c__koll11;o__GIF10;f__kpj58rc;g__;s__	0	0	0	0	0	0	2	2	0.000335149	0	0	0	0
368	Root;k__Bacteria;p__OP8;c__;o__;f__;g__;s__	0	0	0	0	0	0	0	1	8.37872e-05	0	0	0	0
369	Root;k__Bacteria;p__OP8;c__OP8_1;o__HMMVPog-54;f__;g__;s__	0	1	0	0	5.88616e-05	2	0	0	0.000167574	0	0	0	0
370	Root;k__Bacteria;p__OP8;c__OP8_2;o__;f__;g__;s__	0	0	0	0	0	0	0	1	8.37872e-05	0	0	0	0
371	Root;k__Bacteria;p__PAUC34f;c__;o__;f__;g__;s__	34	38	43	38	0.00900583	1	4	0	0.000418936	2	0	0	8.12117e-05
372	Root;k__Bacteria;p__Planctomycetes;c__;o__;f__;g__;s__	0	0	0	0	0	5	9	3	0.00142438	0	0	1	4.06058e-05
373	Root;k__Bacteria;p__Planctomycetes;c__BD7-11;o__;f__;g__;s__	0	0	0	0	0	1	1	0	0.000167574	0	0	0	0
374	Root;k__Bacteria;p__Planctomycetes;c__C6;o__MVS-107;f__;g__;s__	0	0	0	0	0	0	3	1	0.000335149	0	0	0	0
375	Root;k__Bacteria;p__Planctomycetes;c__C6;o__Ucm1571;f__;g__;s__	0	0	0	0	0	1	0	0	8.37872e-05	0	0	0	0
376	Root;k__Bacteria;p__Planctomycetes;c__C6;o__d113;f__;g__;s__	0	0	0	0	0	5	4	5	0.00117302	0	0	3	0.000121818
377	Root;k__Bacteria;p__Planctomycetes;c__OM190;o__CL500-15;f__;g__;s__	0	0	0	0	0	10	8	11	0.00242983	0	0	0	0
378	Root;k__Bacteria;p__Planctomycetes;c__OM190;o__agg27;f__;g__;s__	0	0	0	0	0	16	25	17	0.00485966	0	0	1	4.06058e-05
379	Root;k__Bacteria;p__Planctomycetes;c__Phycisphaerae;o__AKAU3564;f__;g__;s__	0	0	0	0	0	0	0	1	8.37872e-05	0	0	0	0
380	Root;k__Bacteria;p__Planctomycetes;c__Phycisphaerae;o__C86;f__;g__;s__	0	0	0	0	0	1	1	1	0.000251362	0	0	0	0
381	Root;k__Bacteria;p__Planctomycetes;c__Phycisphaerae;o__CCM11a;f__;g__;s__	0	0	0	0	0	0	1	0	8.37872e-05	0	0	0	0
382	Root;k__Bacteria;p__Planctomycetes;c__Phycisphaerae;o__MSBL9;f__;g__;s__	0	0	0	0	0	0	0	3	0.000251362	0	0	0	0
383	Root;k__Bacteria;p__Planctomycetes;c__Phycisphaerae;o__Phycisphaerales;f__;g__;s__	0	0	0	0	0	25	55	26	0.00888144	7	0	5	0.00048727
384	Root;k__Bacteria;p__Planctomycetes;c__Phycisphaerae;o__Phycisphaerales;f__Phycisphaeraceae;g__;s__	0	0	0	0	0	1	3	0	0.000335149	0	0	0	0
385	Root;k__Bacteria;p__Planctomycetes;c__Pla3;o__;f__;g__;s__	0	0	0	0	0	2	1	2	0.000418936	0	0	0	0
386	Root;k__Bacteria;p__Planctomycetes;c__Pla4;o__;f__;g__;s__	0	0	0	1	5.88616e-05	0	0	0	0	0	0	0	0
387	Root;k__Bacteria;p__Planctomycetes;c__Planctomycetia;o__Gemmatales;f__Isosphaeraceae;g__;s__	0	0	0	0	0	1	3	0	0.000335149	0	0	0	0
388	Root;k__Bacteria;p__Planctomycetes;c__Planctomycetia;o__Pirellulales;f__Pirellulaceae;g__;s__	0	0	1	2	0.000176585	171	190	169	0.0444072	2	3	14	0.000771511
389	Root;k__Bacteria;p__Planctomycetes;c__Planctomycetia;o__Pirellulales;f__Pirellulaceae;g__A17;s__	0	0	0	0	0	1	2	1	0.000335149	0	0	0	0
390	Root;k__Bacteria;p__Planctomycetes;c__Planctomycetia;o__Pirellulales;f__Pirellulaceae;g__Pirellula;s__	0	0	0	0	0	2	2	0	0.000335149	0	0	0	0
391	Root;k__Bacteria;p__Planctomycetes;c__Planctomycetia;o__Pirellulales;f__Pirellulaceae;g__Planctomycete;s__LF1	0	0	0	0	0	0	0	1	8.37872e-05	0	0	0	0
392	Root;k__Bacteria;p__Planctomycetes;c__Planctomycetia;o__Pirellulales;f__Pirellulaceae;g__Rhodopirellula;s__baltica	0	0	0	0	0	1	0	0	8.37872e-05	0	0	0	0
393	Root;k__Bacteria;p__Planctomycetes;c__Planctomycetia;o__Pirellulales;f__Pirellulaceae;g__planctomycete;s__DWL3I2	0	0	0	0	0	0	0	1	8.37872e-05	0	0	0	0
394	Root;k__Bacteria;p__Planctomycetes;c__Planctomycetia;o__Pirellulales;f__Pirellulaceae;g__planctomycete;s__MS30D1	0	0	0	0	0	0	1	0	8.37872e-05	0	0	0	0
395	Root;k__Bacteria;p__Planctomycetes;c__Planctomycetia;o__Planctomycetales;f__Planctomycetaceae;g__Planctomyces;s__	0	2	0	2	0.000235446	22	6	3	0.0025974	2	0	1	0.000121818
396	Root;k__Bacteria;p__Planctomycetes;c__[Brocadiae];o__Brocadiales;f__Brocadiaceae;g__CandidatusBrocadia;s__	0	0	0	0	0	1	0	0	8.37872e-05	0	0	0	0
397	Root;k__Bacteria;p__Planctomycetes;c__vadinHA49;o__;f__;g__;s__	0	0	0	0	0	2	0	0	0.000167574	0	0	0	0
398	Root;k__Bacteria;p__Planctomycetes;c__vadinHA49;o__PeHg47;f__;g__;s__	0	0	0	0	0	0	0	0	0	0	1	0	4.06058e-05
399	Root;k__Bacteria;p__Poribacteria;c__;o__;f__;g__;s__	215	380	430	368	0.0819942	2	1	2	0.000418936	2	2	2	0.000243635
400	Root;k__Bacteria;p__Proteobacteria;c__;o__;f__;g__;s__	0	1	0	0	5.88616e-05	3	2	1	0.000502723	0	0	0	0
401	Root;k__Bacteria;p__Proteobacteria;c__Alphaproteobacteria;o__;f__;g__;s__	6	10	1	8	0.00147154	34	41	35	0.00921659	98	87	67	0.0102327
402	Root;k__Bacteria;p__Proteobacteria;c__Alphaproteobacteria;o__BD7-3;f__;g__;s__	0	1	0	1	0.000117723	2	1	0	0.000251362	2	5	1	0.000324847
403	Root;k__Bacteria;p__Proteobacteria;c__Alphaproteobacteria;o__Caulobacterales;f__Caulobacteraceae;g__Asticcacaulis;s__	0	0	0	0	0	1	0	1	0.000167574	0	0	0	0
404	Root;k__Bacteria;p__Proteobacteria;c__Alphaproteobacteria;o__Caulobacterales;f__Caulobacteraceae;g__Brevundimonas;s__diminuta	0	0	0	0	0	0	0	0	0	0	0	2	8.12117e-05
405	Root;k__Bacteria;p__Proteobacteria;c__Alphaproteobacteria;o__Caulobacterales;f__Caulobacteraceae;g__Mycoplana;s__	0	0	0	0	0	1	1	2	0.000335149	0	0	0	0
406	Root;k__Bacteria;p__Proteobacteria;c__Alphaproteobacteria;o__Ellin329;f__;g__;s__	0	0	0	0	0	0	1	0	8.37872e-05	0	0	0	0
407	Root;k__Bacteria;p__Proteobacteria;c__Alphaproteobacteria;o__Kiloniellales;f__;g__;s__	2	0	1	0	0.000176585	1	4	4	0.000754085	2	3	6	0.000446664
408	Root;k__Bacteria;p__Proteobacteria;c__Alphaproteobacteria;o__Kiloniellales;f__Kiloniellaceae;g__;s__	0	1	0	1	0.000117723	0	1	2	0.000251362	2	1	0	0.000121818
409	Root;k__Bacteria;p__Proteobacteria;c__Alphaproteobacteria;o__Kiloniellales;f__Kiloniellaceae;g__Thalassospira;s__	0	0	0	0	0	0	0	1	8.37872e-05	0	0	0	0
410	Root;k__Bacteria;p__Proteobacteria;c__Alphaproteobacteria;o__Kordiimonadales;f__;g__;s__	0	0	0	0	0	0	1	0	8.37872e-05	0	0	1	4.06058e-05
411	Root;k__Bacteria;p__Proteobacteria;c__Alphaproteobacteria;o__Kordiimonadales;f__Kordiimonadaceae;g__;s__	0	0	0	0	0	1	0	0	8.37872e-05	1	0	0	4.06058e-05
412	Root;k__Bacteria;p__Proteobacteria;c__Alphaproteobacteria;o__Rhizobiales;f__;g__;s__	6	1	4	1	0.000706339	13	12	11	0.00301634	15	6	10	0.00125878
413	Root;k__Bacteria;p__Proteobacteria;c__Alphaproteobacteria;o__Rhizobiales;f__Bartonellaceae;g__;s__	3	1	0	0	0.000235446	0	0	0	0	1	0	1	8.12117e-05
414	Root;k__Bacteria;p__Proteobacteria;c__Alphaproteobacteria;o__Rhizobiales;f__Beijerinckiaceae;g__;s__	1	0	2	1	0.000235446	3	2	8	0.00108923	21	11	24	0.00227393
415	Root;k__Bacteria;p__Proteobacteria;c__Alphaproteobacteria;o__Rhizobiales;f__Bradyrhizobiaceae;g__Bradyrhizobium;s__	0	1	0	0	5.88616e-05	0	0	2	0.000167574	7	4	2	0.000527876
416	Root;k__Bacteria;p__Proteobacteria;c__Alphaproteobacteria;o__Rhizobiales;f__Cohaesibacteraceae;g__;s__	0	0	0	0	0	1	2	1	0.000335149	0	0	0	0
417	Root;k__Bacteria;p__Proteobacteria;c__Alphaproteobacteria;o__Rhizobiales;f__Hyphomicrobiaceae;g__;s__	2	3	0	0	0.000294308	7	5	9	0.00175953	2	3	1	0.000243635
418	Root;k__Bacteria;p__Proteobacteria;c__Alphaproteobacteria;o__Rhizobiales;f__Hyphomicrobiaceae;g__Devosia;s__	0	0	0	0	0	1	1	4	0.000502723	4	1	3	0.000324847
419	Root;k__Bacteria;p__Proteobacteria;c__Alphaproteobacteria;o__Rhizobiales;f__Hyphomicrobiaceae;g__Filomicrobium;s__fusiforme	0	0	0	0	0	0	0	1	8.37872e-05	0	0	0	0
420	Root;k__Bacteria;p__Proteobacteria;c__Alphaproteobacteria;o__Rhizobiales;f__Hyphomicrobiaceae;g__Hyphomicrobium;s__	0	0	0	0	0	1	1	7	0.000754085	2	0	1	0.000121818
421	Root;k__Bacteria;p__Proteobacteria;c__Alphaproteobacteria;o__Rhizobiales;f__Hyphomicrobiaceae;g__Hyphomicrobium;s__zavarzinii	0	0	0	0	0	0	0	0	0	1	0	1	8.12117e-05
422	Root;k__Bacteria;p__Proteobacteria;c__Alphaproteobacteria;o__Rhizobiales;f__Hyphomicrobiaceae;g__Parvibaculum;s__	0	0	0	0	0	0	0	0	0	0	0	1	4.06058e-05
423	Root;k__Bacteria;p__Proteobacteria;c__Alphaproteobacteria;o__Rhizobiales;f__Hyphomicrobiaceae;g__Pedomicrobium;s__	0	0	0	0	0	0	0	1	8.37872e-05	0	0	0	0
424	Root;k__Bacteria;p__Proteobacteria;c__Alphaproteobacteria;o__Rhizobiales;f__Hyphomicrobiaceae;g__Roseibium;s__denhamense	0	0	0	0	0	1	0	0	8.37872e-05	0	0	0	0
425	Root;k__Bacteria;p__Proteobacteria;c__Alphaproteobacteria;o__Rhizobiales;f__Methylobacteriaceae;g__;s__	0	0	1	0	5.88616e-05	0	1	2	0.000251362	0	1	0	4.06058e-05
426	Root;k__Bacteria;p__Proteobacteria;c__Alphaproteobacteria;o__Rhizobiales;f__Methylobacteriaceae;g__Methylobacterium;s__	0	0	0	0	0	1	1	0	0.000167574	0	0	0	0
427	Root;k__Bacteria;p__Proteobacteria;c__Alphaproteobacteria;o__Rhizobiales;f__Phyllobacteriaceae;g__;s__	0	0	0	0	0	8	2	16	0.00217847	7	0	11	0.000730905
428	Root;k__Bacteria;p__Proteobacteria;c__Alphaproteobacteria;o__Rhizobiales;f__Phyllobacteriaceae;g__Mesorhizobium;s__	0	0	0	0	0	0	0	1	8.37872e-05	0	0	0	0
429	Root;k__Bacteria;p__Proteobacteria;c__Alphaproteobacteria;o__Rhizobiales;f__Rhizobiaceae;g__;s__	2	0	0	0	0.000117723	0	1	1	0.000167574	0	0	0	0
430	Root;k__Bacteria;p__Proteobacteria;c__Alphaproteobacteria;o__Rhizobiales;f__Rhizobiaceae;g__Agrobacterium;s__	0	0	0	0	0	2	1	0	0.000251362	0	0	0	0
431	Root;k__Bacteria;p__Proteobacteria;c__Alphaproteobacteria;o__Rhizobiales;f__Rhizobiaceae;g__Rhizobium;s__leguminosarum	0	0	0	0	0	0	0	1	8.37872e-05	1	1	0	8.12117e-05
432	Root;k__Bacteria;p__Proteobacteria;c__Alphaproteobacteria;o__Rhizobiales;f__Rhizobiaceae;g__Sinorhizobium;s__	0	1	0	0	5.88616e-05	0	1	1	0.000167574	0	0	0	0
433	Root;k__Bacteria;p__Proteobacteria;c__Alphaproteobacteria;o__Rhizobiales;f__Rhodobiaceae;g__;s__	0	0	2	0	0.000117723	0	1	0	8.37872e-05	0	1	0	4.06058e-05
434	Root;k__Bacteria;p__Proteobacteria;c__Alphaproteobacteria;o__Rhizobiales;f__Xanthobacteraceae;g__Labrys;s__	0	0	0	0	0	1	0	0	8.37872e-05	0	0	0	0
435	Root;k__Bacteria;p__Proteobacteria;c__Alphaproteobacteria;o__Rhodobacterales;f__Hyphomonadaceae;g__;s__	4	7	0	1	0.000706339	10	13	17	0.00335149	9	5	9	0.000933934
436	Root;k__Bacteria;p__Proteobacteria;c__Alphaproteobacteria;o__Rhodobacterales;f__Hyphomonadaceae;g__Hellea;s__balneolensis	0	0	0	0	0	0	0	0	0	0	1	2	0.000121818
437	Root;k__Bacteria;p__Proteobacteria;c__Alphaproteobacteria;o__Rhodobacterales;f__Hyphomonadaceae;g__Hirschia;s__	0	0	0	0	0	1	1	0	0.000167574	0	0	0	0
438	Root;k__Bacteria;p__Proteobacteria;c__Alphaproteobacteria;o__Rhodobacterales;f__Hyphomonadaceae;g__Hyphomonas;s__	0	1	0	0	5.88616e-05	0	0	0	0	0	0	1	4.06058e-05
439	Root;k__Bacteria;p__Proteobacteria;c__Alphaproteobacteria;o__Rhodobacterales;f__Hyphomonadaceae;g__Hyphomonas;s__oceanitis	0	0	0	0	0	0	0	0	0	1	0	0	4.06058e-05
440	Root;k__Bacteria;p__Proteobacteria;c__Alphaproteobacteria;o__Rhodobacterales;f__Hyphomonadaceae;g__Maricaulis;s__	0	0	0	0	0	0	0	1	8.37872e-05	2	0	0	8.12117e-05
441	Root;k__Bacteria;p__Proteobacteria;c__Alphaproteobacteria;o__Rhodobacterales;f__Hyphomonadaceae;g__Oceanicaulis;s__	0	0	0	0	0	0	0	1	8.37872e-05	0	2	5	0.000284241
442	Root;k__Bacteria;p__Proteobacteria;c__Alphaproteobacteria;o__Rhodobacterales;f__Rhodobacteraceae;g__;s__	166	32	39	25	0.0154217	130	32	119	0.0235442	1169	924	1200	0.133715
443	Root;k__Bacteria;p__Proteobacteria;c__Alphaproteobacteria;o__Rhodobacterales;f__Rhodobacteraceae;g__Albidovulum;s__inexpectatum	4	1	0	1	0.00035317	0	0	0	0	0	0	0	0
444	Root;k__Bacteria;p__Proteobacteria;c__Alphaproteobacteria;o__Rhodobacterales;f__Rhodobacteraceae;g__Anaerospora;s__	1	0	0	0	5.88616e-05	2	0	0	0.000167574	0	3	0	0.000121818
445	Root;k__Bacteria;p__Proteobacteria;c__Alphaproteobacteria;o__Rhodobacterales;f__Rhodobacteraceae;g__Dinoroseobacter;s__	0	0	0	0	0	4	4	12	0.00167574	0	1	0	4.06058e-05
446	Root;k__Bacteria;p__Proteobacteria;c__Alphaproteobacteria;o__Rhodobacterales;f__Rhodobacteraceae;g__Loktanella;s__	0	0	0	0	0	6	0	3	0.000754085	63	48	62	0.00702481
447	Root;k__Bacteria;p__Proteobacteria;c__Alphaproteobacteria;o__Rhodobacterales;f__Rhodobacteraceae;g__Marivita;s__	0	0	0	0	0	1	0	1	0.000167574	0	0	0	0
448	Root;k__Bacteria;p__Proteobacteria;c__Alphaproteobacteria;o__Rhodobacterales;f__Rhodobacteraceae;g__Oceanicola;s__granulosus	0	0	0	0	0	0	1	1	0.000167574	0	0	0	0
449	Root;k__Bacteria;p__Proteobacteria;c__Alphaproteobacteria;o__Rhodobacterales;f__Rhodobacteraceae;g__Octadecabacter;s__	4	1	1	1	0.000412031	17	6	26	0.00410557	422	349	399	0.0475088
450	Root;k__Bacteria;p__Proteobacteria;c__Alphaproteobacteria;o__Rhodobacterales;f__Rhodobacteraceae;g__Octadecabacter;s__antarcticus	0	0	0	0	0	0	0	0	0	0	1	0	4.06058e-05
451	Root;k__Bacteria;p__Proteobacteria;c__Alphaproteobacteria;o__Rhodobacterales;f__Rhodobacteraceae;g__Paracoccus;s__	20	2	2	2	0.0015304	3	0	1	0.000335149	18	26	22	0.00267999
452	Root;k__Bacteria;p__Proteobacteria;c__Alphaproteobacteria;o__Rhodobacterales;f__Rhodobacteraceae;g__Paracoccus;s__aminovorans	1	0	0	0	5.88616e-05	1	0	1	0.000167574	1	1	1	0.000121818
453	Root;k__Bacteria;p__Proteobacteria;c__Alphaproteobacteria;o__Rhodobacterales;f__Rhodobacteraceae;g__Paracoccus;s__marcusii	0	0	0	0	0	0	1	0	8.37872e-05	5	3	7	0.000609088
454	Root;k__Bacteria;p__Proteobacteria;c__Alphaproteobacteria;o__Rhodobacterales;f__Rhodobacteraceae;g__Phaeobacter;s__	0	0	0	0	0	2	0	2	0.000335149	2	0	0	8.12117e-05
455	Root;k__Bacteria;p__Proteobacteria;c__Alphaproteobacteria;o__Rhodobacterales;f__Rhodobacteraceae;g__Ponticoccus;s__litoralis	0	0	0	0	0	0	0	1	8.37872e-05	0	0	0	0
456	Root;k__Bacteria;p__Proteobacteria;c__Alphaproteobacteria;o__Rhodobacterales;f__Rhodobacteraceae;g__Pseudoroseobacter;s__euryhalinus	0	0	0	0	0	0	0	0	0	0	0	1	4.06058e-05
457	Root;k__Bacteria;p__Proteobacteria;c__Alphaproteobacteria;o__Rhodobacterales;f__Rhodobacteraceae;g__Pseudoruegeria;s__	0	0	0	0	0	0	0	0	0	0	0	2	8.12117e-05
458	Root;k__Bacteria;p__Proteobacteria;c__Alphaproteobacteria;o__Rhodobacterales;f__Rhodobacteraceae;g__Rhodobacter;s__	2	0	0	0	0.000117723	2	0	3	0.000418936	2	1	3	0.000243635
459	Root;k__Bacteria;p__Proteobacteria;c__Alphaproteobacteria;o__Rhodobacterales;f__Rhodobacteraceae;g__Rhodovulum;s__	0	2	0	0	0.000117723	0	0	0	0	0	0	0	0
460	Root;k__Bacteria;p__Proteobacteria;c__Alphaproteobacteria;o__Rhodobacterales;f__Rhodobacteraceae;g__Roseobacter;s__denitrificans	0	0	0	0	0	0	0	1	8.37872e-05	0	1	0	4.06058e-05
461	Root;k__Bacteria;p__Proteobacteria;c__Alphaproteobacteria;o__Rhodobacterales;f__Rhodobacteraceae;g__Roseobacter;s__litoralis	0	0	0	0	0	0	0	0	0	0	0	1	4.06058e-05
462	Root;k__Bacteria;p__Proteobacteria;c__Alphaproteobacteria;o__Rhodobacterales;f__Rhodobacteraceae;g__Rubellimicrobium;s__	0	1	0	0	5.88616e-05	0	0	0	0	0	0	0	0
463	Root;k__Bacteria;p__Proteobacteria;c__Alphaproteobacteria;o__Rhodobacterales;f__Rhodobacteraceae;g__Ruegeria;s__	0	0	0	0	0	1	0	0	8.37872e-05	0	0	0	0
464	Root;k__Bacteria;p__Proteobacteria;c__Alphaproteobacteria;o__Rhodobacterales;f__Rhodobacteraceae;g__Thalassobacter;s__stenotrophicus	0	0	0	0	0	2	0	1	0.000251362	1	4	2	0.000284241
465	Root;k__Bacteria;p__Proteobacteria;c__Alphaproteobacteria;o__Rhodobacterales;f__Rhodobacteraceae;g__Thalassobius;s__mediterraneus	0	0	0	0	0	0	0	1	8.37872e-05	0	0	1	4.06058e-05
466	Root;k__Bacteria;p__Proteobacteria;c__Alphaproteobacteria;o__Rhodobacterales;f__Rhodobacteraceae;g__Wenxinia;s__marina	0	0	0	0	0	0	1	0	8.37872e-05	0	1	0	4.06058e-05
467	Root;k__Bacteria;p__Proteobacteria;c__Alphaproteobacteria;o__Rhodospirillales;f__;g__;s__	1	0	2	0	0.000176585	5	20	19	0.00368664	0	0	0	0
468	Root;k__Bacteria;p__Proteobacteria;c__Alphaproteobacteria;o__Rhodospirillales;f__Acetobacteraceae;g__;s__	0	1	0	1	0.000117723	0	1	0	8.37872e-05	0	0	0	0
469	Root;k__Bacteria;p__Proteobacteria;c__Alphaproteobacteria;o__Rhodospirillales;f__Acetobacteraceae;g__Roseomonas;s__	0	0	0	0	0	1	0	0	8.37872e-05	0	0	0	0
470	Root;k__Bacteria;p__Proteobacteria;c__Alphaproteobacteria;o__Rhodospirillales;f__Rhodospirillaceae;g__;s__	36	54	63	39	0.0113014	15	12	11	0.00318391	13	7	12	0.00129939
471	Root;k__Bacteria;p__Proteobacteria;c__Alphaproteobacteria;o__Rhodospirillales;f__Rhodospirillaceae;g__Azospirillum;s__	0	1	0	0	5.88616e-05	0	0	0	0	0	0	0	0
472	Root;k__Bacteria;p__Proteobacteria;c__Alphaproteobacteria;o__Rhodospirillales;f__Rhodospirillaceae;g__Azospirillum;s__amazonense	0	0	0	0	0	0	1	0	8.37872e-05	0	0	0	0
473	Root;k__Bacteria;p__Proteobacteria;c__Alphaproteobacteria;o__Rhodospirillales;f__Rhodospirillaceae;g__Constrictibacter;s__antarcticus	0	0	0	1	5.88616e-05	0	0	0	0	0	0	0	0
474	Root;k__Bacteria;p__Proteobacteria;c__Alphaproteobacteria;o__Rhodospirillales;f__Rhodospirillaceae;g__Inquilinus;s__	0	2	0	1	0.000176585	1	1	2	0.000335149	0	0	1	4.06058e-05
475	Root;k__Bacteria;p__Proteobacteria;c__Alphaproteobacteria;o__Rhodospirillales;f__Rhodospirillaceae;g__Roseospira;s__	0	0	0	0	0	1	0	0	8.37872e-05	0	0	0	0
476	Root;k__Bacteria;p__Proteobacteria;c__Alphaproteobacteria;o__Rickettsiales;f__;g__;s__	1	1	5	0	0.000412031	2	1	4	0.00058651	11	10	4	0.00101515
477	Root;k__Bacteria;p__Proteobacteria;c__Alphaproteobacteria;o__Rickettsiales;f__Anaplasmataceae;g__Neorickettsia;s__	0	0	0	0	0	0	0	1	8.37872e-05	0	0	0	0
478	Root;k__Bacteria;p__Proteobacteria;c__Alphaproteobacteria;o__Rickettsiales;f__Pelagibacteraceae;g__;s__	3	1	0	1	0.000294308	1	0	0	8.37872e-05	159	128	70	0.0144963
479	Root;k__Bacteria;p__Proteobacteria;c__Alphaproteobacteria;o__Rickettsiales;f__Rickettsiaceae;g__;s__	1	0	0	0	5.88616e-05	1	1	1	0.000251362	1	0	0	4.06058e-05
480	Root;k__Bacteria;p__Proteobacteria;c__Alphaproteobacteria;o__Rickettsiales;f__Rickettsiaceae;g__Rickettsia;s__	0	0	0	0	0	0	0	0	0	0	0	1	4.06058e-05
481	Root;k__Bacteria;p__Proteobacteria;c__Alphaproteobacteria;o__Rickettsiales;f__mitochondria;g__;s__	0	0	0	0	0	0	0	0	0	1	2	0	0.000121818
482	Root;k__Bacteria;p__Proteobacteria;c__Alphaproteobacteria;o__Rickettsiales;f__mitochondria;g__Thalassiosira;s__pseudonana	0	0	0	0	0	2	0	0	0.000167574	0	0	1	4.06058e-05
483	Root;k__Bacteria;p__Proteobacteria;c__Alphaproteobacteria;o__Sphingomonadales;f__Erythrobacteraceae;g__;s__	0	1	1	1	0.000176585	1	0	3	0.000335149	3	2	9	0.000568482
484	Root;k__Bacteria;p__Proteobacteria;c__Alphaproteobacteria;o__Sphingomonadales;f__Erythrobacteraceae;g__Altererythrobacter;s__luteolus	0	0	0	0	0	1	0	0	8.37872e-05	0	0	1	4.06058e-05
485	Root;k__Bacteria;p__Proteobacteria;c__Alphaproteobacteria;o__Sphingomonadales;f__Erythrobacteraceae;g__Erythrobacter;s__	0	0	0	0	0	0	0	0	0	0	0	2	8.12117e-05
486	Root;k__Bacteria;p__Proteobacteria;c__Alphaproteobacteria;o__Sphingomonadales;f__Erythrobacteraceae;g__Erythrobacter;s__nanhaisediminis	0	0	0	0	0	3	0	2	0.000418936	0	0	1	4.06058e-05
487	Root;k__Bacteria;p__Proteobacteria;c__Alphaproteobacteria;o__Sphingomonadales;f__Erythrobacteraceae;g__Lutibacterium;s__	0	0	0	0	0	0	0	1	8.37872e-05	0	0	0	0
488	Root;k__Bacteria;p__Proteobacteria;c__Alphaproteobacteria;o__Sphingomonadales;f__Sphingomonadaceae;g__;s__	0	0	0	0	0	2	2	1	0.000418936	0	1	1	8.12117e-05
489	Root;k__Bacteria;p__Proteobacteria;c__Alphaproteobacteria;o__Sphingomonadales;f__Sphingomonadaceae;g__Blastomonas;s__	0	0	0	0	0	1	0	0	8.37872e-05	0	0	0	0
490	Root;k__Bacteria;p__Proteobacteria;c__Alphaproteobacteria;o__Sphingomonadales;f__Sphingomonadaceae;g__Kaistobacter;s__	0	0	0	0	0	2	1	1	0.000335149	0	0	2	8.12117e-05
491	Root;k__Bacteria;p__Proteobacteria;c__Alphaproteobacteria;o__Sphingomonadales;f__Sphingomonadaceae;g__Novosphingobium;s__	0	0	1	0	5.88616e-05	0	0	0	0	0	0	0	0
492	Root;k__Bacteria;p__Proteobacteria;c__Alphaproteobacteria;o__Sphingomonadales;f__Sphingomonadaceae;g__Sphingobium;s__	0	0	0	1	5.88616e-05	0	0	0	0	0	2	0	8.12117e-05
493	Root;k__Bacteria;p__Proteobacteria;c__Alphaproteobacteria;o__Sphingomonadales;f__Sphingomonadaceae;g__Sphingomonas;s__	0	0	0	0	0	1	1	1	0.000251362	0	0	1	4.06058e-05
494	Root;k__Bacteria;p__Proteobacteria;c__Betaproteobacteria;o__;f__;g__;s__	0	0	0	0	0	5	7	4	0.00134059	2	1	2	0.000203029
495	Root;k__Bacteria;p__Proteobacteria;c__Betaproteobacteria;o__A21b;f__EB1003;g__;s__	0	0	0	0	0	0	3	1	0.000335149	0	0	0	0
496	Root;k__Bacteria;p__Proteobacteria;c__Betaproteobacteria;o__Burkholderiales;f__;g__;s__	0	0	0	0	0	0	1	0	8.37872e-05	0	0	0	0
497	Root;k__Bacteria;p__Proteobacteria;c__Betaproteobacteria;o__Burkholderiales;f__Alcaligenaceae;g__;s__	0	0	0	0	0	0	0	2	0.000167574	0	0	0	0
498	Root;k__Bacteria;p__Proteobacteria;c__Betaproteobacteria;o__Burkholderiales;f__Burkholderiaceae;g__Salinispora;s__tropica	0	0	0	0	0	0	1	0	8.37872e-05	0	0	0	0
499	Root;k__Bacteria;p__Proteobacteria;c__Betaproteobacteria;o__Burkholderiales;f__Comamonadaceae;g__;s__	0	1	0	0	5.88616e-05	1	1	2	0.000335149	1	2	0	0.000121818
500	Root;k__Bacteria;p__Proteobacteria;c__Betaproteobacteria;o__Burkholderiales;f__Oxalobacteraceae;g__;s__	0	0	0	0	0	2	1	1	0.000335149	0	1	0	4.06058e-05
501	Root;k__Bacteria;p__Proteobacteria;c__Betaproteobacteria;o__Ellin6067;f__;g__;s__	0	0	0	0	0	0	1	0	8.37872e-05	0	0	0	0
502	Root;k__Bacteria;p__Proteobacteria;c__Betaproteobacteria;o__Gallionellales;f__Gallionellaceae;g__Gallionella;s__	0	0	0	0	0	0	1	0	8.37872e-05	0	0	0	0
503	Root;k__Bacteria;p__Proteobacteria;c__Betaproteobacteria;o__Hydrogenophilales;f__Hydrogenophilaceae;g__Thiobacillus;s__	0	0	0	0	0	0	0	0	0	0	1	1	8.12117e-05
504	Root;k__Bacteria;p__Proteobacteria;c__Betaproteobacteria;o__MND1;f__;g__;s__	0	1	0	0	5.88616e-05	1	1	0	0.000167574	0	0	0	0
505	Root;k__Bacteria;p__Proteobacteria;c__Betaproteobacteria;o__Methylophilales;f__;g__;s__	0	0	0	0	0	2	3	2	0.00058651	0	0	0	0
506	Root;k__Bacteria;p__Proteobacteria;c__Betaproteobacteria;o__Methylophilales;f__Methylophilaceae;g__;s__	0	1	0	0	5.88616e-05	1	0	1	0.000167574	14	12	17	0.00174605
507	Root;k__Bacteria;p__Proteobacteria;c__Betaproteobacteria;o__Methylophilales;f__Methylophilaceae;g__Methylotenera;s__mobilis	0	0	0	0	0	1	0	0	8.37872e-05	2	0	0	8.12117e-05
508	Root;k__Bacteria;p__Proteobacteria;c__Betaproteobacteria;o__Neisseriales;f__Neisseriaceae;g__;s__	0	0	0	0	0	0	1	0	8.37872e-05	0	1	1	8.12117e-05
509	Root;k__Bacteria;p__Proteobacteria;c__Betaproteobacteria;o__Neisseriales;f__Neisseriaceae;g__Eikenella;s__	0	0	0	0	0	0	0	1	8.37872e-05	0	0	0	0
510	Root;k__Bacteria;p__Proteobacteria;c__Betaproteobacteria;o__Neisseriales;f__Neisseriaceae;g__Neisseria;s__subflava	0	0	0	0	0	0	0	1	8.37872e-05	0	0	0	0
511	Root;k__Bacteria;p__Proteobacteria;c__Betaproteobacteria;o__Nitrosomonadales;f__Nitrosomonadaceae;g__;s__	0	0	0	0	0	8	14	12	0.00284876	0	0	0	0
512	Root;k__Bacteria;p__Proteobacteria;c__Betaproteobacteria;o__Nitrosomonadales;f__Nitrosomonadaceae;g__Nitrosovibrio;s__tenuis	0	0	0	0	0	0	0	1	8.37872e-05	0	0	0	0
513	Root;k__Bacteria;p__Proteobacteria;c__Betaproteobacteria;o__Procabacteriales;f__Procabacteriaceae;g__Procabacter;s__	0	0	0	0	0	0	1	0	8.37872e-05	0	0	0	0
514	Root;k__Bacteria;p__Proteobacteria;c__Betaproteobacteria;o__Rhodocyclales;f__Rhodocyclaceae;g__;s__	0	0	0	0	0	0	0	0	0	8	7	9	0.00097454
515	Root;k__Bacteria;p__Proteobacteria;c__Betaproteobacteria;o__Rhodocyclales;f__Rhodocyclaceae;g__Azovibrio;s__	0	0	0	0	0	0	0	0	0	0	1	0	4.06058e-05
516	Root;k__Bacteria;p__Proteobacteria;c__Betaproteobacteria;o__Rhodocyclales;f__Rhodocyclaceae;g__Propionivibrio;s__	0	0	0	0	0	3	3	0	0.000502723	0	0	0	0
517	Root;k__Bacteria;p__Proteobacteria;c__Betaproteobacteria;o__Rhodocyclales;f__Rhodocyclaceae;g__Sulfuritalea;s__	0	0	0	0	0	0	0	1	8.37872e-05	0	0	0	0
518	Root;k__Bacteria;p__Proteobacteria;c__Betaproteobacteria;o__Rhodocyclales;f__Rhodocyclaceae;g__Uliginosibacterium;s__	0	0	0	0	0	0	2	0	0.000167574	0	0	0	0
519	Root;k__Bacteria;p__Proteobacteria;c__Betaproteobacteria;o__Rhodocyclales;f__Rhodocyclaceae;g__Zoogloea;s__	1	0	0	1	0.000117723	1	0	0	8.37872e-05	0	0	0	0
520	Root;k__Bacteria;p__Proteobacteria;c__Betaproteobacteria;o__SBla14;f__;g__;s__	1	0	0	0	5.88616e-05	0	0	0	0	0	0	0	0
521	Root;k__Bacteria;p__Proteobacteria;c__Betaproteobacteria;o__SC-I-84;f__;g__;s__	0	0	0	0	0	1	0	2	0.000251362	0	0	0	0
522	Root;k__Bacteria;p__Proteobacteria;c__Deltaproteobacteria;o__;f__;g__;s__	0	3	0	0	0.000176585	7	3	14	0.00201089	0	0	0	0
523	Root;k__Bacteria;p__Proteobacteria;c__Deltaproteobacteria;o__BPC076;f__;g__;s__	1	0	0	0	5.88616e-05	2	0	0	0.000167574	0	0	0	0
524	Root;k__Bacteria;p__Proteobacteria;c__Deltaproteobacteria;o__Bdellovibrionales;f__Bacteriovoracaceae;g__;s__	0	0	0	0	0	5	0	4	0.000754085	1	1	0	8.12117e-05
525	Root;k__Bacteria;p__Proteobacteria;c__Deltaproteobacteria;o__Bdellovibrionales;f__Bacteriovoracaceae;g__Bacteriovorax;s__	0	1	0	0	5.88616e-05	2	0	3	0.000418936	0	0	0	0
526	Root;k__Bacteria;p__Proteobacteria;c__Deltaproteobacteria;o__Bdellovibrionales;f__Bdellovibrionaceae;g__Bdellovibrio;s__	0	0	0	0	0	2	1	5	0.000670297	0	0	1	4.06058e-05
527	Root;k__Bacteria;p__Proteobacteria;c__Deltaproteobacteria;o__Desulfarculales;f__Desulfarculaceae;g__;s__	0	0	1	3	0.000235446	0	4	4	0.000670297	0	0	0	0
528	Root;k__Bacteria;p__Proteobacteria;c__Deltaproteobacteria;o__Desulfobacterales;f__Desulfobacteraceae;g__;s__	0	0	0	0	0	9	5	20	0.00284876	0	0	0	0
529	Root;k__Bacteria;p__Proteobacteria;c__Deltaproteobacteria;o__Desulfobacterales;f__Desulfobacteraceae;g__Desulfobacter;s__	0	0	0	0	0	2	0	0	0.000167574	0	0	0	0
530	Root;k__Bacteria;p__Proteobacteria;c__Deltaproteobacteria;o__Desulfobacterales;f__Desulfobacteraceae;g__Desulfococcus;s__	0	0	0	0	0	17	17	29	0.00527859	0	0	1	4.06058e-05
531	Root;k__Bacteria;p__Proteobacteria;c__Deltaproteobacteria;o__Desulfobacterales;f__Desulfobacteraceae;g__Desulfofrigus;s__	0	0	0	0	0	1	0	0	8.37872e-05	0	0	0	0
532	Root;k__Bacteria;p__Proteobacteria;c__Deltaproteobacteria;o__Desulfobacterales;f__Desulfobacteraceae;g__Desulfosarcina;s__	0	0	0	0	0	2	0	0	0.000167574	0	0	0	0
533	Root;k__Bacteria;p__Proteobacteria;c__Deltaproteobacteria;o__Desulfobacterales;f__Desulfobacteraceae;g__Desulfospira;s__joergensenii	0	0	0	0	0	0	0	3	0.000251362	0	0	0	0
534	Root;k__Bacteria;p__Proteobacteria;c__Deltaproteobacteria;o__Desulfobacterales;f__Desulfobulbaceae;g__;s__	1	0	0	0	5.88616e-05	33	14	75	0.010222	2	0	3	0.000203029
535	Root;k__Bacteria;p__Proteobacteria;c__Deltaproteobacteria;o__Desulfobacterales;f__Desulfobulbaceae;g__Desulforhopalus;s__	0	0	0	0	0	2	0	3	0.000418936	0	0	0	0
536	Root;k__Bacteria;p__Proteobacteria;c__Deltaproteobacteria;o__Desulfobacterales;f__Desulfobulbaceae;g__Desulfotalea;s__	0	0	0	0	0	5	0	2	0.00058651	0	0	0	0
537	Root;k__Bacteria;p__Proteobacteria;c__Deltaproteobacteria;o__Desulfobacterales;f__Nitrospinaceae;g__Nitrospina;s__	0	1	0	0	5.88616e-05	2	3	1	0.000502723	0	0	0	0
538	Root;k__Bacteria;p__Proteobacteria;c__Deltaproteobacteria;o__Desulfovibrionales;f__Desulfovibrionaceae;g__;s__	0	0	0	0	0	1	0	0	8.37872e-05	0	0	0	0
539	Root;k__Bacteria;p__Proteobacteria;c__Deltaproteobacteria;o__Desulfovibrionales;f__Desulfovibrionaceae;g__Desulfovibrio;s__	1	4	0	1	0.00035317	0	0	2	0.000167574	0	0	0	0
540	Root;k__Bacteria;p__Proteobacteria;c__Deltaproteobacteria;o__Desulfuromonadales;f__;g__;s__	0	0	0	0	0	0	1	1	0.000167574	0	0	0	0
541	Root;k__Bacteria;p__Proteobacteria;c__Deltaproteobacteria;o__Desulfuromonadales;f__Desulfuromonadaceae;g__;s__	0	0	0	0	0	11	5	16	0.00268119	0	0	0	0
542	Root;k__Bacteria;p__Proteobacteria;c__Deltaproteobacteria;o__Desulfuromonadales;f__Geobacteraceae;g__Geobacter;s__	0	0	0	0	0	3	1	5	0.000754085	0	1	0	4.06058e-05
543	Root;k__Bacteria;p__Proteobacteria;c__Deltaproteobacteria;o__Desulfuromonadales;f__Geobacteraceae;g__Geobacter;s__lovleyi	0	0	0	0	0	0	0	1	8.37872e-05	0	0	0	0
544	Root;k__Bacteria;p__Proteobacteria;c__Deltaproteobacteria;o__Desulfuromonadales;f__Pelobacteraceae;g__;s__	0	0	0	0	0	2	0	5	0.00058651	0	0	0	0
545	Root;k__Bacteria;p__Proteobacteria;c__Deltaproteobacteria;o__GMD14H09;f__;g__;s__	1	1	0	1	0.000176585	5	3	2	0.000837872	0	0	1	4.06058e-05
546	Root;k__Bacteria;p__Proteobacteria;c__Deltaproteobacteria;o__IndB3-24;f__;g__;s__	0	0	0	0	0	0	0	1	8.37872e-05	0	0	0	0
547	Root;k__Bacteria;p__Proteobacteria;c__Deltaproteobacteria;o__MIZ46;f__;g__;s__	0	0	0	0	0	2	0	0	0.000167574	0	0	0	0
548	Root;k__Bacteria;p__Proteobacteria;c__Deltaproteobacteria;o__Myxococcales;f__;g__;s__	0	0	1	1	0.000117723	87	62	87	0.0197738	0	1	3	0.000162423
549	Root;k__Bacteria;p__Proteobacteria;c__Deltaproteobacteria;o__Myxococcales;f__Cystobacterineae;g__;s__	0	0	0	0	0	1	1	1	0.000251362	0	0	0	0
550	Root;k__Bacteria;p__Proteobacteria;c__Deltaproteobacteria;o__Myxococcales;f__Haliangiaceae;g__;s__	1	0	0	0	5.88616e-05	10	6	4	0.00167574	0	0	0	0
551	Root;k__Bacteria;p__Proteobacteria;c__Deltaproteobacteria;o__Myxococcales;f__Myxococcaceae;g__;s__	2	0	0	3	0.000294308	0	0	0	0	0	0	0	0
552	Root;k__Bacteria;p__Proteobacteria;c__Deltaproteobacteria;o__Myxococcales;f__Myxococcaceae;g__Anaeromyxobacter;s__	0	0	0	0	0	1	0	0	8.37872e-05	0	0	0	0
553	Root;k__Bacteria;p__Proteobacteria;c__Deltaproteobacteria;o__Myxococcales;f__Nannocystaceae;g__Nannocystis;s__exedens	0	0	0	0	0	0	1	0	8.37872e-05	0	0	0	0
554	Root;k__Bacteria;p__Proteobacteria;c__Deltaproteobacteria;o__Myxococcales;f__Nannocystaceae;g__Plesiocystis;s__	0	0	0	0	0	0	0	4	0.000335149	0	0	0	0
555	Root;k__Bacteria;p__Proteobacteria;c__Deltaproteobacteria;o__Myxococcales;f__OM27;g__;s__	0	1	3	0	0.000235446	10	4	2	0.00134059	4	3	3	0.000406058
556	Root;k__Bacteria;p__Proteobacteria;c__Deltaproteobacteria;o__Myxococcales;f__Polyangiaceae;g__;s__	0	0	0	0	0	1	0	1	0.000167574	0	0	0	0
557	Root;k__Bacteria;p__Proteobacteria;c__Deltaproteobacteria;o__Myxococcales;f__Polyangiaceae;g__Chondromyces;s__	0	0	0	0	0	1	0	0	8.37872e-05	0	0	0	0
558	Root;k__Bacteria;p__Proteobacteria;c__Deltaproteobacteria;o__NB1-j;f__;g__;s__	0	0	0	1	5.88616e-05	53	59	30	0.0118978	0	0	0	0
559	Root;k__Bacteria;p__Proteobacteria;c__Deltaproteobacteria;o__NB1-j;f__JTB38;g__;s__	0	0	0	0	0	33	46	34	0.00946795	0	0	0	0
560	Root;k__Bacteria;p__Proteobacteria;c__Deltaproteobacteria;o__NB1-j;f__MND4;g__;s__	0	0	0	0	0	2	8	3	0.00108923	0	0	0	0
561	Root;k__Bacteria;p__Proteobacteria;c__Deltaproteobacteria;o__NB1-j;f__NB1-i;g__;s__	1	2	0	0	0.000176585	34	51	23	0.00904902	0	0	0	0
562	Root;k__Bacteria;p__Proteobacteria;c__Deltaproteobacteria;o__NKB15;f__;g__;s__	0	0	0	0	0	0	1	0	8.37872e-05	0	0	0	0
563	Root;k__Bacteria;p__Proteobacteria;c__Deltaproteobacteria;o__PB19;f__;g__;s__	0	0	0	0	0	3	2	2	0.00058651	0	0	0	0
564	Root;k__Bacteria;p__Proteobacteria;c__Deltaproteobacteria;o__Spirobacillales;f__;g__;s__	0	0	0	0	0	4	2	2	0.000670297	0	1	1	8.12117e-05
565	Root;k__Bacteria;p__Proteobacteria;c__Deltaproteobacteria;o__Sva0853;f__;g__;s__	0	0	0	0	0	0	1	0	8.37872e-05	0	0	0	0
566	Root;k__Bacteria;p__Proteobacteria;c__Deltaproteobacteria;o__Sva0853;f__JTB36;g__;s__	0	0	1	0	5.88616e-05	0	1	0	8.37872e-05	0	0	0	0
567	Root;k__Bacteria;p__Proteobacteria;c__Deltaproteobacteria;o__Sva0853;f__SAR324;g__;s__	0	0	0	0	0	1	0	0	8.37872e-05	0	0	0	0
568	Root;k__Bacteria;p__Proteobacteria;c__Deltaproteobacteria;o__Syntrophobacterales;f__;g__;s__	0	0	0	0	0	5	1	6	0.00100545	0	0	0	0
569	Root;k__Bacteria;p__Proteobacteria;c__Deltaproteobacteria;o__Syntrophobacterales;f__Syntrophaceae;g__;s__	0	1	0	0	5.88616e-05	1	1	0	0.000167574	0	0	0	0
570	Root;k__Bacteria;p__Proteobacteria;c__Deltaproteobacteria;o__Syntrophobacterales;f__Syntrophaceae;g__Desulfomonile;s__	0	0	0	0	0	0	1	0	8.37872e-05	0	0	0	0
571	Root;k__Bacteria;p__Proteobacteria;c__Deltaproteobacteria;o__Syntrophobacterales;f__Syntrophobacteraceae;g__;s__	35	47	10	38	0.00765201	6	3	4	0.00108923	0	0	0	0
572	Root;k__Bacteria;p__Proteobacteria;c__Deltaproteobacteria;o__Syntrophobacterales;f__Syntrophobacteraceae;g__Desulfacinum;s__	0	1	0	0	5.88616e-05	0	0	0	0	0	0	0	0
573	Root;k__Bacteria;p__Proteobacteria;c__Deltaproteobacteria;o__Syntrophobacterales;f__Syntrophobacteraceae;g__Syntrophobacter;s__	0	0	0	0	0	1	0	0	8.37872e-05	1	1	0	8.12117e-05
574	Root;k__Bacteria;p__Proteobacteria;c__Deltaproteobacteria;o__Thermodesulfobacteriales;f__;g__;s__	0	4	0	4	0.000470893	0	0	0	0	0	0	0	0
575	Root;k__Bacteria;p__Proteobacteria;c__Deltaproteobacteria;o__[Entotheonellales];f__;g__;s__	3	0	0	2	0.000294308	1	0	3	0.000335149	0	0	0	0
576	Root;k__Bacteria;p__Proteobacteria;c__Deltaproteobacteria;o__[Entotheonellales];f__[Entotheonellaceae];g__;s__	2	0	1	0	0.000176585	0	0	0	0	0	0	0	0
577	Root;k__Bacteria;p__Proteobacteria;c__Deltaproteobacteria;o__[Entotheonellales];f__[Entotheonellaceae];g__CandidatusEntotheonella;s__	0	0	0	0	0	0	1	0	8.37872e-05	0	0	0	0
578	Root;k__Bacteria;p__Proteobacteria;c__Epsilonproteobacteria;o__Campylobacterales;f__Campylobacteraceae;g__Arcobacter;s__	0	0	0	0	0	5	0	7	0.00100545	0	2	1	0.000121818
579	Root;k__Bacteria;p__Proteobacteria;c__Epsilonproteobacteria;o__Campylobacterales;f__Helicobacteraceae;g__;s__	0	0	0	0	0	3	1	0	0.000335149	0	0	0	0
580	Root;k__Bacteria;p__Proteobacteria;c__Epsilonproteobacteria;o__Campylobacterales;f__Helicobacteraceae;g__Sulfuricurvum;s__kujiense	2	2	0	0	0.000235446	0	0	0	0	0	0	0	0
581	Root;k__Bacteria;p__Proteobacteria;c__Gammaproteobacteria;o__;f__;g__;s__	13	6	2	7	0.00164813	46	47	48	0.011814	5	3	6	0.000568482
582	Root;k__Bacteria;p__Proteobacteria;c__Gammaproteobacteria;o__Acidithiobacillales;f__;g__;s__	0	0	0	0	0	6	0	1	0.00058651	0	0	2	8.12117e-05
583	Root;k__Bacteria;p__Proteobacteria;c__Gammaproteobacteria;o__Aeromonadales;f__Aeromonadaceae;g__;s__	0	0	0	0	0	2	3	3	0.000670297	1	0	1	8.12117e-05
584	Root;k__Bacteria;p__Proteobacteria;c__Gammaproteobacteria;o__Aeromonadales;f__Aeromonadaceae;g__Oceanisphaera;s__	0	0	0	0	0	1	0	0	8.37872e-05	0	0	0	0
585	Root;k__Bacteria;p__Proteobacteria;c__Gammaproteobacteria;o__Alteromonadales;f__125ds10;g__;s__	0	0	0	0	0	1	1	0	0.000167574	0	0	0	0
586	Root;k__Bacteria;p__Proteobacteria;c__Gammaproteobacteria;o__Alteromonadales;f__211ds20;g__;s__	0	0	0	0	0	9	2	10	0.00175953	0	1	3	0.000162423
587	Root;k__Bacteria;p__Proteobacteria;c__Gammaproteobacteria;o__Alteromonadales;f__;g__;s__	0	2	0	3	0.000294308	35	7	42	0.00703812	18	19	18	0.00223332
588	Root;k__Bacteria;p__Proteobacteria;c__Gammaproteobacteria;o__Alteromonadales;f__Alteromonadaceae;g__;s__	0	1	0	1	0.000117723	11	2	10	0.00192711	14	8	12	0.0013806
589	Root;k__Bacteria;p__Proteobacteria;c__Gammaproteobacteria;o__Alteromonadales;f__Alteromonadaceae;g__Alteromonas;s__	0	0	0	0	0	0	1	0	8.37872e-05	0	0	2	8.12117e-05
590	Root;k__Bacteria;p__Proteobacteria;c__Gammaproteobacteria;o__Alteromonadales;f__Alteromonadaceae;g__BD2-13;s__	0	0	0	0	0	8	2	11	0.00175953	0	1	1	8.12117e-05
591	Root;k__Bacteria;p__Proteobacteria;c__Gammaproteobacteria;o__Alteromonadales;f__Alteromonadaceae;g__CandidatusEndobugula;s__	0	0	0	1	5.88616e-05	0	0	3	0.000251362	0	3	4	0.000284241
592	Root;k__Bacteria;p__Proteobacteria;c__Gammaproteobacteria;o__Alteromonadales;f__Alteromonadaceae;g__Cellvibrio;s__	0	0	0	0	0	1	0	0	8.37872e-05	4	2	2	0.000324847
593	Root;k__Bacteria;p__Proteobacteria;c__Gammaproteobacteria;o__Alteromonadales;f__Alteromonadaceae;g__Glaciecola;s__	0	1	0	0	5.88616e-05	0	0	0	0	2	1	3	0.000243635
594	Root;k__Bacteria;p__Proteobacteria;c__Gammaproteobacteria;o__Alteromonadales;f__Alteromonadaceae;g__HB2-32-21;s__	1	0	1	0	0.000117723	1	0	0	8.37872e-05	0	0	0	0
595	Root;k__Bacteria;p__Proteobacteria;c__Gammaproteobacteria;o__Alteromonadales;f__Alteromonadaceae;g__HTCC2207;s__	0	0	0	2	0.000117723	13	2	13	0.00234604	189	152	124	0.0188817
596	Root;k__Bacteria;p__Proteobacteria;c__Gammaproteobacteria;o__Alteromonadales;f__Alteromonadaceae;g__Marinimicrobium;s__	0	0	0	0	0	1	0	0	8.37872e-05	1	1	0	8.12117e-05
597	Root;k__Bacteria;p__Proteobacteria;c__Gammaproteobacteria;o__Alteromonadales;f__Alteromonadaceae;g__Marinobacter;s__	0	0	0	0	0	1	0	0	8.37872e-05	0	0	0	0
598	Root;k__Bacteria;p__Proteobacteria;c__Gammaproteobacteria;o__Alteromonadales;f__Alteromonadaceae;g__Microbulbifer;s__elongatus	0	0	0	1	5.88616e-05	0	0	0	0	0	0	0	0
599	Root;k__Bacteria;p__Proteobacteria;c__Gammaproteobacteria;o__Alteromonadales;f__Alteromonadaceae;g__Spongiibacter;s__	0	0	0	1	5.88616e-05	0	1	0	8.37872e-05	0	0	1	4.06058e-05
600	Root;k__Bacteria;p__Proteobacteria;c__Gammaproteobacteria;o__Alteromonadales;f__Alteromonadaceae;g__Teredinibacter;s__turnerae	0	0	0	0	0	1	0	0	8.37872e-05	0	0	0	0
601	Root;k__Bacteria;p__Proteobacteria;c__Gammaproteobacteria;o__Alteromonadales;f__Alteromonadaceae;g__ZD0117;s__	0	0	0	0	0	0	0	3	0.000251362	0	2	2	0.000162423
602	Root;k__Bacteria;p__Proteobacteria;c__Gammaproteobacteria;o__Alteromonadales;f__Alteromonadaceae;g__nsmpVI18;s__	0	0	0	0	0	1	0	4	0.000418936	0	0	0	0
603	Root;k__Bacteria;p__Proteobacteria;c__Gammaproteobacteria;o__Alteromonadales;f__Alteromonadaceae;g__unclassified;s__Pseudomonadales	0	0	0	0	0	0	0	1	8.37872e-05	0	0	0	0
604	Root;k__Bacteria;p__Proteobacteria;c__Gammaproteobacteria;o__Alteromonadales;f__Colwelliaceae;g__;s__	0	0	0	0	0	2	3	2	0.00058651	3	4	2	0.000365453
605	Root;k__Bacteria;p__Proteobacteria;c__Gammaproteobacteria;o__Alteromonadales;f__Colwelliaceae;g__Colwellia;s__hornerae	0	0	0	0	0	0	0	0	0	0	1	0	4.06058e-05
606	Root;k__Bacteria;p__Proteobacteria;c__Gammaproteobacteria;o__Alteromonadales;f__Colwelliaceae;g__Thalassomonas;s__	0	0	0	0	0	1	1	1	0.000251362	2	0	3	0.000203029
607	Root;k__Bacteria;p__Proteobacteria;c__Gammaproteobacteria;o__Alteromonadales;f__Colwelliaceae;g__Thalassomonas;s__sediminis	0	0	0	0	0	0	0	0	0	0	1	0	4.06058e-05
608	Root;k__Bacteria;p__Proteobacteria;c__Gammaproteobacteria;o__Alteromonadales;f__Ferrimonadaceae;g__Ferrimonas;s__	0	0	0	0	0	2	2	2	0.000502723	0	0	0	0
609	Root;k__Bacteria;p__Proteobacteria;c__Gammaproteobacteria;o__Alteromonadales;f__HTCC2188;g__;s__	0	0	0	0	0	15	9	20	0.00368664	23	26	15	0.00259877
610	Root;k__Bacteria;p__Proteobacteria;c__Gammaproteobacteria;o__Alteromonadales;f__HTCC2188;g__HTCC;s__	4	13	7	5	0.00170699	6	1	1	0.000670297	16	16	15	0.00190847
611	Root;k__Bacteria;p__Proteobacteria;c__Gammaproteobacteria;o__Alteromonadales;f__Idiomarinaceae;g__;s__	2	0	0	1	0.000176585	2	0	4	0.000502723	1	0	2	0.000121818
612	Root;k__Bacteria;p__Proteobacteria;c__Gammaproteobacteria;o__Alteromonadales;f__J115;g__;s__	0	1	0	0	5.88616e-05	4	1	2	0.00058651	4	0	1	0.000203029
613	Root;k__Bacteria;p__Proteobacteria;c__Gammaproteobacteria;o__Alteromonadales;f__OM60;g__;s__	4	2	1	0	0.000412031	221	68	216	0.0423125	111	132	154	0.0161205
614	Root;k__Bacteria;p__Proteobacteria;c__Gammaproteobacteria;o__Alteromonadales;f__OM60;g__Congregibacter;s__	0	1	0	0	5.88616e-05	16	5	20	0.00343527	13	15	23	0.0020709
615	Root;k__Bacteria;p__Proteobacteria;c__Gammaproteobacteria;o__Alteromonadales;f__OM60;g__Haliea;s__mediterranea	1	0	0	0	5.88616e-05	15	1	14	0.00251362	1	0	2	0.000121818
616	Root;k__Bacteria;p__Proteobacteria;c__Gammaproteobacteria;o__Alteromonadales;f__Psychromonadaceae;g__Psychromonas;s__	0	0	0	0	0	0	0	0	0	0	1	0	4.06058e-05
617	Root;k__Bacteria;p__Proteobacteria;c__Gammaproteobacteria;o__Alteromonadales;f__Shewanellaceae;g__Shewanella;s__	0	2	0	0	0.000117723	2	0	1	0.000251362	1	0	1	8.12117e-05
618	Root;k__Bacteria;p__Proteobacteria;c__Gammaproteobacteria;o__Alteromonadales;f__Shewanellaceae;g__Shewanella;s__benthica	0	0	0	0	0	1	0	1	0.000167574	0	0	0	0
619	Root;k__Bacteria;p__Proteobacteria;c__Gammaproteobacteria;o__Cardiobacteriales;f__;g__;s__	1	0	0	0	5.88616e-05	0	0	2	0.000167574	0	1	0	4.06058e-05
620	Root;k__Bacteria;p__Proteobacteria;c__Gammaproteobacteria;o__Cardiobacteriales;f__Cardiobacteriaceae;g__Cardiobacterium;s__	0	0	0	0	0	0	1	0	8.37872e-05	0	0	0	0
621	Root;k__Bacteria;p__Proteobacteria;c__Gammaproteobacteria;o__Chromatiales;f__;g__;s__	74	84	45	105	0.0181294	80	65	76	0.018517	14	10	9	0.00133999
622	Root;k__Bacteria;p__Proteobacteria;c__Gammaproteobacteria;o__Chromatiales;f__Chromatiaceae;g__;s__	3	0	0	0	0.000176585	2	5	2	0.000754085	0	2	1	0.000121818
623	Root;k__Bacteria;p__Proteobacteria;c__Gammaproteobacteria;o__Chromatiales;f__Chromatiaceae;g__Marichromatium;s__fluminis	0	0	0	0	0	0	0	1	8.37872e-05	0	0	0	0
624	Root;k__Bacteria;p__Proteobacteria;c__Gammaproteobacteria;o__Chromatiales;f__Ectothiorhodospiraceae;g__;s__	11	6	1	9	0.00158926	20	25	14	0.00494344	1	2	0	0.000121818
625	Root;k__Bacteria;p__Proteobacteria;c__Gammaproteobacteria;o__Chromatiales;f__Ectothiorhodospiraceae;g__Ectothiorhodospira;s__	0	0	0	0	0	0	0	1	8.37872e-05	0	0	0	0
626	Root;k__Bacteria;p__Proteobacteria;c__Gammaproteobacteria;o__Chromatiales;f__Ectothiorhodospiraceae;g__Halorhodospira;s__	0	0	0	0	0	0	1	1	0.000167574	0	0	0	0
627	Root;k__Bacteria;p__Proteobacteria;c__Gammaproteobacteria;o__Chromatiales;f__Ectothiorhodospiraceae;g__Thioalkalivibrio;s__	0	0	0	0	0	0	0	1	8.37872e-05	0	0	0	0
628	Root;k__Bacteria;p__Proteobacteria;c__Gammaproteobacteria;o__Chromatiales;f__Ectothiorhodospiraceae;g__Thioalkalivibrio;s__denitrificans	0	0	0	0	0	1	1	0	0.000167574	0	0	0	0
629	Root;k__Bacteria;p__Proteobacteria;c__Gammaproteobacteria;o__Chromatiales;f__Halothiobacillaceae;g__Thiofaba;s__	2	1	1	0	0.000235446	0	0	1	8.37872e-05	0	0	0	0
630	Root;k__Bacteria;p__Proteobacteria;c__Gammaproteobacteria;o__Chromatiales;f__Halothiobacillaceae;g__Thiovirga;s__	0	0	0	0	0	0	0	1	8.37872e-05	0	0	0	0
631	Root;k__Bacteria;p__Proteobacteria;c__Gammaproteobacteria;o__Enterobacteriales;f__Enterobacteriaceae;g__;s__	3	0	1	0	0.000235446	13	4	10	0.00226225	3	9	7	0.000771511
632	Root;k__Bacteria;p__Proteobacteria;c__Gammaproteobacteria;o__Enterobacteriales;f__Enterobacteriaceae;g__Citrobacter;s__	0	0	0	0	0	0	1	0	8.37872e-05	0	0	0	0
633	Root;k__Bacteria;p__Proteobacteria;c__Gammaproteobacteria;o__Enterobacteriales;f__Enterobacteriaceae;g__Hafnia;s__alvei	0	0	0	0	0	0	0	0	0	0	0	1	4.06058e-05
634	Root;k__Bacteria;p__Proteobacteria;c__Gammaproteobacteria;o__Enterobacteriales;f__Enterobacteriaceae;g__Klebsiella;s__	0	0	0	0	0	0	0	0	0	0	1	0	4.06058e-05
635	Root;k__Bacteria;p__Proteobacteria;c__Gammaproteobacteria;o__Enterobacteriales;f__Enterobacteriaceae;g__Kleidoceria;s__schneideri	0	0	0	0	0	0	0	0	0	0	0	1	4.06058e-05
636	Root;k__Bacteria;p__Proteobacteria;c__Gammaproteobacteria;o__Enterobacteriales;f__Enterobacteriaceae;g__Serratia;s__	0	2	0	0	0.000117723	0	0	0	0	0	0	0	0
637	Root;k__Bacteria;p__Proteobacteria;c__Gammaproteobacteria;o__HOC36;f__;g__;s__	1	2	0	0	0.000176585	11	5	10	0.00217847	1	0	0	4.06058e-05
638	Root;k__Bacteria;p__Proteobacteria;c__Gammaproteobacteria;o__HTCC2188;f__;g__;s__	1	0	0	1	0.000117723	4	1	2	0.00058651	0	0	0	0
639	Root;k__Bacteria;p__Proteobacteria;c__Gammaproteobacteria;o__HTCC2188;f__HTCC2089;g__;s__	22	19	56	29	0.00741656	36	24	36	0.00804357	16	20	18	0.00219272
640	Root;k__Bacteria;p__Proteobacteria;c__Gammaproteobacteria;o__HTCC2188;f__HTCC2089;g__Acinetobacter;s__radioresistens	0	0	0	0	0	0	0	1	8.37872e-05	0	0	0	0
641	Root;k__Bacteria;p__Proteobacteria;c__Gammaproteobacteria;o__Legionellales;f__;g__;s__	0	1	0	0	5.88616e-05	5	6	1	0.00100545	1	1	1	0.000121818
642	Root;k__Bacteria;p__Proteobacteria;c__Gammaproteobacteria;o__Legionellales;f__Coxiellaceae;g__;s__	3	0	0	2	0.000294308	10	26	5	0.00343527	2	3	2	0.000284241
643	Root;k__Bacteria;p__Proteobacteria;c__Gammaproteobacteria;o__Legionellales;f__Coxiellaceae;g__Aquicella;s__	1	0	0	0	5.88616e-05	0	0	1	8.37872e-05	0	0	0	0
644	Root;k__Bacteria;p__Proteobacteria;c__Gammaproteobacteria;o__Legionellales;f__Endoecteinascidiaceae;g__;s__	0	0	0	0	0	0	0	0	0	0	0	1	4.06058e-05
645	Root;k__Bacteria;p__Proteobacteria;c__Gammaproteobacteria;o__Legionellales;f__Francisellaceae;g__;s__	0	0	0	0	0	1	1	0	0.000167574	1	0	0	4.06058e-05
646	Root;k__Bacteria;p__Proteobacteria;c__Gammaproteobacteria;o__Legionellales;f__Francisellaceae;g__Francisella;s__	0	0	0	0	0	0	0	0	0	1	1	0	8.12117e-05
647	Root;k__Bacteria;p__Proteobacteria;c__Gammaproteobacteria;o__Legionellales;f__Legionellaceae;g__;s__	0	1	0	0	5.88616e-05	4	0	1	0.000418936	0	1	1	8.12117e-05
648	Root;k__Bacteria;p__Proteobacteria;c__Gammaproteobacteria;o__Legionellales;f__Legionellaceae;g__Legionella;s__	0	0	0	0	0	0	0	0	0	1	0	0	4.06058e-05
649	Root;k__Bacteria;p__Proteobacteria;c__Gammaproteobacteria;o__Legionellales;f__Legionellaceae;g__Legionella;s__dresdenensis	1	0	0	0	5.88616e-05	0	0	0	0	0	0	0	0
650	Root;k__Bacteria;p__Proteobacteria;c__Gammaproteobacteria;o__Legionellales;f__Legionellaceae;g__Tatlockia;s__	0	0	0	0	0	0	0	1	8.37872e-05	0	0	1	4.06058e-05
651	Root;k__Bacteria;p__Proteobacteria;c__Gammaproteobacteria;o__Methylococcales;f__;g__;s__	1	1	0	1	0.000176585	4	1	4	0.000754085	0	1	1	8.12117e-05
652	Root;k__Bacteria;p__Proteobacteria;c__Gammaproteobacteria;o__Methylococcales;f__Crenotrichaceae;g__Crenothrix;s__	0	1	0	0	5.88616e-05	1	1	1	0.000251362	0	0	0	0
653	Root;k__Bacteria;p__Proteobacteria;c__Gammaproteobacteria;o__Methylococcales;f__Methylococcaceae;g__;s__	0	0	0	0	0	1	1	0	0.000167574	0	0	0	0
654	Root;k__Bacteria;p__Proteobacteria;c__Gammaproteobacteria;o__Methylococcales;f__Methylococcaceae;g__Methylocaldum;s__	1	0	1	0	0.000117723	0	1	0	8.37872e-05	0	0	0	0
655	Root;k__Bacteria;p__Proteobacteria;c__Gammaproteobacteria;o__Methylococcales;f__Methylococcaceae;g__Methylomonas;s__	0	0	0	0	0	0	0	0	0	1	0	0	4.06058e-05
656	Root;k__Bacteria;p__Proteobacteria;c__Gammaproteobacteria;o__Oceanospirillales;f__;g__;s__	3	0	1	1	0.000294308	7	3	2	0.00100545	21	16	11	0.00194908
657	Root;k__Bacteria;p__Proteobacteria;c__Gammaproteobacteria;o__Oceanospirillales;f__Alcanivoracaceae;g__Alcanivorax;s__	1	0	2	5	0.000470893	3	2	4	0.000754085	2	1	3	0.000243635
658	Root;k__Bacteria;p__Proteobacteria;c__Gammaproteobacteria;o__Oceanospirillales;f__Alcanivoracaceae;g__Alcanivorax;s__dieselolei	0	0	0	0	0	0	0	1	8.37872e-05	0	0	0	0
659	Root;k__Bacteria;p__Proteobacteria;c__Gammaproteobacteria;o__Oceanospirillales;f__Alcanivoracaceae;g__Alcanivorax;s__venustensis	0	0	0	0	0	1	0	0	8.37872e-05	0	1	0	4.06058e-05
660	Root;k__Bacteria;p__Proteobacteria;c__Gammaproteobacteria;o__Oceanospirillales;f__Endozoicimonaceae;g__;s__	0	0	0	0	0	1	5	5	0.000921659	1	0	1	8.12117e-05
661	Root;k__Bacteria;p__Proteobacteria;c__Gammaproteobacteria;o__Oceanospirillales;f__Halomonadaceae;g__;s__	1	1	0	1	0.000176585	0	0	0	0	0	0	0	0
662	Root;k__Bacteria;p__Proteobacteria;c__Gammaproteobacteria;o__Oceanospirillales;f__Halomonadaceae;g__CandidatusPortiera;s__	0	3	0	4	0.000412031	8	5	7	0.00167574	435	364	243	0.0423113
663	Root;k__Bacteria;p__Proteobacteria;c__Gammaproteobacteria;o__Oceanospirillales;f__Halomonadaceae;g__Halomonas;s__	0	0	0	0	0	0	0	0	0	0	1	2	0.000121818
664	Root;k__Bacteria;p__Proteobacteria;c__Gammaproteobacteria;o__Oceanospirillales;f__Oceanospirillaceae;g__;s__	0	0	0	0	0	4	5	4	0.00108923	11	3	7	0.000852723
665	Root;k__Bacteria;p__Proteobacteria;c__Gammaproteobacteria;o__Oceanospirillales;f__Oceanospirillaceae;g__Amphritea;s__	0	0	0	0	0	2	0	0	0.000167574	0	0	0	0
666	Root;k__Bacteria;p__Proteobacteria;c__Gammaproteobacteria;o__Oceanospirillales;f__Oceanospirillaceae;g__Bermanella;s__marisrubri	0	0	0	0	0	0	0	0	0	0	0	1	4.06058e-05
667	Root;k__Bacteria;p__Proteobacteria;c__Gammaproteobacteria;o__Oceanospirillales;f__Oceanospirillaceae;g__Marinomonas;s__	0	0	0	2	0.000117723	0	0	1	8.37872e-05	0	0	1	4.06058e-05
668	Root;k__Bacteria;p__Proteobacteria;c__Gammaproteobacteria;o__Oceanospirillales;f__Oceanospirillaceae;g__Marinomonas;s__primoryensis	0	1	0	0	5.88616e-05	0	0	0	0	0	0	0	0
669	Root;k__Bacteria;p__Proteobacteria;c__Gammaproteobacteria;o__Oceanospirillales;f__Oceanospirillaceae;g__Oleibacter;s__	0	0	0	0	0	0	0	2	0.000167574	0	0	0	0
670	Root;k__Bacteria;p__Proteobacteria;c__Gammaproteobacteria;o__Oceanospirillales;f__Oleiphilaceae;g__;s__	0	1	0	0	5.88616e-05	3	0	2	0.000418936	2	0	3	0.000203029
671	Root;k__Bacteria;p__Proteobacteria;c__Gammaproteobacteria;o__Oceanospirillales;f__SUP05;g__;s__	3	2	0	0	0.000294308	0	0	1	8.37872e-05	31	23	16	0.00284241
672	Root;k__Bacteria;p__Proteobacteria;c__Gammaproteobacteria;o__Oceanospirillales;f__Saccharospirillaceae;g__;s__	0	0	0	0	0	1	0	0	8.37872e-05	0	0	0	0
673	Root;k__Bacteria;p__Proteobacteria;c__Gammaproteobacteria;o__Oceanospirillales;f__Saccharospirillaceae;g__ML110J-20;s__	0	0	0	1	5.88616e-05	0	0	0	0	0	0	0	0
674	Root;k__Bacteria;p__Proteobacteria;c__Gammaproteobacteria;o__Oceanospirillales;f__Saccharospirillaceae;g__Reinekea;s__	0	0	0	0	0	1	0	0	8.37872e-05	0	0	0	0
675	Root;k__Bacteria;p__Proteobacteria;c__Gammaproteobacteria;o__Oceanospirillales;f__Saccharospirillaceae;g__Saccharospirillum;s__	0	0	0	0	0	0	0	0	0	0	0	1	4.06058e-05
676	Root;k__Bacteria;p__Proteobacteria;c__Gammaproteobacteria;o__Pasteurellales;f__Pasteurellaceae;g__;s__	0	0	0	0	0	1	0	0	8.37872e-05	0	0	0	0
677	Root;k__Bacteria;p__Proteobacteria;c__Gammaproteobacteria;o__Pasteurellales;f__Pasteurellaceae;g__Haemophilus;s__	0	0	0	0	0	1	0	0	8.37872e-05	0	0	0	0
678	Root;k__Bacteria;p__Proteobacteria;c__Gammaproteobacteria;o__Pasteurellales;f__Pasteurellaceae;g__Mannheimia;s__	0	0	0	0	0	0	1	0	8.37872e-05	0	0	0	0
679	Root;k__Bacteria;p__Proteobacteria;c__Gammaproteobacteria;o__Pseudomonadales;f__Moraxellaceae;g__;s__	0	0	0	0	0	0	2	2	0.000335149	0	0	0	0
680	Root;k__Bacteria;p__Proteobacteria;c__Gammaproteobacteria;o__Pseudomonadales;f__Moraxellaceae;g__Acinetobacter;s__	0	0	0	0	0	0	1	0	8.37872e-05	0	0	0	0
681	Root;k__Bacteria;p__Proteobacteria;c__Gammaproteobacteria;o__Pseudomonadales;f__Moraxellaceae;g__Alkanindiges;s__	1	0	0	0	5.88616e-05	1	0	0	8.37872e-05	0	0	0	0
682	Root;k__Bacteria;p__Proteobacteria;c__Gammaproteobacteria;o__Pseudomonadales;f__Moraxellaceae;g__Enhydrobacter;s__	0	0	0	0	0	0	0	0	0	0	0	1	4.06058e-05
683	Root;k__Bacteria;p__Proteobacteria;c__Gammaproteobacteria;o__Pseudomonadales;f__Moraxellaceae;g__Moraxella;s__	0	0	0	0	0	1	0	1	0.000167574	2	2	0	0.000162423
684	Root;k__Bacteria;p__Proteobacteria;c__Gammaproteobacteria;o__Pseudomonadales;f__Moraxellaceae;g__Moraxella;s__lincolnii	0	0	0	0	0	0	0	0	0	0	0	1	4.06058e-05
685	Root;k__Bacteria;p__Proteobacteria;c__Gammaproteobacteria;o__Pseudomonadales;f__Pseudomonadaceae;g__;s__	0	0	0	0	0	1	0	0	8.37872e-05	1	3	1	0.000203029
686	Root;k__Bacteria;p__Proteobacteria;c__Gammaproteobacteria;o__Pseudomonadales;f__Pseudomonadaceae;g__Pseudomonas;s__	0	0	0	2	0.000117723	2	1	2	0.000418936	1	1	0	8.12117e-05
687	Root;k__Bacteria;p__Proteobacteria;c__Gammaproteobacteria;o__Thiohalorhabdales;f__;g__;s__	129	93	12	54	0.0169521	19	10	25	0.00452451	4	7	11	0.000893328
688	Root;k__Bacteria;p__Proteobacteria;c__Gammaproteobacteria;o__Thiohalorhabdales;f__Thiohalorhabdaceae;g__;s__	4	0	0	1	0.000294308	5	4	8	0.00142438	1	2	3	0.000243635
689	Root;k__Bacteria;p__Proteobacteria;c__Gammaproteobacteria;o__Thiotrichales;f__;g__;s__	0	0	0	0	0	1	0	4	0.000418936	1	0	0	4.06058e-05
690	Root;k__Bacteria;p__Proteobacteria;c__Gammaproteobacteria;o__Thiotrichales;f__Piscirickettsiaceae;g__;s__	55	41	30	28	0.00906469	283	249	278	0.0678676	34	36	48	0.00479149
691	Root;k__Bacteria;p__Proteobacteria;c__Gammaproteobacteria;o__Thiotrichales;f__Piscirickettsiaceae;g__Methylophaga;s__	0	1	0	1	0.000117723	0	0	0	0	0	0	0	0
692	Root;k__Bacteria;p__Proteobacteria;c__Gammaproteobacteria;o__Thiotrichales;f__Thiotrichaceae;g__;s__	3	0	0	3	0.00035317	15	6	13	0.00284876	2	0	0	8.12117e-05
693	Root;k__Bacteria;p__Proteobacteria;c__Gammaproteobacteria;o__Thiotrichales;f__Thiotrichaceae;g__B46;s__	0	0	0	0	0	0	0	2	0.000167574	0	0	0	0
694	Root;k__Bacteria;p__Proteobacteria;c__Gammaproteobacteria;o__Thiotrichales;f__Thiotrichaceae;g__Beggiatoa;s__	0	0	0	1	5.88616e-05	1	0	0	8.37872e-05	0	0	0	0
695	Root;k__Bacteria;p__Proteobacteria;c__Gammaproteobacteria;o__Thiotrichales;f__Thiotrichaceae;g__CF-26;s__	0	1	0	1	0.000117723	1	1	0	0.000167574	0	1	0	4.06058e-05
696	Root;k__Bacteria;p__Proteobacteria;c__Gammaproteobacteria;o__Thiotrichales;f__Thiotrichaceae;g__Cocleimonas;s__	0	0	0	0	0	1	4	5	0.000837872	0	0	0	0
697	Root;k__Bacteria;p__Proteobacteria;c__Gammaproteobacteria;o__Thiotrichales;f__Thiotrichaceae;g__Thiopilula;s__aggregata	0	0	0	0	0	0	0	0	0	0	1	0	4.06058e-05
698	Root;k__Bacteria;p__Proteobacteria;c__Gammaproteobacteria;o__Thiotrichales;f__Thiotrichaceae;g__Thioploca;s__	0	0	0	0	0	1	1	0	0.000167574	0	0	0	0
699	Root;k__Bacteria;p__Proteobacteria;c__Gammaproteobacteria;o__Thiotrichales;f__Thiotrichaceae;g__Thioploca;s__ingrica	0	0	1	0	5.88616e-05	0	0	0	0	0	0	0	0
700	Root;k__Bacteria;p__Proteobacteria;c__Gammaproteobacteria;o__Thiotrichales;f__Thiotrichaceae;g__Thiothrix;s__	1	0	2	1	0.000235446	11	2	15	0.00234604	1	1	4	0.000243635
701	Root;k__Bacteria;p__Proteobacteria;c__Gammaproteobacteria;o__Vibrionales;f__Pseudoalteromonadaceae;g__;s__	3	0	0	0	0.000176585	4	3	3	0.000837872	0	2	0	8.12117e-05
702	Root;k__Bacteria;p__Proteobacteria;c__Gammaproteobacteria;o__Vibrionales;f__Pseudoalteromonadaceae;g__Pseudoalteromonas;s__	0	2	0	1	0.000176585	0	0	3	0.000251362	1	1	1	0.000121818
703	Root;k__Bacteria;p__Proteobacteria;c__Gammaproteobacteria;o__Vibrionales;f__Pseudoalteromonadaceae;g__Pseudoalteromonas;s__porphyrae	0	0	0	0	0	0	0	0	0	1	2	1	0.000162423
704	Root;k__Bacteria;p__Proteobacteria;c__Gammaproteobacteria;o__Vibrionales;f__Pseudoalteromonadaceae;g__Pseudoalteromonas;s__tunicata	0	0	0	0	0	0	0	1	8.37872e-05	0	0	0	0
705	Root;k__Bacteria;p__Proteobacteria;c__Gammaproteobacteria;o__Vibrionales;f__Vibrionaceae;g__;s__	0	0	0	0	0	3	0	4	0.00058651	1	3	3	0.000284241
706	Root;k__Bacteria;p__Proteobacteria;c__Gammaproteobacteria;o__Vibrionales;f__Vibrionaceae;g__Aliivibrio;s__	0	0	0	0	0	1	0	2	0.000251362	0	1	0	4.06058e-05
707	Root;k__Bacteria;p__Proteobacteria;c__Gammaproteobacteria;o__Vibrionales;f__Vibrionaceae;g__Aliivibrio;s__fischeri	0	0	0	0	0	1	0	0	8.37872e-05	0	0	0	0
708	Root;k__Bacteria;p__Proteobacteria;c__Gammaproteobacteria;o__Vibrionales;f__Vibrionaceae;g__Enterovibrio;s__	0	0	0	0	0	1	0	0	8.37872e-05	1	0	0	4.06058e-05
709	Root;k__Bacteria;p__Proteobacteria;c__Gammaproteobacteria;o__Vibrionales;f__Vibrionaceae;g__Photobacterium;s__	0	0	0	0	0	1	0	1	0.000167574	0	1	0	4.06058e-05
710	Root;k__Bacteria;p__Proteobacteria;c__Gammaproteobacteria;o__Vibrionales;f__Vibrionaceae;g__Vibrio;s__	0	0	0	0	0	4	0	3	0.00058651	5	1	3	0.000365453
711	Root;k__Bacteria;p__Proteobacteria;c__Gammaproteobacteria;o__Vibrionales;f__Vibrionaceae;g__Vibrio;s__fortis	1	0	1	0	0.000117723	2	0	0	0.000167574	0	0	1	4.06058e-05
712	Root;k__Bacteria;p__Proteobacteria;c__Gammaproteobacteria;o__Xanthomonadales;f__Sinobacteraceae;g__;s__	1	2	0	0	0.000176585	2	4	0	0.000502723	1	0	0	4.06058e-05
713	Root;k__Bacteria;p__Proteobacteria;c__Gammaproteobacteria;o__Xanthomonadales;f__Sinobacteraceae;g__Steroidobacter;s__	1	0	1	0	0.000117723	2	0	0	0.000167574	0	0	0	0
714	Root;k__Bacteria;p__Proteobacteria;c__Gammaproteobacteria;o__Xanthomonadales;f__Xanthomonadaceae;g__;s__	1	0	0	1	0.000117723	7	2	4	0.00108923	1	0	2	0.000121818
715	Root;k__Bacteria;p__Proteobacteria;c__Gammaproteobacteria;o__Xanthomonadales;f__Xanthomonadaceae;g__Dokdonella;s__	0	0	1	0	5.88616e-05	1	0	2	0.000251362	0	0	0	0
716	Root;k__Bacteria;p__Proteobacteria;c__Gammaproteobacteria;o__Xanthomonadales;f__Xanthomonadaceae;g__Pseudoxanthomonas;s__mexicana	0	2	1	0	0.000176585	1	0	1	0.000167574	0	0	0	0
717	Root;k__Bacteria;p__Proteobacteria;c__Gammaproteobacteria;o__Xanthomonadales;f__Xanthomonadaceae;g__Wohlfahrtiimonas;s__	0	0	0	0	0	0	0	0	0	3	1	0	0.000162423
718	Root;k__Bacteria;p__Proteobacteria;c__Gammaproteobacteria;o__[Marinicellales];f__[Marinicellaceae];g__;s__	4	1	2	2	0.000529755	41	21	41	0.00863008	0	0	3	0.000121818
719	Root;k__Bacteria;p__Proteobacteria;c__Gammaproteobacteria;o__[Marinicellales];f__[Marinicellaceae];g__Marinicella;s__	0	0	0	0	0	6	0	6	0.00100545	0	0	1	4.06058e-05
720	Root;k__Bacteria;p__Proteobacteria;c__TA18;o__CV90;f__;g__;s__	1	1	0	0	0.000117723	1	2	2	0.000418936	1	0	0	4.06058e-05
721	Root;k__Bacteria;p__Proteobacteria;c__TA18;o__PHOS-HD29;f__;g__;s__	0	0	0	0	0	2	2	2	0.000502723	0	0	0	0
722	Root;k__Bacteria;p__Proteobacteria;c__Zetaproteobacteria;o__Mariprofundales;f__Mariprofundaceae;g__Mariprofundus;s__	0	0	2	0	0.000117723	2	0	0	0.000167574	0	0	0	0
723	Root;k__Bacteria;p__SAR406;c__AB16;o__Arctic96B-7;f__A714017;g__SGSH944;s__	0	0	0	0	0	0	0	0	0	0	2	0	8.12117e-05
724	Root;k__Bacteria;p__SAR406;c__AB16;o__Arctic96B-7;f__A714017;g__ZA3312c;s__	0	0	0	0	0	0	0	0	0	5	2	0	0.000284241
725	Root;k__Bacteria;p__SAR406;c__AB16;o__Arctic96B-7;f__Sc-NB04;g__;s__	0	1	0	2	0.000176585	0	0	0	0	0	0	0	0
726	Root;k__Bacteria;p__SBR1093;c__;o__;f__;g__;s__	0	0	0	1	5.88616e-05	0	0	2	0.000167574	0	0	0	0
727	Root;k__Bacteria;p__SBR1093;c__EC214;o__;f__;g__;s__	32	26	67	53	0.0104774	2	1	1	0.000335149	0	0	0	0
728	Root;k__Bacteria;p__SBR1093;c__VHS-B5-50;o__;f__;g__;s__	0	0	0	0	0	0	0	1	8.37872e-05	0	0	0	0
729	Root;k__Bacteria;p__SR1;c__;o__;f__;g__;s__	0	0	0	0	0	1	0	0	8.37872e-05	0	0	0	0
730	Root;k__Bacteria;p__Spirochaetes;c__MVP-15;o__;f__;g__;s__	0	0	0	0	0	0	0	2	0.000167574	0	0	0	0
731	Root;k__Bacteria;p__Spirochaetes;c__Spirochaetes;o__Sphaerochaetales;f__Sphaerochaetaceae;g__Sphaerochaeta;s__	0	0	0	0	0	0	0	1	8.37872e-05	0	0	0	0
732	Root;k__Bacteria;p__Spirochaetes;c__Spirochaetes;o__Spirochaetales;f__Spirochaetaceae;g__;s__	1	0	0	5	0.00035317	0	2	4	0.000502723	0	0	2	8.12117e-05
733	Root;k__Bacteria;p__Spirochaetes;c__Spirochaetes;o__Spirochaetales;f__Spirochaetaceae;g__Spirochaeta;s__	0	0	0	0	0	6	0	14	0.00167574	0	0	0	0
734	Root;k__Bacteria;p__Spirochaetes;c__[Brachyspirae];o__[Brachyspirales];f__Brachyspiraceae;g__;s__	0	0	0	0	0	0	0	1	8.37872e-05	0	0	0	0
735	Root;k__Bacteria;p__TM6;c__SJA-4;o__;f__;g__;s__	0	0	0	0	0	1	0	0	8.37872e-05	0	0	1	4.06058e-05
736	Root;k__Bacteria;p__TM7;c__;o__;f__;g__;s__	0	0	0	0	0	0	1	1	0.000167574	0	0	0	0
737	Root;k__Bacteria;p__TM7;c__TM7-1;o__;f__;g__;s__	0	0	0	0	0	1	1	0	0.000167574	0	0	0	0
738	Root;k__Bacteria;p__TM7;c__TM7-3;o__;f__;g__;s__	1	1	0	0	0.000117723	0	0	0	0	0	0	0	0
739	Root;k__Bacteria;p__TM7;c__TM7-3;o__EW055;f__;g__;s__	0	1	0	1	0.000117723	0	0	0	0	0	0	0	0
740	Root;k__Bacteria;p__TPD-58;c__;o__;f__;g__;s__	2	5	10	0	0.00100065	0	0	1	8.37872e-05	0	0	0	0
741	Root;k__Bacteria;p__Tenericutes;c__Mollicutes;o__;f__;g__;s__	0	0	0	0	0	1	0	7	0.000670297	0	0	0	0
742	Root;k__Bacteria;p__Verrucomicrobia;c__Opitutae;o__;f__;g__;s__	0	0	0	0	0	2	1	1	0.000335149	0	0	0	0
743	Root;k__Bacteria;p__Verrucomicrobia;c__Opitutae;o__Opitutales;f__Opitutaceae;g__Opitutus;s__	0	0	0	0	0	0	0	1	8.37872e-05	0	0	0	0
744	Root;k__Bacteria;p__Verrucomicrobia;c__Opitutae;o__Puniceicoccales;f__Puniceicoccaceae;g__;s__	0	0	0	0	0	0	0	1	8.37872e-05	0	0	0	0
745	Root;k__Bacteria;p__Verrucomicrobia;c__Opitutae;o__Puniceicoccales;f__Puniceicoccaceae;g__Coraliomargarita;s__	0	0	0	0	0	0	0	2	0.000167574	2	3	0	0.000203029
746	Root;k__Bacteria;p__Verrucomicrobia;c__Opitutae;o__Puniceicoccales;f__Puniceicoccaceae;g__MB11C04;s__	0	0	0	0	0	0	0	1	8.37872e-05	0	0	0	0
747	Root;k__Bacteria;p__Verrucomicrobia;c__Verruco-5;o__;f__;g__;s__	0	0	0	0	0	2	4	1	0.00058651	0	0	0	0
748	Root;k__Bacteria;p__Verrucomicrobia;c__Verruco-5;o__LD1-PB3;f__;g__;s__	0	0	0	0	0	4	2	3	0.000754085	0	0	0	0
749	Root;k__Bacteria;p__Verrucomicrobia;c__Verruco-5;o__LD1-PB3;f__LD1-PA34;g__;s__	0	0	0	0	0	1	3	3	0.00058651	0	0	0	0
750	Root;k__Bacteria;p__Verrucomicrobia;c__Verruco-5;o__MSBL3;f__;g__;s__	0	0	0	0	0	0	1	1	0.000167574	0	0	1	4.06058e-05
751	Root;k__Bacteria;p__Verrucomicrobia;c__Verruco-5;o__R76-B128;f__;g__;s__	0	0	0	0	0	4	0	5	0.000754085	0	0	0	0
752	Root;k__Bacteria;p__Verrucomicrobia;c__Verruco-5;o__SS1-B-03-39;f__;g__;s__	0	0	0	0	0	1	0	2	0.000251362	0	0	0	0
753	Root;k__Bacteria;p__Verrucomicrobia;c__Verruco-5;o__WCHB1-41;f__;g__;s__	0	0	0	0	0	4	0	13	0.00142438	0	0	0	0
754	Root;k__Bacteria;p__Verrucomicrobia;c__Verruco-5;o__WCHB1-41;f__RFP12;g__;s__	0	0	0	0	0	0	1	0	8.37872e-05	0	0	0	0
755	Root;k__Bacteria;p__Verrucomicrobia;c__Verruco-5;o__WCHB1-41;f__WCHB1-25;g__;s__	0	0	0	0	0	0	1	0	8.37872e-05	0	0	0	0
756	Root;k__Bacteria;p__Verrucomicrobia;c__Verrucomicrobiae;o__Verrucomicrobiales;f__Verrucomicrobiaceae;g__;s__	2	0	0	0	0.000117723	21	15	18	0.00452451	2	4	14	0.000812117
757	Root;k__Bacteria;p__Verrucomicrobia;c__Verrucomicrobiae;o__Verrucomicrobiales;f__Verrucomicrobiaceae;g__Akkermansia;s__	0	0	0	0	0	0	0	1	8.37872e-05	0	0	0	0
758	Root;k__Bacteria;p__Verrucomicrobia;c__Verrucomicrobiae;o__Verrucomicrobiales;f__Verrucomicrobiaceae;g__Luteolibacter;s__	0	0	0	0	0	11	7	9	0.00226225	0	1	4	0.000203029
759	Root;k__Bacteria;p__Verrucomicrobia;c__Verrucomicrobiae;o__Verrucomicrobiales;f__Verrucomicrobiaceae;g__MSBL3;s__	0	0	0	0	0	6	3	2	0.000921659	0	0	2	8.12117e-05
760	Root;k__Bacteria;p__Verrucomicrobia;c__Verrucomicrobiae;o__Verrucomicrobiales;f__Verrucomicrobiaceae;g__Persicirhabdus;s__	0	0	0	0	0	11	1	16	0.00234604	4	14	23	0.00166484
761	Root;k__Bacteria;p__Verrucomicrobia;c__Verrucomicrobiae;o__Verrucomicrobiales;f__Verrucomicrobiaceae;g__Persicirhabdus;s__sediminis	0	0	0	0	0	0	0	2	0.000167574	0	0	0	0
762	Root;k__Bacteria;p__Verrucomicrobia;c__Verrucomicrobiae;o__Verrucomicrobiales;f__Verrucomicrobiaceae;g__Rubritalea;s__	2	0	0	0	0.000117723	12	0	7	0.00159196	1	1	3	0.000203029
763	Root;k__Bacteria;p__Verrucomicrobia;c__Verrucomicrobiae;o__Verrucomicrobiales;f__Verrucomicrobiaceae;g__Verrucomicrobium;s__	0	0	0	0	0	10	3	16	0.00242983	0	0	1	4.06058e-05
764	Root;k__Bacteria;p__Verrucomicrobia;c__[Methylacidiphilae];o__Methylacidiphilales;f__LD19;g__;s__	0	0	0	0	0	2	0	0	0.000167574	0	0	0	0
765	Root;k__Bacteria;p__Verrucomicrobia;c__[Methylacidiphilae];o__S-BQ2-57;f__;g__;s__	0	0	0	0	0	1	0	0	8.37872e-05	0	0	0	0
766	Root;k__Bacteria;p__Verrucomicrobia;c__[Pedosphaerae];o__;f__;g__;s__	0	0	0	0	0	0	0	1	8.37872e-05	0	0	0	0
767	Root;k__Bacteria;p__Verrucomicrobia;c__[Pedosphaerae];o__[Pedosphaerales];f__;g__;s__	0	0	0	0	0	0	0	1	8.37872e-05	0	0	0	0
768	Root;k__Bacteria;p__WPS-2;c__;o__;f__;g__;s__	0	0	0	0	0	1	0	0	8.37872e-05	0	0	0	0
769	Root;k__Bacteria;p__WS2;c__SHA-109;o__;f__;g__;s__	1	0	1	0	0.000117723	0	0	0	0	0	0	0	0
770	Root;k__Bacteria;p__WS3;c__PRR-12;o__;f__;g__;s__	0	0	0	1	5.88616e-05	2	7	0	0.000754085	0	0	0	0
771	Root;k__Bacteria;p__WS3;c__PRR-12;o__GN03;f__;g__;s__	0	0	0	0	0	0	0	2	0.000167574	0	0	0	0
772	Root;k__Bacteria;p__WS3;c__PRR-12;o__GN03;f__KSB4;g__;s__	0	0	0	0	0	3	0	9	0.00100545	0	0	0	0
773	Root;k__Bacteria;p__WS3;c__PRR-12;o__LD1-PA13;f__;g__;s__	0	0	0	0	0	0	1	0	8.37872e-05	0	0	0	0
774	Root;k__Bacteria;p__WS3;c__PRR-12;o__Sediment-1;f__;g__;s__	0	0	1	0	5.88616e-05	1	1	0	0.000167574	0	0	0	0
775	Root;k__Bacteria;p__WS3;c__PRR-12;o__Sediment-1;f__CV106;g__;s__	0	0	0	0	0	4	1	0	0.000418936	0	0	0	0
776	Root;k__Bacteria;p__WS3;c__PRR-12;o__wb1_H11;f__;g__;s__	0	0	0	0	0	0	2	0	0.000167574	0	0	0	0
777	Root;k__Bacteria;p__WWE1;c__[Cloacamonae];o__[Cloacamonales];f__MSBL8;g__;s__	0	0	0	0	0	0	0	1	8.37872e-05	0	0	0	0
778	Root;k__Bacteria;p__[Caldithrix];c__KSB1;o__Ucn15732;f__;g__;s__	0	0	0	0	0	0	2	0	0.000167574	0	0	0	0
779	Root;k__Bacteria;p__[Caldithrix];c__KSB1;o__WM105;f__;g__;s__	0	0	0	0	0	0	0	1	8.37872e-05	0	0	0	0
780	Root;k__Bacteria;p__[Thermi];c__Deinococci;o__Deinococcales;f__Deinococcaceae;g__Deinococcus;s__	0	0	1	0	5.88616e-05	0	0	0	0	0	0	0	0
781	Root;k__Bacteria;p__[Thermi];c__Deinococci;o__Deinococcales;f__Trueperaceae;g__;s__	0	0	0	0	0	0	0	1	8.37872e-05	0	0	0	0
782	Root;k__Bacteria;p__[Thermi];c__Deinococci;o__Deinococcales;f__Trueperaceae;g__B-42;s__	0	3	12	0	0.000882924	1	0	1	0.000167574	0	0	1	4.06058e-05
783	Root;k__Bacteria;p__[Thermi];c__Deinococci;o__Deinococcales;f__Trueperaceae;g__Truepera;s__	0	0	0	0	0	0	0	1	8.37872e-05	0	0	0	0
784	Root;k__Bacteria;p__[Thermi];c__Deinococci;o__Thermales;f__Thermaceae;g__Thermus;s__	0	1	0	0	5.88616e-05	0	0	0	0	0	0	0	0
Total		4759	4151	3407	4672	16989	4267	3156	4512	11935	8188	7538	8901	24627
a Values correspond to absolute numbers of 16S rRNA gene reads assigned to each OTU per metagenome sample using the EBI Metagenomics platform.						1				1				1
b Average OTU relative abundances per microhabitat. Spo, sponges; Sd, Sediments; Sw, Seawater.
