# Supplementary material for: Comparative Metagenomics Reveals the Distinctive Adaptive Features of the Spongia officinalis Endosymbiotic Consortium
Source: Front Microbiol. 2017 Dec 14;8:2499. doi: 10.3389/fmicb.2017.02499 (PMC5735121; doi:10.3389/fmicb.2017.02499)
Supplement: Supplementary file 3 [file Table_3.XLSX]

## Sheet: Table S3A
TABLE S3 │Most differentianting microbial phyla (A) and OTUs (B) among biotopes.
Phylum	Av. dissim	Contrib. %	Cumulative %	Hellinger Mean abund sponges	Hellinger Mean abund sediments	Hellinger Mean abund seawater	Sponge vs seawater p-values	Sponge vs sediment p-values	Sediment vs. seawater p-values
Bacteroidetes	5.321	10.14	10.14	0.317	0.402	0.754	0.00990099	0.980198	0.029703
Chloroflexi	4.875	9.287	19.43	0.41	0.0858	0.0142	0.00990099	0.118812	1
Actinobacteria	4.51	8.593	28.02	0.423	0.235	0.0532	0.00990099	0.950495	0.465347
Proteobacteria	4.034	7.686	35.7	0.378	0.72	0.62	0.019802	0.00990099	1
Poribacteria	3.809	7.256	42.96	0.327	0.0229	0.0165	0.00990099	0.029703	1
Gemmatimonadetes	3.54	6.744	49.71	0.313	0.112	0.0241	0.00990099	0.366337	1
Acidobacteria	3.535	6.734	56.44	0.302	0.172	0.0118	0.00990099	0.960396	0.257426
Planctomycetes	3.053	5.817	62.26	0.0202	0.302	0.0396	0.980198	0.029703	0.00990099
Crenarchaeota	2.038	3.882	66.14	0.113	0.175	0.0077	0.168317	0.980198	0.00990099
AncK6	1.756	3.346	69.48	0.143	0	0.00375	0.00990099	0.039604	1
Verrucomicrobia	1.661	3.165	72.65	0.00844	0.157	0.0569	0.990099	0.00990099	0.039604
Cyanobacteria	1.659	3.16	75.81	0.051	0.167	0.185	0.00990099	0.0891089	1
SBR1093	1.42	2.705	78.51	0.116	0.0262	0	0.00990099	0.148515	1
PAUC34f	1.286	2.449	80.96	0.109	0.0192	0.00544	0.00990099	0.0792079	1
Nitrospirae	1.201	2.288	83.25	0.0939	0.0786	0.00649	0.019802	1	0.0693069
WS3	0.6547	1.247	84.5	0.009	0.0603	0	0.990099	0.0594059	0.00990099
Firmicutes	0.604	1.151	85.65	0.0325	0.0713	0.02	0.940594	0.306931	0.00990099
Spirochaetes	0.531	1.012	86.66	0.0134	0.0501	0.0053	0.990099	0.257426	0.00990099
Lentisphaerae	0.4455	0.8487	87.51	0	0.0385	0.0194	0.514851	0.00990099	0.386139
OD1	0.3965	0.7554	88.27	0	0.0374	0	1	0.029703	0.00990099
TPD-58	0.3943	0.7513	89.02	0.0311	0.00565	0	0.039604	0.247525	0.960396
Thermi	0.3936	0.7498	89.77	0.0263	0.0155	0.00375	0.207921	0.623762	0.752475
Chlamydiae	0.3513	0.6693	90.44	0.0187	0.0279	0	0.217822	0.990099	0.019802
Chlorobi	0.3345	0.6372	91.07	0	0.0298	0.00375	0.960396	0.0594059	0.029703
Euryarchaeota	0.3342	0.6366	91.71	0	0	0.0275	0.00990099	1	0.029703
GN02	0.3186	0.607	92.32	0	0.0287	0.0078	0.930693	0.019802	0.049505
Caldithrix	0.2731	0.5203	92.84	0.00422	0.0251	0	0.970297	0.0891089	0.00990099
Fusobacteria	0.27	0.5145	93.35	0	0.0255	0	1	0.049505	0.00990099
OP3	0.2667	0.508	93.86	0	0.0251	0	1	0.029703	0.00990099
TM7	0.2583	0.492	94.35	0.0145	0.0209	0	0.138614	0.980198	0.019802
SAR406	0.235	0.4478	94.8	0.0102	0	0.0167	0.287129	0.940594	0.0594059
Elusimicrobia	0.2334	0.4446	95.24	0.00834	0.0179	0	0.891089	0.346535	0.049505
Unassigned_Bacteria	0.2248	0.4284	95.67	0.0134	0.0147	0	0.128713	0.940594	0.0594059
Tenericutes	0.2185	0.4162	96.09	0	0.0207	0	1	0.049505	0.00990099
BRC1	0.2125	0.4049	96.49	0.0155	0.00675	0	0.0693069	0.475248	0.920792
Fibrobacteres	0.2068	0.3939	96.89	0	0.0195	0	1	0.049505	0.00990099
Parvarchaeota	0.2053	0.3911	97.28	0	0.0193	0	1	0.0990099	0.00990099
OP8	0.1932	0.368	97.65	0.00434	0.0161	0	0.990099	0.148515	0.019802
FBP	0.1594	0.3036	97.95	0.0107	0.00565	0	0.19802	0.564356	0.821782
KSB3	0.1566	0.2983	98.25	0.00834	0.0114	0.00405	0.50495	0.940594	0.108911
NKB19	0.1545	0.2944	98.54	0.00434	0.0124	0	0.950495	0.19802	0.039604
Armatimonadetes	0.1189	0.2266	98.77	0.00943	0	0	0.366337	0.60396	1
WS2	0.1116	0.2126	98.98	0.0091	0	0	0.0792079	0.178218	1
LCP-89	0.09958	0.1897	99.17	0.00434	0.00574	0	0.712871	0.415842	0.435644
TM6	0.09308	0.1773	99.35	0	0.00574	0.00375	0.70297	0.514851	0.207921
GN04	0.08684	0.1654	99.51	0	0.00812	0	1	0.277228	0.029703
OP11	0.07243	0.138	99.65	0	0.00675	0	1	0.316832	0.019802
SR1	0.0614	0.117	99.89	0	0.00574	0	1	0.277228	0.029703
WPS-2	0.0614	0.117	99.77	0	0.00574	0	1	0.277228	0.029703
WWE1	0.05936	0.1131	100	0	0.00565	0	1	0.287129	0.00990099
Results derive from all-groups SIMPER analyses performed on Hellinger-transformed 16S rRNA gene abundances (normalized data). Relative abundance data (%) of each phylum are shown inTable S2.

## Sheet: Table S3B
TABLE S3 │Most differentianting microbial phyla (A) and OTUs (B) among biotopes.
OTU	Taxonomy	Av. dissim	Contrib. %	Cumulative %	Hellinger Mean abund sponges	Hellinger Mean abund sediments	Hellinger Mean abund seawater	Sponge vs seawater p-values	Sponge vs sediment p-values	Sediment vs. seawater p-values	OTU	Taxonomy
129	Root;k__Bacteria;p__Bacteroidetes;c__Flavobacteriia;o__Flavobacteriales;f__Flavobacteriaceae;g__;s__	1.735	2.334	2.334	0.0357	0.253	0.487	0.00990099	0.90099	0.821782	129	Root;k__Bacteria;p__Bacteroidetes;c__Flavobacteriia;o__Flavobacteriales;f__Flavobacteriaceae;g__;s__
399	Root;k__Bacteria;p__Poribacteria;c__;o__;f__;g__;s__	1.26	1.696	4.03	0.327	0.0229	0.0165	0.00990099	0.0693069	1	399	Root;k__Bacteria;p__Poribacteria;c__;o__;f__;g__;s__
121	Root;k__Bacteria;p__Bacteroidetes;c__Flavobacteriia;o__Flavobacteriales;f__Cryomorphaceae;g__;s__	1.197	1.61	5.641	0.009	0.0725	0.331	0.00990099	0.980198	0.207921	121	Root;k__Bacteria;p__Bacteroidetes;c__Flavobacteriia;o__Flavobacteriales;f__Cryomorphaceae;g__;s__
193	Root;k__Bacteria;p__Bacteroidetes;c__[Rhodothermi];o__[Rhodothermales];f__Rhodothermaceae;g__;s__	1.193	1.605	7.246	0.307	0.0419	0.0104	0.00990099	0.0693069	1	193	Root;k__Bacteria;p__Bacteroidetes;c__[Rhodothermi];o__[Rhodothermales];f__Rhodothermaceae;g__;s__
339	Root;k__Bacteria;p__Gemmatimonadetes;c__Gemm-2;o__;f__;g__;s__	1.061	1.427	8.673	0.279	0.0577	0.0138	0.00990099	0.168317	1	339	Root;k__Bacteria;p__Gemmatimonadetes;c__Gemm-2;o__;f__;g__;s__
442	Root;k__Bacteria;p__Proteobacteria;c__Alphaproteobacteria;o__Rhodobacterales;f__Rhodobacteraceae;g__;s__	0.9877	1.329	10	0.13	0.165	0.385	0.00990099	1	0.178218	442	Root;k__Bacteria;p__Proteobacteria;c__Alphaproteobacteria;o__Rhodobacterales;f__Rhodobacteraceae;g__;s__
225	Root;k__Bacteria;p__Chloroflexi;c__Anaerolineae;o__Caldilineales;f__Caldilineaceae;g__;s__	0.9834	1.323	11.32	0.245	0.0295	0	0.00990099	0.346535	1	225	Root;k__Bacteria;p__Chloroflexi;c__Anaerolineae;o__Caldilineales;f__Caldilineaceae;g__;s__
57	Root;k__Bacteria;p__Actinobacteria;c__Acidimicrobiia;o__Acidimicrobiales;f__wb1_P06;g__;s__	0.9504	1.279	12.6	0.239	0.0521	0	0.00990099	0.207921	1	57	Root;k__Bacteria;p__Actinobacteria;c__Acidimicrobiia;o__Acidimicrobiales;f__wb1_P06;g__;s__
40	Root;k__Bacteria;p__Actinobacteria;c__Acidimicrobiia;o__Acidimicrobiales;f__;g__;s__	0.8618	1.159	13.76	0.235	0.107	0.0135	0.00990099	0.70297	0.970297	40	Root;k__Bacteria;p__Actinobacteria;c__Acidimicrobiia;o__Acidimicrobiales;f__;g__;s__
52	Root;k__Bacteria;p__Actinobacteria;c__Acidimicrobiia;o__Acidimicrobiales;f__TK06;g__;s__	0.8492	1.143	14.91	0.211	0.0181	0	0.00990099	0.148515	1	52	Root;k__Bacteria;p__Actinobacteria;c__Acidimicrobiia;o__Acidimicrobiales;f__TK06;g__;s__
165	Root;k__Bacteria;p__Bacteroidetes;c__Flavobacteriia;o__Flavobacteriales;f__Flavobacteriaceae;g__Polaribacter;s__	0.8067	1.085	15.99	0.00488	0.0226	0.223	0.00990099	0.980198	0.0990099	165	Root;k__Bacteria;p__Bacteroidetes;c__Flavobacteriia;o__Flavobacteriales;f__Flavobacteriaceae;g__Polaribacter;s__
449	Root;k__Bacteria;p__Proteobacteria;c__Alphaproteobacteria;o__Rhodobacterales;f__Rhodobacteraceae;g__Octadecabacter;s__	0.7764	1.045	17.04	0.0218	0.069	0.23	0.00990099	0.980198	0.227723	449	Root;k__Bacteria;p__Proteobacteria;c__Alphaproteobacteria;o__Rhodobacterales;f__Rhodobacteraceae;g__Octadecabacter;s__
37	Root;k__Bacteria;p__Acidobacteria;c__Sva0725;o__Sva0725;f__;g__;s__	0.7551	1.016	18.05	0.203	0.101	0.0078	0.00990099	0.80198	0.891089	37	Root;k__Bacteria;p__Acidobacteria;c__Sva0725;o__Sva0725;f__;g__;s__
662	Root;k__Bacteria;p__Proteobacteria;c__Gammaproteobacteria;o__Oceanospirillales;f__Halomonadaceae;g__CandidatusPortiera;s__	0.7444	1.002	19.05	0.0158	0.0463	0.216	0.00990099	0.980198	0.158416	662	Root;k__Bacteria;p__Proteobacteria;c__Gammaproteobacteria;o__Oceanospirillales;f__Halomonadaceae;g__CandidatusPortiera;s__
613	Root;k__Bacteria;p__Proteobacteria;c__Gammaproteobacteria;o__Alteromonadales;f__OM60;g__;s__	0.7285	0.9801	20.03	0.0195	0.224	0.134	0.049505	0.00990099	0.970297	613	Root;k__Bacteria;p__Proteobacteria;c__Gammaproteobacteria;o__Alteromonadales;f__OM60;g__;s__
246	Root;k__Bacteria;p__Chloroflexi;c__TK17;o__TK18;f__;g__;s__	0.723	0.9727	21.01	0.18	0.00574	0.00375	0.00990099	0.049505	1	246	Root;k__Bacteria;p__Chloroflexi;c__TK17;o__TK18;f__;g__;s__
388	Root;k__Bacteria;p__Planctomycetes;c__Planctomycetia;o__Pirellulales;f__Pirellulaceae;g__;s__	0.7089	0.9538	21.96	0.0107	0.242	0.0265	1	0.00990099	0.019802	388	Root;k__Bacteria;p__Planctomycetes;c__Planctomycetia;o__Pirellulales;f__Pirellulaceae;g__;s__
247	Root;k__Bacteria;p__Chloroflexi;c__TK17;o__mle1-48;f__;g__;s__	0.6991	0.9405	22.9	0.174	0	0.00919	0.00990099	0.039604	1	247	Root;k__Bacteria;p__Chloroflexi;c__TK17;o__mle1-48;f__;g__;s__
690	Root;k__Bacteria;p__Proteobacteria;c__Gammaproteobacteria;o__Thiotrichales;f__Piscirickettsiaceae;g__;s__	0.6915	0.9303	23.83	0.108	0.297	0.0727	1	0.00990099	0.00990099	690	Root;k__Bacteria;p__Proteobacteria;c__Gammaproteobacteria;o__Thiotrichales;f__Piscirickettsiaceae;g__;s__
141	Root;k__Bacteria;p__Bacteroidetes;c__Flavobacteriia;o__Flavobacteriales;f__Flavobacteriaceae;g__Flavobacterium;s__	0.6065	0.816	24.65	0.00488	0.0734	0.164	0.00990099	0.910891	0.623762	141	Root;k__Bacteria;p__Bacteroidetes;c__Flavobacteriia;o__Flavobacteriales;f__Flavobacteriaceae;g__Flavobacterium;s__
174	Root;k__Bacteria;p__Bacteroidetes;c__Flavobacteriia;o__Flavobacteriales;f__Flavobacteriaceae;g__Tenacibaculum;s__	0.5966	0.8027	25.45	0	0.0275	0.161	0.00990099	0.980198	0.158416	174	Root;k__Bacteria;p__Bacteroidetes;c__Flavobacteriia;o__Flavobacteriales;f__Flavobacteriaceae;g__Tenacibaculum;s__
153	Root;k__Bacteria;p__Bacteroidetes;c__Flavobacteriia;o__Flavobacteriales;f__Flavobacteriaceae;g__Kordia;s__	0.5883	0.7915	26.24	0.0107	0.0265	0.17	0.00990099	0.980198	0.0990099	153	Root;k__Bacteria;p__Bacteroidetes;c__Flavobacteriia;o__Flavobacteriales;f__Flavobacteriaceae;g__Kordia;s__
84	Root;k__Bacteria;p__AncK6;c__;o__;f__;g__;s__	0.576	0.775	27.02	0.143	0	0.00375	0.00990099	0.039604	1	84	Root;k__Bacteria;p__AncK6;c__;o__;f__;g__;s__
595	Root;k__Bacteria;p__Proteobacteria;c__Gammaproteobacteria;o__Alteromonadales;f__Alteromonadaceae;g__HTCC2207;s__	0.525	0.7063	27.72	0.00582	0.0506	0.145	0.00990099	0.980198	0.386139	595	Root;k__Bacteria;p__Proteobacteria;c__Gammaproteobacteria;o__Alteromonadales;f__Alteromonadaceae;g__HTCC2207;s__
16	Root;k__Bacteria;p__Acidobacteria;c__Acidobacteria-6;o__BPC015;f__;g__;s__	0.5195	0.6989	28.42	0.132	0.0389	0	0.00990099	0.277228	1	16	Root;k__Bacteria;p__Acidobacteria;c__Acidobacteria-6;o__BPC015;f__;g__;s__
261	Root;k__Bacteria;p__Cyanobacteria;c__Chloroplast;o__Stramenopiles;f__;g__;s__	0.5112	0.6878	29.11	0.0152	0.153	0.107	0.029703	0.019802	1	261	Root;k__Bacteria;p__Cyanobacteria;c__Chloroplast;o__Stramenopiles;f__;g__;s__
245	Root;k__Bacteria;p__Chloroflexi;c__TK17;o__;f__;g__;s__	0.5022	0.6757	29.78	0.124	0.00574	0	0.00990099	0.0693069	1	245	Root;k__Bacteria;p__Chloroflexi;c__TK17;o__;f__;g__;s__
144	Root;k__Bacteria;p__Bacteroidetes;c__Flavobacteriia;o__Flavobacteriales;f__Flavobacteriaceae;g__Flavobacterium;s__succinicans	0.4729	0.6362	30.42	0	0.0468	0.125	0.00990099	0.980198	0.445545	144	Root;k__Bacteria;p__Bacteroidetes;c__Flavobacteriia;o__Flavobacteriales;f__Flavobacteriaceae;g__Flavobacterium;s__succinicans
548	Root;k__Bacteria;p__Proteobacteria;c__Deltaproteobacteria;o__Myxococcales;f__;g__;s__	0.4666	0.6278	31.05	0.009	0.159	0.0105	1	0.00990099	0.019802	548	Root;k__Bacteria;p__Proteobacteria;c__Deltaproteobacteria;o__Myxococcales;f__;g__;s__
166	Root;k__Bacteria;p__Bacteroidetes;c__Flavobacteriia;o__Flavobacteriales;f__Flavobacteriaceae;g__Polaribacter;s__irgensii	0.4663	0.6274	31.68	0	0.00565	0.128	0.00990099	0.980198	0.039604	166	Root;k__Bacteria;p__Bacteroidetes;c__Flavobacteriia;o__Flavobacteriales;f__Flavobacteriaceae;g__Polaribacter;s__irgensii
727	Root;k__Bacteria;p__SBR1093;c__EC214;o__;f__;g__;s__	0.4639	0.6242	32.3	0.116	0.0205	0	0.00990099	0.19802	1	727	Root;k__Bacteria;p__SBR1093;c__EC214;o__;f__;g__;s__
5	Root;k__Archaea;p__Crenarchaeota;c__Thaumarchaeota;o__Cenarchaeales;f__Cenarchaeaceae;g__Nitrosopumilus;s__	0.4469	0.6013	32.9	0.085	0.132	0.00666	0.0891089	0.990099	0.019802	5	Root;k__Archaea;p__Crenarchaeota;c__Thaumarchaeota;o__Cenarchaeales;f__Cenarchaeaceae;g__Nitrosopumilus;s__
621	Root;k__Bacteria;p__Proteobacteria;c__Gammaproteobacteria;o__Chromatiales;f__;g__;s__	0.4376	0.5888	33.49	0.151	0.155	0.0384	0.00990099	1	0.039604	621	Root;k__Bacteria;p__Proteobacteria;c__Gammaproteobacteria;o__Chromatiales;f__;g__;s__
478	Root;k__Bacteria;p__Proteobacteria;c__Alphaproteobacteria;o__Rickettsiales;f__Pelagibacteraceae;g__;s__	0.4372	0.5882	34.08	0.0158	0.00574	0.126	0.00990099	1	0.0594059	478	Root;k__Bacteria;p__Proteobacteria;c__Alphaproteobacteria;o__Rickettsiales;f__Pelagibacteraceae;g__;s__
118	Root;k__Bacteria;p__Bacteroidetes;c__Flavobacteriia;o__Flavobacteriales;f__;g__;s__	0.4209	0.5662	34.64	0	0.0362	0.112	0.00990099	0.980198	0.306931	118	Root;k__Bacteria;p__Bacteroidetes;c__Flavobacteriia;o__Flavobacteriales;f__;g__;s__
687	Root;k__Bacteria;p__Proteobacteria;c__Gammaproteobacteria;o__Thiohalorhabdales;f__;g__;s__	0.4185	0.5631	35.21	0.137	0.0746	0.0308	0.00990099	0.792079	0.970297	687	Root;k__Bacteria;p__Proteobacteria;c__Gammaproteobacteria;o__Thiohalorhabdales;f__;g__;s__
341	Root;k__Bacteria;p__Gemmatimonadetes;c__Gemm-4;o__;f__;g__;s__	0.4185	0.563	35.77	0.122	0.0888	0.011	0.00990099	0.980198	0.376238	341	Root;k__Bacteria;p__Gemmatimonadetes;c__Gemm-4;o__;f__;g__;s__
371	Root;k__Bacteria;p__PAUC34f;c__;o__;f__;g__;s__	0.4185	0.563	36.33	0.109	0.0192	0.00544	0.00990099	0.118812	1	371	Root;k__Bacteria;p__PAUC34f;c__;o__;f__;g__;s__
202	Root;k__Bacteria;p__Bacteroidetes;c__[Saprospirae];o__[Saprospirales];f__Saprospiraceae;g__;s__	0.4151	0.5585	36.89	0.0103	0.144	0.0264	1	0.00990099	0.019802	202	Root;k__Bacteria;p__Bacteroidetes;c__[Saprospirae];o__[Saprospirales];f__Saprospiraceae;g__;s__
18	Root;k__Bacteria;p__Acidobacteria;c__Acidobacteria-6;o__iii1-15;f__;g__;s__	0.4116	0.5538	37.45	0.106	0.025	0.00405	0.00990099	0.524752	1	18	Root;k__Bacteria;p__Acidobacteria;c__Acidobacteria-6;o__iii1-15;f__;g__;s__
2	Root;k__Archaea;p__Crenarchaeota;c__Thaumarchaeota;o__Cenarchaeales;f__Cenarchaeaceae;g__;s__	0.4097	0.5513	38	0.0735	0.113	0	0.0792079	0.970297	0.019802	2	Root;k__Archaea;p__Crenarchaeota;c__Thaumarchaeota;o__Cenarchaeales;f__Cenarchaeaceae;g__;s__
54	Root;k__Bacteria;p__Actinobacteria;c__Acidimicrobiia;o__Acidimicrobiales;f__koll13;g__;s__	0.4017	0.5404	38.54	0.0698	0.126	0.0053	0.0792079	0.90099	0.00990099	54	Root;k__Bacteria;p__Actinobacteria;c__Acidimicrobiia;o__Acidimicrobiales;f__koll13;g__;s__
558	Root;k__Bacteria;p__Proteobacteria;c__Deltaproteobacteria;o__NB1-j;f__;g__;s__	0.3746	0.504	39.04	0.00412	0.125	0	1	0.00990099	0.00990099	558	Root;k__Bacteria;p__Proteobacteria;c__Deltaproteobacteria;o__NB1-j;f__;g__;s__
571	Root;k__Bacteria;p__Proteobacteria;c__Deltaproteobacteria;o__Syntrophobacterales;f__Syntrophobacteraceae;g__;s__	0.3718	0.5003	39.54	0.0955	0.0371	0	0.00990099	0.60396	1	571	Root;k__Bacteria;p__Proteobacteria;c__Deltaproteobacteria;o__Syntrophobacterales;f__Syntrophobacteraceae;g__;s__
125	Root;k__Bacteria;p__Bacteroidetes;c__Flavobacteriia;o__Flavobacteriales;f__Cryomorphaceae;g__Fluviicola;s__	0.3672	0.494	40.04	0	0.0342	0.0972	0.00990099	0.980198	0.475248	125	Root;k__Bacteria;p__Bacteroidetes;c__Flavobacteriia;o__Flavobacteriales;f__Cryomorphaceae;g__Fluviicola;s__
108	Root;k__Bacteria;p__Bacteroidetes;c__Cytophagia;o__Cytophagales;f__Flammeovirgaceae;g__;s__	0.3586	0.4825	40.52	0.03	0.119	0.00375	1	0.019802	0.00990099	108	Root;k__Bacteria;p__Bacteroidetes;c__Cytophagia;o__Cytophagales;f__Flammeovirgaceae;g__;s__
358	Root;k__Bacteria;p__Nitrospirae;c__Nitrospira;o__Nitrospirales;f__Nitrospiraceae;g__;s__	0.3558	0.4787	41	0.0889	0.0754	0.00649	0.00990099	0.980198	0.534653	358	Root;k__Bacteria;p__Nitrospirae;c__Nitrospira;o__Nitrospirales;f__Nitrospiraceae;g__;s__
33	Root;k__Bacteria;p__Acidobacteria;c__Solibacteres;o__Solibacterales;f__PAUC26f;g__;s__	0.3427	0.461	41.46	0.0863	0.0175	0	0.00990099	0.247525	1	33	Root;k__Bacteria;p__Acidobacteria;c__Solibacteres;o__Solibacterales;f__PAUC26f;g__;s__
383	Root;k__Bacteria;p__Planctomycetes;c__Phycisphaerae;o__Phycisphaerales;f__;g__;s__	0.3424	0.4606	41.92	0	0.108	0.0186	1	0.00990099	0.029703	383	Root;k__Bacteria;p__Planctomycetes;c__Phycisphaerae;o__Phycisphaerales;f__;g__;s__
559	Root;k__Bacteria;p__Proteobacteria;c__Deltaproteobacteria;o__NB1-j;f__JTB38;g__;s__	0.3331	0.4481	42.37	0	0.112	0	1	0.00990099	0.019802	559	Root;k__Bacteria;p__Proteobacteria;c__Deltaproteobacteria;o__NB1-j;f__JTB38;g__;s__
561	Root;k__Bacteria;p__Proteobacteria;c__Deltaproteobacteria;o__NB1-j;f__NB1-i;g__;s__	0.332	0.4467	42.81	0.0104	0.109	0	1	0.00990099	0.00990099	561	Root;k__Bacteria;p__Proteobacteria;c__Deltaproteobacteria;o__NB1-j;f__NB1-i;g__;s__
470	Root;k__Bacteria;p__Proteobacteria;c__Alphaproteobacteria;o__Rhodospirillales;f__Rhodospirillaceae;g__;s__	0.331	0.4453	43.26	0.122	0.0644	0.0376	0.00990099	0.455446	1	470	Root;k__Bacteria;p__Proteobacteria;c__Alphaproteobacteria;o__Rhodospirillales;f__Rhodospirillaceae;g__;s__
446	Root;k__Bacteria;p__Proteobacteria;c__Alphaproteobacteria;o__Rhodobacterales;f__Rhodobacteraceae;g__Loktanella;s__	0.3306	0.4448	43.7	0	0.0239	0.0881	0.00990099	0.980198	0.247525	446	Root;k__Bacteria;p__Proteobacteria;c__Alphaproteobacteria;o__Rhodobacterales;f__Rhodobacteraceae;g__Loktanella;s__
283	Root;k__Bacteria;p__Cyanobacteria;c__Synechococcophycideae;o__Synechococcales;f__Synechococcaceae;g__Synechococcus;s__	0.3217	0.4328	44.14	0.0367	0.0205	0.111	0.00990099	0.990099	0.039604	283	Root;k__Bacteria;p__Cyanobacteria;c__Synechococcophycideae;o__Synechococcales;f__Synechococcaceae;g__Synechococcus;s__
534	Root;k__Bacteria;p__Proteobacteria;c__Deltaproteobacteria;o__Desulfobacterales;f__Desulfobulbaceae;g__;s__	0.3181	0.428	44.56	0.00422	0.107	0.0119	1	0.00990099	0.019802	534	Root;k__Bacteria;p__Proteobacteria;c__Deltaproteobacteria;o__Desulfobacterales;f__Desulfobulbaceae;g__;s__
581	Root;k__Bacteria;p__Proteobacteria;c__Gammaproteobacteria;o__;f__;g__;s__	0.309	0.4157	44.98	0.0436	0.124	0.0248	1	0.019802	0.00990099	581	Root;k__Bacteria;p__Proteobacteria;c__Gammaproteobacteria;o__;f__;g__;s__
718	Root;k__Bacteria;p__Proteobacteria;c__Gammaproteobacteria;o__[Marinicellales];f__[Marinicellaceae];g__;s__	0.3025	0.407	45.39	0.0255	0.104	0.00649	1	0.019802	0.00990099	718	Root;k__Bacteria;p__Proteobacteria;c__Gammaproteobacteria;o__[Marinicellales];f__[Marinicellaceae];g__;s__
401	Root;k__Bacteria;p__Proteobacteria;c__Alphaproteobacteria;o__;f__;g__;s__	0.2962	0.3985	45.79	0.0406	0.11	0.107	0.00990099	0.049505	1	401	Root;k__Bacteria;p__Proteobacteria;c__Alphaproteobacteria;o__;f__;g__;s__
239	Root;k__Bacteria;p__Chloroflexi;c__Ktedonobacteria;o__TK10;f__;g__;s__	0.2953	0.3972	46.18	0.0727	0	0	0.00990099	0.237624	1	239	Root;k__Bacteria;p__Chloroflexi;c__Ktedonobacteria;o__TK10;f__;g__;s__
30	Root;k__Bacteria;p__Acidobacteria;c__RB25;o__;f__;g__;s__	0.2841	0.3823	46.56	0.0228	0.09	0	0.960396	0.049505	0.00990099	30	Root;k__Bacteria;p__Acidobacteria;c__RB25;o__;f__;g__;s__
89	Root;k__Bacteria;p__Bacteroidetes;c__Bacteroidia;o__Bacteroidales;f__;g__;s__	0.279	0.3754	46.94	0	0.0715	0.0449	0.108911	0.019802	0.594059	89	Root;k__Bacteria;p__Bacteroidetes;c__Bacteroidia;o__Bacteroidales;f__;g__;s__
587	Root;k__Bacteria;p__Proteobacteria;c__Gammaproteobacteria;o__Alteromonadales;f__;g__;s__	0.2611	0.3513	47.29	0.0133	0.0885	0.0499	0.336634	0.00990099	0.851485	587	Root;k__Bacteria;p__Proteobacteria;c__Gammaproteobacteria;o__Alteromonadales;f__;g__;s__
609	Root;k__Bacteria;p__Proteobacteria;c__Gammaproteobacteria;o__Alteromonadales;f__HTCC2188;g__;s__	0.2601	0.35	47.64	0	0.0678	0.0536	0.00990099	0.019802	1	609	Root;k__Bacteria;p__Proteobacteria;c__Gammaproteobacteria;o__Alteromonadales;f__HTCC2188;g__;s__
259	Root;k__Bacteria;p__Cyanobacteria;c__Chloroplast;o__Haptophyceae;f__;g__;s__	0.257	0.3457	47.99	0	0.0229	0.0679	0.00990099	0.980198	0.405941	259	Root;k__Bacteria;p__Cyanobacteria;c__Chloroplast;o__Haptophyceae;f__;g__;s__
231	Root;k__Bacteria;p__Chloroflexi;c__Anaerolineae;o__SBR1031;f__A4b;g__;s__	0.255	0.3431	48.67	0.0684	0.0205	0.00385	0.00990099	0.217822	1	231	Root;k__Bacteria;p__Chloroflexi;c__Anaerolineae;o__SBR1031;f__A4b;g__;s__
241	Root;k__Bacteria;p__Chloroflexi;c__SAR202;o__;f__;g__;s__	0.255	0.3431	48.33	0.0638	0.0124	0	0.00990099	0.257426	1	241	Root;k__Bacteria;p__Chloroflexi;c__SAR202;o__;f__;g__;s__
44	Root;k__Bacteria;p__Actinobacteria;c__Acidimicrobiia;o__Acidimicrobiales;f__C111;g__;s__	0.2544	0.3422	49.02	0.0415	0.118	0.0386	1	0.00990099	0.00990099	44	Root;k__Bacteria;p__Actinobacteria;c__Acidimicrobiia;o__Acidimicrobiales;f__C111;g__;s__
530	Root;k__Bacteria;p__Proteobacteria;c__Deltaproteobacteria;o__Desulfobacterales;f__Desulfobacteraceae;g__Desulfococcus;s__	0.2468	0.3321	49.35	0	0.0819	0.00375	1	0.00990099	0.019802	530	Root;k__Bacteria;p__Proteobacteria;c__Deltaproteobacteria;o__Desulfobacterales;f__Desulfobacteraceae;g__Desulfococcus;s__
378	Root;k__Bacteria;p__Planctomycetes;c__OM190;o__agg27;f__;g__;s__	0.2427	0.3265	49.67	0	0.08	0.00375	1	0.00990099	0.019802	378	Root;k__Bacteria;p__Planctomycetes;c__OM190;o__agg27;f__;g__;s__
183	Root;k__Bacteria;p__Bacteroidetes;c__Flavobacteriia;o__Flavobacteriales;f__NS9;g__;s__	0.2408	0.324	50	0	0	0.0663	0.00990099	1	0.039604	183	Root;k__Bacteria;p__Bacteroidetes;c__Flavobacteriia;o__Flavobacteriales;f__NS9;g__;s__
168	Root;k__Bacteria;p__Bacteroidetes;c__Flavobacteriia;o__Flavobacteriales;f__Flavobacteriaceae;g__Psychroflexus;s__	0.2378	0.3199	50.32	0	0.0329	0.0615	0.00990099	0.683168	0.940594	168	Root;k__Bacteria;p__Bacteroidetes;c__Flavobacteriia;o__Flavobacteriales;f__Flavobacteriaceae;g__Psychroflexus;s__
164	Root;k__Bacteria;p__Bacteroidetes;c__Flavobacteriia;o__Flavobacteriales;f__Flavobacteriaceae;g__Olleya;s__	0.2365	0.3182	50.64	0	0.0306	0.0615	0.00990099	0.851485	0.841584	164	Root;k__Bacteria;p__Bacteroidetes;c__Flavobacteriia;o__Flavobacteriales;f__Flavobacteriaceae;g__Olleya;s__
756	Root;k__Bacteria;p__Verrucomicrobia;c__Verrucomicrobiae;o__Verrucomicrobiales;f__Verrucomicrobiaceae;g__;s__	0.2356	0.317	50.95	0.00597	0.0764	0.0276	0.970297	0.00990099	0.138614	756	Root;k__Bacteria;p__Verrucomicrobia;c__Verrucomicrobiae;o__Verrucomicrobiales;f__Verrucomicrobiaceae;g__;s__
624	Root;k__Bacteria;p__Proteobacteria;c__Gammaproteobacteria;o__Chromatiales;f__Ectothiorhodospiraceae;g__;s__	0.2331	0.3136	51.27	0.0419	0.0806	0.00958	0.405941	0.70297	0.019802	624	Root;k__Bacteria;p__Proteobacteria;c__Gammaproteobacteria;o__Chromatiales;f__Ectothiorhodospiraceae;g__;s__
639	Root;k__Bacteria;p__Proteobacteria;c__Gammaproteobacteria;o__HTCC2188;f__HTCC2089;g__;s__	0.2252	0.303	51.57	0.0974	0.101	0.0494	0.019802	0.930693	0.267327	639	Root;k__Bacteria;p__Proteobacteria;c__Gammaproteobacteria;o__HTCC2188;f__HTCC2089;g__;s__
614	Root;k__Bacteria;p__Proteobacteria;c__Gammaproteobacteria;o__Alteromonadales;f__OM60;g__Congregibacter;s__	0.2243	0.3017	51.87	0.00434	0.0633	0.0475	0.00990099	0.00990099	1	614	Root;k__Bacteria;p__Proteobacteria;c__Gammaproteobacteria;o__Alteromonadales;f__OM60;g__Congregibacter;s__
467	Root;k__Bacteria;p__Proteobacteria;c__Alphaproteobacteria;o__Rhodospirillales;f__;g__;s__	0.2096	0.282	52.15	0.0111	0.0677	0	1	0.00990099	0.00990099	467	Root;k__Bacteria;p__Proteobacteria;c__Alphaproteobacteria;o__Rhodospirillales;f__;g__;s__
760	Root;k__Bacteria;p__Verrucomicrobia;c__Verrucomicrobiae;o__Verrucomicrobiales;f__Verrucomicrobiaceae;g__Persicirhabdus;s__	0.204	0.2744	52.43	0	0.0484	0.0408	0.00990099	0.039604	0.980198	760	Root;k__Bacteria;p__Verrucomicrobia;c__Verrucomicrobiae;o__Verrucomicrobiales;f__Verrucomicrobiaceae;g__Persicirhabdus;s__
178	Root;k__Bacteria;p__Bacteroidetes;c__Flavobacteriia;o__Flavobacteriales;f__Flavobacteriaceae;g__Winogradskyella;s__	0.1966	0.2646	52.69	0	0.054	0.0327	0.029703	0.00990099	1	178	Root;k__Bacteria;p__Bacteroidetes;c__Flavobacteriia;o__Flavobacteriales;f__Flavobacteriaceae;g__Winogradskyella;s__
58	Root;k__Bacteria;p__Actinobacteria;c__Actinobacteria;o__Actinomycetales;f__;g__;s__	0.1905	0.2563	52.95	0.0501	0.00675	0.0053	0.00990099	0.267327	1	58	Root;k__Bacteria;p__Actinobacteria;c__Actinobacteria;o__Actinomycetales;f__;g__;s__
671	Root;k__Bacteria;p__Proteobacteria;c__Gammaproteobacteria;o__Oceanospirillales;f__SUP05;g__;s__	0.1881	0.2531	53.2	0.0134	0.00565	0.0558	0.019802	1	0.0594059	671	Root;k__Bacteria;p__Proteobacteria;c__Gammaproteobacteria;o__Oceanospirillales;f__SUP05;g__;s__
53	Root;k__Bacteria;p__Actinobacteria;c__Acidimicrobiia;o__Acidimicrobiales;f__ZA3409c;g__;s__	0.1828	0.246	53.45	0.0547	0.029	0.0076	0.00990099	0.811881	0.90099	53	Root;k__Bacteria;p__Actinobacteria;c__Acidimicrobiia;o__Acidimicrobiales;f__ZA3409c;g__;s__
642	Root;k__Bacteria;p__Proteobacteria;c__Gammaproteobacteria;o__Legionellales;f__Coxiellaceae;g__;s__	0.1824	0.2455	53.69	0.0131	0.0652	0.0178	0.980198	0.00990099	0.0594059	642	Root;k__Bacteria;p__Proteobacteria;c__Gammaproteobacteria;o__Legionellales;f__Coxiellaceae;g__;s__
511	Root;k__Bacteria;p__Proteobacteria;c__Betaproteobacteria;o__Nitrosomonadales;f__Nitrosomonadaceae;g__;s__	0.1821	0.2449	53.94	0	0.0611	0	1	0.00990099	0.019802	511	Root;k__Bacteria;p__Proteobacteria;c__Betaproteobacteria;o__Nitrosomonadales;f__Nitrosomonadaceae;g__;s__
173	Root;k__Bacteria;p__Bacteroidetes;c__Flavobacteriia;o__Flavobacteriales;f__Flavobacteriaceae;g__Sediminicola;s__	0.1802	0.2425	54.18	0	0.00675	0.0488	0.00990099	0.980198	0.128713	173	Root;k__Bacteria;p__Bacteroidetes;c__Flavobacteriia;o__Flavobacteriales;f__Flavobacteriaceae;g__Sediminicola;s__
47	Root;k__Bacteria;p__Actinobacteria;c__Acidimicrobiia;o__Acidimicrobiales;f__JdFBGBact;g__;s__	0.1786	0.2403	54.42	0.00834	0.0582	0	1	0.019802	0.00990099	47	Root;k__Bacteria;p__Actinobacteria;c__Acidimicrobiia;o__Acidimicrobiales;f__JdFBGBact;g__;s__
692	Root;k__Bacteria;p__Proteobacteria;c__Gammaproteobacteria;o__Thiotrichales;f__Thiotrichaceae;g__;s__	0.1774	0.2387	54.66	0.0144	0.0592	0.00544	1	0.029703	0.00990099	692	Root;k__Bacteria;p__Proteobacteria;c__Gammaproteobacteria;o__Thiotrichales;f__Thiotrichaceae;g__;s__
758	Root;k__Bacteria;p__Verrucomicrobia;c__Verrucomicrobiae;o__Verrucomicrobiales;f__Verrucomicrobiaceae;g__Luteolibacter;s__	0.1721	0.2315	54.89	0	0.0539	0.0115	0.990099	0.00990099	0.039604	758	Root;k__Bacteria;p__Verrucomicrobia;c__Verrucomicrobiae;o__Verrucomicrobiales;f__Verrucomicrobiaceae;g__Luteolibacter;s__
528	Root;k__Bacteria;p__Proteobacteria;c__Deltaproteobacteria;o__Desulfobacterales;f__Desulfobacteraceae;g__;s__	0.1697	0.2284	55.12	0	0.0576	0	1	0.00990099	0.019802	528	Root;k__Bacteria;p__Proteobacteria;c__Deltaproteobacteria;o__Desulfobacterales;f__Desulfobacteraceae;g__;s__
427	Root;k__Bacteria;p__Proteobacteria;c__Alphaproteobacteria;o__Rhizobiales;f__Phyllobacteriaceae;g__;s__	0.1696	0.2282	55.35	0	0.0484	0.0226	0.386139	0.029703	0.643564	427	Root;k__Bacteria;p__Proteobacteria;c__Alphaproteobacteria;o__Rhizobiales;f__Phyllobacteriaceae;g__;s__
541	Root;k__Bacteria;p__Proteobacteria;c__Deltaproteobacteria;o__Desulfuromonadales;f__Desulfuromonadaceae;g__;s__	0.1674	0.2252	55.57	0	0.0567	0	1	0.00990099	0.019802	541	Root;k__Bacteria;p__Proteobacteria;c__Deltaproteobacteria;o__Desulfuromonadales;f__Desulfuromonadaceae;g__;s__
156	Root;k__Bacteria;p__Bacteroidetes;c__Flavobacteriia;o__Flavobacteriales;f__Flavobacteriaceae;g__Lutimonas;s__	0.1669	0.2246	55.8	0	0.0536	0.00915	1	0.00990099	0.029703	156	Root;k__Bacteria;p__Bacteroidetes;c__Flavobacteriia;o__Flavobacteriales;f__Flavobacteriaceae;g__Lutimonas;s__
377	Root;k__Bacteria;p__Planctomycetes;c__OM190;o__CL500-15;f__;g__;s__	0.1661	0.2235	56.02	0	0.056	0	1	0.00990099	0.019802	377	Root;k__Bacteria;p__Planctomycetes;c__OM190;o__CL500-15;f__;g__;s__
198	Root;k__Bacteria;p__Bacteroidetes;c__[Rhodothermi];o__[Rhodothermales];f__[Balneolaceae];g__KSA1;s__	0.1634	0.2198	56.24	0.0412	0	0.00375	0.00990099	0.039604	1	198	Root;k__Bacteria;p__Bacteroidetes;c__[Rhodothermi];o__[Rhodothermales];f__[Balneolaceae];g__KSA1;s__
51	Root;k__Bacteria;p__Actinobacteria;c__Acidimicrobiia;o__Acidimicrobiales;f__SC3-41;g__;s__	0.1628	0.2191	56.46	0.0307	0.0475	0	0.029703	0.980198	0.00990099	51	Root;k__Bacteria;p__Actinobacteria;c__Acidimicrobiia;o__Acidimicrobiales;f__SC3-41;g__;s__
150	Root;k__Bacteria;p__Bacteroidetes;c__Flavobacteriia;o__Flavobacteriales;f__Flavobacteriaceae;g__Gramella;s__	0.1605	0.216	56.68	0	0	0.0441	0.00990099	1	0.039604	150	Root;k__Bacteria;p__Bacteroidetes;c__Flavobacteriia;o__Flavobacteriales;f__Flavobacteriaceae;g__Gramella;s__
763	Root;k__Bacteria;p__Verrucomicrobia;c__Verrucomicrobiae;o__Verrucomicrobiales;f__Verrucomicrobiaceae;g__Verrucomicrobium;s__	0.1581	0.2128	56.89	0	0.0525	0.00375	1	0.00990099	0.019802	763	Root;k__Bacteria;p__Verrucomicrobia;c__Verrucomicrobiae;o__Verrucomicrobiales;f__Verrucomicrobiaceae;g__Verrucomicrobium;s__
237	Root;k__Bacteria;p__Chloroflexi;c__Ellin6529;o__;f__;g__;s__	0.1571	0.2113	57.1	0.0176	0.049	0	0.554455	0.168317	0.00990099	237	Root;k__Bacteria;p__Chloroflexi;c__Ellin6529;o__;f__;g__;s__
137	Root;k__Bacteria;p__Bacteroidetes;c__Flavobacteriia;o__Flavobacteriales;f__Flavobacteriaceae;g__Coccinimonas;s__marina	0.1565	0.2105	57.31	0	0.0205	0.0406	0.00990099	0.782178	0.871287	137	Root;k__Bacteria;p__Bacteroidetes;c__Flavobacteriia;o__Flavobacteriales;f__Flavobacteriaceae;g__Coccinimonas;s__marina
451	Root;k__Bacteria;p__Proteobacteria;c__Alphaproteobacteria;o__Rhodobacterales;f__Rhodobacteraceae;g__Paracoccus;s__	0.1564	0.2105	57.52	0.0377	0.0156	0.0546	0.0990099	0.861386	0.158416	451	Root;k__Bacteria;p__Proteobacteria;c__Alphaproteobacteria;o__Rhodobacterales;f__Rhodobacteraceae;g__Paracoccus;s__
41	Root;k__Bacteria;p__Actinobacteria;c__Acidimicrobiia;o__Acidimicrobiales;f__AKIW874;g__;s__	0.1557	0.2095	57.73	0.0383	0	0	0.049505	0.207921	1	41	Root;k__Bacteria;p__Actinobacteria;c__Acidimicrobiia;o__Acidimicrobiales;f__AKIW874;g__;s__
637	Root;k__Bacteria;p__Proteobacteria;c__Gammaproteobacteria;o__HOC36;f__;g__;s__	0.1557	0.2095	57.94	0.0104	0.052	0.00385	1	0.00990099	0.00990099	637	Root;k__Bacteria;p__Proteobacteria;c__Gammaproteobacteria;o__HOC36;f__;g__;s__
395	Root;k__Bacteria;p__Planctomycetes;c__Planctomycetia;o__Planctomycetales;f__Planctomycetaceae;g__Planctomyces;s__	0.1544	0.2078	58.15	0.012	0.0533	0.00919	0.980198	0.029703	0.039604	395	Root;k__Bacteria;p__Planctomycetes;c__Planctomycetia;o__Planctomycetales;f__Planctomycetaceae;g__Planctomyces;s__
588	Root;k__Bacteria;p__Proteobacteria;c__Gammaproteobacteria;o__Alteromonadales;f__Alteromonadaceae;g__;s__	0.1542	0.2075	58.36	0.00846	0.0465	0.0388	0.019802	0.049505	1	588	Root;k__Bacteria;p__Proteobacteria;c__Gammaproteobacteria;o__Alteromonadales;f__Alteromonadaceae;g__;s__
253	Root;k__Bacteria;p__Cyanobacteria;c__Chloroplast;o__Chlorophyta;f__;g__;s__	0.1536	0.2067	58.56	0	0.0114	0.041	0.00990099	0.980198	0.277228	253	Root;k__Bacteria;p__Cyanobacteria;c__Chloroplast;o__Chlorophyta;f__;g__;s__
435	Root;k__Bacteria;p__Proteobacteria;c__Alphaproteobacteria;o__Rhodobacterales;f__Hyphomonadaceae;g__;s__	0.1526	0.2053	58.77	0.024	0.0658	0.0318	0.90099	0.019802	0.306931	435	Root;k__Bacteria;p__Proteobacteria;c__Alphaproteobacteria;o__Rhodobacterales;f__Hyphomonadaceae;g__;s__
506	Root;k__Bacteria;p__Proteobacteria;c__Betaproteobacteria;o__Methylophilales;f__Methylophilaceae;g__;s__	0.1521	0.2046	58.97	0.00434	0.0114	0.0439	0.00990099	0.980198	0.188119	506	Root;k__Bacteria;p__Proteobacteria;c__Betaproteobacteria;o__Methylophilales;f__Methylophilaceae;g__;s__
42	Root;k__Bacteria;p__Actinobacteria;c__Acidimicrobiia;o__Acidimicrobiales;f__Acidimicrobiaceae;g__;s__	0.1514	0.2037	59.18	0.0373	0	0	0.00990099	0.039604	1	42	Root;k__Bacteria;p__Actinobacteria;c__Acidimicrobiia;o__Acidimicrobiales;f__Acidimicrobiaceae;g__;s__
189	Root;k__Bacteria;p__Bacteroidetes;c__Sphingobacteriia;o__Sphingobacteriales;f__;g__;s__	0.15	0.2019	59.38	0	0.0406	0.0259	0.029703	0.019802	1	189	Root;k__Bacteria;p__Bacteroidetes;c__Sphingobacteriia;o__Sphingobacteriales;f__;g__;s__
615	Root;k__Bacteria;p__Proteobacteria;c__Gammaproteobacteria;o__Alteromonadales;f__OM60;g__Haliea;s__mediterranea	0.1486	0.2	59.58	0.00422	0.0501	0.00915	0.970297	0.00990099	0.0792079	615	Root;k__Bacteria;p__Proteobacteria;c__Gammaproteobacteria;o__Alteromonadales;f__OM60;g__Haliea;s__mediterranea
664	Root;k__Bacteria;p__Proteobacteria;c__Gammaproteobacteria;o__Oceanospirillales;f__Oceanospirillaceae;g__;s__	0.1479	0.199	59.78	0	0.0379	0.0297	0.019802	0.029703	1	664	Root;k__Bacteria;p__Proteobacteria;c__Gammaproteobacteria;o__Oceanospirillales;f__Oceanospirillaceae;g__;s__
522	Root;k__Bacteria;p__Proteobacteria;c__Deltaproteobacteria;o__;f__;g__;s__	0.1463	0.1968	59.97	0.00752	0.048	0	0.990099	0.00990099	0.019802	522	Root;k__Bacteria;p__Proteobacteria;c__Deltaproteobacteria;o__;f__;g__;s__
29	Root;k__Bacteria;p__Acidobacteria;c__PAUC37f;o__;f__;g__;s__	0.1453	0.1954	60.17	0.036	0	0	0.049505	0.405941	1	29	Root;k__Bacteria;p__Acidobacteria;c__PAUC37f;o__;f__;g__;s__
586	Root;k__Bacteria;p__Proteobacteria;c__Gammaproteobacteria;o__Alteromonadales;f__211ds20;g__;s__	0.1425	0.1918	60.36	0	0.0446	0.0105	0.990099	0.00990099	0.049505	586	Root;k__Bacteria;p__Proteobacteria;c__Gammaproteobacteria;o__Alteromonadales;f__211ds20;g__;s__
494	Root;k__Bacteria;p__Proteobacteria;c__Betaproteobacteria;o__;f__;g__;s__	0.1417	0.1906	60.55	0	0.042	0.0148	0.673267	0.00990099	0.19802	494	Root;k__Bacteria;p__Proteobacteria;c__Betaproteobacteria;o__;f__;g__;s__
131	Root;k__Bacteria;p__Bacteroidetes;c__Flavobacteriia;o__Flavobacteriales;f__Flavobacteriaceae;g__Algibacter;s__lectus	0.1415	0.1904	60.74	0	0.00675	0.0382	0.00990099	0.980198	0.217822	131	Root;k__Bacteria;p__Bacteroidetes;c__Flavobacteriia;o__Flavobacteriales;f__Flavobacteriaceae;g__Algibacter;s__lectus
550	Root;k__Bacteria;p__Proteobacteria;c__Deltaproteobacteria;o__Myxococcales;f__Haliangiaceae;g__;s__	0.1396	0.1878	60.93	0.00422	0.046	0	1	0.00990099	0.00990099	550	Root;k__Bacteria;p__Proteobacteria;c__Deltaproteobacteria;o__Myxococcales;f__Haliangiaceae;g__;s__
590	Root;k__Bacteria;p__Proteobacteria;c__Gammaproteobacteria;o__Alteromonadales;f__Alteromonadaceae;g__BD2-13;s__	0.1393	0.1874	61.12	0	0.0445	0.0078	1	0.00990099	0.019802	590	Root;k__Bacteria;p__Proteobacteria;c__Gammaproteobacteria;o__Alteromonadales;f__Alteromonadaceae;g__BD2-13;s__
631	Root;k__Bacteria;p__Proteobacteria;c__Gammaproteobacteria;o__Enterobacteriales;f__Enterobacteriaceae;g__;s__	0.1392	0.1873	61.3	0.0122	0.0521	0.0287	0.673267	0.019802	0.821782	631	Root;k__Bacteria;p__Proteobacteria;c__Gammaproteobacteria;o__Enterobacteriales;f__Enterobacteriaceae;g__;s__
190	Root;k__Bacteria;p__Bacteroidetes;c__Sphingobacteriia;o__Sphingobacteriales;f__NS11-12;g__;s__	0.1369	0.1841	61.49	0	0.0309	0.032	0.00990099	0.0693069	1	190	Root;k__Bacteria;p__Bacteroidetes;c__Sphingobacteriia;o__Sphingobacteriales;f__NS11-12;g__;s__
445	Root;k__Bacteria;p__Proteobacteria;c__Alphaproteobacteria;o__Rhodobacterales;f__Rhodobacteraceae;g__Dinoroseobacter;s__	0.1362	0.1833	61.67	0	0.0446	0.00405	1	0.00990099	0.019802	445	Root;k__Bacteria;p__Proteobacteria;c__Alphaproteobacteria;o__Rhodobacterales;f__Rhodobacteraceae;g__Dinoroseobacter;s__
227	Root;k__Bacteria;p__Chloroflexi;c__Anaerolineae;o__DRC31;f__;g__;s__	0.1351	0.1817	61.85	0.0211	0.0362	0	0.326733	0.762376	0.148515	227	Root;k__Bacteria;p__Chloroflexi;c__Anaerolineae;o__DRC31;f__;g__;s__
414	Root;k__Bacteria;p__Proteobacteria;c__Alphaproteobacteria;o__Rhizobiales;f__Beijerinckiaceae;g__;s__	0.1344	0.1808	62.03	0.0152	0.0355	0.0494	0.00990099	0.811881	0.960396	414	Root;k__Bacteria;p__Proteobacteria;c__Alphaproteobacteria;o__Rhizobiales;f__Beijerinckiaceae;g__;s__
342	Root;k__Bacteria;p__Gemmatimonadetes;c__Gemm-5;o__;f__;g__;s__	0.1342	0.1805	62.21	0.0335	0.00565	0	0.00990099	0.247525	1	342	Root;k__Bacteria;p__Gemmatimonadetes;c__Gemm-5;o__;f__;g__;s__
372	Root;k__Bacteria;p__Planctomycetes;c__;o__;f__;g__;s__	0.1324	0.1781	62.39	0	0.0429	0.00375	1	0.00990099	0.019802	372	Root;k__Bacteria;p__Planctomycetes;c__;o__;f__;g__;s__
176	Root;k__Bacteria;p__Bacteroidetes;c__Flavobacteriia;o__Flavobacteriales;f__Flavobacteriaceae;g__Ulvibacter;s__	0.1322	0.1779	62.57	0	0.0177	0.0341	0.00990099	0.821782	0.950495	176	Root;k__Bacteria;p__Bacteroidetes;c__Flavobacteriia;o__Flavobacteriales;f__Flavobacteriaceae;g__Ulvibacter;s__
12	Root;k__Bacteria;p__Acidobacteria;c__;o__;f__;g__;s__	0.1308	0.1759	62.75	0.009	0.0417	0	0.960396	0.0693069	0.00990099	12	Root;k__Bacteria;p__Acidobacteria;c__;o__;f__;g__;s__
740	Root;k__Bacteria;p__TPD-58;c__;o__;f__;g__;s__	0.1291	0.1737	62.92	0.0311	0.00565	0	0.019802	0.445545	0.980198	740	Root;k__Bacteria;p__TPD-58;c__;o__;f__;g__;s__
417	Root;k__Bacteria;p__Proteobacteria;c__Alphaproteobacteria;o__Rhizobiales;f__Hyphomicrobiaceae;g__;s__	0.1286	0.173	63.09	0.0135	0.0472	0.0162	0.940594	0.00990099	0.0792079	417	Root;k__Bacteria;p__Proteobacteria;c__Alphaproteobacteria;o__Rhizobiales;f__Hyphomicrobiaceae;g__;s__
17	Root;k__Bacteria;p__Acidobacteria;c__Acidobacteria-6;o__CCU21;f__;g__;s__	0.1281	0.1723	63.27	0	0.0429	0	1	0.00990099	0.019802	17	Root;k__Bacteria;p__Acidobacteria;c__Acidobacteria-6;o__CCU21;f__;g__;s__
122	Root;k__Bacteria;p__Bacteroidetes;c__Flavobacteriia;o__Flavobacteriales;f__Cryomorphaceae;g__Crocinitomix;s__	0.1279	0.1721	63.44	0	0.028	0.0305	0.00990099	0.0891089	1	122	Root;k__Bacteria;p__Bacteroidetes;c__Flavobacteriia;o__Flavobacteriales;f__Cryomorphaceae;g__Crocinitomix;s__
338	Root;k__Bacteria;p__Gemmatimonadetes;c__Gemm-1;o__;f__;g__;s__	0.1252	0.1684	63.61	0.0406	0.0249	0.00948	0.00990099	0.871287	0.990099	338	Root;k__Bacteria;p__Gemmatimonadetes;c__Gemm-1;o__;f__;g__;s__
700	Root;k__Bacteria;p__Proteobacteria;c__Gammaproteobacteria;o__Thiotrichales;f__Thiotrichaceae;g__Thiothrix;s__	0.1251	0.1683	63.77	0.0152	0.0505	0.0154	0.990099	0.039604	0.039604	700	Root;k__Bacteria;p__Proteobacteria;c__Gammaproteobacteria;o__Thiotrichales;f__Thiotrichaceae;g__Thiothrix;s__
762	Root;k__Bacteria;p__Verrucomicrobia;c__Verrucomicrobiae;o__Verrucomicrobiales;f__Verrucomicrobiaceae;g__Rubritalea;s__	0.1235	0.1662	63.94	0.00597	0.0348	0.0144	0.940594	0.039604	0.128713	762	Root;k__Bacteria;p__Verrucomicrobia;c__Verrucomicrobiae;o__Verrucomicrobiales;f__Verrucomicrobiaceae;g__Rubritalea;s__
412	Root;k__Bacteria;p__Proteobacteria;c__Alphaproteobacteria;o__Rhizobiales;f__;g__;s__	0.1229	0.1653	64.11	0.0286	0.0628	0.0367	0.891089	0.00990099	0.277228	412	Root;k__Bacteria;p__Proteobacteria;c__Alphaproteobacteria;o__Rhizobiales;f__;g__;s__
376	Root;k__Bacteria;p__Planctomycetes;c__C6;o__d113;f__;g__;s__	0.1225	0.1648	64.27	0	0.039	0.00649	1	0.00990099	0.049505	376	Root;k__Bacteria;p__Planctomycetes;c__C6;o__d113;f__;g__;s__
35	Root;k__Bacteria;p__Acidobacteria;c__Solibacteres;o__Solibacterales;f__Solibacteraceae;g__;s__	0.1221	0.1643	64.44	0.03	0	0	0.049505	0.207921	1	35	Root;k__Bacteria;p__Acidobacteria;c__Solibacteres;o__Solibacterales;f__Solibacteraceae;g__;s__
656	Root;k__Bacteria;p__Proteobacteria;c__Gammaproteobacteria;o__Oceanospirillales;f__;g__;s__	0.121	0.1628	64.6	0.0163	0.0349	0.0463	0.00990099	0.70297	0.930693	656	Root;k__Bacteria;p__Proteobacteria;c__Gammaproteobacteria;o__Oceanospirillales;f__;g__;s__
148	Root;k__Bacteria;p__Bacteroidetes;c__Flavobacteriia;o__Flavobacteriales;f__Flavobacteriaceae;g__Gillisia;s__	0.1198	0.1612	64.76	0	0.0179	0.0303	0.00990099	0.762376	0.920792	148	Root;k__Bacteria;p__Bacteroidetes;c__Flavobacteriia;o__Flavobacteriales;f__Flavobacteriaceae;g__Gillisia;s__
514	Root;k__Bacteria;p__Proteobacteria;c__Betaproteobacteria;o__Rhodocyclales;f__Rhodocyclaceae;g__;s__	0.1194	0.1607	64.92	0	0	0.0328	0.00990099	1	0.039604	514	Root;k__Bacteria;p__Proteobacteria;c__Betaproteobacteria;o__Rhodocyclales;f__Rhodocyclaceae;g__;s__
688	Root;k__Bacteria;p__Proteobacteria;c__Gammaproteobacteria;o__Thiohalorhabdales;f__Thiohalorhabdaceae;g__;s__	0.1149	0.1545	65.07	0.0126	0.0423	0.0161	0.960396	0.029703	0.138614	688	Root;k__Bacteria;p__Proteobacteria;c__Gammaproteobacteria;o__Thiohalorhabdales;f__Thiohalorhabdaceae;g__;s__
96	Root;k__Bacteria;p__Bacteroidetes;c__Bacteroidia;o__Bacteroidales;f__SB-1;g__;s__	0.1131	0.1522	65.23	0	0.0391	0	1	0.019802	0.0693069	96	Root;k__Bacteria;p__Bacteroidetes;c__Bacteroidia;o__Bacteroidales;f__SB-1;g__;s__
782	Root;k__Bacteria;p__[Thermi];c__Deinococci;o__Deinococcales;f__Trueperaceae;g__B-42;s__	0.1127	0.1516	65.38	0.0244	0.0114	0.00375	0.237624	0.584158	0.891089	782	Root;k__Bacteria;p__[Thermi];c__Deinococci;o__Deinococcales;f__Trueperaceae;g__B-42;s__
560	Root;k__Bacteria;p__Proteobacteria;c__Deltaproteobacteria;o__NB1-j;f__MND4;g__;s__	0.1111	0.1495	65.53	0	0.037	0	1	0.00990099	0.019802	560	Root;k__Bacteria;p__Proteobacteria;c__Deltaproteobacteria;o__NB1-j;f__MND4;g__;s__
660	Root;k__Bacteria;p__Proteobacteria;c__Gammaproteobacteria;o__Oceanospirillales;f__Endozoicimonaceae;g__;s__	0.1083	0.1456	65.67	0	0.0335	0.0076	0.950495	0.00990099	0.0990099	660	Root;k__Bacteria;p__Proteobacteria;c__Gammaproteobacteria;o__Oceanospirillales;f__Endozoicimonaceae;g__;s__
363	Root;k__Bacteria;p__OD1;c__ZB2;o__;f__;g__;s__	0.1074	0.1445	65.82	0	0.0365	0	1	0.00990099	0.019802	363	Root;k__Bacteria;p__OD1;c__ZB2;o__;f__;g__;s__
641	Root;k__Bacteria;p__Proteobacteria;c__Gammaproteobacteria;o__Legionellales;f__;g__;s__	0.1072	0.1443	65.96	0.00434	0.035	0.0116	0.851485	0.00990099	0.267327	641	Root;k__Bacteria;p__Proteobacteria;c__Gammaproteobacteria;o__Legionellales;f__;g__;s__
555	Root;k__Bacteria;p__Proteobacteria;c__Deltaproteobacteria;o__Myxococcales;f__OM27;g__;s__	0.1069	0.1438	66.11	0.0128	0.0396	0.0212	0.623762	0.049505	0.742574	555	Root;k__Bacteria;p__Proteobacteria;c__Deltaproteobacteria;o__Myxococcales;f__OM27;g__;s__
32	Root;k__Bacteria;p__Acidobacteria;c__Solibacteres;o__Solibacterales;f__;g__;s__	0.1062	0.1429	66.25	0.0267	0.00675	0	0.00990099	0.356436	1	32	Root;k__Bacteria;p__Acidobacteria;c__Solibacteres;o__Solibacterales;f__;g__;s__
759	Root;k__Bacteria;p__Verrucomicrobia;c__Verrucomicrobiae;o__Verrucomicrobiales;f__Verrucomicrobiaceae;g__MSBL3;s__	0.1058	0.1424	66.39	0	0.0337	0.0053	0.980198	0.00990099	0.049505	759	Root;k__Bacteria;p__Verrucomicrobia;c__Verrucomicrobiae;o__Verrucomicrobiales;f__Verrucomicrobiaceae;g__MSBL3;s__
604	Root;k__Bacteria;p__Proteobacteria;c__Gammaproteobacteria;o__Alteromonadales;f__Colwelliaceae;g__;s__	0.1053	0.1416	66.53	0	0.0278	0.0201	0.029703	0.019802	1	604	Root;k__Bacteria;p__Proteobacteria;c__Gammaproteobacteria;o__Alteromonadales;f__Colwelliaceae;g__;s__
13	Root;k__Bacteria;p__Acidobacteria;c__AT-s2-57;o__;f__;g__;s__	0.1043	0.1403	66.67	0.0223	0.0296	0	0.019802	0.990099	0.019802	13	Root;k__Bacteria;p__Acidobacteria;c__AT-s2-57;o__;f__;g__;s__
701	Root;k__Bacteria;p__Proteobacteria;c__Gammaproteobacteria;o__Vibrionales;f__Pseudoalteromonadaceae;g__;s__	0.1024	0.1377	66.81	0.00731	0.033	0.00573	0.980198	0.0891089	0.0693069	701	Root;k__Bacteria;p__Proteobacteria;c__Gammaproteobacteria;o__Vibrionales;f__Pseudoalteromonadaceae;g__;s__
733	Root;k__Bacteria;p__Spirochaetes;c__Spirochaetes;o__Spirochaetales;f__Spirochaetaceae;g__Spirochaeta;s__	0.1018	0.1369	66.95	0	0.0352	0	1	0.019802	0.0693069	733	Root;k__Bacteria;p__Spirochaetes;c__Spirochaetes;o__Spirochaetales;f__Spirochaetaceae;g__Spirochaeta;s__
8	Root;k__Archaea;p__Euryarchaeota;c__Thermoplasmata;o__E2;f__MarinegroupII;g__;s__	0.1008	0.1357	67.08	0	0	0.0275	0.00990099	1	0.118812	8	Root;k__Archaea;p__Euryarchaeota;c__Thermoplasmata;o__E2;f__MarinegroupII;g__;s__
714	Root;k__Bacteria;p__Proteobacteria;c__Gammaproteobacteria;o__Xanthomonadales;f__Xanthomonadaceae;g__;s__	0.1005	0.1353	67.22	0.00834	0.036	0.00915	1	0.039604	0.029703	714	Root;k__Bacteria;p__Proteobacteria;c__Gammaproteobacteria;o__Xanthomonadales;f__Xanthomonadaceae;g__;s__
113	Root;k__Bacteria;p__Bacteroidetes;c__Cytophagia;o__Cytophagales;f__Flammeovirgaceae;g__Reichenbachiella;s__	0.1004	0.1351	67.62	0	0.0342	0	1	0.00990099	0.019802	113	Root;k__Bacteria;p__Bacteroidetes;c__Cytophagia;o__Cytophagales;f__Flammeovirgaceae;g__Reichenbachiella;s__
240	Root;k__Bacteria;p__Chloroflexi;c__S085;o__;f__;g__;s__	0.1005	0.1351	67.35	0.0248	0	0	0.019802	0.148515	1	240	Root;k__Bacteria;p__Chloroflexi;c__S085;o__;f__;g__;s__
622	Root;k__Bacteria;p__Proteobacteria;c__Gammaproteobacteria;o__Chromatiales;f__Chromatiaceae;g__;s__	0.1004	0.1351	67.49	0.00731	0.0312	0.00948	0.821782	0.0792079	0.336634	622	Root;k__Bacteria;p__Proteobacteria;c__Gammaproteobacteria;o__Chromatiales;f__Chromatiaceae;g__;s__
710	Root;k__Bacteria;p__Proteobacteria;c__Gammaproteobacteria;o__Vibrionales;f__Vibrionaceae;g__Vibrio;s__	0.09973	0.1342	67.76	0	0.0213	0.0191	0.049505	0.118812	0.80198	710	Root;k__Bacteria;p__Proteobacteria;c__Gammaproteobacteria;o__Vibrionales;f__Vibrionaceae;g__Vibrio;s__
251	Root;k__Bacteria;p__Cyanobacteria;c__Chloroplast;o__;f__;g__;s__	0.09916	0.1334	67.89	0.00922	0.0181	0.0351	0.00990099	0.980198	0.752475	251	Root;k__Bacteria;p__Cyanobacteria;c__Chloroplast;o__;f__;g__;s__
578	Root;k__Bacteria;p__Proteobacteria;c__Epsilonproteobacteria;o__Campylobacterales;f__Campylobacteraceae;g__Arcobacter;s__	0.09906	0.1333	68.02	0	0.0278	0.00948	0.950495	0.029703	0.118812	578	Root;k__Bacteria;p__Proteobacteria;c__Epsilonproteobacteria;o__Campylobacterales;f__Campylobacteraceae;g__Arcobacter;s__
143	Root;k__Bacteria;p__Bacteroidetes;c__Flavobacteriia;o__Flavobacteriales;f__Flavobacteriaceae;g__Flavobacterium;s__gelidilacus	0.09837	0.1323	68.16	0	0.0257	0.0191	0.019802	0.029703	1	143	Root;k__Bacteria;p__Bacteroidetes;c__Flavobacteriia;o__Flavobacteriales;f__Flavobacteriaceae;g__Flavobacterium;s__gelidilacus
568	Root;k__Bacteria;p__Proteobacteria;c__Deltaproteobacteria;o__Syntrophobacterales;f__;g__;s__	0.09818	0.1321	68.29	0	0.0334	0	1	0.00990099	0.019802	568	Root;k__Bacteria;p__Proteobacteria;c__Deltaproteobacteria;o__Syntrophobacterales;f__;g__;s__
203	Root;k__Bacteria;p__Bacteroidetes;c__[Saprospirae];o__[Saprospirales];f__Saprospiraceae;g__Lewinella;s__	0.09666	0.13	68.42	0	0.0308	0.0053	1	0.00990099	0.049505	203	Root;k__Bacteria;p__Bacteroidetes;c__[Saprospirae];o__[Saprospirales];f__Saprospiraceae;g__Lewinella;s__
583	Root;k__Bacteria;p__Proteobacteria;c__Gammaproteobacteria;o__Aeromonadales;f__Aeromonadaceae;g__;s__	0.09643	0.1297	68.55	0	0.0296	0.0076	0.940594	0.00990099	0.049505	583	Root;k__Bacteria;p__Proteobacteria;c__Gammaproteobacteria;o__Aeromonadales;f__Aeromonadaceae;g__;s__
545	Root;k__Bacteria;p__Proteobacteria;c__Deltaproteobacteria;o__GMD14H09;f__;g__;s__	0.09634	0.1296	68.68	0.0127	0.0325	0.00375	0.841584	0.19802	0.019802	545	Root;k__Bacteria;p__Proteobacteria;c__Deltaproteobacteria;o__GMD14H09;f__;g__;s__
527	Root;k__Bacteria;p__Proteobacteria;c__Deltaproteobacteria;o__Desulfarculales;f__Desulfarculaceae;g__;s__	0.09608	0.1293	68.81	0.012	0.0248	0	0.70297	0.475248	0.0792079	527	Root;k__Bacteria;p__Proteobacteria;c__Deltaproteobacteria;o__Desulfarculales;f__Desulfarculaceae;g__;s__
199	Root;k__Bacteria;p__Bacteroidetes;c__[Saprospirae];o__[Saprospirales];f__;g__;s__	0.0959	0.129	68.94	0	0.0327	0	1	0.00990099	0.019802	199	Root;k__Bacteria;p__Bacteroidetes;c__[Saprospirae];o__[Saprospirales];f__;g__;s__
705	Root;k__Bacteria;p__Proteobacteria;c__Gammaproteobacteria;o__Vibrionales;f__Vibrionaceae;g__;s__	0.09583	0.1289	69.07	0	0.0213	0.0174	0.039604	0.0693069	0.643564	705	Root;k__Bacteria;p__Proteobacteria;c__Gammaproteobacteria;o__Vibrionales;f__Vibrionaceae;g__;s__
453	Root;k__Bacteria;p__Proteobacteria;c__Alphaproteobacteria;o__Rhodobacterales;f__Rhodobacteraceae;g__Paracoccus;s__marcusii	0.09569	0.1287	69.19	0	0.00675	0.0255	0.00990099	0.980198	0.415842	453	Root;k__Bacteria;p__Proteobacteria;c__Alphaproteobacteria;o__Rhodobacterales;f__Rhodobacteraceae;g__Paracoccus;s__marcusii
696	Root;k__Bacteria;p__Proteobacteria;c__Gammaproteobacteria;o__Thiotrichales;f__Thiotrichaceae;g__Cocleimonas;s__	0.09499	0.1278	69.32	0	0.0319	0	1	0.00990099	0.019802	696	Root;k__Bacteria;p__Proteobacteria;c__Gammaproteobacteria;o__Thiotrichales;f__Thiotrichaceae;g__Cocleimonas;s__
564	Root;k__Bacteria;p__Proteobacteria;c__Deltaproteobacteria;o__Spirobacillales;f__;g__;s__	0.09454	0.1272	69.45	0	0.029	0.0078	0.920792	0.00990099	0.0693069	564	Root;k__Bacteria;p__Proteobacteria;c__Deltaproteobacteria;o__Spirobacillales;f__;g__;s__
81	Root;k__Bacteria;p__Actinobacteria;c__Thermoleophilia;o__Gaiellales;f__Gaiellaceae;g__;s__	0.09394	0.1264	69.58	0.0162	0.0267	0	0.118812	0.970297	0.0594059	81	Root;k__Bacteria;p__Actinobacteria;c__Thermoleophilia;o__Gaiellales;f__Gaiellaceae;g__;s__
418	Root;k__Bacteria;p__Proteobacteria;c__Alphaproteobacteria;o__Rhizobiales;f__Hyphomicrobiaceae;g__Devosia;s__	0.09342	0.1257	69.7	0	0.0238	0.0182	0.019802	0.029703	1	418	Root;k__Bacteria;p__Proteobacteria;c__Alphaproteobacteria;o__Rhizobiales;f__Hyphomicrobiaceae;g__Devosia;s__
753	Root;k__Bacteria;p__Verrucomicrobia;c__Verruco-5;o__WCHB1-41;f__;g__;s__	0.09205	0.1238	69.83	0	0.0319	0	1	0.019802	0.0693069	753	Root;k__Bacteria;p__Verrucomicrobia;c__Verruco-5;o__WCHB1-41;f__;g__;s__
145	Root;k__Bacteria;p__Bacteroidetes;c__Flavobacteriia;o__Flavobacteriales;f__Flavobacteriaceae;g__Formosa;s__	0.09138	0.1229	69.95	0	0	0.0251	0.00990099	1	0.039604	145	Root;k__Bacteria;p__Bacteroidetes;c__Flavobacteriia;o__Flavobacteriales;f__Flavobacteriaceae;g__Formosa;s__
748	Root;k__Bacteria;p__Verrucomicrobia;c__Verruco-5;o__LD1-PB3;f__;g__;s__	0.09126	0.1228	70.07	0	0.0308	0	1	0.00990099	0.019802	748	Root;k__Bacteria;p__Verrucomicrobia;c__Verruco-5;o__LD1-PB3;f__;g__;s__
420	Root;k__Bacteria;p__Proteobacteria;c__Alphaproteobacteria;o__Rhizobiales;f__Hyphomicrobiaceae;g__Hyphomicrobium;s__	0.09082	0.1222	70.19	0	0.0275	0.00919	0.752475	0.00990099	0.415842	420	Root;k__Bacteria;p__Proteobacteria;c__Alphaproteobacteria;o__Rhizobiales;f__Hyphomicrobiaceae;g__Hyphomicrobium;s__
542	Root;k__Bacteria;p__Proteobacteria;c__Deltaproteobacteria;o__Desulfuromonadales;f__Geobacteraceae;g__Geobacter;s__	0.09081	0.1222	70.32	0	0.0293	0.00405	1	0.00990099	0.039604	542	Root;k__Bacteria;p__Proteobacteria;c__Deltaproteobacteria;o__Desulfuromonadales;f__Geobacteraceae;g__Geobacter;s__
28	Root;k__Bacteria;p__Acidobacteria;c__OS-K;o__;f__;g__;s__	0.09045	0.1217	70.44	0.00614	0.0293	0.00573	0.970297	0.049505	0.049505	28	Root;k__Bacteria;p__Acidobacteria;c__OS-K;o__;f__;g__;s__
610	Root;k__Bacteria;p__Proteobacteria;c__Gammaproteobacteria;o__Alteromonadales;f__HTCC2188;g__HTCC;s__	0.08828	0.1188	70.56	0.0462	0.0265	0.0461	0.792079	0.138614	0.326733	610	Root;k__Bacteria;p__Proteobacteria;c__Gammaproteobacteria;o__Alteromonadales;f__HTCC2188;g__HTCC;s__
719	Root;k__Bacteria;p__Proteobacteria;c__Gammaproteobacteria;o__[Marinicellales];f__[Marinicellaceae];g__Marinicella;s__	0.08792	0.1183	70.67	0	0.0279	0.00375	0.970297	0.019802	0.0792079	719	Root;k__Bacteria;p__Proteobacteria;c__Gammaproteobacteria;o__[Marinicellales];f__[Marinicellaceae];g__Marinicella;s__
200	Root;k__Bacteria;p__Bacteroidetes;c__[Saprospirae];o__[Saprospirales];f__Chitinophagaceae;g__;s__	0.08724	0.1174	70.79	0	0.0279	0.00405	0.980198	0.00990099	0.039604	200	Root;k__Bacteria;p__Bacteroidetes;c__[Saprospirae];o__[Saprospirales];f__Chitinophagaceae;g__;s__
732	Root;k__Bacteria;p__Spirochaetes;c__Spirochaetes;o__Spirochaetales;f__Spirochaetaceae;g__;s__	0.08713	0.1172	70.91	0.0134	0.0209	0.0053	0.574257	0.782178	0.653465	732	Root;k__Bacteria;p__Spirochaetes;c__Spirochaetes;o__Spirochaetales;f__Spirochaetaceae;g__;s__
770	Root;k__Bacteria;p__WS3;c__PRR-12;o__;f__;g__;s__	0.08645	0.1163	71.03	0.00412	0.026	0	0.930693	0.0792079	0.0990099	770	Root;k__Bacteria;p__WS3;c__PRR-12;o__;f__;g__;s__
88	Root;k__Bacteria;p__Bacteroidetes;c__BME43;o__;f__;g__;s__	0.08599	0.1157	71.14	0	0.0275	0.00405	1	0.00990099	0.039604	88	Root;k__Bacteria;p__Bacteroidetes;c__BME43;o__;f__;g__;s__
524	Root;k__Bacteria;p__Proteobacteria;c__Deltaproteobacteria;o__Bdellovibrionales;f__Bacteriovoracaceae;g__;s__	0.08594	0.1156	71.26	0	0.0241	0.0079	0.910891	0.00990099	0.108911	524	Root;k__Bacteria;p__Proteobacteria;c__Deltaproteobacteria;o__Bdellovibrionales;f__Bacteriovoracaceae;g__;s__
526	Root;k__Bacteria;p__Proteobacteria;c__Deltaproteobacteria;o__Bdellovibrionales;f__Bdellovibrionaceae;g__Bdellovibrio;s__	0.08487	0.1142	71.37	0	0.0275	0.00375	1	0.00990099	0.029703	526	Root;k__Bacteria;p__Proteobacteria;c__Deltaproteobacteria;o__Bdellovibrionales;f__Bdellovibrionaceae;g__Bdellovibrio;s__
415	Root;k__Bacteria;p__Proteobacteria;c__Alphaproteobacteria;o__Rhizobiales;f__Bradyrhizobiaceae;g__Bradyrhizobium;s__	0.08481	0.1141	71.48	0.00434	0.008	0.0236	0.029703	0.990099	0.425743	415	Root;k__Bacteria;p__Proteobacteria;c__Alphaproteobacteria;o__Rhizobiales;f__Bradyrhizobiaceae;g__Bradyrhizobium;s__
476	Root;k__Bacteria;p__Proteobacteria;c__Alphaproteobacteria;o__Rickettsiales;f__;g__;s__	0.08381	0.1128	71.6	0.0195	0.0262	0.0331	0.049505	0.732673	0.990099	476	Root;k__Bacteria;p__Proteobacteria;c__Alphaproteobacteria;o__Rickettsiales;f__;g__;s__
638	Root;k__Bacteria;p__Proteobacteria;c__Gammaproteobacteria;o__HTCC2188;f__;g__;s__	0.08302	0.1117	71.71	0.00834	0.0262	0	0.940594	0.158416	0.049505	638	Root;k__Bacteria;p__Proteobacteria;c__Gammaproteobacteria;o__HTCC2188;f__;g__;s__
505	Root;k__Bacteria;p__Proteobacteria;c__Betaproteobacteria;o__Methylophilales;f__;g__;s__	0.08295	0.1116	71.82	0	0.0278	0	1	0.00990099	0.019802	505	Root;k__Bacteria;p__Proteobacteria;c__Betaproteobacteria;o__Methylophilales;f__;g__;s__
612	Root;k__Bacteria;p__Proteobacteria;c__Gammaproteobacteria;o__Alteromonadales;f__J115;g__;s__	0.08269	0.1113	71.93	0.00434	0.0262	0.0114	0.653465	0.0792079	0.594059	612	Root;k__Bacteria;p__Proteobacteria;c__Gammaproteobacteria;o__Alteromonadales;f__J115;g__;s__
344	Root;k__Bacteria;p__Gemmatimonadetes;c__Gemmatimonadetes;o__;f__;g__;s__	0.08232	0.1108	72.04	0.0202	0	0	0.049505	0.237624	1	344	Root;k__Bacteria;p__Gemmatimonadetes;c__Gemmatimonadetes;o__;f__;g__;s__
407	Root;k__Bacteria;p__Proteobacteria;c__Alphaproteobacteria;o__Kiloniellales;f__;g__;s__	0.08231	0.1107	72.15	0.0108	0.0306	0.0216	0.336634	0.128713	0.910891	407	Root;k__Bacteria;p__Proteobacteria;c__Alphaproteobacteria;o__Kiloniellales;f__;g__;s__
712	Root;k__Bacteria;p__Proteobacteria;c__Gammaproteobacteria;o__Xanthomonadales;f__Sinobacteraceae;g__;s__	0.08209	0.1104	72.26	0.0104	0.0216	0.00385	0.811881	0.465347	0.267327	712	Root;k__Bacteria;p__Proteobacteria;c__Gammaproteobacteria;o__Xanthomonadales;f__Sinobacteraceae;g__;s__
747	Root;k__Bacteria;p__Verrucomicrobia;c__Verruco-5;o__;f__;g__;s__	0.08184	0.1101	72.37	0	0.0273	0	1	0.00990099	0.019802	747	Root;k__Bacteria;p__Verrucomicrobia;c__Verruco-5;o__;f__;g__;s__
563	Root;k__Bacteria;p__Proteobacteria;c__Deltaproteobacteria;o__PB19;f__;g__;s__	0.08161	0.1098	72.48	0	0.0275	0	1	0.00990099	0.019802	563	Root;k__Bacteria;p__Proteobacteria;c__Deltaproteobacteria;o__PB19;f__;g__;s__
170	Root;k__Bacteria;p__Bacteroidetes;c__Flavobacteriia;o__Flavobacteriales;f__Flavobacteriaceae;g__Robiginitalea;s__	0.08145	0.1096	72.59	0	0.0275	0	1	0.00990099	0.019802	170	Root;k__Bacteria;p__Bacteroidetes;c__Flavobacteriia;o__Flavobacteriales;f__Flavobacteriaceae;g__Robiginitalea;s__
749	Root;k__Bacteria;p__Verrucomicrobia;c__Verruco-5;o__LD1-PB3;f__LD1-PA34;g__;s__	0.08118	0.1092	72.7	0	0.0272	0	1	0.00990099	0.019802	749	Root;k__Bacteria;p__Verrucomicrobia;c__Verruco-5;o__LD1-PB3;f__LD1-PA34;g__;s__
147	Root;k__Bacteria;p__Bacteroidetes;c__Flavobacteriia;o__Flavobacteriales;f__Flavobacteriaceae;g__Gelidibacter;s__	0.0807	0.1086	72.81	0	0.0205	0.0177	0.00990099	0.029703	1	147	Root;k__Bacteria;p__Bacteroidetes;c__Flavobacteriia;o__Flavobacteriales;f__Flavobacteriaceae;g__Gelidibacter;s__
243	Root;k__Bacteria;p__Chloroflexi;c__TK10;o__AKYG885;f__Dolo_23;g__;s__	0.07981	0.1074	72.92	0.0196	0	0	0.00990099	0.049505	1	243	Root;k__Bacteria;p__Chloroflexi;c__TK10;o__AKYG885;f__Dolo_23;g__;s__
100	Root;k__Bacteria;p__Bacteroidetes;c__Cytophagia;o__Cytophagales;f__Cytophagaceae;g__;s__	0.07943	0.1069	73.03	0	0.0231	0.00919	0.693069	0.019802	0.534653	100	Root;k__Bacteria;p__Bacteroidetes;c__Cytophagia;o__Cytophagales;f__Cytophagaceae;g__;s__
537	Root;k__Bacteria;p__Proteobacteria;c__Deltaproteobacteria;o__Desulfobacterales;f__Nitrospinaceae;g__Nitrospina;s__	0.07917	0.1065	73.13	0.00434	0.0255	0	1	0.00990099	0.00990099	537	Root;k__Bacteria;p__Proteobacteria;c__Deltaproteobacteria;o__Desulfobacterales;f__Nitrospinaceae;g__Nitrospina;s__
352	Root;k__Bacteria;p__Lentisphaerae;c__[Lentisphaeria];o__Lentisphaerales;f__Lentisphaeraceae;g__;s__	0.07863	0.1058	73.24	0	0.0153	0.0157	0.019802	0.267327	0.811881	352	Root;k__Bacteria;p__Lentisphaerae;c__[Lentisphaeria];o__Lentisphaerales;f__Lentisphaeraceae;g__;s__
248	Root;k__Bacteria;p__Chloroflexi;c__[Thermobacula];o__[Thermobaculales];f__[Thermobaculaceae];g__;s__	0.07842	0.1055	73.34	0.0193	0	0	0.00990099	0.049505	1	248	Root;k__Bacteria;p__Chloroflexi;c__[Thermobacula];o__[Thermobaculales];f__[Thermobaculaceae];g__;s__
56	Root;k__Bacteria;p__Actinobacteria;c__Acidimicrobiia;o__Acidimicrobiales;f__ntu14;g__;s__	0.07809	0.1051	73.45	0	0.0265	0	1	0.00990099	0.019802	56	Root;k__Bacteria;p__Actinobacteria;c__Acidimicrobiia;o__Acidimicrobiales;f__ntu14;g__;s__
488	Root;k__Bacteria;p__Proteobacteria;c__Alphaproteobacteria;o__Sphingomonadales;f__Sphingomonadaceae;g__;s__	0.07801	0.105	73.55	0	0.0233	0.0078	0.80198	0.00990099	0.19802	488	Root;k__Bacteria;p__Proteobacteria;c__Alphaproteobacteria;o__Sphingomonadales;f__Sphingomonadaceae;g__;s__
400	Root;k__Bacteria;p__Proteobacteria;c__;o__;f__;g__;s__	0.07783	0.1047	73.66	0.00434	0.0251	0	1	0.019802	0.00990099	400	Root;k__Bacteria;p__Proteobacteria;c__;o__;f__;g__;s__
772	Root;k__Bacteria;p__WS3;c__PRR-12;o__GN03;f__KSB4;g__;s__	0.07772	0.1046	73.76	0	0.0269	0	1	0.019802	0.0693069	772	Root;k__Bacteria;p__WS3;c__PRR-12;o__GN03;f__KSB4;g__;s__
188	Root;k__Bacteria;p__Bacteroidetes;c__Flavobacteriia;o__Flavobacteriales;f__[Weeksellaceae];g__Weeksella;s__	0.07765	0.1045	73.87	0	0.00565	0.0208	0.00990099	0.970297	0.336634	188	Root;k__Bacteria;p__Bacteroidetes;c__Flavobacteriia;o__Flavobacteriales;f__[Weeksellaceae];g__Weeksella;s__
270	Root;k__Bacteria;p__Cyanobacteria;c__Oscillatoriophycideae;o__Chroococcales;f__Xenococcaceae;g__;s__	0.07738	0.1041	73.97	0.00434	0.0198	0.0122	0.623762	0.227723	0.514851	270	Root;k__Bacteria;p__Cyanobacteria;c__Oscillatoriophycideae;o__Chroococcales;f__Xenococcaceae;g__;s__
92	Root;k__Bacteria;p__Bacteroidetes;c__Bacteroidia;o__Bacteroidales;f__Marinilabiaceae;g__;s__	0.07732	0.104	74.08	0	0.0267	0	1	0.019802	0.0693069	92	Root;k__Bacteria;p__Bacteroidetes;c__Bacteroidia;o__Bacteroidales;f__Marinilabiaceae;g__;s__
50	Root;k__Bacteria;p__Actinobacteria;c__Acidimicrobiia;o__Acidimicrobiales;f__OCS155;g__;s__	0.07725	0.1039	74.18	0	0	0.0212	0.00990099	1	0.039604	50	Root;k__Bacteria;p__Actinobacteria;c__Acidimicrobiia;o__Acidimicrobiales;f__OCS155;g__;s__
651	Root;k__Bacteria;p__Proteobacteria;c__Gammaproteobacteria;o__Methylococcales;f__;g__;s__	0.07661	0.1031	74.28	0.0127	0.0295	0.0078	0.871287	0.158416	0.0792079	651	Root;k__Bacteria;p__Proteobacteria;c__Gammaproteobacteria;o__Methylococcales;f__;g__;s__
608	Root;k__Bacteria;p__Proteobacteria;c__Gammaproteobacteria;o__Alteromonadales;f__Ferrimonadaceae;g__Ferrimonas;s__	0.07629	0.1026	74.49	0	0.0257	0	1	0.00990099	0.019802	608	Root;k__Bacteria;p__Proteobacteria;c__Gammaproteobacteria;o__Alteromonadales;f__Ferrimonadaceae;g__Ferrimonas;s__
721	Root;k__Bacteria;p__Proteobacteria;c__TA18;o__PHOS-HD29;f__;g__;s__	0.07629	0.1026	74.38	0	0.0257	0	1	0.00990099	0.019802	721	Root;k__Bacteria;p__Proteobacteria;c__TA18;o__PHOS-HD29;f__;g__;s__
464	Root;k__Bacteria;p__Proteobacteria;c__Alphaproteobacteria;o__Rhodobacterales;f__Rhodobacteraceae;g__Thalassobacter;s__stenotrophicus	0.0762	0.1025	74.59	0	0.0138	0.0172	0.00990099	0.455446	0.930693	464	Root;k__Bacteria;p__Proteobacteria;c__Alphaproteobacteria;o__Rhodobacterales;f__Rhodobacteraceae;g__Thalassobacter;s__stenotrophicus
539	Root;k__Bacteria;p__Proteobacteria;c__Deltaproteobacteria;o__Desulfovibrionales;f__Desulfovibrionaceae;g__Desulfovibrio;s__	0.07604	0.1023	74.69	0.017	0.008	0	0.0594059	0.623762	0.960396	539	Root;k__Bacteria;p__Proteobacteria;c__Deltaproteobacteria;o__Desulfovibrionales;f__Desulfovibrionaceae;g__Desulfovibrio;s__
458	Root;k__Bacteria;p__Proteobacteria;c__Alphaproteobacteria;o__Rhodobacterales;f__Rhodobacteraceae;g__Rhodobacter;s__	0.07568	0.1018	74.79	0.00597	0.0179	0.016	0.108911	0.415842	0.871287	458	Root;k__Bacteria;p__Proteobacteria;c__Alphaproteobacteria;o__Rhodobacterales;f__Rhodobacteraceae;g__Rhodobacter;s__
575	Root;k__Bacteria;p__Proteobacteria;c__Deltaproteobacteria;o__[Entotheonellales];f__;g__;s__	0.07428	0.09994	74.89	0.0131	0.0155	0	0.217822	0.722772	0.663366	575	Root;k__Bacteria;p__Proteobacteria;c__Deltaproteobacteria;o__[Entotheonellales];f__;g__;s__
80	Root;k__Bacteria;p__Actinobacteria;c__Thermoleophilia;o__Gaiellales;f__;g__;s__	0.07277	0.09791	74.99	0	0.0247	0	1	0.00990099	0.019802	80	Root;k__Bacteria;p__Actinobacteria;c__Thermoleophilia;o__Gaiellales;f__;g__;s__
686	Root;k__Bacteria;p__Proteobacteria;c__Gammaproteobacteria;o__Pseudomonadales;f__Pseudomonadaceae;g__Pseudomonas;s__	0.07181	0.09662	75.09	0.00582	0.0229	0.0079	0.435644	0.108911	0.405941	686	Root;k__Bacteria;p__Proteobacteria;c__Gammaproteobacteria;o__Pseudomonadales;f__Pseudomonadaceae;g__Pseudomonas;s__
357	Root;k__Bacteria;p__Nitrospirae;c__Nitrospira;o__Nitrospirales;f__;g__;s__	0.07177	0.09656	75.19	0.0169	0.00574	0	0.029703	0.524752	0.970297	357	Root;k__Bacteria;p__Nitrospirae;c__Nitrospira;o__Nitrospirales;f__;g__;s__
657	Root;k__Bacteria;p__Proteobacteria;c__Gammaproteobacteria;o__Oceanospirillales;f__Alcanivoracaceae;g__Alcanivorax;s__	0.07174	0.09652	75.28	0.0203	0.0308	0.016	0.29703	0.742574	0.584158	657	Root;k__Bacteria;p__Proteobacteria;c__Gammaproteobacteria;o__Oceanospirillales;f__Alcanivoracaceae;g__Alcanivorax;s__
340	Root;k__Bacteria;p__Gemmatimonadetes;c__Gemm-3;o__;f__;g__;s__	0.0716	0.09633	75.38	0.0176	0.00675	0	0.00990099	0.336634	0.970297	340	Root;k__Bacteria;p__Gemmatimonadetes;c__Gemm-3;o__;f__;g__;s__
172	Root;k__Bacteria;p__Bacteroidetes;c__Flavobacteriia;o__Flavobacteriales;f__Flavobacteriaceae;g__Salinimicrobium;s__	0.07154	0.09626	75.47	0	0.017	0.0108	0.405941	0.148515	0.415842	172	Root;k__Bacteria;p__Bacteroidetes;c__Flavobacteriia;o__Flavobacteriales;f__Flavobacteriaceae;g__Salinimicrobium;s__
177	Root;k__Bacteria;p__Bacteroidetes;c__Flavobacteriia;o__Flavobacteriales;f__Flavobacteriaceae;g__Ulvibacter;s__litoralis	0.07144	0.09612	75.57	0	0	0.0195	0.00990099	1	0.108911	177	Root;k__Bacteria;p__Bacteroidetes;c__Flavobacteriia;o__Flavobacteriales;f__Flavobacteriaceae;g__Ulvibacter;s__litoralis
611	Root;k__Bacteria;p__Proteobacteria;c__Gammaproteobacteria;o__Alteromonadales;f__Idiomarinaceae;g__;s__	0.07141	0.09607	75.67	0.0101	0.0194	0.00915	0.772277	0.544554	0.386139	611	Root;k__Bacteria;p__Proteobacteria;c__Gammaproteobacteria;o__Alteromonadales;f__Idiomarinaceae;g__;s__
592	Root;k__Bacteria;p__Proteobacteria;c__Gammaproteobacteria;o__Alteromonadales;f__Alteromonadaceae;g__Cellvibrio;s__	0.07114	0.09571	75.76	0	0.00574	0.0187	0.00990099	0.980198	0.386139	592	Root;k__Bacteria;p__Proteobacteria;c__Gammaproteobacteria;o__Alteromonadales;f__Alteromonadaceae;g__Cellvibrio;s__
670	Root;k__Bacteria;p__Proteobacteria;c__Gammaproteobacteria;o__Oceanospirillales;f__Oleiphilaceae;g__;s__	0.07038	0.09469	75.86	0.00434	0.0179	0.0119	0.564356	0.237624	0.534653	670	Root;k__Bacteria;p__Proteobacteria;c__Gammaproteobacteria;o__Oceanospirillales;f__Oleiphilaceae;g__;s__
720	Root;k__Bacteria;p__Proteobacteria;c__TA18;o__CV90;f__;g__;s__	0.07018	0.09442	75.95	0.00856	0.0233	0.00385	0.871287	0.336634	0.039604	720	Root;k__Bacteria;p__Proteobacteria;c__TA18;o__CV90;f__;g__;s__
320	Root;k__Bacteria;p__Firmicutes;c__Clostridia;o__Clostridiales;f__[Acidaminobacteraceae];g__WH1-8;s__	0.0698	0.09391	76.05	0	0.0241	0	1	0.019802	0.0693069	320	Root;k__Bacteria;p__Firmicutes;c__Clostridia;o__Clostridiales;f__[Acidaminobacteraceae];g__WH1-8;s__
751	Root;k__Bacteria;p__Verrucomicrobia;c__Verruco-5;o__R76-B128;f__;g__;s__	0.0698	0.09391	76.14	0	0.0241	0	1	0.019802	0.0693069	751	Root;k__Bacteria;p__Verrucomicrobia;c__Verruco-5;o__R76-B128;f__;g__;s__
250	Root;k__Bacteria;p__Cyanobacteria;c__;o__;f__;g__;s__	0.06951	0.09352	76.23	0.00434	0	0.0196	0.029703	1	0.0594059	250	Root;k__Bacteria;p__Cyanobacteria;c__;o__;f__;g__;s__
34	Root;k__Bacteria;p__Acidobacteria;c__Solibacteres;o__Solibacterales;f__PK34;g__;s__	0.06942	0.09339	76.33	0.017	0	0	0.019802	0.19802	1	34	Root;k__Bacteria;p__Acidobacteria;c__Solibacteres;o__Solibacterales;f__PK34;g__;s__
159	Root;k__Bacteria;p__Bacteroidetes;c__Flavobacteriia;o__Flavobacteriales;f__Flavobacteriaceae;g__Muricola;s__jejuensis	0.06936	0.09331	76.42	0	0.0233	0	1	0.00990099	0.019802	159	Root;k__Bacteria;p__Bacteroidetes;c__Flavobacteriia;o__Flavobacteriales;f__Flavobacteriaceae;g__Muricola;s__jejuensis
219	Root;k__Bacteria;p__Chlorobi;c__Ignavibacteria;o__Ignavibacteriales;f__lheB3-7;g__;s__	0.06878	0.09254	76.51	0	0.0238	0	1	0.019802	0.0693069	219	Root;k__Bacteria;p__Chlorobi;c__Ignavibacteria;o__Ignavibacteriales;f__lheB3-7;g__;s__
277	Root;k__Bacteria;p__Cyanobacteria;c__Synechococcophycideae;o__Pseudanabaenales;f__Pseudanabaenaceae;g__Leptolyngbya;s__	0.06868	0.0924	76.6	0	0	0.0189	0.00990099	1	0.039604	277	Root;k__Bacteria;p__Cyanobacteria;c__Synechococcophycideae;o__Pseudanabaenales;f__Pseudanabaenaceae;g__Leptolyngbya;s__
97	Root;k__Bacteria;p__Bacteroidetes;c__Bacteroidia;o__Bacteroidales;f__VC21_Bac22;g__;s__	0.06854	0.09221	76.7	0	0.00812	0.0161	0.00990099	0.960396	0.316832	97	Root;k__Bacteria;p__Bacteroidetes;c__Bacteroidia;o__Bacteroidales;f__VC21_Bac22;g__;s__
443	Root;k__Bacteria;p__Proteobacteria;c__Alphaproteobacteria;o__Rhodobacterales;f__Rhodobacteraceae;g__Albidovulum;s__inexpectatum	0.06841	0.09203	76.79	0.0169	0	0	0.019802	0.217822	1	443	Root;k__Bacteria;p__Proteobacteria;c__Alphaproteobacteria;o__Rhodobacterales;f__Rhodobacteraceae;g__Albidovulum;s__inexpectatum
574	Root;k__Bacteria;p__Proteobacteria;c__Deltaproteobacteria;o__Thermodesulfobacteriales;f__;g__;s__	0.0684	0.09202	76.88	0.0169	0	0	0.128713	0.386139	1	574	Root;k__Bacteria;p__Proteobacteria;c__Deltaproteobacteria;o__Thermodesulfobacteriales;f__;g__;s__
111	Root;k__Bacteria;p__Bacteroidetes;c__Cytophagia;o__Cytophagales;f__Flammeovirgaceae;g__JTB248;s__	0.06823	0.0918	76.97	0	0.0153	0.0107	0.158416	0.168317	0.60396	111	Root;k__Bacteria;p__Bacteroidetes;c__Cytophagia;o__Cytophagales;f__Flammeovirgaceae;g__JTB248;s__
606	Root;k__Bacteria;p__Proteobacteria;c__Gammaproteobacteria;o__Alteromonadales;f__Colwelliaceae;g__Thalassomonas;s__	0.06822	0.09179	77.06	0	0.0181	0.0119	0.0792079	0.0990099	0.970297	606	Root;k__Bacteria;p__Proteobacteria;c__Gammaproteobacteria;o__Alteromonadales;f__Colwelliaceae;g__Thalassomonas;s__
229	Root;k__Bacteria;p__Chloroflexi;c__Anaerolineae;o__S0208;f__;g__;s__	0.06811	0.09164	77.16	0.00488	0.0192	0	0.920792	0.148515	0.108911	229	Root;k__Bacteria;p__Chloroflexi;c__Anaerolineae;o__S0208;f__;g__;s__
11	Root;k__Bacteria;p__;c__;o__;f__;g__;s__	0.06793	0.0914	77.25	0.0134	0.0147	0	0.029703	0.930693	0.178218	11	Root;k__Bacteria;p__;c__;o__;f__;g__;s__
591	Root;k__Bacteria;p__Proteobacteria;c__Gammaproteobacteria;o__Alteromonadales;f__Alteromonadaceae;g__CandidatusEndobugula;s__	0.06785	0.09129	77.34	0.00412	0.00979	0.0145	0.118812	0.930693	0.60396	591	Root;k__Bacteria;p__Proteobacteria;c__Gammaproteobacteria;o__Alteromonadales;f__Alteromonadaceae;g__CandidatusEndobugula;s__
86	Root;k__Bacteria;p__BRC1;c__;o__;f__;g__;s__	0.06783	0.09126	77.43	0.0155	0.00675	0	0.039604	0.554455	0.950495	86	Root;k__Bacteria;p__BRC1;c__;o__;f__;g__;s__
385	Root;k__Bacteria;p__Planctomycetes;c__Pla3;o__;f__;g__;s__	0.06761	0.09096	77.52	0	0.0229	0	1	0.00990099	0.019802	385	Root;k__Bacteria;p__Planctomycetes;c__Pla3;o__;f__;g__;s__
582	Root;k__Bacteria;p__Proteobacteria;c__Gammaproteobacteria;o__Acidithiobacillales;f__;g__;s__	0.06733	0.09058	77.61	0	0.0197	0.0053	0.90099	0.0891089	0.257426	582	Root;k__Bacteria;p__Proteobacteria;c__Gammaproteobacteria;o__Acidithiobacillales;f__;g__;s__
171	Root;k__Bacteria;p__Bacteroidetes;c__Flavobacteriia;o__Flavobacteriales;f__Flavobacteriaceae;g__Salegentibacter;s__	0.06673	0.08978	77.7	0	0	0.0182	0.00990099	1	0.108911	171	Root;k__Bacteria;p__Bacteroidetes;c__Flavobacteriia;o__Flavobacteriales;f__Flavobacteriaceae;g__Salegentibacter;s__
490	Root;k__Bacteria;p__Proteobacteria;c__Alphaproteobacteria;o__Sphingomonadales;f__Sphingomonadaceae;g__Kaistobacter;s__	0.06641	0.08935	77.79	0	0.0205	0.0053	0.960396	0.029703	0.0693069	490	Root;k__Bacteria;p__Proteobacteria;c__Alphaproteobacteria;o__Sphingomonadales;f__Sphingomonadaceae;g__Kaistobacter;s__
474	Root;k__Bacteria;p__Proteobacteria;c__Alphaproteobacteria;o__Rhodospirillales;f__Rhodospirillaceae;g__Inquilinus;s__	0.06635	0.08926	77.88	0.0103	0.0205	0.00375	0.405941	0.772277	0.257426	474	Root;k__Bacteria;p__Proteobacteria;c__Alphaproteobacteria;o__Rhodospirillales;f__Rhodospirillaceae;g__Inquilinus;s__
211	Root;k__Bacteria;p__Chlamydiae;c__Chlamydiia;o__Chlamydiales;f__;g__;s__	0.06596	0.08874	77.97	0.0116	0.0137	0	0.326733	0.683168	0.633663	211	Root;k__Bacteria;p__Chlamydiae;c__Chlamydiia;o__Chlamydiales;f__;g__;s__
500	Root;k__Bacteria;p__Proteobacteria;c__Betaproteobacteria;o__Burkholderiales;f__Oxalobacteraceae;g__;s__	0.06541	0.08801	78.06	0	0.0205	0.00405	1	0.00990099	0.039604	500	Root;k__Bacteria;p__Proteobacteria;c__Betaproteobacteria;o__Burkholderiales;f__Oxalobacteraceae;g__;s__
516	Root;k__Bacteria;p__Proteobacteria;c__Betaproteobacteria;o__Rhodocyclales;f__Rhodocyclaceae;g__Propionivibrio;s__	0.0653	0.08786	78.14	0	0.0216	0	1	0.039604	0.0792079	516	Root;k__Bacteria;p__Proteobacteria;c__Betaproteobacteria;o__Rhodocyclales;f__Rhodocyclaceae;g__Propionivibrio;s__
119	Root;k__Bacteria;p__Bacteroidetes;c__Flavobacteriia;o__Flavobacteriales;f__Blattabacteriaceae;g__;s__	0.06457	0.08688	78.23	0	0	0.0179	0.00990099	1	0.0594059	119	Root;k__Bacteria;p__Bacteroidetes;c__Flavobacteriia;o__Flavobacteriales;f__Blattabacteriaceae;g__;s__
260	Root;k__Bacteria;p__Cyanobacteria;c__Chloroplast;o__Rhodophyta;f__;g__;s__	0.06423	0.08641	78.32	0	0.0124	0.0124	0.019802	0.50495	0.712871	260	Root;k__Bacteria;p__Cyanobacteria;c__Chloroplast;o__Rhodophyta;f__;g__;s__
647	Root;k__Bacteria;p__Proteobacteria;c__Gammaproteobacteria;o__Legionellales;f__Legionellaceae;g__;s__	0.06406	0.08619	78.4	0.00434	0.0171	0.0078	0.831683	0.148515	0.346535	647	Root;k__Bacteria;p__Proteobacteria;c__Gammaproteobacteria;o__Legionellales;f__Legionellaceae;g__;s__
629	Root;k__Bacteria;p__Proteobacteria;c__Gammaproteobacteria;o__Chromatiales;f__Halothiobacillaceae;g__Thiofaba;s__	0.06405	0.08617	78.49	0.0152	0.00565	0	0.00990099	0.50495	0.980198	629	Root;k__Bacteria;p__Proteobacteria;c__Gammaproteobacteria;o__Chromatiales;f__Halothiobacillaceae;g__Thiofaba;s__
702	Root;k__Bacteria;p__Proteobacteria;c__Gammaproteobacteria;o__Vibrionales;f__Pseudoalteromonadaceae;g__Pseudoalteromonas;s__	0.06377	0.0858	78.58	0.0103	0.00979	0.0116	0.366337	0.594059	0.524752	702	Root;k__Bacteria;p__Proteobacteria;c__Gammaproteobacteria;o__Vibrionales;f__Pseudoalteromonadaceae;g__Pseudoalteromonas;s__
38	Root;k__Bacteria;p__Acidobacteria;c__[Chloracidobacteria];o__RB41;f__Ellin6075;g__;s__	0.06312	0.08492	78.66	0	0.0208	0	1	0.029703	0.0594059	38	Root;k__Bacteria;p__Acidobacteria;c__[Chloracidobacteria];o__RB41;f__Ellin6075;g__;s__
499	Root;k__Bacteria;p__Proteobacteria;c__Betaproteobacteria;o__Burkholderiales;f__Comamonadaceae;g__;s__	0.06301	0.08477	78.75	0.00434	0.0205	0.00958	0.415842	0.0792079	0.821782	499	Root;k__Bacteria;p__Proteobacteria;c__Betaproteobacteria;o__Burkholderiales;f__Comamonadaceae;g__;s__
182	Root;k__Bacteria;p__Bacteroidetes;c__Flavobacteriia;o__Flavobacteriales;f__Flavobacteriaceae;g__Zhouia;s__	0.06275	0.08443	78.83	0	0.00565	0.0165	0.00990099	0.970297	0.445545	182	Root;k__Bacteria;p__Bacteroidetes;c__Flavobacteriia;o__Flavobacteriales;f__Flavobacteriaceae;g__Zhouia;s__
389	Root;k__Bacteria;p__Planctomycetes;c__Planctomycetia;o__Pirellulales;f__Pirellulaceae;g__A17;s__	0.06263	0.08426	78.91	0	0.0209	0	1	0.00990099	0.019802	389	Root;k__Bacteria;p__Planctomycetes;c__Planctomycetia;o__Pirellulales;f__Pirellulaceae;g__A17;s__
416	Root;k__Bacteria;p__Proteobacteria;c__Alphaproteobacteria;o__Rhizobiales;f__Cohaesibacteraceae;g__;s__	0.06263	0.08426	79	0	0.0209	0	1	0.00990099	0.019802	416	Root;k__Bacteria;p__Proteobacteria;c__Alphaproteobacteria;o__Rhizobiales;f__Cohaesibacteraceae;g__;s__
402	Root;k__Bacteria;p__Proteobacteria;c__Alphaproteobacteria;o__BD7-3;f__;g__;s__	0.06254	0.08415	79.08	0.00846	0.0149	0.0182	0.158416	0.673267	0.811881	402	Root;k__Bacteria;p__Proteobacteria;c__Alphaproteobacteria;o__BD7-3;f__;g__;s__
181	Root;k__Bacteria;p__Bacteroidetes;c__Flavobacteriia;o__Flavobacteriales;f__Flavobacteriaceae;g__Yeosuana;s__aromativorans	0.06253	0.08413	79.17	0	0.0114	0.0149	0.00990099	0.267327	0.980198	181	Root;k__Bacteria;p__Bacteroidetes;c__Flavobacteriia;o__Flavobacteriales;f__Flavobacteriaceae;g__Yeosuana;s__aromativorans
151	Root;k__Bacteria;p__Bacteroidetes;c__Flavobacteriia;o__Flavobacteriales;f__Flavobacteriaceae;g__Hyunsoonleella;s__jejuensis	0.06169	0.083	79.25	0	0	0.0171	0.00990099	1	0.0594059	151	Root;k__Bacteria;p__Bacteroidetes;c__Flavobacteriia;o__Flavobacteriales;f__Flavobacteriaceae;g__Hyunsoonleella;s__jejuensis
483	Root;k__Bacteria;p__Proteobacteria;c__Alphaproteobacteria;o__Sphingomonadales;f__Erythrobacteraceae;g__;s__	0.06102	0.0821	79.33	0.0133	0.0155	0.0236	0.366337	0.782178	0.584158	483	Root;k__Bacteria;p__Proteobacteria;c__Alphaproteobacteria;o__Sphingomonadales;f__Erythrobacteraceae;g__;s__
130	Root;k__Bacteria;p__Bacteroidetes;c__Flavobacteriia;o__Flavobacteriales;f__Flavobacteriaceae;g__Aequorivita;s__	0.06089	0.08193	79.41	0	0.0153	0.0076	0.594059	0.108911	0.425743	130	Root;k__Bacteria;p__Bacteroidetes;c__Flavobacteriia;o__Flavobacteriales;f__Flavobacteriaceae;g__Aequorivita;s__
742	Root;k__Bacteria;p__Verrucomicrobia;c__Opitutae;o__;f__;g__;s__	0.06088	0.08191	79.5	0	0.0205	0	1	0.00990099	0.019802	742	Root;k__Bacteria;p__Verrucomicrobia;c__Opitutae;o__;f__;g__;s__
24	Root;k__Bacteria;p__Acidobacteria;c__BPC102;o__B110;f__;g__;s__	0.06083	0.08184	79.58	0.00412	0.0181	0	0.891089	0.188119	0.0792079	24	Root;k__Bacteria;p__Acidobacteria;c__BPC102;o__B110;f__;g__;s__
405	Root;k__Bacteria;p__Proteobacteria;c__Alphaproteobacteria;o__Caulobacterales;f__Caulobacteraceae;g__Mycoplana;s__	0.06067	0.08163	79.66	0	0.0205	0	1	0.00990099	0.019802	405	Root;k__Bacteria;p__Proteobacteria;c__Alphaproteobacteria;o__Caulobacterales;f__Caulobacteraceae;g__Mycoplana;s__
536	Root;k__Bacteria;p__Proteobacteria;c__Deltaproteobacteria;o__Desulfobacterales;f__Desulfobulbaceae;g__Desulfotalea;s__	0.0604	0.08126	79.74	0	0.0208	0	1	0.019802	0.0693069	536	Root;k__Bacteria;p__Proteobacteria;c__Deltaproteobacteria;o__Desulfobacterales;f__Desulfobulbaceae;g__Desulfotalea;s__
206	Root;k__Bacteria;p__Bacteroidetes;c__[Saprospirae];o__[Saprospirales];f__Saprospiraceae;g__Lewinella;s__persicus	0.06021	0.08101	79.82	0	0.0177	0.00375	0.910891	0.0594059	0.118812	206	Root;k__Bacteria;p__Bacteroidetes;c__[Saprospirae];o__[Saprospirales];f__Saprospiraceae;g__Lewinella;s__persicus
544	Root;k__Bacteria;p__Proteobacteria;c__Deltaproteobacteria;o__Desulfuromonadales;f__Pelobacteraceae;g__;s__	0.05999	0.08072	79.9	0	0.0208	0	1	0.019802	0.0693069	544	Root;k__Bacteria;p__Proteobacteria;c__Deltaproteobacteria;o__Desulfuromonadales;f__Pelobacteraceae;g__;s__
116	Root;k__Bacteria;p__Bacteroidetes;c__Cytophagia;o__Cytophagales;f__[Amoebophilaceae];g__;s__	0.05998	0.0807	79.98	0	0.0198	0	1	0.039604	0.0792079	116	Root;k__Bacteria;p__Bacteroidetes;c__Cytophagia;o__Cytophagales;f__[Amoebophilaceae];g__;s__
525	Root;k__Bacteria;p__Proteobacteria;c__Deltaproteobacteria;o__Bdellovibrionales;f__Bacteriovoracaceae;g__Bacteriovorax;s__	0.05973	0.08036	80.06	0.00434	0.0179	0	0.940594	0.0594059	0.0693069	525	Root;k__Bacteria;p__Proteobacteria;c__Deltaproteobacteria;o__Bdellovibrionales;f__Bacteriovoracaceae;g__Bacteriovorax;s__
741	Root;k__Bacteria;p__Tenericutes;c__Mollicutes;o__;f__;g__;s__	0.05972	0.08034	80.14	0	0.0207	0	1	0.019802	0.0693069	741	Root;k__Bacteria;p__Tenericutes;c__Mollicutes;o__;f__;g__;s__
617	Root;k__Bacteria;p__Proteobacteria;c__Gammaproteobacteria;o__Alteromonadales;f__Shewanellaceae;g__Shewanella;s__	0.05943	0.07996	80.22	0.00614	0.0138	0.0076	0.455446	0.544554	0.693069	617	Root;k__Bacteria;p__Proteobacteria;c__Gammaproteobacteria;o__Alteromonadales;f__Shewanellaceae;g__Shewanella;s__
334	Root;k__Bacteria;p__GN02;c__GKS2-174;o__;f__;g__;s__	0.05928	0.07976	80.3	0	0.0197	0	1	0.029703	0.0594059	334	Root;k__Bacteria;p__GN02;c__GKS2-174;o__;f__;g__;s__
486	Root;k__Bacteria;p__Proteobacteria;c__Alphaproteobacteria;o__Sphingomonadales;f__Erythrobacteraceae;g__Erythrobacter;s__nanhaisediminis	0.05909	0.07951	80.38	0	0.0179	0.00375	0.970297	0.019802	0.0990099	486	Root;k__Bacteria;p__Proteobacteria;c__Alphaproteobacteria;o__Sphingomonadales;f__Erythrobacteraceae;g__Erythrobacter;s__nanhaisediminis
685	Root;k__Bacteria;p__Proteobacteria;c__Gammaproteobacteria;o__Pseudomonadales;f__Pseudomonadaceae;g__;s__	0.05892	0.07927	80.46	0	0.00574	0.0146	0.00990099	0.970297	0.366337	685	Root;k__Bacteria;p__Proteobacteria;c__Gammaproteobacteria;o__Pseudomonadales;f__Pseudomonadaceae;g__;s__
716	Root;k__Bacteria;p__Proteobacteria;c__Gammaproteobacteria;o__Xanthomonadales;f__Xanthomonadaceae;g__Pseudoxanthomonas;s__mexicana	0.05886	0.0792	80.54	0.011	0.0114	0	0.148515	0.673267	0.633663	716	Root;k__Bacteria;p__Proteobacteria;c__Gammaproteobacteria;o__Xanthomonadales;f__Xanthomonadaceae;g__Pseudoxanthomonas;s__mexicana
601	Root;k__Bacteria;p__Proteobacteria;c__Gammaproteobacteria;o__Alteromonadales;f__Alteromonadaceae;g__ZD0117;s__	0.05883	0.07915	80.62	0	0.00979	0.011	0.108911	0.752475	0.277228	601	Root;k__Bacteria;p__Proteobacteria;c__Gammaproteobacteria;o__Alteromonadales;f__Alteromonadaceae;g__ZD0117;s__
745	Root;k__Bacteria;p__Verrucomicrobia;c__Opitutae;o__Puniceicoccales;f__Puniceicoccaceae;g__Coraliomargarita;s__	0.05872	0.07901	80.7	0	0.008	0.0125	0.019802	0.80198	0.445545	745	Root;k__Bacteria;p__Verrucomicrobia;c__Opitutae;o__Puniceicoccales;f__Puniceicoccaceae;g__Coraliomargarita;s__
346	Root;k__Bacteria;p__Gemmatimonadetes;c__Gemmatimonadetes;o__Gemmatimonadales;f__;g__;s__	0.05851	0.07872	80.78	0.0145	0	0	0.019802	0.138614	1	346	Root;k__Bacteria;p__Gemmatimonadetes;c__Gemmatimonadetes;o__Gemmatimonadales;f__;g__;s__
304	Root;k__Bacteria;p__Firmicutes;c__Clostridia;o__Clostridiales;f__Clostridiaceae;g__Clostridium;s__	0.05806	0.07811	80.86	0.00614	0.0161	0	0.90099	0.178218	0.217822	304	Root;k__Bacteria;p__Firmicutes;c__Clostridia;o__Clostridiales;f__Clostridiaceae;g__Clostridium;s__
493	Root;k__Bacteria;p__Proteobacteria;c__Alphaproteobacteria;o__Sphingomonadales;f__Sphingomonadaceae;g__Sphingomonas;s__	0.05786	0.07784	80.93	0	0.0181	0.00375	0.980198	0.00990099	0.049505	493	Root;k__Bacteria;p__Proteobacteria;c__Alphaproteobacteria;o__Sphingomonadales;f__Sphingomonadaceae;g__Sphingomonas;s__
454	Root;k__Bacteria;p__Proteobacteria;c__Alphaproteobacteria;o__Rhodobacterales;f__Rhodobacteraceae;g__Phaeobacter;s__	0.05778	0.07774	81.01	0	0.0161	0.00544	0.871287	0.0594059	0.227723	454	Root;k__Bacteria;p__Proteobacteria;c__Alphaproteobacteria;o__Rhodobacterales;f__Rhodobacteraceae;g__Phaeobacter;s__
228	Root;k__Bacteria;p__Chloroflexi;c__Anaerolineae;o__GCA004;f__;g__;s__	0.05768	0.0776	81.09	0.0091	0.0138	0	0.475248	0.574257	0.326733	228	Root;k__Bacteria;p__Chloroflexi;c__Anaerolineae;o__GCA004;f__;g__;s__
593	Root;k__Bacteria;p__Proteobacteria;c__Gammaproteobacteria;o__Alteromonadales;f__Alteromonadaceae;g__Glaciecola;s__	0.05757	0.07746	81.17	0.00434	0	0.016	0.039604	0.990099	0.0594059	593	Root;k__Bacteria;p__Proteobacteria;c__Gammaproteobacteria;o__Alteromonadales;f__Alteromonadaceae;g__Glaciecola;s__
441	Root;k__Bacteria;p__Proteobacteria;c__Alphaproteobacteria;o__Rhodobacterales;f__Hyphomonadaceae;g__Oceanicaulis;s__	0.05752	0.07739	81.24	0	0.00565	0.0141	0.029703	0.920792	0.445545	441	Root;k__Bacteria;p__Proteobacteria;c__Alphaproteobacteria;o__Rhodobacterales;f__Hyphomonadaceae;g__Oceanicaulis;s__
45	Root;k__Bacteria;p__Actinobacteria;c__Acidimicrobiia;o__Acidimicrobiales;f__EB1017;g__;s__	0.05722	0.07698	81.32	0.0176	0.0114	0.00375	0.019802	0.90099	0.613861	45	Root;k__Bacteria;p__Actinobacteria;c__Acidimicrobiia;o__Acidimicrobiales;f__EB1017;g__;s__
689	Root;k__Bacteria;p__Proteobacteria;c__Gammaproteobacteria;o__Thiotrichales;f__;g__;s__	0.0571	0.07683	81.4	0	0.017	0.00385	0.90099	0.019802	0.158416	689	Root;k__Bacteria;p__Proteobacteria;c__Gammaproteobacteria;o__Thiotrichales;f__;g__;s__
652	Root;k__Bacteria;p__Proteobacteria;c__Gammaproteobacteria;o__Methylococcales;f__Crenotrichaceae;g__Crenothrix;s__	0.05693	0.0766	81.47	0.00434	0.0181	0	0.990099	0.0891089	0.019802	652	Root;k__Bacteria;p__Proteobacteria;c__Gammaproteobacteria;o__Methylococcales;f__Crenotrichaceae;g__Crenothrix;s__
413	Root;k__Bacteria;p__Proteobacteria;c__Alphaproteobacteria;o__Rhizobiales;f__Bartonellaceae;g__;s__	0.05679	0.07641	81.55	0.0116	0	0.0076	0.178218	0.673267	0.881188	413	Root;k__Bacteria;p__Proteobacteria;c__Alphaproteobacteria;o__Rhizobiales;f__Bartonellaceae;g__;s__
479	Root;k__Bacteria;p__Proteobacteria;c__Alphaproteobacteria;o__Rickettsiales;f__Rickettsiaceae;g__;s__	0.0565	0.07601	81.63	0.00422	0.0181	0.00385	0.940594	0.118812	0.128713	479	Root;k__Bacteria;p__Proteobacteria;c__Alphaproteobacteria;o__Rickettsiales;f__Rickettsiaceae;g__;s__
197	Root;k__Bacteria;p__Bacteroidetes;c__[Rhodothermi];o__[Rhodothermales];f__[Balneolaceae];g__Balneola;s__	0.0563	0.07575	81.7	0.0128	0	0.00375	0.138614	0.594059	0.970297	197	Root;k__Bacteria;p__Bacteroidetes;c__[Rhodothermi];o__[Rhodothermales];f__[Balneolaceae];g__Balneola;s__
319	Root;k__Bacteria;p__Firmicutes;c__Clostridia;o__Clostridiales;f__[Acidaminobacteraceae];g__Fusibacter;s__	0.05616	0.07556	81.78	0	0.0194	0	1	0.019802	0.0693069	319	Root;k__Bacteria;p__Firmicutes;c__Clostridia;o__Clostridiales;f__[Acidaminobacteraceae];g__Fusibacter;s__
275	Root;k__Bacteria;p__Cyanobacteria;c__Synechococcophycideae;o__Pseudanabaenales;f__;g__;s__	0.05582	0.0751	81.85	0.00412	0.00675	0.0129	0.0693069	0.980198	0.782178	275	Root;k__Bacteria;p__Cyanobacteria;c__Synechococcophycideae;o__Pseudanabaenales;f__;g__;s__
425	Root;k__Bacteria;p__Proteobacteria;c__Alphaproteobacteria;o__Rhizobiales;f__Methylobacteriaceae;g__;s__	0.05581	0.07508	81.93	0.00488	0.0147	0.00405	0.861386	0.237624	0.306931	425	Root;k__Bacteria;p__Proteobacteria;c__Alphaproteobacteria;o__Rhizobiales;f__Methylobacteriaceae;g__;s__
683	Root;k__Bacteria;p__Proteobacteria;c__Gammaproteobacteria;o__Pseudomonadales;f__Moraxellaceae;g__Moraxella;s__	0.05571	0.07495	82	0	0.0114	0.0112	0.019802	0.287129	0.851485	683	Root;k__Bacteria;p__Proteobacteria;c__Gammaproteobacteria;o__Pseudomonadales;f__Moraxellaceae;g__Moraxella;s__
408	Root;k__Bacteria;p__Proteobacteria;c__Alphaproteobacteria;o__Kiloniellales;f__Kiloniellaceae;g__;s__	0.05488	0.07384	82.08	0.00846	0.0147	0.00949	0.623762	0.584158	0.643564	408	Root;k__Bacteria;p__Proteobacteria;c__Alphaproteobacteria;o__Kiloniellales;f__Kiloniellaceae;g__;s__
49	Root;k__Bacteria;p__Actinobacteria;c__Acidimicrobiia;o__Acidimicrobiales;f__Microthrixaceae;g__CandidatusMicrothrix;s__parvicella	0.05466	0.07354	82.15	0.0134	0	0	0.019802	0.108911	1	49	Root;k__Bacteria;p__Actinobacteria;c__Acidimicrobiia;o__Acidimicrobiales;f__Microthrixaceae;g__CandidatusMicrothrix;s__parvicella
286	Root;k__Bacteria;p__Elusimicrobia;c__Elusimicrobia;o__IIb;f__;g__;s__	0.05445	0.07326	82.22	0.00422	0.0161	0	0.940594	0.128713	0.108911	286	Root;k__Bacteria;p__Elusimicrobia;c__Elusimicrobia;o__IIb;f__;g__;s__
775	Root;k__Bacteria;p__WS3;c__PRR-12;o__Sediment-1;f__CV106;g__;s__	0.05444	0.07324	82.3	0	0.0182	0	1	0.039604	0.0792079	775	Root;k__Bacteria;p__WS3;c__PRR-12;o__Sediment-1;f__CV106;g__;s__
224	Root;k__Bacteria;p__Chloroflexi;c__Anaerolineae;o__CFB-26;f__;g__;s__	0.05423	0.07297	82.37	0.0134	0	0	0.0990099	0.415842	1	224	Root;k__Bacteria;p__Chloroflexi;c__Anaerolineae;o__CFB-26;f__;g__;s__
82	Root;k__Bacteria;p__Actinobacteria;c__Thermoleophilia;o__Solirubrobacterales;f__;g__;s__	0.05395	0.07258	82.59	0	0.0181	0	1	0.00990099	0.019802	82	Root;k__Bacteria;p__Actinobacteria;c__Thermoleophilia;o__Solirubrobacterales;f__;g__;s__
337	Root;k__Bacteria;p__Gemmatimonadetes;c__;o__;f__;g__;s__	0.05395	0.07258	82.52	0	0.0181	0	1	0.00990099	0.019802	337	Root;k__Bacteria;p__Gemmatimonadetes;c__;o__;f__;g__;s__
380	Root;k__Bacteria;p__Planctomycetes;c__Phycisphaerae;o__C86;f__;g__;s__	0.05395	0.07258	82.44	0	0.0181	0	1	0.00990099	0.019802	380	Root;k__Bacteria;p__Planctomycetes;c__Phycisphaerae;o__C86;f__;g__;s__
549	Root;k__Bacteria;p__Proteobacteria;c__Deltaproteobacteria;o__Myxococcales;f__Cystobacterineae;g__;s__	0.05395	0.07258	82.66	0	0.0181	0	1	0.00990099	0.019802	549	Root;k__Bacteria;p__Proteobacteria;c__Deltaproteobacteria;o__Myxococcales;f__Cystobacterineae;g__;s__
313	Root;k__Bacteria;p__Firmicutes;c__Clostridia;o__Clostridiales;f__Ruminococcaceae;g__;s__	0.05343	0.07189	82.73	0.00488	0.0149	0	0.930693	0.188119	0.138614	313	Root;k__Bacteria;p__Firmicutes;c__Clostridia;o__Clostridiales;f__Ruminococcaceae;g__;s__
223	Root;k__Bacteria;p__Chloroflexi;c__Anaerolineae;o__;f__;g__;s__	0.05339	0.07184	82.8	0.00422	0.0152	0	0.920792	0.19802	0.0990099	223	Root;k__Bacteria;p__Chloroflexi;c__Anaerolineae;o__;f__;g__;s__
343	Root;k__Bacteria;p__Gemmatimonadetes;c__Gemm-6;o__;f__;g__;s__	0.05338	0.07182	82.88	0.0131	0	0	0.0792079	0.415842	1	343	Root;k__Bacteria;p__Gemmatimonadetes;c__Gemm-6;o__;f__;g__;s__
390	Root;k__Bacteria;p__Planctomycetes;c__Planctomycetia;o__Pirellulales;f__Pirellulaceae;g__Pirellula;s__	0.05332	0.07173	82.95	0	0.0177	0	1	0.039604	0.0792079	390	Root;k__Bacteria;p__Planctomycetes;c__Planctomycetia;o__Pirellulales;f__Pirellulaceae;g__Pirellula;s__
551	Root;k__Bacteria;p__Proteobacteria;c__Deltaproteobacteria;o__Myxococcales;f__Myxococcaceae;g__;s__	0.05328	0.07169	83.02	0.0131	0	0	0.0792079	0.425743	1	551	Root;k__Bacteria;p__Proteobacteria;c__Deltaproteobacteria;o__Myxococcales;f__Myxococcaceae;g__;s__
724	Root;k__Bacteria;p__SAR406;c__AB16;o__Arctic96B-7;f__A714017;g__ZA3312c;s__	0.05315	0.07151	83.09	0	0	0.0143	0.00990099	1	0.217822	724	Root;k__Bacteria;p__SAR406;c__AB16;o__Arctic96B-7;f__A714017;g__ZA3312c;s__
257	Root;k__Bacteria;p__Cyanobacteria;c__Chloroplast;o__Cryptophyta;f__;g__;s__	0.0531	0.07144	83.23	0.0206	0.00565	0.0149	0.722772	0.0792079	0.554455	257	Root;k__Bacteria;p__Cyanobacteria;c__Chloroplast;o__Cryptophyta;f__;g__;s__
290	Root;k__Bacteria;p__Firmicutes;c__Bacilli;o__Bacillales;f__Bacillaceae;g__Bacillus;s__	0.0531	0.07144	83.16	0.00922	0.0125	0.00375	0.247525	0.910891	0.544554	290	Root;k__Bacteria;p__Firmicutes;c__Bacilli;o__Bacillales;f__Bacillaceae;g__Bacillus;s__
384	Root;k__Bacteria;p__Planctomycetes;c__Phycisphaerae;o__Phycisphaerales;f__Phycisphaeraceae;g__;s__	0.05305	0.07137	83.38	0	0.0174	0	1	0.039604	0.0792079	384	Root;k__Bacteria;p__Planctomycetes;c__Phycisphaerae;o__Phycisphaerales;f__Phycisphaeraceae;g__;s__
387	Root;k__Bacteria;p__Planctomycetes;c__Planctomycetia;o__Gemmatales;f__Isosphaeraceae;g__;s__	0.05305	0.07137	83.31	0	0.0174	0	1	0.039604	0.0792079	387	Root;k__Bacteria;p__Planctomycetes;c__Planctomycetia;o__Gemmatales;f__Isosphaeraceae;g__;s__
351	Root;k__Bacteria;p__Lentisphaerae;c__[Lentisphaeria];o__Lentisphaerales;f__Arctic95B-10;g__;s__	0.05262	0.07079	83.45	0	0.0175	0	1	0.029703	0.0594059	351	Root;k__Bacteria;p__Lentisphaerae;c__[Lentisphaeria];o__Lentisphaerales;f__Arctic95B-10;g__;s__
367	Root;k__Bacteria;p__OP3;c__koll11;o__GIF10;f__kpj58rc;g__;s__	0.05262	0.07079	83.52	0	0.0175	0	1	0.029703	0.0594059	367	Root;k__Bacteria;p__OP3;c__koll11;o__GIF10;f__kpj58rc;g__;s__
679	Root;k__Bacteria;p__Proteobacteria;c__Gammaproteobacteria;o__Pseudomonadales;f__Moraxellaceae;g__;s__	0.05262	0.07079	83.59	0	0.0175	0	1	0.029703	0.0594059	679	Root;k__Bacteria;p__Proteobacteria;c__Gammaproteobacteria;o__Pseudomonadales;f__Moraxellaceae;g__;s__
374	Root;k__Bacteria;p__Planctomycetes;c__C6;o__MVS-107;f__;g__;s__	0.05255	0.07071	83.73	0	0.0173	0	1	0.029703	0.0594059	374	Root;k__Bacteria;p__Planctomycetes;c__C6;o__MVS-107;f__;g__;s__
495	Root;k__Bacteria;p__Proteobacteria;c__Betaproteobacteria;o__A21b;f__EB1003;g__;s__	0.05255	0.07071	83.66	0	0.0173	0	1	0.029703	0.0594059	495	Root;k__Bacteria;p__Proteobacteria;c__Betaproteobacteria;o__A21b;f__EB1003;g__;s__
179	Root;k__Bacteria;p__Bacteroidetes;c__Flavobacteriia;o__Flavobacteriales;f__Flavobacteriaceae;g__Winogradskyella;s__thalassocola	0.05248	0.0706	83.8	0	0.0125	0.0078	0.237624	0.0594059	0.465347	179	Root;k__Bacteria;p__Bacteroidetes;c__Flavobacteriia;o__Flavobacteriales;f__Flavobacteriaceae;g__Winogradskyella;s__thalassocola
154	Root;k__Bacteria;p__Bacteroidetes;c__Flavobacteriia;o__Flavobacteriales;f__Flavobacteriaceae;g__Krokinobacter;s__genikus	0.05242	0.07053	83.87	0	0.008	0.0104	0.128713	0.821782	0.455446	154	Root;k__Bacteria;p__Bacteroidetes;c__Flavobacteriia;o__Flavobacteriales;f__Flavobacteriaceae;g__Krokinobacter;s__genikus
711	Root;k__Bacteria;p__Proteobacteria;c__Gammaproteobacteria;o__Vibrionales;f__Vibrionaceae;g__Vibrio;s__fortis	0.05228	0.07034	83.94	0.0091	0.00812	0.00375	0.435644	0.60396	0.772277	711	Root;k__Bacteria;p__Proteobacteria;c__Gammaproteobacteria;o__Vibrionales;f__Vibrionaceae;g__Vibrio;s__fortis
71	Root;k__Bacteria;p__Actinobacteria;c__Actinobacteria;o__Actinomycetales;f__Pseudonocardiaceae;g__;s__	0.05226	0.07031	84.01	0.0127	0	0	0.118812	0.39604	1	71	Root;k__Bacteria;p__Actinobacteria;c__Actinobacteria;o__Actinomycetales;f__Pseudonocardiaceae;g__;s__
289	Root;k__Bacteria;p__Fibrobacteres;c__TG3;o__TG3-2;f__;g__;s__	0.05196	0.06991	84.08	0	0.0179	0	1	0.019802	0.0693069	289	Root;k__Bacteria;p__Fibrobacteres;c__TG3;o__TG3-2;f__;g__;s__
19	Root;k__Bacteria;p__Acidobacteria;c__Acidobacteria-6;o__iii1-15;f__RB40;g__;s__	0.05192	0.06985	84.15	0.011	0.00574	0	0.178218	0.554455	0.881188	19	Root;k__Bacteria;p__Acidobacteria;c__Acidobacteria-6;o__iii1-15;f__RB40;g__;s__
535	Root;k__Bacteria;p__Proteobacteria;c__Deltaproteobacteria;o__Desulfobacterales;f__Desulfobulbaceae;g__Desulforhopalus;s__	0.05181	0.0697	84.22	0	0.0179	0	1	0.019802	0.0693069	535	Root;k__Bacteria;p__Proteobacteria;c__Deltaproteobacteria;o__Desulfobacterales;f__Desulfobulbaceae;g__Desulforhopalus;s__
4	Root;k__Archaea;p__Crenarchaeota;c__Thaumarchaeota;o__Cenarchaeales;f__Cenarchaeaceae;g__Cenarchaeum;s__symbiosum	0.05164	0.06948	84.29	0.00691	0.00812	0.00385	0.623762	0.584158	0.762376	4	Root;k__Archaea;p__Crenarchaeota;c__Thaumarchaeota;o__Cenarchaeales;f__Cenarchaeaceae;g__Cenarchaeum;s__symbiosum
661	Root;k__Bacteria;p__Proteobacteria;c__Gammaproteobacteria;o__Oceanospirillales;f__Halomonadaceae;g__;s__	0.0513	0.06902	84.36	0.0127	0	0	0.019802	0.0891089	1	661	Root;k__Bacteria;p__Proteobacteria;c__Gammaproteobacteria;o__Oceanospirillales;f__Halomonadaceae;g__;s__
359	Root;k__Bacteria;p__Nitrospirae;c__Nitrospira;o__Nitrospirales;f__Nitrospiraceae;g__JG37-AG-70;s__	0.05123	0.06893	84.43	0.00846	0.008	0	0.693069	0.50495	0.70297	359	Root;k__Bacteria;p__Nitrospirae;c__Nitrospira;o__Nitrospirales;f__Nitrospiraceae;g__JG37-AG-70;s__
695	Root;k__Bacteria;p__Proteobacteria;c__Gammaproteobacteria;o__Thiotrichales;f__Thiotrichaceae;g__CF-26;s__	0.05083	0.06838	84.5	0.00846	0.0125	0.00405	0.316832	0.90099	0.60396	695	Root;k__Bacteria;p__Proteobacteria;c__Gammaproteobacteria;o__Thiotrichales;f__Thiotrichaceae;g__CF-26;s__
287	Root;k__Bacteria;p__FBP;c__;o__;f__;g__;s__	0.05079	0.06834	84.57	0.0107	0.00565	0	0.138614	0.594059	0.861386	287	Root;k__Bacteria;p__FBP;c__;o__;f__;g__;s__
429	Root;k__Bacteria;p__Proteobacteria;c__Alphaproteobacteria;o__Rhizobiales;f__Rhizobiaceae;g__;s__	0.05077	0.06831	84.63	0.00597	0.0124	0	0.782178	0.386139	0.306931	429	Root;k__Bacteria;p__Proteobacteria;c__Alphaproteobacteria;o__Rhizobiales;f__Rhizobiaceae;g__;s__
713	Root;k__Bacteria;p__Proteobacteria;c__Gammaproteobacteria;o__Xanthomonadales;f__Sinobacteraceae;g__Steroidobacter;s__	0.05075	0.06828	84.7	0.0091	0.00812	0	0.356436	0.39604	0.762376	713	Root;k__Bacteria;p__Proteobacteria;c__Gammaproteobacteria;o__Xanthomonadales;f__Sinobacteraceae;g__Steroidobacter;s__
452	Root;k__Bacteria;p__Proteobacteria;c__Alphaproteobacteria;o__Rhodobacterales;f__Rhodobacteraceae;g__Paracoccus;s__aminovorans	0.05019	0.06752	84.77	0.00422	0.0114	0.0116	0.0792079	0.475248	0.940594	452	Root;k__Bacteria;p__Proteobacteria;c__Alphaproteobacteria;o__Rhodobacterales;f__Rhodobacteraceae;g__Paracoccus;s__aminovorans
579	Root;k__Bacteria;p__Proteobacteria;c__Epsilonproteobacteria;o__Campylobacterales;f__Helicobacteraceae;g__;s__	0.04995	0.06721	84.84	0	0.0167	0	1	0.039604	0.0792079	579	Root;k__Bacteria;p__Proteobacteria;c__Epsilonproteobacteria;o__Campylobacterales;f__Helicobacteraceae;g__;s__
433	Root;k__Bacteria;p__Proteobacteria;c__Alphaproteobacteria;o__Rhizobiales;f__Rhodobiaceae;g__;s__	0.04973	0.0669	84.9	0.00691	0.00675	0.00405	0.554455	0.594059	0.772277	433	Root;k__Bacteria;p__Proteobacteria;c__Alphaproteobacteria;o__Rhizobiales;f__Rhodobiaceae;g__;s__
124	Root;k__Bacteria;p__Bacteroidetes;c__Flavobacteriia;o__Flavobacteriales;f__Cryomorphaceae;g__Cryomorpha;s__ignava	0.04972	0.06689	84.97	0	0.0171	0	1	0.019802	0.0693069	124	Root;k__Bacteria;p__Bacteroidetes;c__Flavobacteriia;o__Flavobacteriales;f__Cryomorphaceae;g__Cryomorpha;s__ignava
715	Root;k__Bacteria;p__Proteobacteria;c__Gammaproteobacteria;o__Xanthomonadales;f__Xanthomonadaceae;g__Dokdonella;s__	0.0496	0.06674	85.04	0.00488	0.0137	0	0.930693	0.168317	0.247525	715	Root;k__Bacteria;p__Proteobacteria;c__Gammaproteobacteria;o__Xanthomonadales;f__Xanthomonadaceae;g__Dokdonella;s__
161	Root;k__Bacteria;p__Bacteroidetes;c__Flavobacteriia;o__Flavobacteriales;f__Flavobacteriaceae;g__Myroides;s__odoratimimus	0.04944	0.06651	85.1	0	0.00574	0.0116	0.00990099	0.960396	0.267327	161	Root;k__Bacteria;p__Bacteroidetes;c__Flavobacteriia;o__Flavobacteriales;f__Flavobacteriaceae;g__Myroides;s__odoratimimus
444	Root;k__Bacteria;p__Proteobacteria;c__Alphaproteobacteria;o__Rhodobacterales;f__Rhodobacteraceae;g__Anaerospora;s__	0.04928	0.0663	85.17	0.00422	0.00812	0.00701	0.514851	0.861386	0.584158	444	Root;k__Bacteria;p__Proteobacteria;c__Alphaproteobacteria;o__Rhodobacterales;f__Rhodobacteraceae;g__Anaerospora;s__
302	Root;k__Bacteria;p__Firmicutes;c__Clostridia;o__Clostridiales;f__Christensenellaceae;g__;s__	0.04923	0.06623	85.3	0	0.017	0	1	0.019802	0.0693069	302	Root;k__Bacteria;p__Firmicutes;c__Clostridia;o__Clostridiales;f__Christensenellaceae;g__;s__
328	Root;k__Bacteria;p__Fusobacteria;c__Fusobacteriia;o__Fusobacteriales;f__Fusobacteriaceae;g__Propionigenium;s__	0.04923	0.06623	85.24	0	0.017	0	1	0.019802	0.0693069	328	Root;k__Bacteria;p__Fusobacteria;c__Fusobacteriia;o__Fusobacteriales;f__Fusobacteriaceae;g__Propionigenium;s__
602	Root;k__Bacteria;p__Proteobacteria;c__Gammaproteobacteria;o__Alteromonadales;f__Alteromonadaceae;g__nsmpVI18;s__	0.04923	0.06623	85.37	0	0.017	0	1	0.019802	0.0693069	602	Root;k__Bacteria;p__Proteobacteria;c__Gammaproteobacteria;o__Alteromonadales;f__Alteromonadaceae;g__nsmpVI18;s__
354	Root;k__Bacteria;p__Lentisphaerae;c__[Lentisphaeria];o__Victivallales;f__Victivallaceae;g__;s__	0.0491	0.06606	85.44	0	0.0165	0	1	0.029703	0.0594059	354	Root;k__Bacteria;p__Lentisphaerae;c__[Lentisphaeria];o__Victivallales;f__Victivallaceae;g__;s__
580	Root;k__Bacteria;p__Proteobacteria;c__Epsilonproteobacteria;o__Campylobacterales;f__Helicobacteraceae;g__Sulfuricurvum;s__kujiense	0.0488	0.06565	85.5	0.0121	0	0	0.0990099	0.356436	1	580	Root;k__Bacteria;p__Proteobacteria;c__Epsilonproteobacteria;o__Campylobacterales;f__Helicobacteraceae;g__Sulfuricurvum;s__kujiense
703	Root;k__Bacteria;p__Proteobacteria;c__Gammaproteobacteria;o__Vibrionales;f__Pseudoalteromonadaceae;g__Pseudoalteromonas;s__porphyrae	0.04855	0.06532	85.57	0	0	0.0133	0.00990099	1	0.0594059	703	Root;k__Bacteria;p__Proteobacteria;c__Gammaproteobacteria;o__Vibrionales;f__Pseudoalteromonadaceae;g__Pseudoalteromonas;s__porphyrae
347	Root;k__Bacteria;p__Gemmatimonadetes;c__Gemmatimonadetes;o__Gemmatimonadales;f__Ellin5301;g__;s__	0.04836	0.06507	85.63	0.012	0	0	0.128713	0.386139	1	347	Root;k__Bacteria;p__Gemmatimonadetes;c__Gemmatimonadetes;o__Gemmatimonadales;f__Ellin5301;g__;s__
232	Root;k__Bacteria;p__Chloroflexi;c__Anaerolineae;o__SBR1031;f__SHA-31;g__;s__	0.04835	0.06505	85.7	0.0101	0.00574	0	0.138614	0.643564	0.930693	232	Root;k__Bacteria;p__Chloroflexi;c__Anaerolineae;o__SBR1031;f__SHA-31;g__;s__
233	Root;k__Bacteria;p__Chloroflexi;c__Anaerolineae;o__SHA-20;f__;g__;s__	0.04816	0.06479	85.76	0.00856	0.008	0	0.29703	0.524752	0.722772	233	Root;k__Bacteria;p__Chloroflexi;c__Anaerolineae;o__SHA-20;f__;g__;s__
706	Root;k__Bacteria;p__Proteobacteria;c__Gammaproteobacteria;o__Vibrionales;f__Vibrionaceae;g__Aliivibrio;s__	0.04786	0.06439	85.83	0	0.0137	0.00405	0.90099	0.039604	0.148515	706	Root;k__Bacteria;p__Proteobacteria;c__Gammaproteobacteria;o__Vibrionales;f__Vibrionaceae;g__Aliivibrio;s__
123	Root;k__Bacteria;p__Bacteroidetes;c__Flavobacteriia;o__Flavobacteriales;f__Cryomorphaceae;g__Cryomorpha;s__	0.04779	0.0643	85.89	0	0.0138	0.00385	0.930693	0.049505	0.148515	123	Root;k__Bacteria;p__Bacteroidetes;c__Flavobacteriia;o__Flavobacteriales;f__Cryomorphaceae;g__Cryomorpha;s__
93	Root;k__Bacteria;p__Bacteroidetes;c__Bacteroidia;o__Bacteroidales;f__Prevotellaceae;g__Prevotella;s__	0.04762	0.06407	85.95	0	0	0.0132	0.00990099	1	0.207921	93	Root;k__Bacteria;p__Bacteroidetes;c__Bacteroidia;o__Bacteroidales;f__Prevotellaceae;g__Prevotella;s__
360	Root;k__Bacteria;p__Nitrospirae;c__Nitrospira;o__Nitrospirales;f__Nitrospiraceae;g__Nitrospira;s__	0.04738	0.06374	86.02	0.0091	0.00675	0	0.207921	0.514851	0.861386	360	Root;k__Bacteria;p__Nitrospirae;c__Nitrospira;o__Nitrospirales;f__Nitrospiraceae;g__Nitrospira;s__
654	Root;k__Bacteria;p__Proteobacteria;c__Gammaproteobacteria;o__Methylococcales;f__Methylococcaceae;g__Methylocaldum;s__	0.04738	0.06374	86.08	0.0091	0.00675	0	0.207921	0.514851	0.861386	654	Root;k__Bacteria;p__Proteobacteria;c__Gammaproteobacteria;o__Methylococcales;f__Methylococcaceae;g__Methylocaldum;s__
774	Root;k__Bacteria;p__WS3;c__PRR-12;o__Sediment-1;f__;g__;s__	0.04715	0.06344	86.14	0.00488	0.0125	0	0.90099	0.217822	0.19802	774	Root;k__Bacteria;p__WS3;c__PRR-12;o__Sediment-1;f__;g__;s__
348	Root;k__Bacteria;p__KSB3;c__;o__;f__;g__;s__	0.04691	0.06311	86.21	0.00834	0.0114	0.00405	0.19802	0.940594	0.663366	348	Root;k__Bacteria;p__KSB3;c__;o__;f__;g__;s__
195	Root;k__Bacteria;p__Bacteroidetes;c__[Rhodothermi];o__[Rhodothermales];f__Rhodothermaceae;g__Rubricoccus;s__	0.04664	0.06276	86.27	0	0.0161	0	1	0.019802	0.0693069	195	Root;k__Bacteria;p__Bacteroidetes;c__[Rhodothermi];o__[Rhodothermales];f__Rhodothermaceae;g__Rubricoccus;s__
7	Root;k__Archaea;p__Crenarchaeota;c__Thaumarchaeota;o__D-F10;f__;g__;s__	0.04589	0.06174	86.33	0	0.0152	0	1	0.029703	0.0594059	7	Root;k__Archaea;p__Crenarchaeota;c__Thaumarchaeota;o__D-F10;f__;g__;s__
282	Root;k__Bacteria;p__Cyanobacteria;c__Synechococcophycideae;o__Synechococcales;f__Synechococcaceae;g__Prochlorococcus;s__	0.04558	0.06132	86.39	0	0.0125	0.00405	0.821782	0.029703	0.257426	282	Root;k__Bacteria;p__Cyanobacteria;c__Synechococcophycideae;o__Synechococcales;f__Synechococcaceae;g__Prochlorococcus;s__
59	Root;k__Bacteria;p__Actinobacteria;c__Actinobacteria;o__Actinomycetales;f__Actinomycetaceae;g__Actinomyces;s__	0.0454	0.06108	86.45	0.00856	0.00675	0	0.277228	0.475248	0.841584	59	Root;k__Bacteria;p__Actinobacteria;c__Actinobacteria;o__Actinomycetales;f__Actinomycetaceae;g__Actinomyces;s__
645	Root;k__Bacteria;p__Proteobacteria;c__Gammaproteobacteria;o__Legionellales;f__Francisellaceae;g__;s__	0.04531	0.06097	86.58	0	0.0125	0.00385	0.821782	0.0693069	0.217822	645	Root;k__Bacteria;p__Proteobacteria;c__Gammaproteobacteria;o__Legionellales;f__Francisellaceae;g__;s__
722	Root;k__Bacteria;p__Proteobacteria;c__Zetaproteobacteria;o__Mariprofundales;f__Mariprofundaceae;g__Mariprofundus;s__	0.04532	0.06097	86.52	0.00691	0.00812	0	0.693069	0.514851	0.673267	722	Root;k__Bacteria;p__Proteobacteria;c__Zetaproteobacteria;o__Mariprofundales;f__Mariprofundaceae;g__Mariprofundus;s__
504	Root;k__Bacteria;p__Proteobacteria;c__Betaproteobacteria;o__MND1;f__;g__;s__	0.04529	0.06093	86.64	0.00434	0.0125	0	0.851485	0.257426	0.178218	504	Root;k__Bacteria;p__Proteobacteria;c__Betaproteobacteria;o__MND1;f__;g__;s__
569	Root;k__Bacteria;p__Proteobacteria;c__Deltaproteobacteria;o__Syntrophobacterales;f__Syntrophaceae;g__;s__	0.04529	0.06093	86.7	0.00434	0.0125	0	0.851485	0.257426	0.178218	569	Root;k__Bacteria;p__Proteobacteria;c__Deltaproteobacteria;o__Syntrophobacterales;f__Syntrophaceae;g__;s__
468	Root;k__Bacteria;p__Proteobacteria;c__Alphaproteobacteria;o__Rhodospirillales;f__Acetobacteraceae;g__;s__	0.04519	0.06079	86.76	0.00846	0.00675	0	0.207921	0.594059	0.861386	468	Root;k__Bacteria;p__Proteobacteria;c__Alphaproteobacteria;o__Rhodospirillales;f__Acetobacteraceae;g__;s__
432	Root;k__Bacteria;p__Proteobacteria;c__Alphaproteobacteria;o__Rhizobiales;f__Rhizobiaceae;g__Sinorhizobium;s__	0.04493	0.06045	86.82	0.00434	0.0124	0	0.90099	0.247525	0.138614	432	Root;k__Bacteria;p__Proteobacteria;c__Alphaproteobacteria;o__Rhizobiales;f__Rhizobiaceae;g__Sinorhizobium;s__
163	Root;k__Bacteria;p__Bacteroidetes;c__Flavobacteriia;o__Flavobacteriales;f__Flavobacteriaceae;g__Oceanistipes;s__pacificus	0.04487	0.06037	86.88	0	0.0155	0	1	0.019802	0.0693069	163	Root;k__Bacteria;p__Bacteroidetes;c__Flavobacteriia;o__Flavobacteriales;f__Flavobacteriaceae;g__Oceanistipes;s__pacificus
263	Root;k__Bacteria;p__Cyanobacteria;c__ML635J-21;o__;f__;g__;s__	0.04487	0.06037	86.94	0	0.0124	0.00385	0.841584	0.0792079	0.168317	263	Root;k__Bacteria;p__Cyanobacteria;c__ML635J-21;o__;f__;g__;s__
315	Root;k__Bacteria;p__Firmicutes;c__Clostridia;o__Clostridiales;f__Syntrophomonadaceae;g__Syntrophomonas;s__	0.04463	0.06005	87	0	0.0149	0	1	0.039604	0.0792079	315	Root;k__Bacteria;p__Firmicutes;c__Clostridia;o__Clostridiales;f__Syntrophomonadaceae;g__Syntrophomonas;s__
430	Root;k__Bacteria;p__Proteobacteria;c__Alphaproteobacteria;o__Rhizobiales;f__Rhizobiaceae;g__Agrobacterium;s__	0.04463	0.06005	87.06	0	0.0149	0	1	0.039604	0.0792079	430	Root;k__Bacteria;p__Proteobacteria;c__Alphaproteobacteria;o__Rhizobiales;f__Rhizobiaceae;g__Agrobacterium;s__
594	Root;k__Bacteria;p__Proteobacteria;c__Gammaproteobacteria;o__Alteromonadales;f__Alteromonadaceae;g__HB2-32-21;s__	0.04447	0.05983	87.12	0.0091	0.00574	0	0.178218	0.584158	0.891089	594	Root;k__Bacteria;p__Proteobacteria;c__Gammaproteobacteria;o__Alteromonadales;f__Alteromonadaceae;g__HB2-32-21;s__
576	Root;k__Bacteria;p__Proteobacteria;c__Deltaproteobacteria;o__[Entotheonellales];f__[Entotheonellaceae];g__;s__	0.04434	0.05966	87.18	0.0108	0	0	0.128713	0.405941	1	576	Root;k__Bacteria;p__Proteobacteria;c__Deltaproteobacteria;o__[Entotheonellales];f__[Entotheonellaceae];g__;s__
48	Root;k__Bacteria;p__Actinobacteria;c__Acidimicrobiia;o__Acidimicrobiales;f__Microthrixaceae;g__;s__	0.04415	0.0594	87.3	0	0.0124	0.00375	0.851485	0.039604	0.158416	48	Root;k__Bacteria;p__Actinobacteria;c__Acidimicrobiia;o__Acidimicrobiales;f__Microthrixaceae;g__;s__
750	Root;k__Bacteria;p__Verrucomicrobia;c__Verruco-5;o__MSBL3;f__;g__;s__	0.04415	0.0594	87.24	0	0.0124	0.00375	0.851485	0.039604	0.158416	750	Root;k__Bacteria;p__Verrucomicrobia;c__Verruco-5;o__MSBL3;f__;g__;s__
301	Root;k__Bacteria;p__Firmicutes;c__Clostridia;o__Clostridiales;f__;g__;s__	0.04397	0.05916	87.36	0.009	0.00565	0	0.178218	0.594059	0.861386	301	Root;k__Bacteria;p__Firmicutes;c__Clostridia;o__Clostridiales;f__;g__;s__
10	Root;k__Archaea;p__[Parvarchaeota];c__[Parvarchaea];o__YLA114;f__;g__;s__	0.04394	0.05911	87.42	0	0.0147	0	1	0.029703	0.0594059	10	Root;k__Archaea;p__[Parvarchaeota];c__[Parvarchaea];o__YLA114;f__;g__;s__
194	Root;k__Bacteria;p__Bacteroidetes;c__[Rhodothermi];o__[Rhodothermales];f__Rhodothermaceae;g__Rhodothermus;s__	0.04391	0.05908	87.59	0.0107	0	0	0.118812	0.39604	1	194	Root;k__Bacteria;p__Bacteroidetes;c__[Rhodothermi];o__[Rhodothermales];f__Rhodothermaceae;g__Rhodothermus;s__
235	Root;k__Bacteria;p__Chloroflexi;c__Dehalococcoidetes;o__;f__;g__;s__	0.04391	0.05908	87.54	0.0107	0	0	0.118812	0.39604	1	235	Root;k__Bacteria;p__Chloroflexi;c__Dehalococcoidetes;o__;f__;g__;s__
236	Root;k__Bacteria;p__Chloroflexi;c__Dehalococcoidetes;o__Dehalococcoidales;f__Dehalococcoidaceae;g__;s__	0.04391	0.05908	87.48	0.0107	0	0	0.118812	0.39604	1	236	Root;k__Bacteria;p__Chloroflexi;c__Dehalococcoidetes;o__Dehalococcoidales;f__Dehalococcoidaceae;g__;s__
103	Root;k__Bacteria;p__Bacteroidetes;c__Cytophagia;o__Cytophagales;f__Cytophagaceae;g__Hymenobacter;s__	0.04238	0.05702	87.65	0	0	0.0116	0.00990099	1	0.039604	103	Root;k__Bacteria;p__Bacteroidetes;c__Cytophagia;o__Cytophagales;f__Cytophagaceae;g__Hymenobacter;s__
619	Root;k__Bacteria;p__Proteobacteria;c__Gammaproteobacteria;o__Cardiobacteriales;f__;g__;s__	0.04217	0.05674	87.71	0.00422	0.008	0.00405	0.70297	0.633663	0.554455	619	Root;k__Bacteria;p__Proteobacteria;c__Gammaproteobacteria;o__Cardiobacteriales;f__;g__;s__
508	Root;k__Bacteria;p__Proteobacteria;c__Betaproteobacteria;o__Neisseriales;f__Neisseriaceae;g__;s__	0.04216	0.05673	87.77	0	0.00675	0.0078	0.0693069	0.80198	0.39604	508	Root;k__Bacteria;p__Proteobacteria;c__Betaproteobacteria;o__Neisseriales;f__Neisseriaceae;g__;s__
353	Root;k__Bacteria;p__Lentisphaerae;c__[Lentisphaeria];o__Lentisphaerales;f__Lentisphaeraceae;g__Lentisphaera;s__	0.04216	0.05672	87.82	0	0.00565	0.00935	0.029703	0.871287	0.316832	353	Root;k__Bacteria;p__Lentisphaerae;c__[Lentisphaeria];o__Lentisphaerales;f__Lentisphaeraceae;g__Lentisphaera;s__
252	Root;k__Bacteria;p__Cyanobacteria;c__Chloroplast;o__Cercozoa;f__;g__;s__	0.04175	0.05617	87.88	0	0.00565	0.00915	0.039604	0.831683	0.445545	252	Root;k__Bacteria;p__Cyanobacteria;c__Chloroplast;o__Cercozoa;f__;g__;s__
66	Root;k__Bacteria;p__Actinobacteria;c__Actinobacteria;o__Actinomycetales;f__Nocardioidaceae;g__;s__	0.04141	0.05571	87.93	0.0103	0	0	0.128713	0.524752	1	66	Root;k__Bacteria;p__Actinobacteria;c__Actinobacteria;o__Actinomycetales;f__Nocardioidaceae;g__;s__
519	Root;k__Bacteria;p__Proteobacteria;c__Betaproteobacteria;o__Rhodocyclales;f__Rhodocyclaceae;g__Zoogloea;s__	0.04136	0.05565	87.99	0.00834	0.00574	0	0.108911	0.60396	0.930693	519	Root;k__Bacteria;p__Proteobacteria;c__Betaproteobacteria;o__Rhodocyclales;f__Rhodocyclaceae;g__Zoogloea;s__
345	Root;k__Bacteria;p__Gemmatimonadetes;c__Gemmatimonadetes;o__Ellin5290;f__;g__;s__	0.04132	0.05559	88.04	0.00846	0.00565	0	0.118812	0.613861	0.920792	345	Root;k__Bacteria;p__Gemmatimonadetes;c__Gemmatimonadetes;o__Ellin5290;f__;g__;s__
667	Root;k__Bacteria;p__Proteobacteria;c__Gammaproteobacteria;o__Oceanospirillales;f__Oceanospirillaceae;g__Marinomonas;s__	0.04122	0.05546	88.1	0.00582	0.00565	0.00375	0.425743	0.70297	0.841584	667	Root;k__Bacteria;p__Proteobacteria;c__Gammaproteobacteria;o__Oceanospirillales;f__Oceanospirillaceae;g__Marinomonas;s__
725	Root;k__Bacteria;p__SAR406;c__AB16;o__Arctic96B-7;f__Sc-NB04;g__;s__	0.04116	0.05537	88.16	0.0102	0	0	0.128713	0.514851	1	725	Root;k__Bacteria;p__SAR406;c__AB16;o__Arctic96B-7;f__Sc-NB04;g__;s__
709	Root;k__Bacteria;p__Proteobacteria;c__Gammaproteobacteria;o__Vibrionales;f__Vibrionaceae;g__Photobacterium;s__	0.04113	0.05534	88.21	0	0.0114	0.00405	0.881188	0.0594059	0.227723	709	Root;k__Bacteria;p__Proteobacteria;c__Gammaproteobacteria;o__Vibrionales;f__Vibrionaceae;g__Photobacterium;s__
21	Root;k__Bacteria;p__Acidobacteria;c__Acidobacteriia;o__Acidobacteriales;f__Acidobacteriaceae;g__;s__	0.04105	0.05523	88.27	0.00434	0.0114	0	0.90099	0.178218	0.217822	21	Root;k__Bacteria;p__Acidobacteria;c__Acidobacteriia;o__Acidobacteriales;f__Acidobacteriaceae;g__;s__
296	Root;k__Bacteria;p__Firmicutes;c__Bacilli;o__Lactobacillales;f__Enterococcaceae;g__Enterococcus;s__	0.04043	0.05439	88.32	0.00834	0	0.0053	0.128713	0.663366	0.970297	296	Root;k__Bacteria;p__Firmicutes;c__Bacilli;o__Lactobacillales;f__Enterococcaceae;g__Enterococcus;s__
132	Root;k__Bacteria;p__Bacteroidetes;c__Flavobacteriia;o__Flavobacteriales;f__Flavobacteriaceae;g__Aquimarina;s__	0.04014	0.05401	88.37	0	0	0.0109	0.00990099	1	0.277228	132	Root;k__Bacteria;p__Bacteroidetes;c__Flavobacteriia;o__Flavobacteriales;f__Flavobacteriaceae;g__Aquimarina;s__
14	Root;k__Bacteria;p__Acidobacteria;c__AT-s54;o__;f__;g__;s__	0.03992	0.0537	88.43	0	0.0138	0	1	0.019802	0.0693069	14	Root;k__Bacteria;p__Acidobacteria;c__AT-s54;o__;f__;g__;s__
140	Root;k__Bacteria;p__Bacteroidetes;c__Flavobacteriia;o__Flavobacteriales;f__Flavobacteriaceae;g__Croceimarina;s__litoralis	0.03992	0.0537	88.48	0	0.0138	0	1	0.019802	0.0693069	140	Root;k__Bacteria;p__Bacteroidetes;c__Flavobacteriia;o__Flavobacteriales;f__Flavobacteriaceae;g__Croceimarina;s__litoralis
717	Root;k__Bacteria;p__Proteobacteria;c__Gammaproteobacteria;o__Xanthomonadales;f__Xanthomonadaceae;g__Wohlfahrtiimonas;s__	0.03975	0.05348	88.54	0	0	0.0107	0.00990099	1	0.237624	717	Root;k__Bacteria;p__Proteobacteria;c__Gammaproteobacteria;o__Xanthomonadales;f__Xanthomonadaceae;g__Wohlfahrtiimonas;s__
204	Root;k__Bacteria;p__Bacteroidetes;c__[Saprospirae];o__[Saprospirales];f__Saprospiraceae;g__Lewinella;s__cohaerens	0.03971	0.05343	88.59	0	0.0137	0	1	0.019802	0.0693069	204	Root;k__Bacteria;p__Bacteroidetes;c__[Saprospirae];o__[Saprospirales];f__Saprospiraceae;g__Lewinella;s__cohaerens
521	Root;k__Bacteria;p__Proteobacteria;c__Betaproteobacteria;o__SC-I-84;f__;g__;s__	0.03971	0.05343	88.7	0	0.0137	0	1	0.019802	0.0693069	521	Root;k__Bacteria;p__Proteobacteria;c__Betaproteobacteria;o__SC-I-84;f__;g__;s__
752	Root;k__Bacteria;p__Verrucomicrobia;c__Verruco-5;o__SS1-B-03-39;f__;g__;s__	0.03971	0.05343	88.64	0	0.0137	0	1	0.019802	0.0693069	752	Root;k__Bacteria;p__Verrucomicrobia;c__Verruco-5;o__SS1-B-03-39;f__;g__;s__
273	Root;k__Bacteria;p__Cyanobacteria;c__Oscillatoriophycideae;o__Oscillatoriales;f__Phormidiaceae;g__;s__	0.03957	0.05324	88.75	0	0.00955	0.00375	0.633663	0.405941	0.29703	273	Root;k__Bacteria;p__Cyanobacteria;c__Oscillatoriophycideae;o__Oscillatoriales;f__Phormidiaceae;g__;s__
573	Root;k__Bacteria;p__Proteobacteria;c__Deltaproteobacteria;o__Syntrophobacterales;f__Syntrophobacteraceae;g__Syntrophobacter;s__	0.03932	0.05291	88.85	0	0.00574	0.0079	0.019802	0.80198	0.366337	573	Root;k__Bacteria;p__Proteobacteria;c__Deltaproteobacteria;o__Syntrophobacterales;f__Syntrophobacteraceae;g__Syntrophobacter;s__
596	Root;k__Bacteria;p__Proteobacteria;c__Gammaproteobacteria;o__Alteromonadales;f__Alteromonadaceae;g__Marinimicrobium;s__	0.03932	0.05291	88.8	0	0.00574	0.0079	0.019802	0.80198	0.366337	596	Root;k__Bacteria;p__Proteobacteria;c__Gammaproteobacteria;o__Alteromonadales;f__Alteromonadaceae;g__Marinimicrobium;s__
265	Root;k__Bacteria;p__Cyanobacteria;c__Nostocophycideae;o__Nostocales;f__Nostocaceae;g__Cylindrospermopsis;s__raciborskii	0.03898	0.05245	88.91	0.00412	0	0.00915	0.0693069	0.980198	0.50495	265	Root;k__Bacteria;p__Cyanobacteria;c__Nostocophycideae;o__Nostocales;f__Nostocaceae;g__Cylindrospermopsis;s__raciborskii
157	Root;k__Bacteria;p__Bacteroidetes;c__Flavobacteriia;o__Flavobacteriales;f__Flavobacteriaceae;g__Maribacter;s__	0.03893	0.05238	88.96	0	0	0.0108	0.019802	1	0.188119	157	Root;k__Bacteria;p__Bacteroidetes;c__Flavobacteriia;o__Flavobacteriales;f__Flavobacteriaceae;g__Maribacter;s__
431	Root;k__Bacteria;p__Proteobacteria;c__Alphaproteobacteria;o__Rhizobiales;f__Rhizobiaceae;g__Rhizobium;s__leguminosarum	0.03893	0.05238	89.01	0	0.00565	0.0079	0.0594059	0.80198	0.435644	431	Root;k__Bacteria;p__Proteobacteria;c__Alphaproteobacteria;o__Rhizobiales;f__Rhizobiaceae;g__Rhizobium;s__leguminosarum
90	Root;k__Bacteria;p__Bacteroidetes;c__Bacteroidia;o__Bacteroidales;f__GZKB119;g__;s__	0.03888	0.05231	89.12	0	0	0.0107	0.00990099	1	0.207921	90	Root;k__Bacteria;p__Bacteroidetes;c__Bacteroidia;o__Bacteroidales;f__GZKB119;g__;s__
208	Root;k__Bacteria;p__Bacteroidetes;c__[Saprospirae];o__[Saprospirales];f__Saprospiraceae;g__Saprospira;s__	0.03888	0.05231	89.06	0	0	0.0107	0.00990099	1	0.207921	208	Root;k__Bacteria;p__Bacteroidetes;c__[Saprospirae];o__[Saprospirales];f__Saprospiraceae;g__Saprospira;s__
599	Root;k__Bacteria;p__Proteobacteria;c__Gammaproteobacteria;o__Alteromonadales;f__Alteromonadaceae;g__Spongiibacter;s__	0.03852	0.05182	89.17	0.00412	0.00675	0.00375	0.485149	0.663366	0.70297	599	Root;k__Bacteria;p__Proteobacteria;c__Gammaproteobacteria;o__Alteromonadales;f__Alteromonadaceae;g__Spongiibacter;s__
101	Root;k__Bacteria;p__Bacteroidetes;c__Cytophagia;o__Cytophagales;f__Cytophagaceae;g__Adhaeribacter;s__	0.03835	0.05159	89.22	0	0.00574	0.0078	0.0693069	0.841584	0.306931	101	Root;k__Bacteria;p__Bacteroidetes;c__Cytophagia;o__Cytophagales;f__Cytophagaceae;g__Adhaeribacter;s__
220	Root;k__Bacteria;p__Chlorobi;c__OPB56;o__;f__;g__;s__	0.03829	0.05152	89.27	0	0.00979	0.00375	0.722772	0.39604	0.277228	220	Root;k__Bacteria;p__Chlorobi;c__OPB56;o__;f__;g__;s__
85	Root;k__Bacteria;p__Armatimonadetes;c__[Fimbriimonadia];o__[Fimbriimonadales];f__;g__;s__	0.03824	0.05145	89.32	0.00943	0	0	0.405941	0.693069	1	85	Root;k__Bacteria;p__Armatimonadetes;c__[Fimbriimonadia];o__[Fimbriimonadales];f__;g__;s__
46	Root;k__Bacteria;p__Actinobacteria;c__Acidimicrobiia;o__Acidimicrobiales;f__Iamiaceae;g__Iamia;s__	0.0377	0.05072	89.37	0	0.0125	0	1	0.039604	0.0792079	46	Root;k__Bacteria;p__Actinobacteria;c__Acidimicrobiia;o__Acidimicrobiales;f__Iamiaceae;g__Iamia;s__
350	Root;k__Bacteria;p__Lentisphaerae;c__[Lentisphaeria];o__Lentisphaerales;f__;g__;s__	0.0377	0.05072	89.58	0	0.0125	0	1	0.039604	0.0792079	350	Root;k__Bacteria;p__Lentisphaerae;c__[Lentisphaeria];o__Lentisphaerales;f__;g__;s__
373	Root;k__Bacteria;p__Planctomycetes;c__BD7-11;o__;f__;g__;s__	0.0377	0.05072	89.53	0	0.0125	0	1	0.039604	0.0792079	373	Root;k__Bacteria;p__Planctomycetes;c__BD7-11;o__;f__;g__;s__
426	Root;k__Bacteria;p__Proteobacteria;c__Alphaproteobacteria;o__Rhizobiales;f__Methylobacteriaceae;g__Methylobacterium;s__	0.0377	0.05072	89.48	0	0.0125	0	1	0.039604	0.0792079	426	Root;k__Bacteria;p__Proteobacteria;c__Alphaproteobacteria;o__Rhizobiales;f__Methylobacteriaceae;g__Methylobacterium;s__
437	Root;k__Bacteria;p__Proteobacteria;c__Alphaproteobacteria;o__Rhodobacterales;f__Hyphomonadaceae;g__Hirschia;s__	0.0377	0.05072	89.42	0	0.0125	0	1	0.039604	0.0792079	437	Root;k__Bacteria;p__Proteobacteria;c__Alphaproteobacteria;o__Rhodobacterales;f__Hyphomonadaceae;g__Hirschia;s__
585	Root;k__Bacteria;p__Proteobacteria;c__Gammaproteobacteria;o__Alteromonadales;f__125ds10;g__;s__	0.0377	0.05072	89.73	0	0.0125	0	1	0.039604	0.0792079	585	Root;k__Bacteria;p__Proteobacteria;c__Gammaproteobacteria;o__Alteromonadales;f__125ds10;g__;s__
628	Root;k__Bacteria;p__Proteobacteria;c__Gammaproteobacteria;o__Chromatiales;f__Ectothiorhodospiraceae;g__Thioalkalivibrio;s__denitrificans	0.0377	0.05072	89.68	0	0.0125	0	1	0.039604	0.0792079	628	Root;k__Bacteria;p__Proteobacteria;c__Gammaproteobacteria;o__Chromatiales;f__Ectothiorhodospiraceae;g__Thioalkalivibrio;s__denitrificans
653	Root;k__Bacteria;p__Proteobacteria;c__Gammaproteobacteria;o__Methylococcales;f__Methylococcaceae;g__;s__	0.0377	0.05072	89.63	0	0.0125	0	1	0.039604	0.0792079	653	Root;k__Bacteria;p__Proteobacteria;c__Gammaproteobacteria;o__Methylococcales;f__Methylococcaceae;g__;s__
698	Root;k__Bacteria;p__Proteobacteria;c__Gammaproteobacteria;o__Thiotrichales;f__Thiotrichaceae;g__Thioploca;s__	0.0377	0.05072	89.83	0	0.0125	0	1	0.039604	0.0792079	698	Root;k__Bacteria;p__Proteobacteria;c__Gammaproteobacteria;o__Thiotrichales;f__Thiotrichaceae;g__Thioploca;s__
737	Root;k__Bacteria;p__TM7;c__TM7-1;o__;f__;g__;s__	0.0377	0.05072	89.78	0	0.0125	0	1	0.039604	0.0792079	737	Root;k__Bacteria;p__TM7;c__TM7-1;o__;f__;g__;s__
23	Root;k__Bacteria;p__Acidobacteria;c__Acidobacteriia;o__Acidobacteriales;f__Koribacteraceae;g__CandidatusKoribacter;s__	0.03756	0.05053	89.88	0.00922	0	0	0.138614	0.39604	1	23	Root;k__Bacteria;p__Acidobacteria;c__Acidobacteriia;o__Acidobacteriales;f__Koribacteraceae;g__CandidatusKoribacter;s__
39	Root;k__Bacteria;p__Acidobacteria;c__iii1-8;o__DS-18;f__;g__;s__	0.03756	0.05053	89.98	0.00922	0	0	0.138614	0.39604	1	39	Root;k__Bacteria;p__Acidobacteria;c__iii1-8;o__DS-18;f__;g__;s__
67	Root;k__Bacteria;p__Actinobacteria;c__Actinobacteria;o__Actinomycetales;f__Nocardioidaceae;g__Aeromicrobium;s__	0.03756	0.05053	90.03	0.00922	0	0	0.138614	0.39604	1	67	Root;k__Bacteria;p__Actinobacteria;c__Actinobacteria;o__Actinomycetales;f__Nocardioidaceae;g__Aeromicrobium;s__
361	Root;k__Bacteria;p__Nitrospirae;c__Nitrospira;o__Nitrospirales;f__[Thermodesulfovibrionaceae];g__;s__	0.03756	0.05053	89.93	0.00922	0	0	0.138614	0.39604	1	361	Root;k__Bacteria;p__Nitrospirae;c__Nitrospira;o__Nitrospirales;f__[Thermodesulfovibrionaceae];g__;s__
769	Root;k__Bacteria;p__WS2;c__SHA-109;o__;f__;g__;s__	0.03726	0.05013	90.08	0.0091	0	0	0.128713	0.386139	1	769	Root;k__Bacteria;p__WS2;c__SHA-109;o__;f__;g__;s__
9	Root;k__Archaea;p__[Parvarchaeota];c__[Parvarchaea];o__WCHD3-30;f__;g__;s__	0.03721	0.05006	90.38	0	0.0124	0	1	0.029703	0.0594059	9	Root;k__Archaea;p__[Parvarchaeota];c__[Parvarchaea];o__WCHD3-30;f__;g__;s__
99	Root;k__Bacteria;p__Bacteroidetes;c__Cytophagia;o__Cytophagales;f__Cyclobacteriaceae;g__;s__	0.03721	0.05006	90.23	0	0.0124	0	1	0.029703	0.0594059	99	Root;k__Bacteria;p__Bacteroidetes;c__Cytophagia;o__Cytophagales;f__Cyclobacteriaceae;g__;s__
215	Root;k__Bacteria;p__Chlamydiae;c__Chlamydiia;o__Chlamydiales;f__Simkaniaceae;g__;s__	0.03721	0.05006	90.18	0	0.0124	0	1	0.029703	0.0594059	215	Root;k__Bacteria;p__Chlamydiae;c__Chlamydiia;o__Chlamydiales;f__Simkaniaceae;g__;s__
448	Root;k__Bacteria;p__Proteobacteria;c__Alphaproteobacteria;o__Rhodobacterales;f__Rhodobacteraceae;g__Oceanicola;s__granulosus	0.03721	0.05006	90.13	0	0.0124	0	1	0.029703	0.0594059	448	Root;k__Bacteria;p__Proteobacteria;c__Alphaproteobacteria;o__Rhodobacterales;f__Rhodobacteraceae;g__Oceanicola;s__granulosus
540	Root;k__Bacteria;p__Proteobacteria;c__Deltaproteobacteria;o__Desulfuromonadales;f__;g__;s__	0.03721	0.05006	90.43	0	0.0124	0	1	0.029703	0.0594059	540	Root;k__Bacteria;p__Proteobacteria;c__Deltaproteobacteria;o__Desulfuromonadales;f__;g__;s__
626	Root;k__Bacteria;p__Proteobacteria;c__Gammaproteobacteria;o__Chromatiales;f__Ectothiorhodospiraceae;g__Halorhodospira;s__	0.03721	0.05006	90.33	0	0.0124	0	1	0.029703	0.0594059	626	Root;k__Bacteria;p__Proteobacteria;c__Gammaproteobacteria;o__Chromatiales;f__Ectothiorhodospiraceae;g__Halorhodospira;s__
736	Root;k__Bacteria;p__TM7;c__;o__;f__;g__;s__	0.03721	0.05006	90.28	0	0.0124	0	1	0.029703	0.0594059	736	Root;k__Bacteria;p__TM7;c__;o__;f__;g__;s__
25	Root;k__Bacteria;p__Acidobacteria;c__DA052;o__Ellin6513;f__;g__;s__	0.03695	0.04972	90.48	0.009	0	0	0.118812	0.39604	1	25	Root;k__Bacteria;p__Acidobacteria;c__DA052;o__Ellin6513;f__;g__;s__
369	Root;k__Bacteria;p__OP8;c__OP8_1;o__HMMVPog-54;f__;g__;s__	0.0363	0.04883	90.53	0.00434	0.00812	0	0.752475	0.50495	0.435644	369	Root;k__Bacteria;p__OP8;c__OP8_1;o__HMMVPog-54;f__;g__;s__
523	Root;k__Bacteria;p__Proteobacteria;c__Deltaproteobacteria;o__BPC076;f__;g__;s__	0.03609	0.04856	90.58	0.00422	0.00812	0	0.841584	0.415842	0.39604	523	Root;k__Bacteria;p__Proteobacteria;c__Deltaproteobacteria;o__BPC076;f__;g__;s__
222	Root;k__Bacteria;p__Chloroflexi;c__;o__;f__;g__;s__	0.03609	0.04855	90.63	0.00434	0	0.0076	0.0891089	0.940594	0.554455	222	Root;k__Bacteria;p__Chloroflexi;c__;o__;f__;g__;s__
481	Root;k__Bacteria;p__Proteobacteria;c__Alphaproteobacteria;o__Rickettsiales;f__mitochondria;g__;s__	0.03541	0.04764	90.68	0	0	0.00958	0.00990099	1	0.217822	481	Root;k__Bacteria;p__Proteobacteria;c__Alphaproteobacteria;o__Rickettsiales;f__mitochondria;g__;s__
566	Root;k__Bacteria;p__Proteobacteria;c__Deltaproteobacteria;o__Sva0853;f__JTB36;g__;s__	0.03526	0.04744	90.72	0.00488	0.00675	0	0.693069	0.455446	0.712871	566	Root;k__Bacteria;p__Proteobacteria;c__Deltaproteobacteria;o__Sva0853;f__JTB36;g__;s__
726	Root;k__Bacteria;p__SBR1093;c__;o__;f__;g__;s__	0.03524	0.04742	90.77	0.00412	0.008	0	0.653465	0.524752	0.475248	726	Root;k__Bacteria;p__SBR1093;c__;o__;f__;g__;s__
169	Root;k__Bacteria;p__Bacteroidetes;c__Flavobacteriia;o__Flavobacteriales;f__Flavobacteriaceae;g__Psychroserpens;s__	0.035	0.04709	90.87	0	0.00675	0.0053	0.455446	0.544554	0.326733	169	Root;k__Bacteria;p__Bacteroidetes;c__Flavobacteriia;o__Flavobacteriales;f__Flavobacteriaceae;g__Psychroserpens;s__
264	Root;k__Bacteria;p__Cyanobacteria;c__Nostocophycideae;o__;f__;g__;s__	0.035	0.04709	90.91	0	0.00675	0.0053	0.455446	0.544554	0.326733	264	Root;k__Bacteria;p__Cyanobacteria;c__Nostocophycideae;o__;f__;g__;s__
589	Root;k__Bacteria;p__Proteobacteria;c__Gammaproteobacteria;o__Alteromonadales;f__Alteromonadaceae;g__Alteromonas;s__	0.035	0.04709	90.82	0	0.00675	0.0053	0.455446	0.544554	0.326733	589	Root;k__Bacteria;p__Proteobacteria;c__Gammaproteobacteria;o__Alteromonadales;f__Alteromonadaceae;g__Alteromonas;s__
213	Root;k__Bacteria;p__Chlamydiae;c__Chlamydiia;o__Chlamydiales;f__Parachlamydiaceae;g__Parachlamydia;s__acanthamoebae	0.0345	0.04642	90.96	0.00856	0	0	0.0990099	0.356436	1	213	Root;k__Bacteria;p__Chlamydiae;c__Chlamydiia;o__Chlamydiales;f__Parachlamydiaceae;g__Parachlamydia;s__acanthamoebae
738	Root;k__Bacteria;p__TM7;c__TM7-3;o__;f__;g__;s__	0.0345	0.04642	91.01	0.00856	0	0	0.0990099	0.356436	1	738	Root;k__Bacteria;p__TM7;c__TM7-3;o__;f__;g__;s__
254	Root;k__Bacteria;p__Cyanobacteria;c__Chloroplast;o__Chlorophyta;f__Mamiellaceae;g__;s__	0.0342	0.04601	91.05	0	0	0.00948	0.019802	1	0.138614	254	Root;k__Bacteria;p__Cyanobacteria;c__Chloroplast;o__Chlorophyta;f__Mamiellaceae;g__;s__
316	Root;k__Bacteria;p__Firmicutes;c__Clostridia;o__Clostridiales;f__Veillonellaceae;g__;s__	0.0342	0.04601	91.1	0.00846	0	0	0.128713	0.386139	1	316	Root;k__Bacteria;p__Firmicutes;c__Clostridia;o__Clostridiales;f__Veillonellaceae;g__;s__
691	Root;k__Bacteria;p__Proteobacteria;c__Gammaproteobacteria;o__Thiotrichales;f__Piscirickettsiaceae;g__Methylophaga;s__	0.0342	0.04601	91.19	0.00846	0	0	0.128713	0.386139	1	691	Root;k__Bacteria;p__Proteobacteria;c__Gammaproteobacteria;o__Thiotrichales;f__Piscirickettsiaceae;g__Methylophaga;s__
739	Root;k__Bacteria;p__TM7;c__TM7-3;o__EW055;f__;g__;s__	0.0342	0.04601	91.14	0.00846	0	0	0.128713	0.386139	1	739	Root;k__Bacteria;p__TM7;c__TM7-3;o__EW055;f__;g__;s__
78	Root;k__Bacteria;p__Actinobacteria;c__Rubrobacteria;o__Rubrobacterales;f__Rubrobacteraceae;g__Rubrobacter;s__	0.0339	0.04561	91.24	0.00834	0	0	0.0792079	0.386139	1	78	Root;k__Bacteria;p__Actinobacteria;c__Rubrobacteria;o__Rubrobacterales;f__Rubrobacteraceae;g__Rubrobacter;s__
305	Root;k__Bacteria;p__Firmicutes;c__Clostridia;o__Clostridiales;f__Clostridiaceae;g__Clostridium;s__perfringens	0.03379	0.04546	91.33	0	0.00812	0.00375	0.782178	0.485149	0.326733	305	Root;k__Bacteria;p__Firmicutes;c__Clostridia;o__Clostridiales;f__Clostridiaceae;g__Clostridium;s__perfringens
482	Root;k__Bacteria;p__Proteobacteria;c__Alphaproteobacteria;o__Rickettsiales;f__mitochondria;g__Thalassiosira;s__pseudonana	0.03379	0.04546	91.28	0	0.00812	0.00375	0.782178	0.485149	0.326733	482	Root;k__Bacteria;p__Proteobacteria;c__Alphaproteobacteria;o__Rickettsiales;f__mitochondria;g__Thalassiosira;s__pseudonana
127	Root;k__Bacteria;p__Bacteroidetes;c__Flavobacteriia;o__Flavobacteriales;f__Cryomorphaceae;g__Owenweeksia;s__	0.03348	0.04504	91.37	0	0.0115	0	1	0.049505	0.188119	127	Root;k__Bacteria;p__Bacteroidetes;c__Flavobacteriia;o__Flavobacteriales;f__Cryomorphaceae;g__Owenweeksia;s__
256	Root;k__Bacteria;p__Cyanobacteria;c__Chloroplast;o__Chlorophyta;f__Mamiellaceae;g__Micromonas;s__pusilla	0.03348	0.04504	91.51	0	0	0.00935	0.019802	1	0.108911	256	Root;k__Bacteria;p__Cyanobacteria;c__Chloroplast;o__Chlorophyta;f__Mamiellaceae;g__Micromonas;s__pusilla
436	Root;k__Bacteria;p__Proteobacteria;c__Alphaproteobacteria;o__Rhodobacterales;f__Hyphomonadaceae;g__Hellea;s__balneolensis	0.03348	0.04504	91.42	0	0	0.00935	0.019802	1	0.108911	436	Root;k__Bacteria;p__Proteobacteria;c__Alphaproteobacteria;o__Rhodobacterales;f__Hyphomonadaceae;g__Hellea;s__balneolensis
663	Root;k__Bacteria;p__Proteobacteria;c__Gammaproteobacteria;o__Oceanospirillales;f__Halomonadaceae;g__Halomonas;s__	0.03348	0.04504	91.46	0	0	0.00935	0.019802	1	0.108911	663	Root;k__Bacteria;p__Proteobacteria;c__Gammaproteobacteria;o__Oceanospirillales;f__Halomonadaceae;g__Halomonas;s__
95	Root;k__Bacteria;p__Bacteroidetes;c__Bacteroidia;o__Bacteroidales;f__Rikenellaceae;g__Blvii28;s__	0.03344	0.04499	91.55	0	0	0.00919	0.00990099	1	0.217822	95	Root;k__Bacteria;p__Bacteroidetes;c__Bacteroidia;o__Bacteroidales;f__Rikenellaceae;g__Blvii28;s__
355	Root;k__Bacteria;p__NKB19;c__;o__;f__;g__;s__	0.03328	0.04478	91.6	0.00434	0.00675	0	0.722772	0.544554	0.653465	355	Root;k__Bacteria;p__NKB19;c__;o__;f__;g__;s__
107	Root;k__Bacteria;p__Bacteroidetes;c__Cytophagia;o__Cytophagales;f__Cytophagaceae;g__Spirosoma;s__	0.03298	0.04437	91.73	0	0.0114	0	1	0.019802	0.0693069	107	Root;k__Bacteria;p__Bacteroidetes;c__Cytophagia;o__Cytophagales;f__Cytophagaceae;g__Spirosoma;s__
110	Root;k__Bacteria;p__Bacteroidetes;c__Cytophagia;o__Cytophagales;f__Flammeovirgaceae;g__Fulvivirga;s__	0.03298	0.04437	91.68	0	0.0114	0	1	0.019802	0.0693069	110	Root;k__Bacteria;p__Bacteroidetes;c__Cytophagia;o__Cytophagales;f__Flammeovirgaceae;g__Fulvivirga;s__
142	Root;k__Bacteria;p__Bacteroidetes;c__Flavobacteriia;o__Flavobacteriales;f__Flavobacteriaceae;g__Flavobacterium;s__columnare	0.03298	0.04437	92	0	0.0114	0	1	0.019802	0.0693069	142	Root;k__Bacteria;p__Bacteroidetes;c__Flavobacteriia;o__Flavobacteriales;f__Flavobacteriaceae;g__Flavobacterium;s__columnare
185	Root;k__Bacteria;p__Bacteroidetes;c__Flavobacteriia;o__Flavobacteriales;f__[Weeksellaceae];g__Cloacibacterium;s__	0.03298	0.04437	91.86	0	0.0114	0	1	0.019802	0.0693069	185	Root;k__Bacteria;p__Bacteroidetes;c__Flavobacteriia;o__Flavobacteriales;f__[Weeksellaceae];g__Cloacibacterium;s__
209	Root;k__Bacteria;p__Caldithrix;c__Caldithrixae;o__Caldithrixales;f__Caldithrixaceae;g__;s__	0.03298	0.04437	91.77	0	0.0114	0	1	0.019802	0.0693069	209	Root;k__Bacteria;p__Caldithrix;c__Caldithrixae;o__Caldithrixales;f__Caldithrixaceae;g__;s__
272	Root;k__Bacteria;p__Cyanobacteria;c__Oscillatoriophycideae;o__Chroococcales;f__Xenococcaceae;g__Xenococcus;s__	0.03298	0.04437	92.08	0	0.0114	0	1	0.019802	0.0693069	272	Root;k__Bacteria;p__Cyanobacteria;c__Oscillatoriophycideae;o__Chroococcales;f__Xenococcaceae;g__Xenococcus;s__
327	Root;k__Bacteria;p__Fusobacteria;c__Fusobacteriia;o__Fusobacteriales;f__Fusobacteriaceae;g__Fusobacterium;s__	0.03298	0.04437	91.91	0	0.0114	0	1	0.019802	0.0693069	327	Root;k__Bacteria;p__Fusobacteria;c__Fusobacteriia;o__Fusobacteriales;f__Fusobacteriaceae;g__Fusobacterium;s__
403	Root;k__Bacteria;p__Proteobacteria;c__Alphaproteobacteria;o__Caulobacterales;f__Caulobacteraceae;g__Asticcacaulis;s__	0.03298	0.04437	91.82	0	0.0114	0	1	0.019802	0.0693069	403	Root;k__Bacteria;p__Proteobacteria;c__Alphaproteobacteria;o__Caulobacterales;f__Caulobacteraceae;g__Asticcacaulis;s__
447	Root;k__Bacteria;p__Proteobacteria;c__Alphaproteobacteria;o__Rhodobacterales;f__Rhodobacteraceae;g__Marivita;s__	0.03298	0.04437	91.64	0	0.0114	0	1	0.019802	0.0693069	447	Root;k__Bacteria;p__Proteobacteria;c__Alphaproteobacteria;o__Rhodobacterales;f__Rhodobacteraceae;g__Marivita;s__
556	Root;k__Bacteria;p__Proteobacteria;c__Deltaproteobacteria;o__Myxococcales;f__Polyangiaceae;g__;s__	0.03298	0.04437	92.04	0	0.0114	0	1	0.019802	0.0693069	556	Root;k__Bacteria;p__Proteobacteria;c__Deltaproteobacteria;o__Myxococcales;f__Polyangiaceae;g__;s__
618	Root;k__Bacteria;p__Proteobacteria;c__Gammaproteobacteria;o__Alteromonadales;f__Shewanellaceae;g__Shewanella;s__benthica	0.03298	0.04437	91.95	0	0.0114	0	1	0.019802	0.0693069	618	Root;k__Bacteria;p__Proteobacteria;c__Gammaproteobacteria;o__Alteromonadales;f__Shewanellaceae;g__Shewanella;s__benthica
105	Root;k__Bacteria;p__Bacteroidetes;c__Cytophagia;o__Cytophagales;f__Cytophagaceae;g__Pontibacter;s__	0.03287	0.04422	92.13	0.00412	0.00675	0	0.623762	0.554455	0.613861	105	Root;k__Bacteria;p__Bacteroidetes;c__Cytophagia;o__Cytophagales;f__Cytophagaceae;g__Pontibacter;s__
554	Root;k__Bacteria;p__Proteobacteria;c__Deltaproteobacteria;o__Myxococcales;f__Nannocystaceae;g__Plesiocystis;s__	0.03249	0.04371	92.17	0	0.0113	0	1	0.0594059	0.188119	554	Root;k__Bacteria;p__Proteobacteria;c__Deltaproteobacteria;o__Myxococcales;f__Nannocystaceae;g__Plesiocystis;s__
507	Root;k__Bacteria;p__Proteobacteria;c__Betaproteobacteria;o__Methylophilales;f__Methylophilaceae;g__Methylotenera;s__mobilis	0.03242	0.04362	92.22	0	0.00574	0.00544	0.376238	0.554455	0.425743	507	Root;k__Bacteria;p__Proteobacteria;c__Betaproteobacteria;o__Methylophilales;f__Methylophilaceae;g__Methylotenera;s__mobilis
134	Root;k__Bacteria;p__Bacteroidetes;c__Flavobacteriia;o__Flavobacteriales;f__Flavobacteriaceae;g__Bizionia;s__	0.03224	0.04337	92.3	0	0.00675	0.00405	0.465347	0.564356	0.277228	134	Root;k__Bacteria;p__Bacteroidetes;c__Flavobacteriia;o__Flavobacteriales;f__Flavobacteriaceae;g__Bizionia;s__
466	Root;k__Bacteria;p__Proteobacteria;c__Alphaproteobacteria;o__Rhodobacterales;f__Rhodobacteraceae;g__Wenxinia;s__marina	0.03224	0.04337	92.26	0	0.00675	0.00405	0.465347	0.564356	0.277228	466	Root;k__Bacteria;p__Proteobacteria;c__Alphaproteobacteria;o__Rhodobacterales;f__Rhodobacteraceae;g__Wenxinia;s__marina
440	Root;k__Bacteria;p__Proteobacteria;c__Alphaproteobacteria;o__Rhodobacterales;f__Hyphomonadaceae;g__Maricaulis;s__	0.032	0.04305	92.35	0	0.00565	0.00544	0.39604	0.613861	0.475248	440	Root;k__Bacteria;p__Proteobacteria;c__Alphaproteobacteria;o__Rhodobacterales;f__Hyphomonadaceae;g__Maricaulis;s__
492	Root;k__Bacteria;p__Proteobacteria;c__Alphaproteobacteria;o__Sphingomonadales;f__Sphingomonadaceae;g__Sphingobium;s__	0.03125	0.04204	92.39	0.00412	0	0.00573	0.207921	0.940594	0.851485	492	Root;k__Bacteria;p__Proteobacteria;c__Alphaproteobacteria;o__Sphingomonadales;f__Sphingomonadaceae;g__Sphingobium;s__
158	Root;k__Bacteria;p__Bacteroidetes;c__Flavobacteriia;o__Flavobacteriales;f__Flavobacteriaceae;g__Mesonia;s__	0.03089	0.04156	92.51	0	0.00675	0.00375	0.554455	0.524752	0.29703	158	Root;k__Bacteria;p__Bacteroidetes;c__Flavobacteriia;o__Flavobacteriales;f__Flavobacteriaceae;g__Mesonia;s__
323	Root;k__Bacteria;p__Firmicutes;c__Clostridia;o__Natranaerobiales;f__Anaerobrancaceae;g__Dethiobacter;s__	0.03089	0.04156	92.47	0	0.00675	0.00375	0.554455	0.524752	0.29703	323	Root;k__Bacteria;p__Firmicutes;c__Clostridia;o__Natranaerobiales;f__Anaerobrancaceae;g__Dethiobacter;s__
410	Root;k__Bacteria;p__Proteobacteria;c__Alphaproteobacteria;o__Kordiimonadales;f__;g__;s__	0.03089	0.04156	92.43	0	0.00675	0.00375	0.554455	0.524752	0.29703	410	Root;k__Bacteria;p__Proteobacteria;c__Alphaproteobacteria;o__Kordiimonadales;f__;g__;s__
518	Root;k__Bacteria;p__Proteobacteria;c__Betaproteobacteria;o__Rhodocyclales;f__Rhodocyclaceae;g__Uliginosibacterium;s__	0.02965	0.03989	92.63	0	0.00955	0	1	0.0594059	0.227723	518	Root;k__Bacteria;p__Proteobacteria;c__Betaproteobacteria;o__Rhodocyclales;f__Rhodocyclaceae;g__Uliginosibacterium;s__
776	Root;k__Bacteria;p__WS3;c__PRR-12;o__wb1_H11;f__;g__;s__	0.02965	0.03989	92.59	0	0.00955	0	1	0.0594059	0.227723	776	Root;k__Bacteria;p__WS3;c__PRR-12;o__wb1_H11;f__;g__;s__
778	Root;k__Bacteria;p__[Caldithrix];c__KSB1;o__Ucn15732;f__;g__;s__	0.02965	0.03989	92.55	0	0.00955	0	1	0.0594059	0.227723	778	Root;k__Bacteria;p__[Caldithrix];c__KSB1;o__Ucn15732;f__;g__;s__
349	Root;k__Bacteria;p__LCP-89;c__SAW1_B44;o__;f__;g__;s__	0.0294	0.03956	92.67	0.00434	0.00574	0	0.663366	0.574257	0.683168	349	Root;k__Bacteria;p__LCP-89;c__SAW1_B44;o__;f__;g__;s__
278	Root;k__Bacteria;p__Cyanobacteria;c__Synechococcophycideae;o__Pseudanabaenales;f__Pseudanabaenaceae;g__Pseudanabaena;s__	0.02933	0.03947	92.71	0.00412	0	0.0053	0.138614	0.920792	0.940594	278	Root;k__Bacteria;p__Cyanobacteria;c__Synechococcophycideae;o__Pseudanabaenales;f__Pseudanabaenaceae;g__Pseudanabaena;s__
258	Root;k__Bacteria;p__Cyanobacteria;c__Chloroplast;o__Glaucocystophyceae;f__;g__;s__	0.02924	0.03934	92.79	0	0	0.0079	0.00990099	1	0.207921	258	Root;k__Bacteria;p__Cyanobacteria;c__Chloroplast;o__Glaucocystophyceae;f__;g__;s__
646	Root;k__Bacteria;p__Proteobacteria;c__Gammaproteobacteria;o__Legionellales;f__Francisellaceae;g__Francisella;s__	0.02924	0.03934	92.75	0	0	0.0079	0.00990099	1	0.207921	646	Root;k__Bacteria;p__Proteobacteria;c__Gammaproteobacteria;o__Legionellales;f__Francisellaceae;g__Francisella;s__
175	Root;k__Bacteria;p__Bacteroidetes;c__Flavobacteriia;o__Flavobacteriales;f__Flavobacteriaceae;g__Tenacibaculum;s__marinus	0.02916	0.03923	92.83	0.00422	0.00574	0	0.673267	0.475248	0.673267	175	Root;k__Bacteria;p__Bacteroidetes;c__Flavobacteriia;o__Flavobacteriales;f__Flavobacteriaceae;g__Tenacibaculum;s__marinus
681	Root;k__Bacteria;p__Proteobacteria;c__Gammaproteobacteria;o__Pseudomonadales;f__Moraxellaceae;g__Alkanindiges;s__	0.02916	0.03923	92.87	0.00422	0.00574	0	0.673267	0.475248	0.673267	681	Root;k__Bacteria;p__Proteobacteria;c__Gammaproteobacteria;o__Pseudomonadales;f__Moraxellaceae;g__Alkanindiges;s__
73	Root;k__Bacteria;p__Actinobacteria;c__Actinobacteria;o__Actinomycetales;f__Ruaniaceae;g__;s__	0.02905	0.03908	92.95	0.00434	0.00565	0	0.653465	0.584158	0.683168	73	Root;k__Bacteria;p__Actinobacteria;c__Actinobacteria;o__Actinomycetales;f__Ruaniaceae;g__;s__
76	Root;k__Bacteria;p__Actinobacteria;c__Actinobacteria;o__Actinomycetales;f__Streptomycetaceae;g__Streptomyces;s__	0.02905	0.03908	92.91	0.00434	0.00565	0	0.653465	0.584158	0.683168	76	Root;k__Bacteria;p__Actinobacteria;c__Actinobacteria;o__Actinomycetales;f__Streptomycetaceae;g__Streptomyces;s__
20	Root;k__Bacteria;p__Acidobacteria;c__Acidobacteria-6;o__iii1-15;f__mb2424;g__;s__	0.02894	0.03894	93.02	0.00412	0.00574	0	0.524752	0.564356	0.772277	20	Root;k__Bacteria;p__Acidobacteria;c__Acidobacteria-6;o__iii1-15;f__mb2424;g__;s__
694	Root;k__Bacteria;p__Proteobacteria;c__Gammaproteobacteria;o__Thiotrichales;f__Thiotrichaceae;g__Beggiatoa;s__	0.02894	0.03894	92.98	0.00412	0.00574	0	0.524752	0.564356	0.772277	694	Root;k__Bacteria;p__Proteobacteria;c__Gammaproteobacteria;o__Thiotrichales;f__Thiotrichaceae;g__Beggiatoa;s__
210	Root;k__Bacteria;p__Caldithrix;c__Caldithrixae;o__Caldithrixales;f__Caldithrixaceae;g__LCP-26;s__	0.02873	0.03866	93.06	0.00422	0.00565	0	0.633663	0.574257	0.643564	210	Root;k__Bacteria;p__Caldithrix;c__Caldithrixae;o__Caldithrixales;f__Caldithrixaceae;g__LCP-26;s__
643	Root;k__Bacteria;p__Proteobacteria;c__Gammaproteobacteria;o__Legionellales;f__Coxiellaceae;g__Aquicella;s__	0.02873	0.03866	93.1	0.00422	0.00565	0	0.633663	0.574257	0.643564	643	Root;k__Bacteria;p__Proteobacteria;c__Gammaproteobacteria;o__Legionellales;f__Coxiellaceae;g__Aquicella;s__
61	Root;k__Bacteria;p__Actinobacteria;c__Actinobacteria;o__Actinomycetales;f__Intrasporangiaceae;g__;s__	0.02852	0.03837	93.14	0.00412	0.00565	0	0.534653	0.584158	0.732673	61	Root;k__Bacteria;p__Actinobacteria;c__Actinobacteria;o__Actinomycetales;f__Intrasporangiaceae;g__;s__
70	Root;k__Bacteria;p__Actinobacteria;c__Actinobacteria;o__Actinomycetales;f__Propionibacteriaceae;g__Propionibacterium;s__acnes	0.02823	0.03799	93.22	0	0.00574	0.00405	0.524752	0.475248	0.277228	70	Root;k__Bacteria;p__Actinobacteria;c__Actinobacteria;o__Actinomycetales;f__Propionibacteriaceae;g__Propionibacterium;s__acnes
659	Root;k__Bacteria;p__Proteobacteria;c__Gammaproteobacteria;o__Oceanospirillales;f__Alcanivoracaceae;g__Alcanivorax;s__venustensis	0.02823	0.03799	93.18	0	0.00574	0.00405	0.524752	0.475248	0.277228	659	Root;k__Bacteria;p__Proteobacteria;c__Gammaproteobacteria;o__Oceanospirillales;f__Alcanivoracaceae;g__Alcanivorax;s__venustensis
382	Root;k__Bacteria;p__Planctomycetes;c__Phycisphaerae;o__MSBL9;f__;g__;s__	0.02814	0.03785	93.25	0	0.00979	0	1	0.0594059	0.188119	382	Root;k__Bacteria;p__Planctomycetes;c__Phycisphaerae;o__MSBL9;f__;g__;s__
533	Root;k__Bacteria;p__Proteobacteria;c__Deltaproteobacteria;o__Desulfobacterales;f__Desulfobacteraceae;g__Desulfospira;s__joergensenii	0.02814	0.03785	93.29	0	0.00979	0	1	0.0594059	0.188119	533	Root;k__Bacteria;p__Proteobacteria;c__Deltaproteobacteria;o__Desulfobacterales;f__Desulfobacteraceae;g__Desulfospira;s__joergensenii
160	Root;k__Bacteria;p__Bacteroidetes;c__Flavobacteriia;o__Flavobacteriales;f__Flavobacteriaceae;g__Myroides;s__	0.02803	0.03771	93.4	0	0	0.0078	0.019802	1	0.108911	160	Root;k__Bacteria;p__Bacteroidetes;c__Flavobacteriia;o__Flavobacteriales;f__Flavobacteriaceae;g__Myroides;s__
191	Root;k__Bacteria;p__Bacteroidetes;c__VC2_1_Bac22;o__;f__;g__;s__	0.02803	0.03771	93.37	0	0	0.0078	0.019802	1	0.108911	191	Root;k__Bacteria;p__Bacteroidetes;c__VC2_1_Bac22;o__;f__;g__;s__
293	Root;k__Bacteria;p__Firmicutes;c__Bacilli;o__Lactobacillales;f__Carnobacteriaceae;g__;s__	0.02803	0.03771	93.48	0	0	0.0078	0.019802	1	0.108911	293	Root;k__Bacteria;p__Firmicutes;c__Bacilli;o__Lactobacillales;f__Carnobacteriaceae;g__;s__
294	Root;k__Bacteria;p__Firmicutes;c__Bacilli;o__Lactobacillales;f__Carnobacteriaceae;g__Carnobacterium;s__	0.02803	0.03771	93.44	0	0	0.0078	0.019802	1	0.108911	294	Root;k__Bacteria;p__Firmicutes;c__Bacilli;o__Lactobacillales;f__Carnobacteriaceae;g__Carnobacterium;s__
503	Root;k__Bacteria;p__Proteobacteria;c__Betaproteobacteria;o__Hydrogenophilales;f__Hydrogenophilaceae;g__Thiobacillus;s__	0.02803	0.03771	93.33	0	0	0.0078	0.019802	1	0.108911	503	Root;k__Bacteria;p__Proteobacteria;c__Betaproteobacteria;o__Hydrogenophilales;f__Hydrogenophilaceae;g__Thiobacillus;s__
411	Root;k__Bacteria;p__Proteobacteria;c__Alphaproteobacteria;o__Kordiimonadales;f__Kordiimonadaceae;g__;s__	0.02783	0.03744	93.52	0	0.00574	0.00385	0.514851	0.425743	0.316832	411	Root;k__Bacteria;p__Proteobacteria;c__Alphaproteobacteria;o__Kordiimonadales;f__Kordiimonadaceae;g__;s__
708	Root;k__Bacteria;p__Proteobacteria;c__Gammaproteobacteria;o__Vibrionales;f__Vibrionaceae;g__Enterovibrio;s__	0.02783	0.03744	93.55	0	0.00574	0.00385	0.514851	0.425743	0.316832	708	Root;k__Bacteria;p__Proteobacteria;c__Gammaproteobacteria;o__Vibrionales;f__Vibrionaceae;g__Enterovibrio;s__
87	Root;k__Bacteria;p__Bacteroidetes;c__;o__;f__;g__;s__	0.02779	0.03739	93.63	0	0.00565	0.00405	0.50495	0.554455	0.247525	87	Root;k__Bacteria;p__Bacteroidetes;c__;o__;f__;g__;s__
460	Root;k__Bacteria;p__Proteobacteria;c__Alphaproteobacteria;o__Rhodobacterales;f__Rhodobacteraceae;g__Roseobacter;s__denitrificans	0.02779	0.03739	93.59	0	0.00565	0.00405	0.50495	0.554455	0.247525	460	Root;k__Bacteria;p__Proteobacteria;c__Alphaproteobacteria;o__Rhodobacterales;f__Rhodobacteraceae;g__Roseobacter;s__denitrificans
421	Root;k__Bacteria;p__Proteobacteria;c__Alphaproteobacteria;o__Rhizobiales;f__Hyphomicrobiaceae;g__Hyphomicrobium;s__zavarzinii	0.02749	0.03699	93.67	0	0	0.0076	0.00990099	1	0.207921	421	Root;k__Bacteria;p__Proteobacteria;c__Alphaproteobacteria;o__Rhizobiales;f__Hyphomicrobiaceae;g__Hyphomicrobium;s__zavarzinii
91	Root;k__Bacteria;p__Bacteroidetes;c__Bacteroidia;o__Bacteroidales;f__ML635J-40;g__;s__	0.02738	0.03684	93.7	0	0.00565	0.00385	0.485149	0.485149	0.376238	91	Root;k__Bacteria;p__Bacteroidetes;c__Bacteroidia;o__Bacteroidales;f__ML635J-40;g__;s__
297	Root;k__Bacteria;p__Firmicutes;c__Bacilli;o__Lactobacillales;f__Lactobacillaceae;g__Lactobacillus;s__	0.02685	0.03613	93.85	0	0.00574	0.00375	0.653465	0.485149	0.386139	297	Root;k__Bacteria;p__Firmicutes;c__Bacilli;o__Lactobacillales;f__Lactobacillaceae;g__Lactobacillus;s__
333	Root;k__Bacteria;p__GN02;c__BD1-5;o__;f__;g__;s__	0.02685	0.03613	93.81	0	0.00574	0.00375	0.653465	0.485149	0.386139	333	Root;k__Bacteria;p__GN02;c__BD1-5;o__;f__;g__;s__
484	Root;k__Bacteria;p__Proteobacteria;c__Alphaproteobacteria;o__Sphingomonadales;f__Erythrobacteraceae;g__Altererythrobacter;s__luteolus	0.02685	0.03613	93.74	0	0.00574	0.00375	0.653465	0.485149	0.386139	484	Root;k__Bacteria;p__Proteobacteria;c__Alphaproteobacteria;o__Sphingomonadales;f__Erythrobacteraceae;g__Altererythrobacter;s__luteolus
735	Root;k__Bacteria;p__TM6;c__SJA-4;o__;f__;g__;s__	0.02685	0.03613	93.78	0	0.00574	0.00375	0.653465	0.485149	0.386139	735	Root;k__Bacteria;p__TM6;c__SJA-4;o__;f__;g__;s__
180	Root;k__Bacteria;p__Bacteroidetes;c__Flavobacteriia;o__Flavobacteriales;f__Flavobacteriaceae;g__Xanthobacillum;s__maris	0.0264	0.03552	93.92	0	0.00565	0.00375	0.534653	0.524752	0.306931	180	Root;k__Bacteria;p__Bacteroidetes;c__Flavobacteriia;o__Flavobacteriales;f__Flavobacteriaceae;g__Xanthobacillum;s__maris
465	Root;k__Bacteria;p__Proteobacteria;c__Alphaproteobacteria;o__Rhodobacterales;f__Rhodobacteraceae;g__Thalassobius;s__mediterraneus	0.0264	0.03552	93.88	0	0.00565	0.00375	0.534653	0.524752	0.306931	465	Root;k__Bacteria;p__Proteobacteria;c__Alphaproteobacteria;o__Rhodobacterales;f__Rhodobacteraceae;g__Thalassobius;s__mediterraneus
650	Root;k__Bacteria;p__Proteobacteria;c__Gammaproteobacteria;o__Legionellales;f__Legionellaceae;g__Tatlockia;s__	0.0264	0.03552	93.95	0	0.00565	0.00375	0.534653	0.524752	0.306931	650	Root;k__Bacteria;p__Proteobacteria;c__Gammaproteobacteria;o__Legionellales;f__Legionellaceae;g__Tatlockia;s__
438	Root;k__Bacteria;p__Proteobacteria;c__Alphaproteobacteria;o__Rhodobacterales;f__Hyphomonadaceae;g__Hyphomonas;s__	0.02635	0.03545	93.99	0.00434	0	0.00375	0.207921	0.811881	0.881188	438	Root;k__Bacteria;p__Proteobacteria;c__Alphaproteobacteria;o__Rhodobacterales;f__Hyphomonadaceae;g__Hyphomonas;s__
242	Root;k__Bacteria;p__Chloroflexi;c__SHA-26;o__;f__;g__;s__	0.02461	0.03311	94.02	0.00614	0	0	0.455446	0.712871	1	242	Root;k__Bacteria;p__Chloroflexi;c__SHA-26;o__;f__;g__;s__
459	Root;k__Bacteria;p__Proteobacteria;c__Alphaproteobacteria;o__Rhodobacterales;f__Rhodobacteraceae;g__Rhodovulum;s__	0.02461	0.03311	94.06	0.00614	0	0	0.455446	0.712871	1	459	Root;k__Bacteria;p__Proteobacteria;c__Alphaproteobacteria;o__Rhodobacterales;f__Rhodobacteraceae;g__Rhodovulum;s__
636	Root;k__Bacteria;p__Proteobacteria;c__Gammaproteobacteria;o__Enterobacteriales;f__Enterobacteriaceae;g__Serratia;s__	0.02461	0.03311	94.09	0.00614	0	0	0.455446	0.712871	1	636	Root;k__Bacteria;p__Proteobacteria;c__Gammaproteobacteria;o__Enterobacteriales;f__Enterobacteriaceae;g__Serratia;s__
72	Root;k__Bacteria;p__Actinobacteria;c__Actinobacteria;o__Actinomycetales;f__Pseudonocardiaceae;g__Pseudonocardia;s__	0.02419	0.03254	94.15	0.00597	0	0	0.405941	0.693069	1	72	Root;k__Bacteria;p__Actinobacteria;c__Actinobacteria;o__Actinomycetales;f__Pseudonocardiaceae;g__Pseudonocardia;s__
109	Root;k__Bacteria;p__Bacteroidetes;c__Cytophagia;o__Cytophagales;f__Flammeovirgaceae;g__Flexithrix;s__	0.02419	0.03254	94.12	0.00597	0	0	0.405941	0.693069	1	109	Root;k__Bacteria;p__Bacteroidetes;c__Cytophagia;o__Cytophagales;f__Flammeovirgaceae;g__Flexithrix;s__
329	Root;k__Bacteria;p__Fusobacteria;c__Fusobacteriia;o__Fusobacteriales;f__Fusobacteriaceae;g__Psychrilyobacter;s__	0.02367	0.03185	94.28	0	0.00812	0	1	0.049505	0.188119	329	Root;k__Bacteria;p__Fusobacteria;c__Fusobacteriia;o__Fusobacteriales;f__Fusobacteriaceae;g__Psychrilyobacter;s__
397	Root;k__Bacteria;p__Planctomycetes;c__vadinHA49;o__;f__;g__;s__	0.02367	0.03185	94.22	0	0.00812	0	1	0.049505	0.188119	397	Root;k__Bacteria;p__Planctomycetes;c__vadinHA49;o__;f__;g__;s__
529	Root;k__Bacteria;p__Proteobacteria;c__Deltaproteobacteria;o__Desulfobacterales;f__Desulfobacteraceae;g__Desulfobacter;s__	0.02367	0.03185	94.38	0	0.00812	0	1	0.049505	0.188119	529	Root;k__Bacteria;p__Proteobacteria;c__Deltaproteobacteria;o__Desulfobacterales;f__Desulfobacteraceae;g__Desulfobacter;s__
532	Root;k__Bacteria;p__Proteobacteria;c__Deltaproteobacteria;o__Desulfobacterales;f__Desulfobacteraceae;g__Desulfosarcina;s__	0.02367	0.03185	94.35	0	0.00812	0	1	0.049505	0.188119	532	Root;k__Bacteria;p__Proteobacteria;c__Deltaproteobacteria;o__Desulfobacterales;f__Desulfobacteraceae;g__Desulfosarcina;s__
547	Root;k__Bacteria;p__Proteobacteria;c__Deltaproteobacteria;o__MIZ46;f__;g__;s__	0.02367	0.03185	94.31	0	0.00812	0	1	0.049505	0.188119	547	Root;k__Bacteria;p__Proteobacteria;c__Deltaproteobacteria;o__MIZ46;f__;g__;s__
665	Root;k__Bacteria;p__Proteobacteria;c__Gammaproteobacteria;o__Oceanospirillales;f__Oceanospirillaceae;g__Amphritea;s__	0.02367	0.03185	94.25	0	0.00812	0	1	0.049505	0.188119	665	Root;k__Bacteria;p__Proteobacteria;c__Gammaproteobacteria;o__Oceanospirillales;f__Oceanospirillaceae;g__Amphritea;s__
764	Root;k__Bacteria;p__Verrucomicrobia;c__[Methylacidiphilae];o__Methylacidiphilales;f__LD19;g__;s__	0.02367	0.03185	94.19	0	0.00812	0	1	0.049505	0.188119	764	Root;k__Bacteria;p__Verrucomicrobia;c__[Methylacidiphilae];o__Methylacidiphilales;f__LD19;g__;s__
102	Root;k__Bacteria;p__Bacteroidetes;c__Cytophagia;o__Cytophagales;f__Cytophagaceae;g__Cytophaga;s__	0.02297	0.03091	94.44	0	0.008	0	1	0.0594059	0.188119	102	Root;k__Bacteria;p__Bacteroidetes;c__Cytophagia;o__Cytophagales;f__Cytophagaceae;g__Cytophaga;s__
167	Root;k__Bacteria;p__Bacteroidetes;c__Flavobacteriia;o__Flavobacteriales;f__Flavobacteriaceae;g__Pseudozobellia;s__thermophila	0.02297	0.03091	94.56	0	0.008	0	1	0.0594059	0.188119	167	Root;k__Bacteria;p__Bacteroidetes;c__Flavobacteriia;o__Flavobacteriales;f__Flavobacteriaceae;g__Pseudozobellia;s__thermophila
307	Root;k__Bacteria;p__Firmicutes;c__Clostridia;o__Clostridiales;f__Lachnospiraceae;g__;s__	0.02297	0.03091	94.66	0	0.008	0	1	0.0594059	0.188119	307	Root;k__Bacteria;p__Firmicutes;c__Clostridia;o__Clostridiales;f__Lachnospiraceae;g__;s__
497	Root;k__Bacteria;p__Proteobacteria;c__Betaproteobacteria;o__Burkholderiales;f__Alcaligenaceae;g__;s__	0.02297	0.03091	94.41	0	0.008	0	1	0.0594059	0.188119	497	Root;k__Bacteria;p__Proteobacteria;c__Betaproteobacteria;o__Burkholderiales;f__Alcaligenaceae;g__;s__
669	Root;k__Bacteria;p__Proteobacteria;c__Gammaproteobacteria;o__Oceanospirillales;f__Oceanospirillaceae;g__Oleibacter;s__	0.02297	0.03091	94.59	0	0.008	0	1	0.0594059	0.188119	669	Root;k__Bacteria;p__Proteobacteria;c__Gammaproteobacteria;o__Oceanospirillales;f__Oceanospirillaceae;g__Oleibacter;s__
693	Root;k__Bacteria;p__Proteobacteria;c__Gammaproteobacteria;o__Thiotrichales;f__Thiotrichaceae;g__B46;s__	0.02297	0.03091	94.53	0	0.008	0	1	0.0594059	0.188119	693	Root;k__Bacteria;p__Proteobacteria;c__Gammaproteobacteria;o__Thiotrichales;f__Thiotrichaceae;g__B46;s__
730	Root;k__Bacteria;p__Spirochaetes;c__MVP-15;o__;f__;g__;s__	0.02297	0.03091	94.62	0	0.008	0	1	0.0594059	0.188119	730	Root;k__Bacteria;p__Spirochaetes;c__MVP-15;o__;f__;g__;s__
761	Root;k__Bacteria;p__Verrucomicrobia;c__Verrucomicrobiae;o__Verrucomicrobiales;f__Verrucomicrobiaceae;g__Persicirhabdus;s__sediminis	0.02297	0.03091	94.5	0	0.008	0	1	0.0594059	0.188119	761	Root;k__Bacteria;p__Verrucomicrobia;c__Verrucomicrobiae;o__Verrucomicrobiales;f__Verrucomicrobiaceae;g__Persicirhabdus;s__sediminis
771	Root;k__Bacteria;p__WS3;c__PRR-12;o__GN03;f__;g__;s__	0.02297	0.03091	94.47	0	0.008	0	1	0.0594059	0.188119	771	Root;k__Bacteria;p__WS3;c__PRR-12;o__GN03;f__;g__;s__
723	Root;k__Bacteria;p__SAR406;c__AB16;o__Arctic96B-7;f__A714017;g__SGSH944;s__	0.02106	0.02833	94.68	0	0	0.00573	0.019802	1	0.564356	723	Root;k__Bacteria;p__SAR406;c__AB16;o__Arctic96B-7;f__A714017;g__SGSH944;s__
27	Root;k__Bacteria;p__Acidobacteria;c__Holophagae;o__Holophagales;f__Holophagaceae;g__;s__	0.02096	0.0282	94.88	0	0.00675	0	1	0.0594059	0.227723	27	Root;k__Bacteria;p__Acidobacteria;c__Holophagae;o__Holophagales;f__Holophagaceae;g__;s__
94	Root;k__Bacteria;p__Bacteroidetes;c__Bacteroidia;o__Bacteroidales;f__Rikenellaceae;g__;s__	0.02096	0.0282	95.11	0	0.00675	0	1	0.0594059	0.227723	94	Root;k__Bacteria;p__Bacteroidetes;c__Bacteroidia;o__Bacteroidales;f__Rikenellaceae;g__;s__
112	Root;k__Bacteria;p__Bacteroidetes;c__Cytophagia;o__Cytophagales;f__Flammeovirgaceae;g__Marivirga;s__tractuosa	0.02096	0.0282	94.85	0	0.00675	0	1	0.0594059	0.227723	112	Root;k__Bacteria;p__Bacteroidetes;c__Cytophagia;o__Cytophagales;f__Flammeovirgaceae;g__Marivirga;s__tractuosa
138	Root;k__Bacteria;p__Bacteroidetes;c__Flavobacteriia;o__Flavobacteriales;f__Flavobacteriaceae;g__Coralibacter;s__albidoflavus	0.02096	0.0282	95.67	0	0.00675	0	1	0.0594059	0.227723	138	Root;k__Bacteria;p__Bacteroidetes;c__Flavobacteriia;o__Flavobacteriales;f__Flavobacteriaceae;g__Coralibacter;s__albidoflavus
139	Root;k__Bacteria;p__Bacteroidetes;c__Flavobacteriia;o__Flavobacteriales;f__Flavobacteriaceae;g__Costertonia;s__aggregata	0.02096	0.0282	95.61	0	0.00675	0	1	0.0594059	0.227723	139	Root;k__Bacteria;p__Bacteroidetes;c__Flavobacteriia;o__Flavobacteriales;f__Flavobacteriaceae;g__Costertonia;s__aggregata
146	Root;k__Bacteria;p__Bacteroidetes;c__Flavobacteriia;o__Flavobacteriales;f__Flavobacteriaceae;g__Formosa;s__crassostrea	0.02096	0.0282	95.47	0	0.00675	0	1	0.0594059	0.227723	146	Root;k__Bacteria;p__Bacteroidetes;c__Flavobacteriia;o__Flavobacteriales;f__Flavobacteriaceae;g__Formosa;s__crassostrea
187	Root;k__Bacteria;p__Bacteroidetes;c__Flavobacteriia;o__Flavobacteriales;f__[Weeksellaceae];g__Wautersiella;s__	0.02096	0.0282	95.19	0	0.00675	0	1	0.0594059	0.227723	187	Root;k__Bacteria;p__Bacteroidetes;c__Flavobacteriia;o__Flavobacteriales;f__[Weeksellaceae];g__Wautersiella;s__
205	Root;k__Bacteria;p__Bacteroidetes;c__[Saprospirae];o__[Saprospirales];f__Saprospiraceae;g__Lewinella;s__nigricans	0.02096	0.0282	94.97	0	0.00675	0	1	0.0594059	0.227723	205	Root;k__Bacteria;p__Bacteroidetes;c__[Saprospirae];o__[Saprospirales];f__Saprospiraceae;g__Lewinella;s__nigricans
207	Root;k__Bacteria;p__Bacteroidetes;c__[Saprospirae];o__[Saprospirales];f__Saprospiraceae;g__Portibacter;s__lacus	0.02096	0.0282	94.94	0	0.00675	0	1	0.0594059	0.227723	207	Root;k__Bacteria;p__Bacteroidetes;c__[Saprospirae];o__[Saprospirales];f__Saprospiraceae;g__Portibacter;s__lacus
216	Root;k__Bacteria;p__Chlamydiae;c__Chlamydiia;o__Chlamydiales;f__Simkaniaceae;g__Fritschea;s__eriococci	0.02096	0.0282	94.91	0	0.00675	0	1	0.0594059	0.227723	216	Root;k__Bacteria;p__Chlamydiae;c__Chlamydiia;o__Chlamydiales;f__Simkaniaceae;g__Fritschea;s__eriococci
262	Root;k__Bacteria;p__Cyanobacteria;c__Chloroplast;o__Streptophyta;f__;g__;s__	0.02096	0.0282	95.7	0	0.00675	0	1	0.0594059	0.227723	262	Root;k__Bacteria;p__Cyanobacteria;c__Chloroplast;o__Streptophyta;f__;g__;s__
310	Root;k__Bacteria;p__Firmicutes;c__Clostridia;o__Clostridiales;f__Peptococcaceae;g__Desulfitobacter;s__	0.02096	0.0282	95.45	0	0.00675	0	1	0.0594059	0.227723	310	Root;k__Bacteria;p__Firmicutes;c__Clostridia;o__Clostridiales;f__Peptococcaceae;g__Desulfitobacter;s__
317	Root;k__Bacteria;p__Firmicutes;c__Clostridia;o__Clostridiales;f__Veillonellaceae;g__Pelosinus;s__	0.02096	0.0282	95.33	0	0.00675	0	1	0.0594059	0.227723	317	Root;k__Bacteria;p__Firmicutes;c__Clostridia;o__Clostridiales;f__Veillonellaceae;g__Pelosinus;s__
321	Root;k__Bacteria;p__Firmicutes;c__Clostridia;o__MBA08;f__;g__;s__	0.02096	0.0282	95.3	0	0.00675	0	1	0.0594059	0.227723	321	Root;k__Bacteria;p__Firmicutes;c__Clostridia;o__MBA08;f__;g__;s__
324	Root;k__Bacteria;p__Firmicutes;c__Clostridia;o__Natranaerobiales;f__YAB3B13;g__;s__	0.02096	0.0282	95.28	0	0.00675	0	1	0.0594059	0.227723	324	Root;k__Bacteria;p__Firmicutes;c__Clostridia;o__Natranaerobiales;f__YAB3B13;g__;s__
364	Root;k__Bacteria;p__OP11;c__OP11-4;o__;f__;g__;s__	0.02096	0.0282	95.39	0	0.00675	0	1	0.0594059	0.227723	364	Root;k__Bacteria;p__OP11;c__OP11-4;o__;f__;g__;s__
381	Root;k__Bacteria;p__Planctomycetes;c__Phycisphaerae;o__CCM11a;f__;g__;s__	0.02096	0.0282	95.08	0	0.00675	0	1	0.0594059	0.227723	381	Root;k__Bacteria;p__Planctomycetes;c__Phycisphaerae;o__CCM11a;f__;g__;s__
394	Root;k__Bacteria;p__Planctomycetes;c__Planctomycetia;o__Pirellulales;f__Pirellulaceae;g__planctomycete;s__MS30D1	0.02096	0.0282	95.02	0	0.00675	0	1	0.0594059	0.227723	394	Root;k__Bacteria;p__Planctomycetes;c__Planctomycetia;o__Pirellulales;f__Pirellulaceae;g__planctomycete;s__MS30D1
406	Root;k__Bacteria;p__Proteobacteria;c__Alphaproteobacteria;o__Ellin329;f__;g__;s__	0.02096	0.0282	94.99	0	0.00675	0	1	0.0594059	0.227723	406	Root;k__Bacteria;p__Proteobacteria;c__Alphaproteobacteria;o__Ellin329;f__;g__;s__
472	Root;k__Bacteria;p__Proteobacteria;c__Alphaproteobacteria;o__Rhodospirillales;f__Rhodospirillaceae;g__Azospirillum;s__amazonense	0.02096	0.0282	94.82	0	0.00675	0	1	0.0594059	0.227723	472	Root;k__Bacteria;p__Proteobacteria;c__Alphaproteobacteria;o__Rhodospirillales;f__Rhodospirillaceae;g__Azospirillum;s__amazonense
496	Root;k__Bacteria;p__Proteobacteria;c__Betaproteobacteria;o__Burkholderiales;f__;g__;s__	0.02096	0.0282	94.8	0	0.00675	0	1	0.0594059	0.227723	496	Root;k__Bacteria;p__Proteobacteria;c__Betaproteobacteria;o__Burkholderiales;f__;g__;s__
498	Root;k__Bacteria;p__Proteobacteria;c__Betaproteobacteria;o__Burkholderiales;f__Burkholderiaceae;g__Salinispora;s__tropica	0.02096	0.0282	94.77	0	0.00675	0	1	0.0594059	0.227723	498	Root;k__Bacteria;p__Proteobacteria;c__Betaproteobacteria;o__Burkholderiales;f__Burkholderiaceae;g__Salinispora;s__tropica
501	Root;k__Bacteria;p__Proteobacteria;c__Betaproteobacteria;o__Ellin6067;f__;g__;s__	0.02096	0.0282	94.74	0	0.00675	0	1	0.0594059	0.227723	501	Root;k__Bacteria;p__Proteobacteria;c__Betaproteobacteria;o__Ellin6067;f__;g__;s__
502	Root;k__Bacteria;p__Proteobacteria;c__Betaproteobacteria;o__Gallionellales;f__Gallionellaceae;g__Gallionella;s__	0.02096	0.0282	94.71	0	0.00675	0	1	0.0594059	0.227723	502	Root;k__Bacteria;p__Proteobacteria;c__Betaproteobacteria;o__Gallionellales;f__Gallionellaceae;g__Gallionella;s__
513	Root;k__Bacteria;p__Proteobacteria;c__Betaproteobacteria;o__Procabacteriales;f__Procabacteriaceae;g__Procabacter;s__	0.02096	0.0282	95.73	0	0.00675	0	1	0.0594059	0.227723	513	Root;k__Bacteria;p__Proteobacteria;c__Betaproteobacteria;o__Procabacteriales;f__Procabacteriaceae;g__Procabacter;s__
553	Root;k__Bacteria;p__Proteobacteria;c__Deltaproteobacteria;o__Myxococcales;f__Nannocystaceae;g__Nannocystis;s__exedens	0.02096	0.0282	95.64	0	0.00675	0	1	0.0594059	0.227723	553	Root;k__Bacteria;p__Proteobacteria;c__Deltaproteobacteria;o__Myxococcales;f__Nannocystaceae;g__Nannocystis;s__exedens
562	Root;k__Bacteria;p__Proteobacteria;c__Deltaproteobacteria;o__NKB15;f__;g__;s__	0.02096	0.0282	95.59	0	0.00675	0	1	0.0594059	0.227723	562	Root;k__Bacteria;p__Proteobacteria;c__Deltaproteobacteria;o__NKB15;f__;g__;s__
565	Root;k__Bacteria;p__Proteobacteria;c__Deltaproteobacteria;o__Sva0853;f__;g__;s__	0.02096	0.0282	95.56	0	0.00675	0	1	0.0594059	0.227723	565	Root;k__Bacteria;p__Proteobacteria;c__Deltaproteobacteria;o__Sva0853;f__;g__;s__
570	Root;k__Bacteria;p__Proteobacteria;c__Deltaproteobacteria;o__Syntrophobacterales;f__Syntrophaceae;g__Desulfomonile;s__	0.02096	0.0282	95.53	0	0.00675	0	1	0.0594059	0.227723	570	Root;k__Bacteria;p__Proteobacteria;c__Deltaproteobacteria;o__Syntrophobacterales;f__Syntrophaceae;g__Desulfomonile;s__
577	Root;k__Bacteria;p__Proteobacteria;c__Deltaproteobacteria;o__[Entotheonellales];f__[Entotheonellaceae];g__CandidatusEntotheonella;s__	0.02096	0.0282	95.5	0	0.00675	0	1	0.0594059	0.227723	577	Root;k__Bacteria;p__Proteobacteria;c__Deltaproteobacteria;o__[Entotheonellales];f__[Entotheonellaceae];g__CandidatusEntotheonella;s__
620	Root;k__Bacteria;p__Proteobacteria;c__Gammaproteobacteria;o__Cardiobacteriales;f__Cardiobacteriaceae;g__Cardiobacterium;s__	0.02096	0.0282	95.42	0	0.00675	0	1	0.0594059	0.227723	620	Root;k__Bacteria;p__Proteobacteria;c__Gammaproteobacteria;o__Cardiobacteriales;f__Cardiobacteriaceae;g__Cardiobacterium;s__
632	Root;k__Bacteria;p__Proteobacteria;c__Gammaproteobacteria;o__Enterobacteriales;f__Enterobacteriaceae;g__Citrobacter;s__	0.02096	0.0282	95.36	0	0.00675	0	1	0.0594059	0.227723	632	Root;k__Bacteria;p__Proteobacteria;c__Gammaproteobacteria;o__Enterobacteriales;f__Enterobacteriaceae;g__Citrobacter;s__
678	Root;k__Bacteria;p__Proteobacteria;c__Gammaproteobacteria;o__Pasteurellales;f__Pasteurellaceae;g__Mannheimia;s__	0.02096	0.0282	95.25	0	0.00675	0	1	0.0594059	0.227723	678	Root;k__Bacteria;p__Proteobacteria;c__Gammaproteobacteria;o__Pasteurellales;f__Pasteurellaceae;g__Mannheimia;s__
680	Root;k__Bacteria;p__Proteobacteria;c__Gammaproteobacteria;o__Pseudomonadales;f__Moraxellaceae;g__Acinetobacter;s__	0.02096	0.0282	95.22	0	0.00675	0	1	0.0594059	0.227723	680	Root;k__Bacteria;p__Proteobacteria;c__Gammaproteobacteria;o__Pseudomonadales;f__Moraxellaceae;g__Acinetobacter;s__
754	Root;k__Bacteria;p__Verrucomicrobia;c__Verruco-5;o__WCHB1-41;f__RFP12;g__;s__	0.02096	0.0282	95.16	0	0.00675	0	1	0.0594059	0.227723	754	Root;k__Bacteria;p__Verrucomicrobia;c__Verruco-5;o__WCHB1-41;f__RFP12;g__;s__
755	Root;k__Bacteria;p__Verrucomicrobia;c__Verruco-5;o__WCHB1-41;f__WCHB1-25;g__;s__	0.02096	0.0282	95.13	0	0.00675	0	1	0.0594059	0.227723	755	Root;k__Bacteria;p__Verrucomicrobia;c__Verruco-5;o__WCHB1-41;f__WCHB1-25;g__;s__
773	Root;k__Bacteria;p__WS3;c__PRR-12;o__LD1-PA13;f__;g__;s__	0.02096	0.0282	95.05	0	0.00675	0	1	0.0594059	0.227723	773	Root;k__Bacteria;p__WS3;c__PRR-12;o__LD1-PA13;f__;g__;s__
3	Root;k__Archaea;p__Crenarchaeota;c__Thaumarchaeota;o__Cenarchaeales;f__Cenarchaeaceae;g__Cenarchaeum;s__	0.02016	0.02712	95.78	0.00488	0	0	0.475248	0.613861	1	3	Root;k__Archaea;p__Crenarchaeota;c__Thaumarchaeota;o__Cenarchaeales;f__Cenarchaeaceae;g__Cenarchaeum;s__
36	Root;k__Bacteria;p__Acidobacteria;c__Solibacteres;o__Solibacterales;f__Solibacteraceae;g__CandidatusSolibacter;s__	0.02016	0.02712	95.89	0.00488	0	0	0.475248	0.613861	1	36	Root;k__Bacteria;p__Acidobacteria;c__Solibacteres;o__Solibacterales;f__Solibacteraceae;g__CandidatusSolibacter;s__
77	Root;k__Bacteria;p__Actinobacteria;c__Nitriliruptoria;o__Euzebyales;f__Euzebyaceae;g__Euzebya;s__	0.02016	0.02712	95.86	0.00488	0	0	0.475248	0.613861	1	77	Root;k__Bacteria;p__Actinobacteria;c__Nitriliruptoria;o__Euzebyales;f__Euzebyaceae;g__Euzebya;s__
491	Root;k__Bacteria;p__Proteobacteria;c__Alphaproteobacteria;o__Sphingomonadales;f__Sphingomonadaceae;g__Novosphingobium;s__	0.02016	0.02712	95.75	0.00488	0	0	0.475248	0.613861	1	491	Root;k__Bacteria;p__Proteobacteria;c__Alphaproteobacteria;o__Sphingomonadales;f__Sphingomonadaceae;g__Novosphingobium;s__
699	Root;k__Bacteria;p__Proteobacteria;c__Gammaproteobacteria;o__Thiotrichales;f__Thiotrichaceae;g__Thioploca;s__ingrica	0.02016	0.02712	95.84	0.00488	0	0	0.475248	0.613861	1	699	Root;k__Bacteria;p__Proteobacteria;c__Gammaproteobacteria;o__Thiotrichales;f__Thiotrichaceae;g__Thioploca;s__ingrica
780	Root;k__Bacteria;p__[Thermi];c__Deinococci;o__Deinococcales;f__Deinococcaceae;g__Deinococcus;s__	0.02016	0.02712	95.81	0.00488	0	0	0.475248	0.613861	1	780	Root;k__Bacteria;p__[Thermi];c__Deinococci;o__Deinococcales;f__Deinococcaceae;g__Deinococcus;s__
255	Root;k__Bacteria;p__Cyanobacteria;c__Chloroplast;o__Chlorophyta;f__Mamiellaceae;g__Mamiella;s__gilva	0.01859	0.02501	95.91	0	0	0.0053	0.029703	1	0.643564	255	Root;k__Bacteria;p__Cyanobacteria;c__Chloroplast;o__Chlorophyta;f__Mamiellaceae;g__Mamiella;s__gilva
268	Root;k__Bacteria;p__Cyanobacteria;c__Oscillatoriophycideae;o__Chroococcales;f__Cyanobacteriaceae;g__;s__	0.01859	0.02501	96.01	0	0	0.0053	0.029703	1	0.643564	268	Root;k__Bacteria;p__Cyanobacteria;c__Oscillatoriophycideae;o__Chroococcales;f__Cyanobacteriaceae;g__;s__
404	Root;k__Bacteria;p__Proteobacteria;c__Alphaproteobacteria;o__Caulobacterales;f__Caulobacteraceae;g__Brevundimonas;s__diminuta	0.01859	0.02501	95.99	0	0	0.0053	0.029703	1	0.643564	404	Root;k__Bacteria;p__Proteobacteria;c__Alphaproteobacteria;o__Caulobacterales;f__Caulobacteraceae;g__Brevundimonas;s__diminuta
457	Root;k__Bacteria;p__Proteobacteria;c__Alphaproteobacteria;o__Rhodobacterales;f__Rhodobacteraceae;g__Pseudoruegeria;s__	0.01859	0.02501	95.96	0	0	0.0053	0.029703	1	0.643564	457	Root;k__Bacteria;p__Proteobacteria;c__Alphaproteobacteria;o__Rhodobacterales;f__Rhodobacteraceae;g__Pseudoruegeria;s__
485	Root;k__Bacteria;p__Proteobacteria;c__Alphaproteobacteria;o__Sphingomonadales;f__Erythrobacteraceae;g__Erythrobacter;s__	0.01859	0.02501	95.94	0	0	0.0053	0.029703	1	0.643564	485	Root;k__Bacteria;p__Proteobacteria;c__Alphaproteobacteria;o__Sphingomonadales;f__Erythrobacteraceae;g__Erythrobacter;s__
22	Root;k__Bacteria;p__Acidobacteria;c__Acidobacteriia;o__Acidobacteriales;f__Acidobacteriaceae;g__Edaphobacter;s__	0.0174	0.02341	96.11	0.00434	0	0	0.455446	0.712871	1	22	Root;k__Bacteria;p__Acidobacteria;c__Acidobacteriia;o__Acidobacteriales;f__Acidobacteriaceae;g__Edaphobacter;s__
43	Root;k__Bacteria;p__Actinobacteria;c__Acidimicrobiia;o__Acidimicrobiales;f__Acidimicrobiaceae;g__Acidimicrobium;s__	0.0174	0.02341	96.13	0.00434	0	0	0.455446	0.712871	1	43	Root;k__Bacteria;p__Actinobacteria;c__Acidimicrobiia;o__Acidimicrobiales;f__Acidimicrobiaceae;g__Acidimicrobium;s__
314	Root;k__Bacteria;p__Firmicutes;c__Clostridia;o__Clostridiales;f__Symbiobacteriaceae;g__Caldinitratiruptor;s__microaerophilus	0.0174	0.02341	96.2	0.00434	0	0	0.455446	0.712871	1	314	Root;k__Bacteria;p__Firmicutes;c__Clostridia;o__Clostridiales;f__Symbiobacteriaceae;g__Caldinitratiruptor;s__microaerophilus
322	Root;k__Bacteria;p__Firmicutes;c__Clostridia;o__Natranaerobiales;f__;g__;s__	0.0174	0.02341	96.18	0.00434	0	0	0.455446	0.712871	1	322	Root;k__Bacteria;p__Firmicutes;c__Clostridia;o__Natranaerobiales;f__;g__;s__
462	Root;k__Bacteria;p__Proteobacteria;c__Alphaproteobacteria;o__Rhodobacterales;f__Rhodobacteraceae;g__Rubellimicrobium;s__	0.0174	0.02341	96.06	0.00434	0	0	0.455446	0.712871	1	462	Root;k__Bacteria;p__Proteobacteria;c__Alphaproteobacteria;o__Rhodobacterales;f__Rhodobacteraceae;g__Rubellimicrobium;s__
471	Root;k__Bacteria;p__Proteobacteria;c__Alphaproteobacteria;o__Rhodospirillales;f__Rhodospirillaceae;g__Azospirillum;s__	0.0174	0.02341	96.04	0.00434	0	0	0.455446	0.712871	1	471	Root;k__Bacteria;p__Proteobacteria;c__Alphaproteobacteria;o__Rhodospirillales;f__Rhodospirillaceae;g__Azospirillum;s__
572	Root;k__Bacteria;p__Proteobacteria;c__Deltaproteobacteria;o__Syntrophobacterales;f__Syntrophobacteraceae;g__Desulfacinum;s__	0.0174	0.02341	96.23	0.00434	0	0	0.455446	0.712871	1	572	Root;k__Bacteria;p__Proteobacteria;c__Deltaproteobacteria;o__Syntrophobacterales;f__Syntrophobacteraceae;g__Desulfacinum;s__
668	Root;k__Bacteria;p__Proteobacteria;c__Gammaproteobacteria;o__Oceanospirillales;f__Oceanospirillaceae;g__Marinomonas;s__primoryensis	0.0174	0.02341	96.16	0.00434	0	0	0.455446	0.712871	1	668	Root;k__Bacteria;p__Proteobacteria;c__Gammaproteobacteria;o__Oceanospirillales;f__Oceanospirillaceae;g__Marinomonas;s__primoryensis
784	Root;k__Bacteria;p__[Thermi];c__Deinococci;o__Thermales;f__Thermaceae;g__Thermus;s__	0.0174	0.02341	96.09	0.00434	0	0	0.455446	0.712871	1	784	Root;k__Bacteria;p__[Thermi];c__Deinococci;o__Thermales;f__Thermaceae;g__Thermus;s__
192	Root;k__Bacteria;p__Bacteroidetes;c__[Rhodothermi];o__[Rhodothermales];f__;g__;s__	0.0171	0.02301	96.36	0.00422	0	0	0.405941	0.693069	1	192	Root;k__Bacteria;p__Bacteroidetes;c__[Rhodothermi];o__[Rhodothermales];f__;g__;s__
226	Root;k__Bacteria;p__Chloroflexi;c__Anaerolineae;o__Caldilineales;f__Caldilineaceae;g__Caldilinea;s__	0.0171	0.02301	96.34	0.00422	0	0	0.405941	0.693069	1	226	Root;k__Bacteria;p__Chloroflexi;c__Anaerolineae;o__Caldilineales;f__Caldilineaceae;g__Caldilinea;s__
234	Root;k__Bacteria;p__Chloroflexi;c__Anaerolineae;o__SJA-15;f__;g__;s__	0.0171	0.02301	96.32	0.00422	0	0	0.405941	0.693069	1	234	Root;k__Bacteria;p__Chloroflexi;c__Anaerolineae;o__SJA-15;f__;g__;s__
238	Root;k__Bacteria;p__Chloroflexi;c__Ktedonobacteria;o__B12-WMSP1;f__;g__;s__	0.0171	0.02301	96.29	0.00422	0	0	0.405941	0.693069	1	238	Root;k__Bacteria;p__Chloroflexi;c__Ktedonobacteria;o__B12-WMSP1;f__;g__;s__
244	Root;k__Bacteria;p__Chloroflexi;c__TK10;o__B07_WMSP1;f__;g__;s__	0.0171	0.02301	96.27	0.00422	0	0	0.405941	0.693069	1	244	Root;k__Bacteria;p__Chloroflexi;c__TK10;o__B07_WMSP1;f__;g__;s__
249	Root;k__Bacteria;p__Chloroflexi;c__[Thermobacula];o__[Thermobaculales];f__[Thermobaculaceae];g__Thermobaculum;s__	0.0171	0.02301	96.25	0.00422	0	0	0.405941	0.693069	1	249	Root;k__Bacteria;p__Chloroflexi;c__[Thermobacula];o__[Thermobaculales];f__[Thermobaculaceae];g__Thermobaculum;s__
520	Root;k__Bacteria;p__Proteobacteria;c__Betaproteobacteria;o__SBla14;f__;g__;s__	0.0171	0.02301	96.41	0.00422	0	0	0.405941	0.693069	1	520	Root;k__Bacteria;p__Proteobacteria;c__Betaproteobacteria;o__SBla14;f__;g__;s__
649	Root;k__Bacteria;p__Proteobacteria;c__Gammaproteobacteria;o__Legionellales;f__Legionellaceae;g__Legionella;s__dresdenensis	0.0171	0.02301	96.39	0.00422	0	0	0.405941	0.693069	1	649	Root;k__Bacteria;p__Proteobacteria;c__Gammaproteobacteria;o__Legionellales;f__Legionellaceae;g__Legionella;s__dresdenensis
15	Root;k__Bacteria;p__Acidobacteria;c__Acidobacteria-5;o__;f__;g__;s__	0.0168	0.0226	96.43	0.00412	0	0	0.366337	0.70297	1	15	Root;k__Bacteria;p__Acidobacteria;c__Acidobacteria-5;o__;f__;g__;s__
68	Root;k__Bacteria;p__Actinobacteria;c__Actinobacteria;o__Actinomycetales;f__Nocardiopsaceae;g__;s__	0.0168	0.0226	96.66	0.00412	0	0	0.366337	0.70297	1	68	Root;k__Bacteria;p__Actinobacteria;c__Actinobacteria;o__Actinomycetales;f__Nocardiopsaceae;g__;s__
74	Root;k__Bacteria;p__Actinobacteria;c__Actinobacteria;o__Actinomycetales;f__Sanguibacteraceae;g__Sanguibacter;s__	0.0168	0.0226	96.61	0.00412	0	0	0.366337	0.70297	1	74	Root;k__Bacteria;p__Actinobacteria;c__Actinobacteria;o__Actinomycetales;f__Sanguibacteraceae;g__Sanguibacter;s__
212	Root;k__Bacteria;p__Chlamydiae;c__Chlamydiia;o__Chlamydiales;f__Parachlamydiaceae;g__CandidatusProtochlamydia;s__	0.0168	0.0226	96.48	0.00412	0	0	0.366337	0.70297	1	212	Root;k__Bacteria;p__Chlamydiae;c__Chlamydiia;o__Chlamydiales;f__Parachlamydiaceae;g__CandidatusProtochlamydia;s__
285	Root;k__Bacteria;p__Elusimicrobia;c__Elusimicrobia;o__FAC88;f__;g__;s__	0.0168	0.0226	96.64	0.00412	0	0	0.366337	0.70297	1	285	Root;k__Bacteria;p__Elusimicrobia;c__Elusimicrobia;o__FAC88;f__;g__;s__
299	Root;k__Bacteria;p__Firmicutes;c__Bacilli;o__Lactobacillales;f__Streptococcaceae;g__Streptococcus;s__	0.0168	0.0226	96.59	0.00412	0	0	0.366337	0.70297	1	299	Root;k__Bacteria;p__Firmicutes;c__Bacilli;o__Lactobacillales;f__Streptococcaceae;g__Streptococcus;s__
325	Root;k__Bacteria;p__Firmicutes;c__Clostridia;o__Thermoanaerobacterales;f__Thermoanaerobacteraceae;g__Thermoanaerobacter;s__uzonensis	0.0168	0.0226	96.55	0.00412	0	0	0.366337	0.70297	1	325	Root;k__Bacteria;p__Firmicutes;c__Clostridia;o__Thermoanaerobacterales;f__Thermoanaerobacteraceae;g__Thermoanaerobacter;s__uzonensis
386	Root;k__Bacteria;p__Planctomycetes;c__Pla4;o__;f__;g__;s__	0.0168	0.0226	96.5	0.00412	0	0	0.366337	0.70297	1	386	Root;k__Bacteria;p__Planctomycetes;c__Pla4;o__;f__;g__;s__
473	Root;k__Bacteria;p__Proteobacteria;c__Alphaproteobacteria;o__Rhodospirillales;f__Rhodospirillaceae;g__Constrictibacter;s__antarcticus	0.0168	0.0226	96.45	0.00412	0	0	0.366337	0.70297	1	473	Root;k__Bacteria;p__Proteobacteria;c__Alphaproteobacteria;o__Rhodospirillales;f__Rhodospirillaceae;g__Constrictibacter;s__antarcticus
598	Root;k__Bacteria;p__Proteobacteria;c__Gammaproteobacteria;o__Alteromonadales;f__Alteromonadaceae;g__Microbulbifer;s__elongatus	0.0168	0.0226	96.57	0.00412	0	0	0.366337	0.70297	1	598	Root;k__Bacteria;p__Proteobacteria;c__Gammaproteobacteria;o__Alteromonadales;f__Alteromonadaceae;g__Microbulbifer;s__elongatus
673	Root;k__Bacteria;p__Proteobacteria;c__Gammaproteobacteria;o__Oceanospirillales;f__Saccharospirillaceae;g__ML110J-20;s__	0.0168	0.0226	96.52	0.00412	0	0	0.366337	0.70297	1	673	Root;k__Bacteria;p__Proteobacteria;c__Gammaproteobacteria;o__Oceanospirillales;f__Saccharospirillaceae;g__ML110J-20;s__
1	Root;k__Archaea;p__Crenarchaeota;c__Thaumarchaeota;o__Cenarchaeales;f__;g__;s__	0.01674	0.02252	97.69	0	0.00574	0	1	0.049505	0.188119	1	Root;k__Archaea;p__Crenarchaeota;c__Thaumarchaeota;o__Cenarchaeales;f__;g__;s__
26	Root;k__Bacteria;p__Acidobacteria;c__Holophagae;o__Holophagales;f__;g__;s__	0.01674	0.02252	97.02	0	0.00574	0	1	0.049505	0.188119	26	Root;k__Bacteria;p__Acidobacteria;c__Holophagae;o__Holophagales;f__;g__;s__
31	Root;k__Bacteria;p__Acidobacteria;c__S035;o__;f__;g__;s__	0.01674	0.02252	96.68	0	0.00574	0	1	0.049505	0.188119	31	Root;k__Bacteria;p__Acidobacteria;c__S035;o__;f__;g__;s__
55	Root;k__Bacteria;p__Actinobacteria;c__Acidimicrobiia;o__Acidimicrobiales;f__koll13;g__mixed;s__cultureisolatekoll13	0.01674	0.02252	96.88	0	0.00574	0	1	0.049505	0.188119	55	Root;k__Bacteria;p__Actinobacteria;c__Acidimicrobiia;o__Acidimicrobiales;f__koll13;g__mixed;s__cultureisolatekoll13
69	Root;k__Bacteria;p__Actinobacteria;c__Actinobacteria;o__Actinomycetales;f__Propionibacteriaceae;g__Propionibacterium;s__	0.01674	0.02252	97.76	0	0.00574	0	1	0.049505	0.188119	69	Root;k__Bacteria;p__Actinobacteria;c__Actinobacteria;o__Actinomycetales;f__Propionibacteriaceae;g__Propionibacterium;s__
104	Root;k__Bacteria;p__Bacteroidetes;c__Cytophagia;o__Cytophagales;f__Cytophagaceae;g__Microscilla;s__	0.01674	0.02252	97	0	0.00574	0	1	0.049505	0.188119	104	Root;k__Bacteria;p__Bacteroidetes;c__Cytophagia;o__Cytophagales;f__Cytophagaceae;g__Microscilla;s__
106	Root;k__Bacteria;p__Bacteroidetes;c__Cytophagia;o__Cytophagales;f__Cytophagaceae;g__Rhodocytophaga;s__	0.01674	0.02252	96.97	0	0.00574	0	1	0.049505	0.188119	106	Root;k__Bacteria;p__Bacteroidetes;c__Cytophagia;o__Cytophagales;f__Cytophagaceae;g__Rhodocytophaga;s__
115	Root;k__Bacteria;p__Bacteroidetes;c__Cytophagia;o__Cytophagales;f__Flammeovirgaceae;g__Sediminitomix;s__flava	0.01674	0.02252	96.84	0	0.00574	0	1	0.049505	0.188119	115	Root;k__Bacteria;p__Bacteroidetes;c__Cytophagia;o__Cytophagales;f__Flammeovirgaceae;g__Sediminitomix;s__flava
117	Root;k__Bacteria;p__Bacteroidetes;c__Cytophagia;o__Cytophagales;f__[Amoebophilaceae];g__Ucs1325;s__	0.01674	0.02252	96.77	0	0.00574	0	1	0.049505	0.188119	117	Root;k__Bacteria;p__Bacteroidetes;c__Cytophagia;o__Cytophagales;f__[Amoebophilaceae];g__Ucs1325;s__
149	Root;k__Bacteria;p__Bacteroidetes;c__Flavobacteriia;o__Flavobacteriales;f__Flavobacteriaceae;g__Gilvibacter;s__sediminis	0.01674	0.02252	97.54	0	0.00574	0	1	0.049505	0.188119	149	Root;k__Bacteria;p__Bacteroidetes;c__Flavobacteriia;o__Flavobacteriales;f__Flavobacteriaceae;g__Gilvibacter;s__sediminis
155	Root;k__Bacteria;p__Bacteroidetes;c__Flavobacteriia;o__Flavobacteriales;f__Flavobacteriaceae;g__Lutibacter;s__maritimus	0.01674	0.02252	97.42	0	0.00574	0	1	0.049505	0.188119	155	Root;k__Bacteria;p__Bacteroidetes;c__Flavobacteriia;o__Flavobacteriales;f__Flavobacteriaceae;g__Lutibacter;s__maritimus
186	Root;k__Bacteria;p__Bacteroidetes;c__Flavobacteriia;o__Flavobacteriales;f__[Weeksellaceae];g__Ornithobacterium;s__	0.01674	0.02252	97.18	0	0.00574	0	1	0.049505	0.188119	186	Root;k__Bacteria;p__Bacteroidetes;c__Flavobacteriia;o__Flavobacteriales;f__[Weeksellaceae];g__Ornithobacterium;s__
201	Root;k__Bacteria;p__Bacteroidetes;c__[Saprospirae];o__[Saprospirales];f__Chitinophagaceae;g__Sediminibacterium;s__	0.01674	0.02252	97.04	0	0.00574	0	1	0.049505	0.188119	201	Root;k__Bacteria;p__Bacteroidetes;c__[Saprospirae];o__[Saprospirales];f__Chitinophagaceae;g__Sediminibacterium;s__
218	Root;k__Bacteria;p__Chlorobi;c__Ignavibacteria;o__Ignavibacteriales;f__Ignavibacteriaceae;g__;s__	0.01674	0.02252	96.91	0	0.00574	0	1	0.049505	0.188119	218	Root;k__Bacteria;p__Chlorobi;c__Ignavibacteria;o__Ignavibacteriales;f__Ignavibacteriaceae;g__;s__
221	Root;k__Bacteria;p__Chlorobi;c__SJA-28;o__;f__;g__;s__	0.01674	0.02252	96.86	0	0.00574	0	1	0.049505	0.188119	221	Root;k__Bacteria;p__Chlorobi;c__SJA-28;o__;f__;g__;s__
230	Root;k__Bacteria;p__Chloroflexi;c__Anaerolineae;o__SB-34;f__;g__;s__	0.01674	0.02252	96.82	0	0.00574	0	1	0.049505	0.188119	230	Root;k__Bacteria;p__Chloroflexi;c__Anaerolineae;o__SB-34;f__;g__;s__
266	Root;k__Bacteria;p__Cyanobacteria;c__Nostocophycideae;o__Stigonematales;f__Rivulariaceae;g__Rivularia;s__	0.01674	0.02252	97.81	0	0.00574	0	1	0.049505	0.188119	266	Root;k__Bacteria;p__Cyanobacteria;c__Nostocophycideae;o__Stigonematales;f__Rivulariaceae;g__Rivularia;s__
280	Root;k__Bacteria;p__Cyanobacteria;c__Synechococcophycideae;o__Synechococcales;f__Chamaesiphonaceae;g__;s__	0.01674	0.02252	97.67	0	0.00574	0	1	0.049505	0.188119	280	Root;k__Bacteria;p__Cyanobacteria;c__Synechococcophycideae;o__Synechococcales;f__Chamaesiphonaceae;g__;s__
284	Root;k__Bacteria;p__Elusimicrobia;c__;o__;f__;g__;s__	0.01674	0.02252	97.63	0	0.00574	0	1	0.049505	0.188119	284	Root;k__Bacteria;p__Elusimicrobia;c__;o__;f__;g__;s__
288	Root;k__Bacteria;p__Fibrobacteres;c__TG3;o__TG3-1;f__;g__;s__	0.01674	0.02252	97.6	0	0.00574	0	1	0.049505	0.188119	288	Root;k__Bacteria;p__Fibrobacteres;c__TG3;o__TG3-1;f__;g__;s__
292	Root;k__Bacteria;p__Firmicutes;c__Bacilli;o__Bacillales;f__Paenibacillaceae;g__Brevibacillus;s__laterosporus	0.01674	0.02252	97.58	0	0.00574	0	1	0.049505	0.188119	292	Root;k__Bacteria;p__Firmicutes;c__Bacilli;o__Bacillales;f__Paenibacillaceae;g__Brevibacillus;s__laterosporus
303	Root;k__Bacteria;p__Firmicutes;c__Clostridia;o__Clostridiales;f__Clostridiaceae;g__;s__	0.01674	0.02252	97.47	0	0.00574	0	1	0.049505	0.188119	303	Root;k__Bacteria;p__Firmicutes;c__Clostridia;o__Clostridiales;f__Clostridiaceae;g__;s__
308	Root;k__Bacteria;p__Firmicutes;c__Clostridia;o__Clostridiales;f__Lachnospiraceae;g__Coprococcus;s__	0.01674	0.02252	97.45	0	0.00574	0	1	0.049505	0.188119	308	Root;k__Bacteria;p__Firmicutes;c__Clostridia;o__Clostridiales;f__Lachnospiraceae;g__Coprococcus;s__
326	Root;k__Bacteria;p__Fusobacteria;c__Fusobacteriia;o__Fusobacteriales;f__Fusobacteriaceae;g__Cetobacterium;s__	0.01674	0.02252	97.4	0	0.00574	0	1	0.049505	0.188119	326	Root;k__Bacteria;p__Fusobacteria;c__Fusobacteriia;o__Fusobacteriales;f__Fusobacteriaceae;g__Cetobacterium;s__
335	Root;k__Bacteria;p__GN04;c__;o__;f__;g__;s__	0.01674	0.02252	97.38	0	0.00574	0	1	0.049505	0.188119	335	Root;k__Bacteria;p__GN04;c__;o__;f__;g__;s__
336	Root;k__Bacteria;p__GN04;c__GN15;o__;f__;g__;s__	0.01674	0.02252	97.36	0	0.00574	0	1	0.049505	0.188119	336	Root;k__Bacteria;p__GN04;c__GN15;o__;f__;g__;s__
366	Root;k__Bacteria;p__OP3;c__PBS-25;o__;f__;g__;s__	0.01674	0.02252	97.2	0	0.00574	0	1	0.049505	0.188119	366	Root;k__Bacteria;p__OP3;c__PBS-25;o__;f__;g__;s__
375	Root;k__Bacteria;p__Planctomycetes;c__C6;o__Ucm1571;f__;g__;s__	0.01674	0.02252	97.15	0	0.00574	0	1	0.049505	0.188119	375	Root;k__Bacteria;p__Planctomycetes;c__C6;o__Ucm1571;f__;g__;s__
392	Root;k__Bacteria;p__Planctomycetes;c__Planctomycetia;o__Pirellulales;f__Pirellulaceae;g__Rhodopirellula;s__baltica	0.01674	0.02252	97.09	0	0.00574	0	1	0.049505	0.188119	392	Root;k__Bacteria;p__Planctomycetes;c__Planctomycetia;o__Pirellulales;f__Pirellulaceae;g__Rhodopirellula;s__baltica
396	Root;k__Bacteria;p__Planctomycetes;c__[Brocadiae];o__Brocadiales;f__Brocadiaceae;g__CandidatusBrocadia;s__	0.01674	0.02252	97.06	0	0.00574	0	1	0.049505	0.188119	396	Root;k__Bacteria;p__Planctomycetes;c__[Brocadiae];o__Brocadiales;f__Brocadiaceae;g__CandidatusBrocadia;s__
424	Root;k__Bacteria;p__Proteobacteria;c__Alphaproteobacteria;o__Rhizobiales;f__Hyphomicrobiaceae;g__Roseibium;s__denhamense	0.01674	0.02252	96.95	0	0.00574	0	1	0.049505	0.188119	424	Root;k__Bacteria;p__Proteobacteria;c__Alphaproteobacteria;o__Rhizobiales;f__Hyphomicrobiaceae;g__Roseibium;s__denhamense
434	Root;k__Bacteria;p__Proteobacteria;c__Alphaproteobacteria;o__Rhizobiales;f__Xanthobacteraceae;g__Labrys;s__	0.01674	0.02252	96.93	0	0.00574	0	1	0.049505	0.188119	434	Root;k__Bacteria;p__Proteobacteria;c__Alphaproteobacteria;o__Rhizobiales;f__Xanthobacteraceae;g__Labrys;s__
463	Root;k__Bacteria;p__Proteobacteria;c__Alphaproteobacteria;o__Rhodobacterales;f__Rhodobacteraceae;g__Ruegeria;s__	0.01674	0.02252	96.79	0	0.00574	0	1	0.049505	0.188119	463	Root;k__Bacteria;p__Proteobacteria;c__Alphaproteobacteria;o__Rhodobacterales;f__Rhodobacteraceae;g__Ruegeria;s__
469	Root;k__Bacteria;p__Proteobacteria;c__Alphaproteobacteria;o__Rhodospirillales;f__Acetobacteraceae;g__Roseomonas;s__	0.01674	0.02252	96.75	0	0.00574	0	1	0.049505	0.188119	469	Root;k__Bacteria;p__Proteobacteria;c__Alphaproteobacteria;o__Rhodospirillales;f__Acetobacteraceae;g__Roseomonas;s__
475	Root;k__Bacteria;p__Proteobacteria;c__Alphaproteobacteria;o__Rhodospirillales;f__Rhodospirillaceae;g__Roseospira;s__	0.01674	0.02252	96.73	0	0.00574	0	1	0.049505	0.188119	475	Root;k__Bacteria;p__Proteobacteria;c__Alphaproteobacteria;o__Rhodospirillales;f__Rhodospirillaceae;g__Roseospira;s__
489	Root;k__Bacteria;p__Proteobacteria;c__Alphaproteobacteria;o__Sphingomonadales;f__Sphingomonadaceae;g__Blastomonas;s__	0.01674	0.02252	96.7	0	0.00574	0	1	0.049505	0.188119	489	Root;k__Bacteria;p__Proteobacteria;c__Alphaproteobacteria;o__Sphingomonadales;f__Sphingomonadaceae;g__Blastomonas;s__
531	Root;k__Bacteria;p__Proteobacteria;c__Deltaproteobacteria;o__Desulfobacterales;f__Desulfobacteraceae;g__Desulfofrigus;s__	0.01674	0.02252	97.83	0	0.00574	0	1	0.049505	0.188119	531	Root;k__Bacteria;p__Proteobacteria;c__Deltaproteobacteria;o__Desulfobacterales;f__Desulfobacteraceae;g__Desulfofrigus;s__
538	Root;k__Bacteria;p__Proteobacteria;c__Deltaproteobacteria;o__Desulfovibrionales;f__Desulfovibrionaceae;g__;s__	0.01674	0.02252	97.78	0	0.00574	0	1	0.049505	0.188119	538	Root;k__Bacteria;p__Proteobacteria;c__Deltaproteobacteria;o__Desulfovibrionales;f__Desulfovibrionaceae;g__;s__
552	Root;k__Bacteria;p__Proteobacteria;c__Deltaproteobacteria;o__Myxococcales;f__Myxococcaceae;g__Anaeromyxobacter;s__	0.01674	0.02252	97.74	0	0.00574	0	1	0.049505	0.188119	552	Root;k__Bacteria;p__Proteobacteria;c__Deltaproteobacteria;o__Myxococcales;f__Myxococcaceae;g__Anaeromyxobacter;s__
557	Root;k__Bacteria;p__Proteobacteria;c__Deltaproteobacteria;o__Myxococcales;f__Polyangiaceae;g__Chondromyces;s__	0.01674	0.02252	97.72	0	0.00574	0	1	0.049505	0.188119	557	Root;k__Bacteria;p__Proteobacteria;c__Deltaproteobacteria;o__Myxococcales;f__Polyangiaceae;g__Chondromyces;s__
567	Root;k__Bacteria;p__Proteobacteria;c__Deltaproteobacteria;o__Sva0853;f__SAR324;g__;s__	0.01674	0.02252	97.65	0	0.00574	0	1	0.049505	0.188119	567	Root;k__Bacteria;p__Proteobacteria;c__Deltaproteobacteria;o__Sva0853;f__SAR324;g__;s__
584	Root;k__Bacteria;p__Proteobacteria;c__Gammaproteobacteria;o__Aeromonadales;f__Aeromonadaceae;g__Oceanisphaera;s__	0.01674	0.02252	97.56	0	0.00574	0	1	0.049505	0.188119	584	Root;k__Bacteria;p__Proteobacteria;c__Gammaproteobacteria;o__Aeromonadales;f__Aeromonadaceae;g__Oceanisphaera;s__
597	Root;k__Bacteria;p__Proteobacteria;c__Gammaproteobacteria;o__Alteromonadales;f__Alteromonadaceae;g__Marinobacter;s__	0.01674	0.02252	97.51	0	0.00574	0	1	0.049505	0.188119	597	Root;k__Bacteria;p__Proteobacteria;c__Gammaproteobacteria;o__Alteromonadales;f__Alteromonadaceae;g__Marinobacter;s__
600	Root;k__Bacteria;p__Proteobacteria;c__Gammaproteobacteria;o__Alteromonadales;f__Alteromonadaceae;g__Teredinibacter;s__turnerae	0.01674	0.02252	97.49	0	0.00574	0	1	0.049505	0.188119	600	Root;k__Bacteria;p__Proteobacteria;c__Gammaproteobacteria;o__Alteromonadales;f__Alteromonadaceae;g__Teredinibacter;s__turnerae
672	Root;k__Bacteria;p__Proteobacteria;c__Gammaproteobacteria;o__Oceanospirillales;f__Saccharospirillaceae;g__;s__	0.01674	0.02252	97.33	0	0.00574	0	1	0.049505	0.188119	672	Root;k__Bacteria;p__Proteobacteria;c__Gammaproteobacteria;o__Oceanospirillales;f__Saccharospirillaceae;g__;s__
674	Root;k__Bacteria;p__Proteobacteria;c__Gammaproteobacteria;o__Oceanospirillales;f__Saccharospirillaceae;g__Reinekea;s__	0.01674	0.02252	97.31	0	0.00574	0	1	0.049505	0.188119	674	Root;k__Bacteria;p__Proteobacteria;c__Gammaproteobacteria;o__Oceanospirillales;f__Saccharospirillaceae;g__Reinekea;s__
676	Root;k__Bacteria;p__Proteobacteria;c__Gammaproteobacteria;o__Pasteurellales;f__Pasteurellaceae;g__;s__	0.01674	0.02252	97.29	0	0.00574	0	1	0.049505	0.188119	676	Root;k__Bacteria;p__Proteobacteria;c__Gammaproteobacteria;o__Pasteurellales;f__Pasteurellaceae;g__;s__
677	Root;k__Bacteria;p__Proteobacteria;c__Gammaproteobacteria;o__Pasteurellales;f__Pasteurellaceae;g__Haemophilus;s__	0.01674	0.02252	97.27	0	0.00574	0	1	0.049505	0.188119	677	Root;k__Bacteria;p__Proteobacteria;c__Gammaproteobacteria;o__Pasteurellales;f__Pasteurellaceae;g__Haemophilus;s__
707	Root;k__Bacteria;p__Proteobacteria;c__Gammaproteobacteria;o__Vibrionales;f__Vibrionaceae;g__Aliivibrio;s__fischeri	0.01674	0.02252	97.24	0	0.00574	0	1	0.049505	0.188119	707	Root;k__Bacteria;p__Proteobacteria;c__Gammaproteobacteria;o__Vibrionales;f__Vibrionaceae;g__Aliivibrio;s__fischeri
729	Root;k__Bacteria;p__SR1;c__;o__;f__;g__;s__	0.01674	0.02252	97.22	0	0.00574	0	1	0.049505	0.188119	729	Root;k__Bacteria;p__SR1;c__;o__;f__;g__;s__
765	Root;k__Bacteria;p__Verrucomicrobia;c__[Methylacidiphilae];o__S-BQ2-57;f__;g__;s__	0.01674	0.02252	97.13	0	0.00574	0	1	0.049505	0.188119	765	Root;k__Bacteria;p__Verrucomicrobia;c__[Methylacidiphilae];o__S-BQ2-57;f__;g__;s__
768	Root;k__Bacteria;p__WPS-2;c__;o__;f__;g__;s__	0.01674	0.02252	97.11	0	0.00574	0	1	0.049505	0.188119	768	Root;k__Bacteria;p__WPS-2;c__;o__;f__;g__;s__
6	Root;k__Archaea;p__Crenarchaeota;c__Thaumarchaeota;o__Cenarchaeales;f__SAGMA-X;g__;s__	0.01624	0.02186	98.22	0	0.00565	0	1	0.0594059	0.188119	6	Root;k__Archaea;p__Crenarchaeota;c__Thaumarchaeota;o__Cenarchaeales;f__SAGMA-X;g__;s__
65	Root;k__Bacteria;p__Actinobacteria;c__Actinobacteria;o__Actinomycetales;f__Micrococcaceae;g__;s__	0.01624	0.02186	99.1	0	0.00565	0	1	0.0594059	0.188119	65	Root;k__Bacteria;p__Actinobacteria;c__Actinobacteria;o__Actinomycetales;f__Micrococcaceae;g__;s__
79	Root;k__Bacteria;p__Actinobacteria;c__Thermoleophilia;o__;f__;g__;s__	0.01624	0.02186	98.75	0	0.00565	0	1	0.0594059	0.188119	79	Root;k__Bacteria;p__Actinobacteria;c__Thermoleophilia;o__;f__;g__;s__
128	Root;k__Bacteria;p__Bacteroidetes;c__Flavobacteriia;o__Flavobacteriales;f__Cryomorphaceae;g__Owenweeksia;s__hongkongensis	0.01624	0.02186	99.14	0	0.00565	0	1	0.0594059	0.188119	128	Root;k__Bacteria;p__Bacteroidetes;c__Flavobacteriia;o__Flavobacteriales;f__Cryomorphaceae;g__Owenweeksia;s__hongkongensis
133	Root;k__Bacteria;p__Bacteroidetes;c__Flavobacteriia;o__Flavobacteriales;f__Flavobacteriaceae;g__Aureitalea;s__marina	0.01624	0.02186	99.05	0	0.00565	0	1	0.0594059	0.188119	133	Root;k__Bacteria;p__Bacteroidetes;c__Flavobacteriia;o__Flavobacteriales;f__Flavobacteriaceae;g__Aureitalea;s__marina
136	Root;k__Bacteria;p__Bacteroidetes;c__Flavobacteriia;o__Flavobacteriales;f__Flavobacteriaceae;g__Cellulophaga;s__lytica	0.01624	0.02186	98.97	0	0.00565	0	1	0.0594059	0.188119	136	Root;k__Bacteria;p__Bacteroidetes;c__Flavobacteriia;o__Flavobacteriales;f__Flavobacteriaceae;g__Cellulophaga;s__lytica
162	Root;k__Bacteria;p__Bacteroidetes;c__Flavobacteriia;o__Flavobacteriales;f__Flavobacteriaceae;g__Nonlabens;s__tegetincola	0.01624	0.02186	98.68	0	0.00565	0	1	0.0594059	0.188119	162	Root;k__Bacteria;p__Bacteroidetes;c__Flavobacteriia;o__Flavobacteriales;f__Flavobacteriaceae;g__Nonlabens;s__tegetincola
184	Root;k__Bacteria;p__Bacteroidetes;c__Flavobacteriia;o__Flavobacteriales;f__[Weeksellaceae];g__Chryseobacterium;s__	0.01624	0.02186	98.44	0	0.00565	0	1	0.0594059	0.188119	184	Root;k__Bacteria;p__Bacteroidetes;c__Flavobacteriia;o__Flavobacteriales;f__[Weeksellaceae];g__Chryseobacterium;s__
196	Root;k__Bacteria;p__Bacteroidetes;c__[Rhodothermi];o__[Rhodothermales];f__Rhodothermaceae;g__Salinibacter;s__	0.01624	0.02186	98.11	0	0.00565	0	1	0.0594059	0.188119	196	Root;k__Bacteria;p__Bacteroidetes;c__[Rhodothermi];o__[Rhodothermales];f__Rhodothermaceae;g__Salinibacter;s__
214	Root;k__Bacteria;p__Chlamydiae;c__Chlamydiia;o__Chlamydiales;f__Rhabdochlamydiaceae;g__CandidatusRhabdochlamydia;s__	0.01624	0.02186	98	0	0.00565	0	1	0.0594059	0.188119	214	Root;k__Bacteria;p__Chlamydiae;c__Chlamydiia;o__Chlamydiales;f__Rhabdochlamydiaceae;g__CandidatusRhabdochlamydia;s__
217	Root;k__Bacteria;p__Chlamydiae;c__Chlamydiia;o__Chlamydiales;f__Waddliaceae;g__;s__	0.01624	0.02186	97.96	0	0.00565	0	1	0.0594059	0.188119	217	Root;k__Bacteria;p__Chlamydiae;c__Chlamydiia;o__Chlamydiales;f__Waddliaceae;g__;s__
269	Root;k__Bacteria;p__Cyanobacteria;c__Oscillatoriophycideae;o__Chroococcales;f__Cyanobacteriaceae;g__Cyanobacterium;s__	0.01624	0.02186	99.03	0	0.00565	0	1	0.0594059	0.188119	269	Root;k__Bacteria;p__Cyanobacteria;c__Oscillatoriophycideae;o__Chroococcales;f__Cyanobacteriaceae;g__Cyanobacterium;s__
271	Root;k__Bacteria;p__Cyanobacteria;c__Oscillatoriophycideae;o__Chroococcales;f__Xenococcaceae;g__Chroococcidiopsis;s__polansiana	0.01624	0.02186	99.01	0	0.00565	0	1	0.0594059	0.188119	271	Root;k__Bacteria;p__Cyanobacteria;c__Oscillatoriophycideae;o__Chroococcales;f__Xenococcaceae;g__Chroococcidiopsis;s__polansiana
300	Root;k__Bacteria;p__Firmicutes;c__Bacilli;o__Lactobacillales;f__Streptococcaceae;g__Streptococcus;s__infantis	0.01624	0.02186	98.92	0	0.00565	0	1	0.0594059	0.188119	300	Root;k__Bacteria;p__Firmicutes;c__Bacilli;o__Lactobacillales;f__Streptococcaceae;g__Streptococcus;s__infantis
306	Root;k__Bacteria;p__Firmicutes;c__Clostridia;o__Clostridiales;f__Clostridiaceae;g__SMB53;s__	0.01624	0.02186	98.88	0	0.00565	0	1	0.0594059	0.188119	306	Root;k__Bacteria;p__Firmicutes;c__Clostridia;o__Clostridiales;f__Clostridiaceae;g__SMB53;s__
312	Root;k__Bacteria;p__Firmicutes;c__Clostridia;o__Clostridiales;f__Peptostreptococcaceae;g__Tepidibacter;s__	0.01624	0.02186	98.83	0	0.00565	0	1	0.0594059	0.188119	312	Root;k__Bacteria;p__Firmicutes;c__Clostridia;o__Clostridiales;f__Peptostreptococcaceae;g__Tepidibacter;s__
318	Root;k__Bacteria;p__Firmicutes;c__Clostridia;o__Clostridiales;f__[Acidaminobacteraceae];g__;s__	0.01624	0.02186	98.73	0	0.00565	0	1	0.0594059	0.188119	318	Root;k__Bacteria;p__Firmicutes;c__Clostridia;o__Clostridiales;f__[Acidaminobacteraceae];g__;s__
330	Root;k__Bacteria;p__GN02;c__3BR-5F;o__;f__;g__;s__	0.01624	0.02186	98.64	0	0.00565	0	1	0.0594059	0.188119	330	Root;k__Bacteria;p__GN02;c__3BR-5F;o__;f__;g__;s__
331	Root;k__Bacteria;p__GN02;c__;o__;f__;g__;s__	0.01624	0.02186	98.62	0	0.00565	0	1	0.0594059	0.188119	331	Root;k__Bacteria;p__GN02;c__;o__;f__;g__;s__
356	Root;k__Bacteria;p__NKB19;c__TSBW08;o__;f__;g__;s__	0.01624	0.02186	98.57	0	0.00565	0	1	0.0594059	0.188119	356	Root;k__Bacteria;p__NKB19;c__TSBW08;o__;f__;g__;s__
362	Root;k__Bacteria;p__OD1;c__ABY1;o__;f__;g__;s__	0.01624	0.02186	98.55	0	0.00565	0	1	0.0594059	0.188119	362	Root;k__Bacteria;p__OD1;c__ABY1;o__;f__;g__;s__
365	Root;k__Bacteria;p__OP3;c__BD4-9;o__;f__;g__;s__	0.01624	0.02186	98.51	0	0.00565	0	1	0.0594059	0.188119	365	Root;k__Bacteria;p__OP3;c__BD4-9;o__;f__;g__;s__
368	Root;k__Bacteria;p__OP8;c__;o__;f__;g__;s__	0.01624	0.02186	98.42	0	0.00565	0	1	0.0594059	0.188119	368	Root;k__Bacteria;p__OP8;c__;o__;f__;g__;s__
370	Root;k__Bacteria;p__OP8;c__OP8_2;o__;f__;g__;s__	0.01624	0.02186	98.4	0	0.00565	0	1	0.0594059	0.188119	370	Root;k__Bacteria;p__OP8;c__OP8_2;o__;f__;g__;s__
379	Root;k__Bacteria;p__Planctomycetes;c__Phycisphaerae;o__AKAU3564;f__;g__;s__	0.01624	0.02186	98.29	0	0.00565	0	1	0.0594059	0.188119	379	Root;k__Bacteria;p__Planctomycetes;c__Phycisphaerae;o__AKAU3564;f__;g__;s__
391	Root;k__Bacteria;p__Planctomycetes;c__Planctomycetia;o__Pirellulales;f__Pirellulaceae;g__Planctomycete;s__LF1	0.01624	0.02186	98.14	0	0.00565	0	1	0.0594059	0.188119	391	Root;k__Bacteria;p__Planctomycetes;c__Planctomycetia;o__Pirellulales;f__Pirellulaceae;g__Planctomycete;s__LF1
393	Root;k__Bacteria;p__Planctomycetes;c__Planctomycetia;o__Pirellulales;f__Pirellulaceae;g__planctomycete;s__DWL3I2	0.01624	0.02186	98.09	0	0.00565	0	1	0.0594059	0.188119	393	Root;k__Bacteria;p__Planctomycetes;c__Planctomycetia;o__Pirellulales;f__Pirellulaceae;g__planctomycete;s__DWL3I2
409	Root;k__Bacteria;p__Proteobacteria;c__Alphaproteobacteria;o__Kiloniellales;f__Kiloniellaceae;g__Thalassospira;s__	0.01624	0.02186	98.07	0	0.00565	0	1	0.0594059	0.188119	409	Root;k__Bacteria;p__Proteobacteria;c__Alphaproteobacteria;o__Kiloniellales;f__Kiloniellaceae;g__Thalassospira;s__
419	Root;k__Bacteria;p__Proteobacteria;c__Alphaproteobacteria;o__Rhizobiales;f__Hyphomicrobiaceae;g__Filomicrobium;s__fusiforme	0.01624	0.02186	98.05	0	0.00565	0	1	0.0594059	0.188119	419	Root;k__Bacteria;p__Proteobacteria;c__Alphaproteobacteria;o__Rhizobiales;f__Hyphomicrobiaceae;g__Filomicrobium;s__fusiforme
423	Root;k__Bacteria;p__Proteobacteria;c__Alphaproteobacteria;o__Rhizobiales;f__Hyphomicrobiaceae;g__Pedomicrobium;s__	0.01624	0.02186	98.03	0	0.00565	0	1	0.0594059	0.188119	423	Root;k__Bacteria;p__Proteobacteria;c__Alphaproteobacteria;o__Rhizobiales;f__Hyphomicrobiaceae;g__Pedomicrobium;s__
428	Root;k__Bacteria;p__Proteobacteria;c__Alphaproteobacteria;o__Rhizobiales;f__Phyllobacteriaceae;g__Mesorhizobium;s__	0.01624	0.02186	97.98	0	0.00565	0	1	0.0594059	0.188119	428	Root;k__Bacteria;p__Proteobacteria;c__Alphaproteobacteria;o__Rhizobiales;f__Phyllobacteriaceae;g__Mesorhizobium;s__
455	Root;k__Bacteria;p__Proteobacteria;c__Alphaproteobacteria;o__Rhodobacterales;f__Rhodobacteraceae;g__Ponticoccus;s__litoralis	0.01624	0.02186	97.94	0	0.00565	0	1	0.0594059	0.188119	455	Root;k__Bacteria;p__Proteobacteria;c__Alphaproteobacteria;o__Rhodobacterales;f__Rhodobacteraceae;g__Ponticoccus;s__litoralis
477	Root;k__Bacteria;p__Proteobacteria;c__Alphaproteobacteria;o__Rickettsiales;f__Anaplasmataceae;g__Neorickettsia;s__	0.01624	0.02186	97.92	0	0.00565	0	1	0.0594059	0.188119	477	Root;k__Bacteria;p__Proteobacteria;c__Alphaproteobacteria;o__Rickettsiales;f__Anaplasmataceae;g__Neorickettsia;s__
487	Root;k__Bacteria;p__Proteobacteria;c__Alphaproteobacteria;o__Sphingomonadales;f__Erythrobacteraceae;g__Lutibacterium;s__	0.01624	0.02186	97.89	0	0.00565	0	1	0.0594059	0.188119	487	Root;k__Bacteria;p__Proteobacteria;c__Alphaproteobacteria;o__Sphingomonadales;f__Erythrobacteraceae;g__Lutibacterium;s__
509	Root;k__Bacteria;p__Proteobacteria;c__Betaproteobacteria;o__Neisseriales;f__Neisseriaceae;g__Eikenella;s__	0.01624	0.02186	97.87	0	0.00565	0	1	0.0594059	0.188119	509	Root;k__Bacteria;p__Proteobacteria;c__Betaproteobacteria;o__Neisseriales;f__Neisseriaceae;g__Eikenella;s__
510	Root;k__Bacteria;p__Proteobacteria;c__Betaproteobacteria;o__Neisseriales;f__Neisseriaceae;g__Neisseria;s__subflava	0.01624	0.02186	97.85	0	0.00565	0	1	0.0594059	0.188119	510	Root;k__Bacteria;p__Proteobacteria;c__Betaproteobacteria;o__Neisseriales;f__Neisseriaceae;g__Neisseria;s__subflava
512	Root;k__Bacteria;p__Proteobacteria;c__Betaproteobacteria;o__Nitrosomonadales;f__Nitrosomonadaceae;g__Nitrosovibrio;s__tenuis	0.01624	0.02186	99.16	0	0.00565	0	1	0.0594059	0.188119	512	Root;k__Bacteria;p__Proteobacteria;c__Betaproteobacteria;o__Nitrosomonadales;f__Nitrosomonadaceae;g__Nitrosovibrio;s__tenuis
517	Root;k__Bacteria;p__Proteobacteria;c__Betaproteobacteria;o__Rhodocyclales;f__Rhodocyclaceae;g__Sulfuritalea;s__	0.01624	0.02186	99.12	0	0.00565	0	1	0.0594059	0.188119	517	Root;k__Bacteria;p__Proteobacteria;c__Betaproteobacteria;o__Rhodocyclales;f__Rhodocyclaceae;g__Sulfuritalea;s__
543	Root;k__Bacteria;p__Proteobacteria;c__Deltaproteobacteria;o__Desulfuromonadales;f__Geobacteraceae;g__Geobacter;s__lovleyi	0.01624	0.02186	98.99	0	0.00565	0	1	0.0594059	0.188119	543	Root;k__Bacteria;p__Proteobacteria;c__Deltaproteobacteria;o__Desulfuromonadales;f__Geobacteraceae;g__Geobacter;s__lovleyi
546	Root;k__Bacteria;p__Proteobacteria;c__Deltaproteobacteria;o__IndB3-24;f__;g__;s__	0.01624	0.02186	98.94	0	0.00565	0	1	0.0594059	0.188119	546	Root;k__Bacteria;p__Proteobacteria;c__Deltaproteobacteria;o__IndB3-24;f__;g__;s__
603	Root;k__Bacteria;p__Proteobacteria;c__Gammaproteobacteria;o__Alteromonadales;f__Alteromonadaceae;g__unclassified;s__Pseudomonadales	0.01624	0.02186	98.9	0	0.00565	0	1	0.0594059	0.188119	603	Root;k__Bacteria;p__Proteobacteria;c__Gammaproteobacteria;o__Alteromonadales;f__Alteromonadaceae;g__unclassified;s__Pseudomonadales
623	Root;k__Bacteria;p__Proteobacteria;c__Gammaproteobacteria;o__Chromatiales;f__Chromatiaceae;g__Marichromatium;s__fluminis	0.01624	0.02186	98.86	0	0.00565	0	1	0.0594059	0.188119	623	Root;k__Bacteria;p__Proteobacteria;c__Gammaproteobacteria;o__Chromatiales;f__Chromatiaceae;g__Marichromatium;s__fluminis
625	Root;k__Bacteria;p__Proteobacteria;c__Gammaproteobacteria;o__Chromatiales;f__Ectothiorhodospiraceae;g__Ectothiorhodospira;s__	0.01624	0.02186	98.81	0	0.00565	0	1	0.0594059	0.188119	625	Root;k__Bacteria;p__Proteobacteria;c__Gammaproteobacteria;o__Chromatiales;f__Ectothiorhodospiraceae;g__Ectothiorhodospira;s__
627	Root;k__Bacteria;p__Proteobacteria;c__Gammaproteobacteria;o__Chromatiales;f__Ectothiorhodospiraceae;g__Thioalkalivibrio;s__	0.01624	0.02186	98.79	0	0.00565	0	1	0.0594059	0.188119	627	Root;k__Bacteria;p__Proteobacteria;c__Gammaproteobacteria;o__Chromatiales;f__Ectothiorhodospiraceae;g__Thioalkalivibrio;s__
630	Root;k__Bacteria;p__Proteobacteria;c__Gammaproteobacteria;o__Chromatiales;f__Halothiobacillaceae;g__Thiovirga;s__	0.01624	0.02186	98.77	0	0.00565	0	1	0.0594059	0.188119	630	Root;k__Bacteria;p__Proteobacteria;c__Gammaproteobacteria;o__Chromatiales;f__Halothiobacillaceae;g__Thiovirga;s__
640	Root;k__Bacteria;p__Proteobacteria;c__Gammaproteobacteria;o__HTCC2188;f__HTCC2089;g__Acinetobacter;s__radioresistens	0.01624	0.02186	98.7	0	0.00565	0	1	0.0594059	0.188119	640	Root;k__Bacteria;p__Proteobacteria;c__Gammaproteobacteria;o__HTCC2188;f__HTCC2089;g__Acinetobacter;s__radioresistens
658	Root;k__Bacteria;p__Proteobacteria;c__Gammaproteobacteria;o__Oceanospirillales;f__Alcanivoracaceae;g__Alcanivorax;s__dieselolei	0.01624	0.02186	98.66	0	0.00565	0	1	0.0594059	0.188119	658	Root;k__Bacteria;p__Proteobacteria;c__Gammaproteobacteria;o__Oceanospirillales;f__Alcanivoracaceae;g__Alcanivorax;s__dieselolei
704	Root;k__Bacteria;p__Proteobacteria;c__Gammaproteobacteria;o__Vibrionales;f__Pseudoalteromonadaceae;g__Pseudoalteromonas;s__tunicata	0.01624	0.02186	98.59	0	0.00565	0	1	0.0594059	0.188119	704	Root;k__Bacteria;p__Proteobacteria;c__Gammaproteobacteria;o__Vibrionales;f__Pseudoalteromonadaceae;g__Pseudoalteromonas;s__tunicata
728	Root;k__Bacteria;p__SBR1093;c__VHS-B5-50;o__;f__;g__;s__	0.01624	0.02186	98.53	0	0.00565	0	1	0.0594059	0.188119	728	Root;k__Bacteria;p__SBR1093;c__VHS-B5-50;o__;f__;g__;s__
731	Root;k__Bacteria;p__Spirochaetes;c__Spirochaetes;o__Sphaerochaetales;f__Sphaerochaetaceae;g__Sphaerochaeta;s__	0.01624	0.02186	98.49	0	0.00565	0	1	0.0594059	0.188119	731	Root;k__Bacteria;p__Spirochaetes;c__Spirochaetes;o__Sphaerochaetales;f__Sphaerochaetaceae;g__Sphaerochaeta;s__
734	Root;k__Bacteria;p__Spirochaetes;c__[Brachyspirae];o__[Brachyspirales];f__Brachyspiraceae;g__;s__	0.01624	0.02186	98.46	0	0.00565	0	1	0.0594059	0.188119	734	Root;k__Bacteria;p__Spirochaetes;c__[Brachyspirae];o__[Brachyspirales];f__Brachyspiraceae;g__;s__
743	Root;k__Bacteria;p__Verrucomicrobia;c__Opitutae;o__Opitutales;f__Opitutaceae;g__Opitutus;s__	0.01624	0.02186	98.38	0	0.00565	0	1	0.0594059	0.188119	743	Root;k__Bacteria;p__Verrucomicrobia;c__Opitutae;o__Opitutales;f__Opitutaceae;g__Opitutus;s__
744	Root;k__Bacteria;p__Verrucomicrobia;c__Opitutae;o__Puniceicoccales;f__Puniceicoccaceae;g__;s__	0.01624	0.02186	98.35	0	0.00565	0	1	0.0594059	0.188119	744	Root;k__Bacteria;p__Verrucomicrobia;c__Opitutae;o__Puniceicoccales;f__Puniceicoccaceae;g__;s__
746	Root;k__Bacteria;p__Verrucomicrobia;c__Opitutae;o__Puniceicoccales;f__Puniceicoccaceae;g__MB11C04;s__	0.01624	0.02186	98.33	0	0.00565	0	1	0.0594059	0.188119	746	Root;k__Bacteria;p__Verrucomicrobia;c__Opitutae;o__Puniceicoccales;f__Puniceicoccaceae;g__MB11C04;s__
757	Root;k__Bacteria;p__Verrucomicrobia;c__Verrucomicrobiae;o__Verrucomicrobiales;f__Verrucomicrobiaceae;g__Akkermansia;s__	0.01624	0.02186	98.31	0	0.00565	0	1	0.0594059	0.188119	757	Root;k__Bacteria;p__Verrucomicrobia;c__Verrucomicrobiae;o__Verrucomicrobiales;f__Verrucomicrobiaceae;g__Akkermansia;s__
766	Root;k__Bacteria;p__Verrucomicrobia;c__[Pedosphaerae];o__;f__;g__;s__	0.01624	0.02186	98.27	0	0.00565	0	1	0.0594059	0.188119	766	Root;k__Bacteria;p__Verrucomicrobia;c__[Pedosphaerae];o__;f__;g__;s__
767	Root;k__Bacteria;p__Verrucomicrobia;c__[Pedosphaerae];o__[Pedosphaerales];f__;g__;s__	0.01624	0.02186	98.24	0	0.00565	0	1	0.0594059	0.188119	767	Root;k__Bacteria;p__Verrucomicrobia;c__[Pedosphaerae];o__[Pedosphaerales];f__;g__;s__
777	Root;k__Bacteria;p__WWE1;c__[Cloacamonae];o__[Cloacamonales];f__MSBL8;g__;s__	0.01624	0.02186	98.2	0	0.00565	0	1	0.0594059	0.188119	777	Root;k__Bacteria;p__WWE1;c__[Cloacamonae];o__[Cloacamonales];f__MSBL8;g__;s__
779	Root;k__Bacteria;p__[Caldithrix];c__KSB1;o__WM105;f__;g__;s__	0.01624	0.02186	98.18	0	0.00565	0	1	0.0594059	0.188119	779	Root;k__Bacteria;p__[Caldithrix];c__KSB1;o__WM105;f__;g__;s__
781	Root;k__Bacteria;p__[Thermi];c__Deinococci;o__Deinococcales;f__Trueperaceae;g__;s__	0.01624	0.02186	98.16	0	0.00565	0	1	0.0594059	0.188119	781	Root;k__Bacteria;p__[Thermi];c__Deinococci;o__Deinococcales;f__Trueperaceae;g__;s__
783	Root;k__Bacteria;p__[Thermi];c__Deinococci;o__Deinococcales;f__Trueperaceae;g__Truepera;s__	0.01624	0.02186	99.08	0	0.00565	0	1	0.0594059	0.188119	783	Root;k__Bacteria;p__[Thermi];c__Deinococci;o__Deinococcales;f__Trueperaceae;g__Truepera;s__
63	Root;k__Bacteria;p__Actinobacteria;c__Actinobacteria;o__Actinomycetales;f__Microbacteriaceae;g__CandidatusAquiluna;s__rubra	0.01489	0.02003	99.2	0	0	0.00405	0.019802	1	0.564356	63	Root;k__Bacteria;p__Actinobacteria;c__Actinobacteria;o__Actinomycetales;f__Microbacteriaceae;g__CandidatusAquiluna;s__rubra
126	Root;k__Bacteria;p__Bacteroidetes;c__Flavobacteriia;o__Flavobacteriales;f__Cryomorphaceae;g__Lishizhenia;s__caseinilytica	0.01489	0.02003	99.18	0	0	0.00405	0.019802	1	0.564356	126	Root;k__Bacteria;p__Bacteroidetes;c__Flavobacteriia;o__Flavobacteriales;f__Cryomorphaceae;g__Lishizhenia;s__caseinilytica
152	Root;k__Bacteria;p__Bacteroidetes;c__Flavobacteriia;o__Flavobacteriales;f__Flavobacteriaceae;g__Imtechella;s__halotolerans	0.01489	0.02003	99.36	0	0	0.00405	0.019802	1	0.564356	152	Root;k__Bacteria;p__Bacteroidetes;c__Flavobacteriia;o__Flavobacteriales;f__Flavobacteriaceae;g__Imtechella;s__halotolerans
267	Root;k__Bacteria;p__Cyanobacteria;c__Oscillatoriophycideae;o__Chroococcales;f__;g__;s__	0.01489	0.02003	99.44	0	0	0.00405	0.019802	1	0.564356	267	Root;k__Bacteria;p__Cyanobacteria;c__Oscillatoriophycideae;o__Chroococcales;f__;g__;s__
274	Root;k__Bacteria;p__Cyanobacteria;c__Oscillatoriophycideae;o__Oscillatoriales;f__Phormidiaceae;g__Planktothrix;s__	0.01489	0.02003	99.42	0	0	0.00405	0.019802	1	0.564356	274	Root;k__Bacteria;p__Cyanobacteria;c__Oscillatoriophycideae;o__Oscillatoriales;f__Phormidiaceae;g__Planktothrix;s__
309	Root;k__Bacteria;p__Firmicutes;c__Clostridia;o__Clostridiales;f__Peptococcaceae;g__;s__	0.01489	0.02003	99.32	0	0	0.00405	0.019802	1	0.564356	309	Root;k__Bacteria;p__Firmicutes;c__Clostridia;o__Clostridiales;f__Peptococcaceae;g__;s__
332	Root;k__Bacteria;p__GN02;c__BB34;o__;f__;g__;s__	0.01489	0.02003	99.28	0	0	0.00405	0.019802	1	0.564356	332	Root;k__Bacteria;p__GN02;c__BB34;o__;f__;g__;s__
398	Root;k__Bacteria;p__Planctomycetes;c__vadinHA49;o__PeHg47;f__;g__;s__	0.01489	0.02003	99.24	0	0	0.00405	0.019802	1	0.564356	398	Root;k__Bacteria;p__Planctomycetes;c__vadinHA49;o__PeHg47;f__;g__;s__
450	Root;k__Bacteria;p__Proteobacteria;c__Alphaproteobacteria;o__Rhodobacterales;f__Rhodobacteraceae;g__Octadecabacter;s__antarcticus	0.01489	0.02003	99.22	0	0	0.00405	0.019802	1	0.564356	450	Root;k__Bacteria;p__Proteobacteria;c__Alphaproteobacteria;o__Rhodobacterales;f__Rhodobacteraceae;g__Octadecabacter;s__antarcticus
515	Root;k__Bacteria;p__Proteobacteria;c__Betaproteobacteria;o__Rhodocyclales;f__Rhodocyclaceae;g__Azovibrio;s__	0.01489	0.02003	99.46	0	0	0.00405	0.019802	1	0.564356	515	Root;k__Bacteria;p__Proteobacteria;c__Betaproteobacteria;o__Rhodocyclales;f__Rhodocyclaceae;g__Azovibrio;s__
605	Root;k__Bacteria;p__Proteobacteria;c__Gammaproteobacteria;o__Alteromonadales;f__Colwelliaceae;g__Colwellia;s__hornerae	0.01489	0.02003	99.4	0	0	0.00405	0.019802	1	0.564356	605	Root;k__Bacteria;p__Proteobacteria;c__Gammaproteobacteria;o__Alteromonadales;f__Colwelliaceae;g__Colwellia;s__hornerae
607	Root;k__Bacteria;p__Proteobacteria;c__Gammaproteobacteria;o__Alteromonadales;f__Colwelliaceae;g__Thalassomonas;s__sediminis	0.01489	0.02003	99.38	0	0	0.00405	0.019802	1	0.564356	607	Root;k__Bacteria;p__Proteobacteria;c__Gammaproteobacteria;o__Alteromonadales;f__Colwelliaceae;g__Thalassomonas;s__sediminis
616	Root;k__Bacteria;p__Proteobacteria;c__Gammaproteobacteria;o__Alteromonadales;f__Psychromonadaceae;g__Psychromonas;s__	0.01489	0.02003	99.34	0	0	0.00405	0.019802	1	0.564356	616	Root;k__Bacteria;p__Proteobacteria;c__Gammaproteobacteria;o__Alteromonadales;f__Psychromonadaceae;g__Psychromonas;s__
634	Root;k__Bacteria;p__Proteobacteria;c__Gammaproteobacteria;o__Enterobacteriales;f__Enterobacteriaceae;g__Klebsiella;s__	0.01489	0.02003	99.3	0	0	0.00405	0.019802	1	0.564356	634	Root;k__Bacteria;p__Proteobacteria;c__Gammaproteobacteria;o__Enterobacteriales;f__Enterobacteriaceae;g__Klebsiella;s__
697	Root;k__Bacteria;p__Proteobacteria;c__Gammaproteobacteria;o__Thiotrichales;f__Thiotrichaceae;g__Thiopilula;s__aggregata	0.01489	0.02003	99.26	0	0	0.00405	0.019802	1	0.564356	697	Root;k__Bacteria;p__Proteobacteria;c__Gammaproteobacteria;o__Thiotrichales;f__Thiotrichaceae;g__Thiopilula;s__aggregata
75	Root;k__Bacteria;p__Actinobacteria;c__Actinobacteria;o__Actinomycetales;f__Sporichthyaceae;g__;s__	0.01435	0.01931	99.54	0	0	0.00385	0.039604	1	0.673267	75	Root;k__Bacteria;p__Actinobacteria;c__Actinobacteria;o__Actinomycetales;f__Sporichthyaceae;g__;s__
439	Root;k__Bacteria;p__Proteobacteria;c__Alphaproteobacteria;o__Rhodobacterales;f__Hyphomonadaceae;g__Hyphomonas;s__oceanitis	0.01435	0.01931	99.48	0	0	0.00385	0.039604	1	0.673267	439	Root;k__Bacteria;p__Proteobacteria;c__Alphaproteobacteria;o__Rhodobacterales;f__Hyphomonadaceae;g__Hyphomonas;s__oceanitis
648	Root;k__Bacteria;p__Proteobacteria;c__Gammaproteobacteria;o__Legionellales;f__Legionellaceae;g__Legionella;s__	0.01435	0.01931	99.52	0	0	0.00385	0.039604	1	0.673267	648	Root;k__Bacteria;p__Proteobacteria;c__Gammaproteobacteria;o__Legionellales;f__Legionellaceae;g__Legionella;s__
655	Root;k__Bacteria;p__Proteobacteria;c__Gammaproteobacteria;o__Methylococcales;f__Methylococcaceae;g__Methylomonas;s__	0.01435	0.01931	99.5	0	0	0.00385	0.039604	1	0.673267	655	Root;k__Bacteria;p__Proteobacteria;c__Gammaproteobacteria;o__Methylococcales;f__Methylococcaceae;g__Methylomonas;s__
60	Root;k__Bacteria;p__Actinobacteria;c__Actinobacteria;o__Actinomycetales;f__Actinomycetaceae;g__Varibaculum;s__	0.01314	0.01768	99.61	0	0	0.00375	0.029703	1	0.643564	60	Root;k__Bacteria;p__Actinobacteria;c__Actinobacteria;o__Actinomycetales;f__Actinomycetaceae;g__Varibaculum;s__
62	Root;k__Bacteria;p__Actinobacteria;c__Actinobacteria;o__Actinomycetales;f__Microbacteriaceae;g__Agromyces;s__	0.01314	0.01768	99.56	0	0	0.00375	0.029703	1	0.643564	62	Root;k__Bacteria;p__Actinobacteria;c__Actinobacteria;o__Actinomycetales;f__Microbacteriaceae;g__Agromyces;s__
64	Root;k__Bacteria;p__Actinobacteria;c__Actinobacteria;o__Actinomycetales;f__Microbacteriaceae;g__Microbacterium;s__	0.01314	0.01768	100	0	0	0.00375	0.029703	1	0.643564	64	Root;k__Bacteria;p__Actinobacteria;c__Actinobacteria;o__Actinomycetales;f__Microbacteriaceae;g__Microbacterium;s__
83	Root;k__Bacteria;p__Actinobacteria;c__Thermoleophilia;o__Solirubrobacterales;f__Patulibacteraceae;g__;s__	0.01314	0.01768	99.79	0	0	0.00375	0.029703	1	0.643564	83	Root;k__Bacteria;p__Actinobacteria;c__Thermoleophilia;o__Solirubrobacterales;f__Patulibacteraceae;g__;s__
98	Root;k__Bacteria;p__Bacteroidetes;c__Bacteroidia;o__Bacteroidales;f__[Paraprevotellaceae];g__Paraprevotella;s__	0.01314	0.01768	99.7	0	0	0.00375	0.029703	1	0.643564	98	Root;k__Bacteria;p__Bacteroidetes;c__Bacteroidia;o__Bacteroidales;f__[Paraprevotellaceae];g__Paraprevotella;s__
114	Root;k__Bacteria;p__Bacteroidetes;c__Cytophagia;o__Cytophagales;f__Flammeovirgaceae;g__Roseivirga;s__	0.01314	0.01768	99.66	0	0	0.00375	0.029703	1	0.643564	114	Root;k__Bacteria;p__Bacteroidetes;c__Cytophagia;o__Cytophagales;f__Flammeovirgaceae;g__Roseivirga;s__
120	Root;k__Bacteria;p__Bacteroidetes;c__Flavobacteriia;o__Flavobacteriales;f__Blattabacteriaceae;g__Blattabacterium;s__	0.01314	0.01768	99.59	0	0	0.00375	0.029703	1	0.643564	120	Root;k__Bacteria;p__Bacteroidetes;c__Flavobacteriia;o__Flavobacteriales;f__Blattabacteriaceae;g__Blattabacterium;s__
135	Root;k__Bacteria;p__Bacteroidetes;c__Flavobacteriia;o__Flavobacteriales;f__Flavobacteriaceae;g__Capnocytophaga;s__	0.01314	0.01768	99.98	0	0	0.00375	0.029703	1	0.643564	135	Root;k__Bacteria;p__Bacteroidetes;c__Flavobacteriia;o__Flavobacteriales;f__Flavobacteriaceae;g__Capnocytophaga;s__
276	Root;k__Bacteria;p__Cyanobacteria;c__Synechococcophycideae;o__Pseudanabaenales;f__Pseudanabaenaceae;g__;s__	0.01314	0.01768	99.96	0	0	0.00375	0.029703	1	0.643564	276	Root;k__Bacteria;p__Cyanobacteria;c__Synechococcophycideae;o__Pseudanabaenales;f__Pseudanabaenaceae;g__;s__
279	Root;k__Bacteria;p__Cyanobacteria;c__Synechococcophycideae;o__Synechococcales;f__Acaryochloridaceae;g__Acaryochloris;s__	0.01314	0.01768	99.95	0	0	0.00375	0.029703	1	0.643564	279	Root;k__Bacteria;p__Cyanobacteria;c__Synechococcophycideae;o__Synechococcales;f__Acaryochloridaceae;g__Acaryochloris;s__
281	Root;k__Bacteria;p__Cyanobacteria;c__Synechococcophycideae;o__Synechococcales;f__Synechococcaceae;g__Paulinella;s__	0.01314	0.01768	99.93	0	0	0.00375	0.029703	1	0.643564	281	Root;k__Bacteria;p__Cyanobacteria;c__Synechococcophycideae;o__Synechococcales;f__Synechococcaceae;g__Paulinella;s__
291	Root;k__Bacteria;p__Firmicutes;c__Bacilli;o__Bacillales;f__Bacillaceae;g__Bacillus;s__coahuilensis	0.01314	0.01768	99.91	0	0	0.00375	0.029703	1	0.643564	291	Root;k__Bacteria;p__Firmicutes;c__Bacilli;o__Bacillales;f__Bacillaceae;g__Bacillus;s__coahuilensis
295	Root;k__Bacteria;p__Firmicutes;c__Bacilli;o__Lactobacillales;f__Carnobacteriaceae;g__Granulicatella;s__	0.01314	0.01768	99.89	0	0	0.00375	0.029703	1	0.643564	295	Root;k__Bacteria;p__Firmicutes;c__Bacilli;o__Lactobacillales;f__Carnobacteriaceae;g__Granulicatella;s__
298	Root;k__Bacteria;p__Firmicutes;c__Bacilli;o__Lactobacillales;f__Streptococcaceae;g__;s__	0.01314	0.01768	99.88	0	0	0.00375	0.029703	1	0.643564	298	Root;k__Bacteria;p__Firmicutes;c__Bacilli;o__Lactobacillales;f__Streptococcaceae;g__;s__
311	Root;k__Bacteria;p__Firmicutes;c__Clostridia;o__Clostridiales;f__Peptococcaceae;g__Desulfotomaculum;s__	0.01314	0.01768	99.86	0	0	0.00375	0.029703	1	0.643564	311	Root;k__Bacteria;p__Firmicutes;c__Clostridia;o__Clostridiales;f__Peptococcaceae;g__Desulfotomaculum;s__
422	Root;k__Bacteria;p__Proteobacteria;c__Alphaproteobacteria;o__Rhizobiales;f__Hyphomicrobiaceae;g__Parvibaculum;s__	0.01314	0.01768	99.68	0	0	0.00375	0.029703	1	0.643564	422	Root;k__Bacteria;p__Proteobacteria;c__Alphaproteobacteria;o__Rhizobiales;f__Hyphomicrobiaceae;g__Parvibaculum;s__
456	Root;k__Bacteria;p__Proteobacteria;c__Alphaproteobacteria;o__Rhodobacterales;f__Rhodobacteraceae;g__Pseudoroseobacter;s__euryhalinus	0.01314	0.01768	99.65	0	0	0.00375	0.029703	1	0.643564	456	Root;k__Bacteria;p__Proteobacteria;c__Alphaproteobacteria;o__Rhodobacterales;f__Rhodobacteraceae;g__Pseudoroseobacter;s__euryhalinus
461	Root;k__Bacteria;p__Proteobacteria;c__Alphaproteobacteria;o__Rhodobacterales;f__Rhodobacteraceae;g__Roseobacter;s__litoralis	0.01314	0.01768	99.63	0	0	0.00375	0.029703	1	0.643564	461	Root;k__Bacteria;p__Proteobacteria;c__Alphaproteobacteria;o__Rhodobacterales;f__Rhodobacteraceae;g__Roseobacter;s__litoralis
480	Root;k__Bacteria;p__Proteobacteria;c__Alphaproteobacteria;o__Rickettsiales;f__Rickettsiaceae;g__Rickettsia;s__	0.01314	0.01768	99.58	0	0	0.00375	0.029703	1	0.643564	480	Root;k__Bacteria;p__Proteobacteria;c__Alphaproteobacteria;o__Rickettsiales;f__Rickettsiaceae;g__Rickettsia;s__
633	Root;k__Bacteria;p__Proteobacteria;c__Gammaproteobacteria;o__Enterobacteriales;f__Enterobacteriaceae;g__Hafnia;s__alvei	0.01314	0.01768	99.84	0	0	0.00375	0.029703	1	0.643564	633	Root;k__Bacteria;p__Proteobacteria;c__Gammaproteobacteria;o__Enterobacteriales;f__Enterobacteriaceae;g__Hafnia;s__alvei
635	Root;k__Bacteria;p__Proteobacteria;c__Gammaproteobacteria;o__Enterobacteriales;f__Enterobacteriaceae;g__Kleidoceria;s__schneideri	0.01314	0.01768	99.82	0	0	0.00375	0.029703	1	0.643564	635	Root;k__Bacteria;p__Proteobacteria;c__Gammaproteobacteria;o__Enterobacteriales;f__Enterobacteriaceae;g__Kleidoceria;s__schneideri
644	Root;k__Bacteria;p__Proteobacteria;c__Gammaproteobacteria;o__Legionellales;f__Endoecteinascidiaceae;g__;s__	0.01314	0.01768	99.81	0	0	0.00375	0.029703	1	0.643564	644	Root;k__Bacteria;p__Proteobacteria;c__Gammaproteobacteria;o__Legionellales;f__Endoecteinascidiaceae;g__;s__
666	Root;k__Bacteria;p__Proteobacteria;c__Gammaproteobacteria;o__Oceanospirillales;f__Oceanospirillaceae;g__Bermanella;s__marisrubri	0.01314	0.01768	99.77	0	0	0.00375	0.029703	1	0.643564	666	Root;k__Bacteria;p__Proteobacteria;c__Gammaproteobacteria;o__Oceanospirillales;f__Oceanospirillaceae;g__Bermanella;s__marisrubri
675	Root;k__Bacteria;p__Proteobacteria;c__Gammaproteobacteria;o__Oceanospirillales;f__Saccharospirillaceae;g__Saccharospirillum;s__	0.01314	0.01768	99.75	0	0	0.00375	0.029703	1	0.643564	675	Root;k__Bacteria;p__Proteobacteria;c__Gammaproteobacteria;o__Oceanospirillales;f__Saccharospirillaceae;g__Saccharospirillum;s__
682	Root;k__Bacteria;p__Proteobacteria;c__Gammaproteobacteria;o__Pseudomonadales;f__Moraxellaceae;g__Enhydrobacter;s__	0.01314	0.01768	99.73	0	0	0.00375	0.029703	1	0.643564	682	Root;k__Bacteria;p__Proteobacteria;c__Gammaproteobacteria;o__Pseudomonadales;f__Moraxellaceae;g__Enhydrobacter;s__
684	Root;k__Bacteria;p__Proteobacteria;c__Gammaproteobacteria;o__Pseudomonadales;f__Moraxellaceae;g__Moraxella;s__lincolnii	0.01314	0.01768	99.72	0	0	0.00375	0.029703	1	0.643564	684	Root;k__Bacteria;p__Proteobacteria;c__Gammaproteobacteria;o__Pseudomonadales;f__Moraxellaceae;g__Moraxella;s__lincolnii
Results derive from all-groups SIMPER analyses performed on Hellinger-transformed 16S rRNA gene abundances (normalized data). Relative abundance data (%) of each OTU can be extracted from Table S2.

## Sheet: Top Sponge OTUs
OTU	Taxonomy	Mean relative abundance Sponge	Mean relative abundance Sediment	Mean relative abundance Seawater		Data summary
399	Root;k__Bacteria;p__Poribacteria;c__;o__;f__;g__;s__	0.11	0.000526	0.000272		OTUs in sponges: 293
193	Root;k__Bacteria;p__Bacteroidetes;c__[Rhodothermi];o__[Rhodothermales];f__Rhodothermaceae;g__;s__	0.096	0.00186	0.000175		OTUs in sediments: 607
339	Root;k__Bacteria;p__Gemmatimonadetes;c__Gemm-2;o__;f__;g__;s__	0.0812	0.00333	0.0003		OTUs in seawater: 341
225	Root;k__Bacteria;p__Chloroflexi;c__Anaerolineae;o__Caldilineales;f__Caldilineaceae;g__;s__	0.0778	0.000916	0		Top 10 most abundant OTUs : 63,79% total abundance in sponges
57	Root;k__Bacteria;p__Actinobacteria;c__Acidimicrobiia;o__Acidimicrobiales;f__wb1_P06;g__;s__	0.0596	0.00279	0		Top 25 OTUs: 86,85% total abundance in sponges
40	Root;k__Bacteria;p__Actinobacteria;c__Acidimicrobiia;o__Acidimicrobiales;f__;g__;s__	0.0568	0.0117	0.000274
52	Root;k__Bacteria;p__Actinobacteria;c__Acidimicrobiia;o__Acidimicrobiales;f__TK06;g__;s__	0.0492	0.000331	0
37	Root;k__Bacteria;p__Acidobacteria;c__Sva0725;o__Sva0725;f__;g__;s__	0.0432	0.0106	9.13e-05
246	Root;k__Bacteria;p__Chloroflexi;c__TK17;o__TK18;f__;g__;s__	0.033	9.88e-05	4.21e-05
247	Root;k__Bacteria;p__Chloroflexi;c__TK17;o__mle1-48;f__;g__;s__	0.0311	0	0.000131
621	Root;k__Bacteria;p__Proteobacteria;c__Gammaproteobacteria;o__Chromatiales;f__;g__;s__	0.023	0.0241	0.00149
687	Root;k__Bacteria;p__Proteobacteria;c__Gammaproteobacteria;o__Thiohalorhabdales;f__;g__;s__	0.021	0.00564	0.000986
84	Root;k__Bacteria;p__AncK6;c__;o__;f__;g__;s__	0.0207	0	4.21e-05
442	Root;k__Bacteria;p__Proteobacteria;c__Alphaproteobacteria;o__Rhodobacterales;f__Rhodobacteraceae;g__;s__	0.0196	0.0286	0.148
16	Root;k__Bacteria;p__Acidobacteria;c__Acidobacteria-6;o__BPC015;f__;g__;s__	0.0178	0.00177	0
245	Root;k__Bacteria;p__Chloroflexi;c__TK17;o__;f__;g__;s__	0.0155	9.88e-05	0
470	Root;k__Bacteria;p__Proteobacteria;c__Alphaproteobacteria;o__Rhodospirillales;f__Rhodospirillaceae;g__;s__	0.0153	0.00418	0.00143
18	Root;k__Bacteria;p__Acidobacteria;c__Acidobacteria-6;o__iii1-15;f__;g__;s__	0.0151	0.00098	4.92e-05
341	Root;k__Bacteria;p__Gemmatimonadetes;c__Gemm-4;o__;f__;g__;s__	0.015	0.00802	0.000183
727	Root;k__Bacteria;p__SBR1093;c__EC214;o__;f__;g__;s__	0.0142	0.00043	0
371	Root;k__Bacteria;p__PAUC34f;c__;o__;f__;g__;s__	0.012	0.000646	8.88e-05
690	Root;k__Bacteria;p__Proteobacteria;c__Gammaproteobacteria;o__Thiotrichales;f__Piscirickettsiaceae;g__;s__	0.0118	0.0887	0.0053
639	Root;k__Bacteria;p__Proteobacteria;c__Gammaproteobacteria;o__HTCC2188;f__HTCC2089;g__;s__	0.0103	0.0103	0.00245
358	Root;k__Bacteria;p__Nitrospirae;c__Nitrospira;o__Nitrospirales;f__Nitrospiraceae;g__;s__	0.00974	0.00599	0.000126
571	Root;k__Bacteria;p__Proteobacteria;c__Deltaproteobacteria;o__Syntrophobacterales;f__Syntrophobacteraceae;g__;s__	0.00957	0.00139	0
5	Root;k__Archaea;p__Crenarchaeota;c__Thaumarchaeota;o__Cenarchaeales;f__Cenarchaeaceae;g__Nitrosopumilus;s__	0.00922	0.018	0.000133
33	Root;k__Bacteria;p__Acidobacteria;c__Solibacteres;o__Solibacterales;f__PAUC26f;g__;s__	0.00826	0.000465	0
239	Root;k__Bacteria;p__Chloroflexi;c__Ktedonobacteria;o__TK10;f__;g__;s__	0.00768	0	0
2	Root;k__Archaea;p__Crenarchaeota;c__Thaumarchaeota;o__Cenarchaeales;f__Cenarchaeaceae;g__;s__	0.00712	0.0133	0
54	Root;k__Bacteria;p__Actinobacteria;c__Acidimicrobiia;o__Acidimicrobiales;f__koll13;g__;s__	0.00499	0.016	8.43e-05
231	Root;k__Bacteria;p__Chloroflexi;c__Anaerolineae;o__SBR1031;f__A4b;g__;s__	0.00472	0.000427	4.44e-05
241	Root;k__Bacteria;p__Chloroflexi;c__SAR202;o__;f__;g__;s__	0.00451	0.000233	0
53	Root;k__Bacteria;p__Actinobacteria;c__Acidimicrobiia;o__Acidimicrobiales;f__ZA3409c;g__;s__	0.0034	0.000855	8.66e-05
58	Root;k__Bacteria;p__Actinobacteria;c__Actinobacteria;o__Actinomycetales;f__;g__;s__	0.00292	0.000137	8.43e-05
29	Root;k__Bacteria;p__Acidobacteria;c__PAUC37f;o__;f__;g__;s__	0.00236	0	0
610	Root;k__Bacteria;p__Proteobacteria;c__Gammaproteobacteria;o__Alteromonadales;f__HTCC2188;g__HTCC;s__	0.00227	0.000826	0.00213
581	Root;k__Bacteria;p__Proteobacteria;c__Gammaproteobacteria;o__;f__;g__;s__	0.00204	0.0156	0.000623
41	Root;k__Bacteria;p__Actinobacteria;c__Acidimicrobiia;o__Acidimicrobiales;f__AKIW874;g__;s__	0.00199	0	0
624	Root;k__Bacteria;p__Proteobacteria;c__Gammaproteobacteria;o__Chromatiales;f__Ectothiorhodospiraceae;g__;s__	0.00194	0.00674	0.000143
451	Root;k__Bacteria;p__Proteobacteria;c__Alphaproteobacteria;o__Rhodobacterales;f__Rhodobacteraceae;g__Paracoccus;s__	0.0019	0.000392	0.00301
401	Root;k__Bacteria;p__Proteobacteria;c__Alphaproteobacteria;o__;f__;g__;s__	0.00182	0.0123	0.0115
44	Root;k__Bacteria;p__Actinobacteria;c__Acidimicrobiia;o__Acidimicrobiales;f__C111;g__;s__	0.00181	0.0139	0.00158
338	Root;k__Bacteria;p__Gemmatimonadetes;c__Gemm-1;o__;f__;g__;s__	0.00175	0.000742	0.000141
198	Root;k__Bacteria;p__Bacteroidetes;c__[Rhodothermi];o__[Rhodothermales];f__[Balneolaceae];g__KSA1;s__	0.00172	0	4.21e-05
42	Root;k__Bacteria;p__Actinobacteria;c__Acidimicrobiia;o__Acidimicrobiales;f__Acidimicrobiaceae;g__;s__	0.00151	0	0
283	Root;k__Bacteria;p__Cyanobacteria;c__Synechococcophycideae;o__Synechococcales;f__Synechococcaceae;g__Synechococcus;s__	0.00148	0.00043	0.0124
740	Root;k__Bacteria;p__TPD-58;c__;o__;f__;g__;s__	0.00147	9.59e-05	0
129	Root;k__Bacteria;p__Bacteroidetes;c__Flavobacteriia;o__Flavobacteriales;f__Flavobacteriaceae;g__;s__	0.00137	0.0652	0.238
782	Root;k__Bacteria;p__[Thermi];c__Deinococci;o__Deinococcales;f__Trueperaceae;g__B-42;s__	0.00137	0.000195	4.21e-05
342	Root;k__Bacteria;p__Gemmatimonadetes;c__Gemm-5;o__;f__;g__;s__	0.00124	9.59e-05	0
35	Root;k__Bacteria;p__Acidobacteria;c__Solibacteres;o__Solibacterales;f__Solibacteraceae;g__;s__	0.00122	0	0
51	Root;k__Bacteria;p__Actinobacteria;c__Acidimicrobiia;o__Acidimicrobiales;f__SC3-41;g__;s__	0.000965	0.00235	0
412	Root;k__Bacteria;p__Proteobacteria;c__Alphaproteobacteria;o__Rhizobiales;f__;g__;s__	0.000952	0.00398	0.00138
108	Root;k__Bacteria;p__Bacteroidetes;c__Cytophagia;o__Cytophagales;f__Flammeovirgaceae;g__;s__	0.000945	0.0141	4.21e-05
227	Root;k__Bacteria;p__Chloroflexi;c__Anaerolineae;o__DRC31;f__;g__;s__	0.000927	0.00134	0
435	Root;k__Bacteria;p__Proteobacteria;c__Alphaproteobacteria;o__Rhodobacterales;f__Hyphomonadaceae;g__;s__	0.00088	0.0044	0.00103
240	Root;k__Bacteria;p__Chloroflexi;c__S085;o__;f__;g__;s__	0.000864	0	0
32	Root;k__Bacteria;p__Acidobacteria;c__Solibacteres;o__Solibacterales;f__;g__;s__	0.000775	0.000137	0
30	Root;k__Bacteria;p__Acidobacteria;c__RB25;o__;f__;g__;s__	0.000718	0.0087	0
718	Root;k__Bacteria;p__Proteobacteria;c__Gammaproteobacteria;o__[Marinicellales];f__[Marinicellaceae];g__;s__	0.000687	0.0109	0.000126
476	Root;k__Bacteria;p__Proteobacteria;c__Alphaproteobacteria;o__Rickettsiales;f__;g__;s__	0.000623	0.000718	0.00115
657	Root;k__Bacteria;p__Proteobacteria;c__Gammaproteobacteria;o__Oceanospirillales;f__Alcanivoracaceae;g__Alcanivorax;s__	0.000601	0.000954	0.000264
344	Root;k__Bacteria;p__Gemmatimonadetes;c__Gemmatimonadetes;o__;f__;g__;s__	0.000585	0	0
574	Root;k__Bacteria;p__Proteobacteria;c__Deltaproteobacteria;o__Thermodesulfobacteriales;f__;g__;s__	0.000573	0	0
613	Root;k__Bacteria;p__Proteobacteria;c__Gammaproteobacteria;o__Alteromonadales;f__OM60;g__;s__	0.000531	0.0519	0.0179
449	Root;k__Bacteria;p__Proteobacteria;c__Alphaproteobacteria;o__Rhodobacterales;f__Rhodobacteraceae;g__Octadecabacter;s__	0.000523	0.00499	0.0527
13	Root;k__Bacteria;p__Acidobacteria;c__AT-s2-57;o__;f__;g__;s__	0.000517	0.000896	0
662	Root;k__Bacteria;p__Proteobacteria;c__Gammaproteobacteria;o__Oceanospirillales;f__Halomonadaceae;g__CandidatusPortiera;s__	0.000498	0.00215	0.0475
257	Root;k__Bacteria;p__Cyanobacteria;c__Chloroplast;o__Cryptophyta;f__;g__;s__	0.000445	9.59e-05	0.000227
539	Root;k__Bacteria;p__Proteobacteria;c__Deltaproteobacteria;o__Desulfovibrionales;f__Desulfovibrionaceae;g__Desulfovibrio;s__	0.000441	0.000192	0
34	Root;k__Bacteria;p__Acidobacteria;c__Solibacteres;o__Solibacterales;f__PK34;g__;s__	0.000433	0	0
443	Root;k__Bacteria;p__Proteobacteria;c__Alphaproteobacteria;o__Rhodobacterales;f__Rhodobacteraceae;g__Albidovulum;s__inexpectatum	0.000428	0	0
692	Root;k__Bacteria;p__Proteobacteria;c__Gammaproteobacteria;o__Thiotrichales;f__Thiotrichaceae;g__;s__	0.000417	0.00355	8.88e-05
732	Root;k__Bacteria;p__Spirochaetes;c__Spirochaetes;o__Spirochaetales;f__Spirochaetaceae;g__;s__	0.00041	0.000657	8.43e-05
243	Root;k__Bacteria;p__Chloroflexi;c__TK10;o__AKYG885;f__Dolo_23;g__;s__	0.000405	0	0
357	Root;k__Bacteria;p__Nitrospirae;c__Nitrospira;o__Nitrospirales;f__;g__;s__	0.000398	9.88e-05	0
248	Root;k__Bacteria;p__Chloroflexi;c__[Thermobacula];o__[Thermobaculales];f__[Thermobaculaceae];g__;s__	0.000378	0	0
656	Root;k__Bacteria;p__Proteobacteria;c__Gammaproteobacteria;o__Oceanospirillales;f__;g__;s__	0.000377	0.00129	0.00218
417	Root;k__Bacteria;p__Proteobacteria;c__Alphaproteobacteria;o__Rhizobiales;f__Hyphomicrobiaceae;g__;s__	0.000369	0.00224	0.000279
671	Root;k__Bacteria;p__Proteobacteria;c__Gammaproteobacteria;o__Oceanospirillales;f__SUP05;g__;s__	0.000364	9.59e-05	0.00318
224	Root;k__Bacteria;p__Chloroflexi;c__Anaerolineae;o__CFB-26;f__;g__;s__	0.000364	0	0
555	Root;k__Bacteria;p__Proteobacteria;c__Deltaproteobacteria;o__Myxococcales;f__OM27;g__;s__	0.000362	0.00173	0.000452
197	Root;k__Bacteria;p__Bacteroidetes;c__[Rhodothermi];o__[Rhodothermales];f__[Balneolaceae];g__Balneola;s__	0.00036	0	4.21e-05
81	Root;k__Bacteria;p__Actinobacteria;c__Thermoleophilia;o__Gaiellales;f__Gaiellaceae;g__;s__	0.000358	0.000765	0
478	Root;k__Bacteria;p__Proteobacteria;c__Alphaproteobacteria;o__Rickettsiales;f__Pelagibacteraceae;g__;s__	0.000357	9.88e-05	0.0163
85	Root;k__Bacteria;p__Armatimonadetes;c__[Fimbriimonadia];o__[Fimbriimonadales];f__;g__;s__	0.000356	0	0
587	Root;k__Bacteria;p__Proteobacteria;c__Gammaproteobacteria;o__Alteromonadales;f__;g__;s__	0.000354	0.00844	0.00249
688	Root;k__Bacteria;p__Proteobacteria;c__Gammaproteobacteria;o__Thiohalorhabdales;f__Thiohalorhabdaceae;g__;s__	0.000352	0.00181	0.000269
642	Root;k__Bacteria;p__Proteobacteria;c__Gammaproteobacteria;o__Legionellales;f__Coxiellaceae;g__;s__	0.000349	0.00502	0.000321
575	Root;k__Bacteria;p__Proteobacteria;c__Deltaproteobacteria;o__[Entotheonellales];f__;g__;s__	0.000349	0.000387	0
343	Root;k__Bacteria;p__Gemmatimonadetes;c__Gemm-6;o__;f__;g__;s__	0.000349	0	0
551	Root;k__Bacteria;p__Proteobacteria;c__Deltaproteobacteria;o__Myxococcales;f__Myxococcaceae;g__;s__	0.000346	0	0
86	Root;k__Bacteria;p__BRC1;c__;o__;f__;g__;s__	0.000337	0.000137	0
414	Root;k__Bacteria;p__Proteobacteria;c__Alphaproteobacteria;o__Rhizobiales;f__Beijerinckiaceae;g__;s__	0.00033	0.00134	0.00249
700	Root;k__Bacteria;p__Proteobacteria;c__Gammaproteobacteria;o__Thiotrichales;f__Thiotrichaceae;g__Thiothrix;s__	0.00033	0.0028	0.000262
71	Root;k__Bacteria;p__Actinobacteria;c__Actinobacteria;o__Actinomycetales;f__Pseudonocardiaceae;g__;s__	0.000326	0	0
261	Root;k__Bacteria;p__Cyanobacteria;c__Chloroplast;o__Stramenopiles;f__;g__;s__	0.000317	0.0238	0.0114
629	Root;k__Bacteria;p__Proteobacteria;c__Gammaproteobacteria;o__Chromatiales;f__Halothiobacillaceae;g__Thiofaba;s__	0.000313	9.59e-05	0
45	Root;k__Bacteria;p__Actinobacteria;c__Acidimicrobiia;o__Acidimicrobiales;f__EB1017;g__;s__	0.00031	0.000195	4.21e-05
237	Root;k__Bacteria;p__Chloroflexi;c__Ellin6529;o__;f__;g__;s__	0.00031	0.0026	0
340	Root;k__Bacteria;p__Gemmatimonadetes;c__Gemm-3;o__;f__;g__;s__	0.00031	0.000137	0
631	Root;k__Bacteria;p__Proteobacteria;c__Gammaproteobacteria;o__Enterobacteriales;f__Enterobacteriaceae;g__;s__	0.000309	0.00279	0.000871
527	Root;k__Bacteria;p__Proteobacteria;c__Deltaproteobacteria;o__Desulfarculales;f__Desulfarculaceae;g__;s__	0.000299	0.000931	0
580	Root;k__Bacteria;p__Proteobacteria;c__Epsilonproteobacteria;o__Campylobacterales;f__Helicobacteraceae;g__Sulfuricurvum;s__kujiense	0.000293	0	0
346	Root;k__Bacteria;p__Gemmatimonadetes;c__Gemmatimonadetes;o__Gemmatimonadales;f__;g__;s__	0.00029	0	0
413	Root;k__Bacteria;p__Proteobacteria;c__Alphaproteobacteria;o__Rhizobiales;f__Bartonellaceae;g__;s__	0.000289	0	8.66e-05
211	Root;k__Bacteria;p__Chlamydiae;c__Chlamydiia;o__Chlamydiales;f__;g__;s__	0.000289	0.000291	0
395	Root;k__Bacteria;p__Planctomycetes;c__Planctomycetia;o__Planctomycetales;f__Planctomycetaceae;g__Planctomyces;s__	0.000286	0.00328	0.000131
359	Root;k__Bacteria;p__Nitrospirae;c__Nitrospira;o__Nitrospirales;f__Nitrospiraceae;g__JG37-AG-70;s__	0.000286	0.000192	0
347	Root;k__Bacteria;p__Gemmatimonadetes;c__Gemmatimonadetes;o__Gemmatimonadales;f__Ellin5301;g__;s__	0.000286	0	0
467	Root;k__Bacteria;p__Proteobacteria;c__Alphaproteobacteria;o__Rhodospirillales;f__;g__;s__	0.000262	0.00505	0
716	Root;k__Bacteria;p__Proteobacteria;c__Gammaproteobacteria;o__Xanthomonadales;f__Xanthomonadaceae;g__Pseudoxanthomonas;s__mexicana	0.000246	0.000195	0
19	Root;k__Bacteria;p__Acidobacteria;c__Acidobacteria-6;o__iii1-15;f__RB40;g__;s__	0.000246	9.88e-05	0
11	Root;k__Bacteria;p__;c__;o__;f__;g__;s__	0.000242	0.000329	0
49	Root;k__Bacteria;p__Actinobacteria;c__Acidimicrobiia;o__Acidimicrobiales;f__Microthrixaceae;g__CandidatusMicrothrix;s__parvicella	0.000242	0	0
483	Root;k__Bacteria;p__Proteobacteria;c__Alphaproteobacteria;o__Sphingomonadales;f__Erythrobacteraceae;g__;s__	0.000239	0.000387	0.000611
407	Root;k__Bacteria;p__Proteobacteria;c__Alphaproteobacteria;o__Kiloniellales;f__;g__;s__	0.000238	0.00103	0.000489
576	Root;k__Bacteria;p__Proteobacteria;c__Deltaproteobacteria;o__[Entotheonellales];f__[Entotheonellaceae];g__;s__	0.000238	0	0
153	Root;k__Bacteria;p__Bacteroidetes;c__Flavobacteriia;o__Flavobacteriales;f__Flavobacteriaceae;g__Kordia;s__	0.000231	0.000721	0.0291
388	Root;k__Bacteria;p__Planctomycetes;c__Planctomycetia;o__Pirellulales;f__Pirellulaceae;g__;s__	0.000231	0.0591	0.000826
287	Root;k__Bacteria;p__FBP;c__;o__;f__;g__;s__	0.000231	9.59e-05	0
194	Root;k__Bacteria;p__Bacteroidetes;c__[Rhodothermi];o__[Rhodothermales];f__Rhodothermaceae;g__Rhodothermus;s__	0.000231	0	0
235	Root;k__Bacteria;p__Chloroflexi;c__Dehalococcoidetes;o__;f__;g__;s__	0.000231	0	0
236	Root;k__Bacteria;p__Chloroflexi;c__Dehalococcoidetes;o__Dehalococcoidales;f__Dehalococcoidaceae;g__;s__	0.000231	0	0
522	Root;k__Bacteria;p__Proteobacteria;c__Deltaproteobacteria;o__;f__;g__;s__	0.000226	0.00244	0
637	Root;k__Bacteria;p__Proteobacteria;c__Gammaproteobacteria;o__HOC36;f__;g__;s__	0.000222	0.00273	4.44e-05
712	Root;k__Bacteria;p__Proteobacteria;c__Gammaproteobacteria;o__Xanthomonadales;f__Sinobacteraceae;g__;s__	0.000222	0.000745	4.44e-05
561	Root;k__Bacteria;p__Proteobacteria;c__Deltaproteobacteria;o__NB1-j;f__NB1-i;g__;s__	0.000222	0.0125	0
202	Root;k__Bacteria;p__Bacteroidetes;c__[Saprospirae];o__[Saprospirales];f__Saprospiraceae;g__;s__	0.000219	0.0207	0.000712
702	Root;k__Bacteria;p__Proteobacteria;c__Gammaproteobacteria;o__Vibrionales;f__Pseudoalteromonadaceae;g__Pseudoalteromonas;s__	0.000219	0.000288	0.000136
474	Root;k__Bacteria;p__Proteobacteria;c__Alphaproteobacteria;o__Rhodospirillales;f__Rhodospirillaceae;g__Inquilinus;s__	0.000219	0.000427	4.21e-05
66	Root;k__Bacteria;p__Actinobacteria;c__Actinobacteria;o__Actinomycetales;f__Nocardioidaceae;g__;s__	0.000219	0	0
651	Root;k__Bacteria;p__Proteobacteria;c__Gammaproteobacteria;o__Methylococcales;f__;g__;s__	0.000214	0.000916	9.13e-05
545	Root;k__Bacteria;p__Proteobacteria;c__Deltaproteobacteria;o__GMD14H09;f__;g__;s__	0.000214	0.0011	4.21e-05
661	Root;k__Bacteria;p__Proteobacteria;c__Gammaproteobacteria;o__Oceanospirillales;f__Halomonadaceae;g__;s__	0.000214	0	0
622	Root;k__Bacteria;p__Proteobacteria;c__Gammaproteobacteria;o__Chromatiales;f__Chromatiaceae;g__;s__	0.000213	0.00107	0.000141
701	Root;k__Bacteria;p__Proteobacteria;c__Gammaproteobacteria;o__Vibrionales;f__Pseudoalteromonadaceae;g__;s__	0.000213	0.00109	9.84e-05
725	Root;k__Bacteria;p__SAR406;c__AB16;o__Arctic96B-7;f__Sc-NB04;g__;s__	0.000211	0	0
611	Root;k__Bacteria;p__Proteobacteria;c__Gammaproteobacteria;o__Alteromonadales;f__Idiomarinaceae;g__;s__	0.00021	0.000581	0.000129
232	Root;k__Bacteria;p__Chloroflexi;c__Anaerolineae;o__SBR1031;f__SHA-31;g__;s__	0.00021	9.88e-05	0
433	Root;k__Bacteria;p__Proteobacteria;c__Alphaproteobacteria;o__Rhizobiales;f__Rhodobiaceae;g__;s__	0.000191	0.000137	4.92e-05
4	Root;k__Archaea;p__Crenarchaeota;c__Thaumarchaeota;o__Cenarchaeales;f__Cenarchaeaceae;g__Cenarchaeum;s__symbiosum	0.000191	0.000198	4.44e-05
722	Root;k__Bacteria;p__Proteobacteria;c__Zetaproteobacteria;o__Mariprofundales;f__Mariprofundaceae;g__Mariprofundus;s__	0.000191	0.000198	0
251	Root;k__Bacteria;p__Cyanobacteria;c__Chloroplast;o__;f__;g__;s__	0.000171	0.000331	0.00125
290	Root;k__Bacteria;p__Firmicutes;c__Bacilli;o__Bacillales;f__Bacillaceae;g__Bacillus;s__	0.000171	0.000236	4.21e-05
23	Root;k__Bacteria;p__Acidobacteria;c__Acidobacteriia;o__Acidobacteriales;f__Koribacteraceae;g__CandidatusKoribacter;s__	0.000171	0	0
39	Root;k__Bacteria;p__Acidobacteria;c__iii1-8;o__DS-18;f__;g__;s__	0.000171	0	0
67	Root;k__Bacteria;p__Actinobacteria;c__Actinobacteria;o__Actinomycetales;f__Nocardioidaceae;g__Aeromicrobium;s__	0.000171	0	0
361	Root;k__Bacteria;p__Nitrospirae;c__Nitrospira;o__Nitrospirales;f__[Thermodesulfovibrionaceae];g__;s__	0.000171	0	0
711	Root;k__Bacteria;p__Proteobacteria;c__Gammaproteobacteria;o__Vibrionales;f__Vibrionaceae;g__Vibrio;s__fortis	0.000167	0.000198	4.21e-05
228	Root;k__Bacteria;p__Chloroflexi;c__Anaerolineae;o__GCA004;f__;g__;s__	0.000167	0.000294	0
713	Root;k__Bacteria;p__Proteobacteria;c__Gammaproteobacteria;o__Xanthomonadales;f__Sinobacteraceae;g__Steroidobacter;s__	0.000167	0.000198	0
360	Root;k__Bacteria;p__Nitrospirae;c__Nitrospira;o__Nitrospirales;f__Nitrospiraceae;g__Nitrospira;s__	0.000167	0.000137	0
654	Root;k__Bacteria;p__Proteobacteria;c__Gammaproteobacteria;o__Methylococcales;f__Methylococcaceae;g__Methylocaldum;s__	0.000167	0.000137	0
594	Root;k__Bacteria;p__Proteobacteria;c__Gammaproteobacteria;o__Alteromonadales;f__Alteromonadaceae;g__HB2-32-21;s__	0.000167	9.88e-05	0
769	Root;k__Bacteria;p__WS2;c__SHA-109;o__;f__;g__;s__	0.000167	0	0
121	Root;k__Bacteria;p__Bacteroidetes;c__Flavobacteriia;o__Flavobacteriales;f__Cryomorphaceae;g__;s__	0.000163	0.00532	0.109
548	Root;k__Bacteria;p__Proteobacteria;c__Deltaproteobacteria;o__Myxococcales;f__;g__;s__	0.000163	0.0254	0.000176
12	Root;k__Bacteria;p__Acidobacteria;c__;o__;f__;g__;s__	0.000163	0.00184	0
301	Root;k__Bacteria;p__Firmicutes;c__Clostridia;o__Clostridiales;f__;g__;s__	0.000163	9.59e-05	0
25	Root;k__Bacteria;p__Acidobacteria;c__DA052;o__Ellin6513;f__;g__;s__	0.000163	0	0
28	Root;k__Bacteria;p__Acidobacteria;c__OS-K;o__;f__;g__;s__	0.000151	0.000858	9.84e-05
617	Root;k__Bacteria;p__Proteobacteria;c__Gammaproteobacteria;o__Alteromonadales;f__Shewanellaceae;g__Shewanella;s__	0.000151	0.000294	8.66e-05
304	Root;k__Bacteria;p__Firmicutes;c__Clostridia;o__Clostridiales;f__Clostridiaceae;g__Clostridium;s__	0.000151	0.000389	0
242	Root;k__Bacteria;p__Chloroflexi;c__SHA-26;o__;f__;g__;s__	0.000151	0	0
459	Root;k__Bacteria;p__Proteobacteria;c__Alphaproteobacteria;o__Rhodobacterales;f__Rhodobacteraceae;g__Rhodovulum;s__	0.000151	0	0
636	Root;k__Bacteria;p__Proteobacteria;c__Gammaproteobacteria;o__Enterobacteriales;f__Enterobacteriaceae;g__Serratia;s__	0.000151	0	0
720	Root;k__Bacteria;p__Proteobacteria;c__TA18;o__CV90;f__;g__;s__	0.000147	0.000564	4.44e-05
233	Root;k__Bacteria;p__Chloroflexi;c__Anaerolineae;o__SHA-20;f__;g__;s__	0.000147	0.000192	0
59	Root;k__Bacteria;p__Actinobacteria;c__Actinobacteria;o__Actinomycetales;f__Actinomycetaceae;g__Actinomyces;s__	0.000147	0.000137	0
213	Root;k__Bacteria;p__Chlamydiae;c__Chlamydiia;o__Chlamydiales;f__Parachlamydiaceae;g__Parachlamydia;s__acanthamoebae	0.000147	0	0
738	Root;k__Bacteria;p__TM7;c__TM7-3;o__;f__;g__;s__	0.000147	0	0
588	Root;k__Bacteria;p__Proteobacteria;c__Gammaproteobacteria;o__Alteromonadales;f__Alteromonadaceae;g__;s__	0.000143	0.00232	0.00152
402	Root;k__Bacteria;p__Proteobacteria;c__Alphaproteobacteria;o__BD7-3;f__;g__;s__	0.000143	0.000334	0.000377
408	Root;k__Bacteria;p__Proteobacteria;c__Alphaproteobacteria;o__Kiloniellales;f__Kiloniellaceae;g__;s__	0.000143	0.000329	0.000138
695	Root;k__Bacteria;p__Proteobacteria;c__Gammaproteobacteria;o__Thiotrichales;f__Thiotrichaceae;g__CF-26;s__	0.000143	0.000236	4.92e-05
468	Root;k__Bacteria;p__Proteobacteria;c__Alphaproteobacteria;o__Rhodospirillales;f__Acetobacteraceae;g__;s__	0.000143	0.000137	0
345	Root;k__Bacteria;p__Gemmatimonadetes;c__Gemmatimonadetes;o__Ellin5290;f__;g__;s__	0.000143	9.59e-05	0
316	Root;k__Bacteria;p__Firmicutes;c__Clostridia;o__Clostridiales;f__Veillonellaceae;g__;s__	0.000143	0	0
691	Root;k__Bacteria;p__Proteobacteria;c__Gammaproteobacteria;o__Thiotrichales;f__Piscirickettsiaceae;g__Methylophaga;s__	0.000143	0	0
739	Root;k__Bacteria;p__TM7;c__TM7-3;o__EW055;f__;g__;s__	0.000143	0	0
756	Root;k__Bacteria;p__Verrucomicrobia;c__Verrucomicrobiae;o__Verrucomicrobiales;f__Verrucomicrobiaceae;g__;s__	0.000142	0.00585	0.000876
458	Root;k__Bacteria;p__Proteobacteria;c__Alphaproteobacteria;o__Rhodobacterales;f__Rhodobacteraceae;g__Rhodobacter;s__	0.000142	0.000485	0.000264
762	Root;k__Bacteria;p__Verrucomicrobia;c__Verrucomicrobiae;o__Verrucomicrobiales;f__Verrucomicrobiaceae;g__Rubritalea;s__	0.000142	0.00186	0.00022
429	Root;k__Bacteria;p__Proteobacteria;c__Alphaproteobacteria;o__Rhizobiales;f__Rhizobiaceae;g__;s__	0.000142	0.000233	0
72	Root;k__Bacteria;p__Actinobacteria;c__Actinobacteria;o__Actinomycetales;f__Pseudonocardiaceae;g__Pseudonocardia;s__	0.000142	0	0
109	Root;k__Bacteria;p__Bacteroidetes;c__Cytophagia;o__Cytophagales;f__Flammeovirgaceae;g__Flexithrix;s__	0.000142	0	0
714	Root;k__Bacteria;p__Proteobacteria;c__Gammaproteobacteria;o__Xanthomonadales;f__Xanthomonadaceae;g__;s__	0.000139	0.00135	0.000129
296	Root;k__Bacteria;p__Firmicutes;c__Bacilli;o__Lactobacillales;f__Enterococcaceae;g__Enterococcus;s__	0.000139	0	8.43e-05
348	Root;k__Bacteria;p__KSB3;c__;o__;f__;g__;s__	0.000139	0.000195	4.92e-05
47	Root;k__Bacteria;p__Actinobacteria;c__Acidimicrobiia;o__Acidimicrobiales;f__JdFBGBact;g__;s__	0.000139	0.00342	0
638	Root;k__Bacteria;p__Proteobacteria;c__Gammaproteobacteria;o__HTCC2188;f__;g__;s__	0.000139	0.000724	0
519	Root;k__Bacteria;p__Proteobacteria;c__Betaproteobacteria;o__Rhodocyclales;f__Rhodocyclaceae;g__Zoogloea;s__	0.000139	9.88e-05	0
78	Root;k__Bacteria;p__Actinobacteria;c__Rubrobacteria;o__Rubrobacterales;f__Rubrobacteraceae;g__Rubrobacter;s__	0.000139	0	0
595	Root;k__Bacteria;p__Proteobacteria;c__Gammaproteobacteria;o__Alteromonadales;f__Alteromonadaceae;g__HTCC2207;s__	0.000136	0.00281	0.0211
686	Root;k__Bacteria;p__Proteobacteria;c__Gammaproteobacteria;o__Pseudomonadales;f__Pseudomonadaceae;g__Pseudomonas;s__	0.000136	0.000526	9.36e-05
667	Root;k__Bacteria;p__Proteobacteria;c__Gammaproteobacteria;o__Oceanospirillales;f__Oceanospirillaceae;g__Marinomonas;s__	0.000136	9.59e-05	4.21e-05
165	Root;k__Bacteria;p__Bacteroidetes;c__Flavobacteriia;o__Flavobacteriales;f__Flavobacteriaceae;g__Polaribacter;s__	9.54e-05	0.000776	0.0499
141	Root;k__Bacteria;p__Bacteroidetes;c__Flavobacteriia;o__Flavobacteriales;f__Flavobacteriaceae;g__Flavobacterium;s__	9.54e-05	0.00545	0.0269
425	Root;k__Bacteria;p__Proteobacteria;c__Alphaproteobacteria;o__Rhizobiales;f__Methylobacteriaceae;g__;s__	9.54e-05	0.000329	4.92e-05
229	Root;k__Bacteria;p__Chloroflexi;c__Anaerolineae;o__S0208;f__;g__;s__	9.54e-05	0.000646	0
313	Root;k__Bacteria;p__Firmicutes;c__Clostridia;o__Clostridiales;f__Ruminococcaceae;g__;s__	9.54e-05	0.000334	0
715	Root;k__Bacteria;p__Proteobacteria;c__Gammaproteobacteria;o__Xanthomonadales;f__Xanthomonadaceae;g__Dokdonella;s__	9.54e-05	0.000291	0
774	Root;k__Bacteria;p__WS3;c__PRR-12;o__Sediment-1;f__;g__;s__	9.54e-05	0.000236	0
566	Root;k__Bacteria;p__Proteobacteria;c__Deltaproteobacteria;o__Sva0853;f__JTB36;g__;s__	9.54e-05	0.000137	0
3	Root;k__Archaea;p__Crenarchaeota;c__Thaumarchaeota;o__Cenarchaeales;f__Cenarchaeaceae;g__Cenarchaeum;s__	9.54e-05	0	0
36	Root;k__Bacteria;p__Acidobacteria;c__Solibacteres;o__Solibacterales;f__Solibacteraceae;g__CandidatusSolibacter;s__	9.54e-05	0	0
77	Root;k__Bacteria;p__Actinobacteria;c__Nitriliruptoria;o__Euzebyales;f__Euzebyaceae;g__Euzebya;s__	9.54e-05	0	0
491	Root;k__Bacteria;p__Proteobacteria;c__Alphaproteobacteria;o__Sphingomonadales;f__Sphingomonadaceae;g__Novosphingobium;s__	9.54e-05	0	0
699	Root;k__Bacteria;p__Proteobacteria;c__Gammaproteobacteria;o__Thiotrichales;f__Thiotrichaceae;g__Thioploca;s__ingrica	9.54e-05	0	0
780	Root;k__Bacteria;p__[Thermi];c__Deinococci;o__Deinococcales;f__Deinococcaceae;g__Deinococcus;s__	9.54e-05	0	0
614	Root;k__Bacteria;p__Proteobacteria;c__Gammaproteobacteria;o__Alteromonadales;f__OM60;g__Congregibacter;s__	7.54e-05	0.00418	0.00228
506	Root;k__Bacteria;p__Proteobacteria;c__Betaproteobacteria;o__Methylophilales;f__Methylophilaceae;g__;s__	7.54e-05	0.000195	0.00193
415	Root;k__Bacteria;p__Proteobacteria;c__Alphaproteobacteria;o__Rhizobiales;f__Bradyrhizobiaceae;g__Bradyrhizobium;s__	7.54e-05	0.000192	0.000592
250	Root;k__Bacteria;p__Cyanobacteria;c__;o__;f__;g__;s__	7.54e-05	0	0.000405
593	Root;k__Bacteria;p__Proteobacteria;c__Gammaproteobacteria;o__Alteromonadales;f__Alteromonadaceae;g__Glaciecola;s__	7.54e-05	0	0.000264
270	Root;k__Bacteria;p__Cyanobacteria;c__Oscillatoriophycideae;o__Chroococcales;f__Xenococcaceae;g__;s__	7.54e-05	0.000608	0.000225
612	Root;k__Bacteria;p__Proteobacteria;c__Gammaproteobacteria;o__Alteromonadales;f__J115;g__;s__	7.54e-05	0.000724	0.00022
670	Root;k__Bacteria;p__Proteobacteria;c__Gammaproteobacteria;o__Oceanospirillales;f__Oleiphilaceae;g__;s__	7.54e-05	0.000488	0.000215
499	Root;k__Bacteria;p__Proteobacteria;c__Betaproteobacteria;o__Burkholderiales;f__Comamonadaceae;g__;s__	7.54e-05	0.000427	0.000143
641	Root;k__Bacteria;p__Proteobacteria;c__Gammaproteobacteria;o__Legionellales;f__;g__;s__	7.54e-05	0.00141	0.000136
647	Root;k__Bacteria;p__Proteobacteria;c__Gammaproteobacteria;o__Legionellales;f__Legionellaceae;g__;s__	7.54e-05	0.000491	9.13e-05
222	Root;k__Bacteria;p__Chloroflexi;c__;o__;f__;g__;s__	7.54e-05	0	8.66e-05
438	Root;k__Bacteria;p__Proteobacteria;c__Alphaproteobacteria;o__Rhodobacterales;f__Hyphomonadaceae;g__Hyphomonas;s__	7.54e-05	0	4.21e-05
537	Root;k__Bacteria;p__Proteobacteria;c__Deltaproteobacteria;o__Desulfobacterales;f__Nitrospinaceae;g__Nitrospina;s__	7.54e-05	0.000704	0
400	Root;k__Bacteria;p__Proteobacteria;c__;o__;f__;g__;s__	7.54e-05	0.000666	0
525	Root;k__Bacteria;p__Proteobacteria;c__Deltaproteobacteria;o__Bdellovibrionales;f__Bacteriovoracaceae;g__Bacteriovorax;s__	7.54e-05	0.000485	0
652	Root;k__Bacteria;p__Proteobacteria;c__Gammaproteobacteria;o__Methylococcales;f__Crenotrichaceae;g__Crenothrix;s__	7.54e-05	0.000331	0
504	Root;k__Bacteria;p__Proteobacteria;c__Betaproteobacteria;o__MND1;f__;g__;s__	7.54e-05	0.000236	0
569	Root;k__Bacteria;p__Proteobacteria;c__Deltaproteobacteria;o__Syntrophobacterales;f__Syntrophaceae;g__;s__	7.54e-05	0.000236	0
432	Root;k__Bacteria;p__Proteobacteria;c__Alphaproteobacteria;o__Rhizobiales;f__Rhizobiaceae;g__Sinorhizobium;s__	7.54e-05	0.000233	0
369	Root;k__Bacteria;p__OP8;c__OP8_1;o__HMMVPog-54;f__;g__;s__	7.54e-05	0.000198	0
21	Root;k__Bacteria;p__Acidobacteria;c__Acidobacteriia;o__Acidobacteriales;f__Acidobacteriaceae;g__;s__	7.54e-05	0.000195	0
355	Root;k__Bacteria;p__NKB19;c__;o__;f__;g__;s__	7.54e-05	0.000137	0
349	Root;k__Bacteria;p__LCP-89;c__SAW1_B44;o__;f__;g__;s__	7.54e-05	9.88e-05	0
73	Root;k__Bacteria;p__Actinobacteria;c__Actinobacteria;o__Actinomycetales;f__Ruaniaceae;g__;s__	7.54e-05	9.59e-05	0
76	Root;k__Bacteria;p__Actinobacteria;c__Actinobacteria;o__Actinomycetales;f__Streptomycetaceae;g__Streptomyces;s__	7.54e-05	9.59e-05	0
22	Root;k__Bacteria;p__Acidobacteria;c__Acidobacteriia;o__Acidobacteriales;f__Acidobacteriaceae;g__Edaphobacter;s__	7.54e-05	0	0
43	Root;k__Bacteria;p__Actinobacteria;c__Acidimicrobiia;o__Acidimicrobiales;f__Acidimicrobiaceae;g__Acidimicrobium;s__	7.54e-05	0	0
314	Root;k__Bacteria;p__Firmicutes;c__Clostridia;o__Clostridiales;f__Symbiobacteriaceae;g__Caldinitratiruptor;s__microaerophilus	7.54e-05	0	0
322	Root;k__Bacteria;p__Firmicutes;c__Clostridia;o__Natranaerobiales;f__;g__;s__	7.54e-05	0	0
462	Root;k__Bacteria;p__Proteobacteria;c__Alphaproteobacteria;o__Rhodobacterales;f__Rhodobacteraceae;g__Rubellimicrobium;s__	7.54e-05	0	0
471	Root;k__Bacteria;p__Proteobacteria;c__Alphaproteobacteria;o__Rhodospirillales;f__Rhodospirillaceae;g__Azospirillum;s__	7.54e-05	0	0
572	Root;k__Bacteria;p__Proteobacteria;c__Deltaproteobacteria;o__Syntrophobacterales;f__Syntrophobacteraceae;g__Desulfacinum;s__	7.54e-05	0	0
668	Root;k__Bacteria;p__Proteobacteria;c__Gammaproteobacteria;o__Oceanospirillales;f__Oceanospirillaceae;g__Marinomonas;s__primoryensis	7.54e-05	0	0
784	Root;k__Bacteria;p__[Thermi];c__Deinococci;o__Thermales;f__Thermaceae;g__Thermus;s__	7.54e-05	0	0
534	Root;k__Bacteria;p__Proteobacteria;c__Deltaproteobacteria;o__Desulfobacterales;f__Desulfobulbaceae;g__;s__	7.12e-05	0.0124	0.000215
444	Root;k__Bacteria;p__Proteobacteria;c__Alphaproteobacteria;o__Rhodobacterales;f__Rhodobacteraceae;g__Anaerospora;s__	7.12e-05	0.000198	0.000148
452	Root;k__Bacteria;p__Proteobacteria;c__Alphaproteobacteria;o__Rhodobacterales;f__Rhodobacteraceae;g__Paracoccus;s__aminovorans	7.12e-05	0.000195	0.000136
615	Root;k__Bacteria;p__Proteobacteria;c__Gammaproteobacteria;o__Alteromonadales;f__OM60;g__Haliea;s__mediterranea	7.12e-05	0.00296	0.000129
619	Root;k__Bacteria;p__Proteobacteria;c__Gammaproteobacteria;o__Cardiobacteriales;f__;g__;s__	7.12e-05	0.000192	4.92e-05
479	Root;k__Bacteria;p__Proteobacteria;c__Alphaproteobacteria;o__Rickettsiales;f__Rickettsiaceae;g__;s__	7.12e-05	0.000331	4.44e-05
550	Root;k__Bacteria;p__Proteobacteria;c__Deltaproteobacteria;o__Myxococcales;f__Haliangiaceae;g__;s__	7.12e-05	0.00219	0
286	Root;k__Bacteria;p__Elusimicrobia;c__Elusimicrobia;o__IIb;f__;g__;s__	7.12e-05	0.000389	0
223	Root;k__Bacteria;p__Chloroflexi;c__Anaerolineae;o__;f__;g__;s__	7.12e-05	0.000369	0
523	Root;k__Bacteria;p__Proteobacteria;c__Deltaproteobacteria;o__BPC076;f__;g__;s__	7.12e-05	0.000198	0
175	Root;k__Bacteria;p__Bacteroidetes;c__Flavobacteriia;o__Flavobacteriales;f__Flavobacteriaceae;g__Tenacibaculum;s__marinus	7.12e-05	9.88e-05	0
681	Root;k__Bacteria;p__Proteobacteria;c__Gammaproteobacteria;o__Pseudomonadales;f__Moraxellaceae;g__Alkanindiges;s__	7.12e-05	9.88e-05	0
210	Root;k__Bacteria;p__Caldithrix;c__Caldithrixae;o__Caldithrixales;f__Caldithrixaceae;g__LCP-26;s__	7.12e-05	9.59e-05	0
643	Root;k__Bacteria;p__Proteobacteria;c__Gammaproteobacteria;o__Legionellales;f__Coxiellaceae;g__Aquicella;s__	7.12e-05	9.59e-05	0
192	Root;k__Bacteria;p__Bacteroidetes;c__[Rhodothermi];o__[Rhodothermales];f__;g__;s__	7.12e-05	0	0
226	Root;k__Bacteria;p__Chloroflexi;c__Anaerolineae;o__Caldilineales;f__Caldilineaceae;g__Caldilinea;s__	7.12e-05	0	0
234	Root;k__Bacteria;p__Chloroflexi;c__Anaerolineae;o__SJA-15;f__;g__;s__	7.12e-05	0	0
238	Root;k__Bacteria;p__Chloroflexi;c__Ktedonobacteria;o__B12-WMSP1;f__;g__;s__	7.12e-05	0	0
244	Root;k__Bacteria;p__Chloroflexi;c__TK10;o__B07_WMSP1;f__;g__;s__	7.12e-05	0	0
249	Root;k__Bacteria;p__Chloroflexi;c__[Thermobacula];o__[Thermobaculales];f__[Thermobaculaceae];g__Thermobaculum;s__	7.12e-05	0	0
520	Root;k__Bacteria;p__Proteobacteria;c__Betaproteobacteria;o__SBla14;f__;g__;s__	7.12e-05	0	0
649	Root;k__Bacteria;p__Proteobacteria;c__Gammaproteobacteria;o__Legionellales;f__Legionellaceae;g__Legionella;s__dresdenensis	7.12e-05	0	0
591	Root;k__Bacteria;p__Proteobacteria;c__Gammaproteobacteria;o__Alteromonadales;f__Alteromonadaceae;g__CandidatusEndobugula;s__	6.78e-05	0.000288	0.000316
275	Root;k__Bacteria;p__Cyanobacteria;c__Synechococcophycideae;o__Pseudanabaenales;f__;g__;s__	6.78e-05	0.000137	0.000257
265	Root;k__Bacteria;p__Cyanobacteria;c__Nostocophycideae;o__Nostocales;f__Nostocaceae;g__Cylindrospermopsis;s__raciborskii	6.78e-05	0	0.000129
492	Root;k__Bacteria;p__Proteobacteria;c__Alphaproteobacteria;o__Sphingomonadales;f__Sphingomonadaceae;g__Sphingobium;s__	6.78e-05	0	9.84e-05
278	Root;k__Bacteria;p__Cyanobacteria;c__Synechococcophycideae;o__Pseudanabaenales;f__Pseudanabaenaceae;g__Pseudanabaena;s__	6.78e-05	0	8.43e-05
599	Root;k__Bacteria;p__Proteobacteria;c__Gammaproteobacteria;o__Alteromonadales;f__Alteromonadaceae;g__Spongiibacter;s__	6.78e-05	0.000137	4.21e-05
558	Root;k__Bacteria;p__Proteobacteria;c__Deltaproteobacteria;o__NB1-j;f__;g__;s__	6.78e-05	0.0162	0
770	Root;k__Bacteria;p__WS3;c__PRR-12;o__;f__;g__;s__	6.78e-05	0.00115	0
24	Root;k__Bacteria;p__Acidobacteria;c__BPC102;o__B110;f__;g__;s__	6.78e-05	0.00052	0
726	Root;k__Bacteria;p__SBR1093;c__;o__;f__;g__;s__	6.78e-05	0.000192	0
105	Root;k__Bacteria;p__Bacteroidetes;c__Cytophagia;o__Cytophagales;f__Cytophagaceae;g__Pontibacter;s__	6.78e-05	0.000137	0
20	Root;k__Bacteria;p__Acidobacteria;c__Acidobacteria-6;o__iii1-15;f__mb2424;g__;s__	6.78e-05	9.88e-05	0
694	Root;k__Bacteria;p__Proteobacteria;c__Gammaproteobacteria;o__Thiotrichales;f__Thiotrichaceae;g__Beggiatoa;s__	6.78e-05	9.88e-05	0
61	Root;k__Bacteria;p__Actinobacteria;c__Actinobacteria;o__Actinomycetales;f__Intrasporangiaceae;g__;s__	6.78e-05	9.59e-05	0
15	Root;k__Bacteria;p__Acidobacteria;c__Acidobacteria-5;o__;f__;g__;s__	6.78e-05	0	0
68	Root;k__Bacteria;p__Actinobacteria;c__Actinobacteria;o__Actinomycetales;f__Nocardiopsaceae;g__;s__	6.78e-05	0	0
74	Root;k__Bacteria;p__Actinobacteria;c__Actinobacteria;o__Actinomycetales;f__Sanguibacteraceae;g__Sanguibacter;s__	6.78e-05	0	0
212	Root;k__Bacteria;p__Chlamydiae;c__Chlamydiia;o__Chlamydiales;f__Parachlamydiaceae;g__CandidatusProtochlamydia;s__	6.78e-05	0	0
285	Root;k__Bacteria;p__Elusimicrobia;c__Elusimicrobia;o__FAC88;f__;g__;s__	6.78e-05	0	0
299	Root;k__Bacteria;p__Firmicutes;c__Bacilli;o__Lactobacillales;f__Streptococcaceae;g__Streptococcus;s__	6.78e-05	0	0
325	Root;k__Bacteria;p__Firmicutes;c__Clostridia;o__Thermoanaerobacterales;f__Thermoanaerobacteraceae;g__Thermoanaerobacter;s__uzonensis	6.78e-05	0	0
386	Root;k__Bacteria;p__Planctomycetes;c__Pla4;o__;f__;g__;s__	6.78e-05	0	0
473	Root;k__Bacteria;p__Proteobacteria;c__Alphaproteobacteria;o__Rhodospirillales;f__Rhodospirillaceae;g__Constrictibacter;s__antarcticus	6.78e-05	0	0
598	Root;k__Bacteria;p__Proteobacteria;c__Gammaproteobacteria;o__Alteromonadales;f__Alteromonadaceae;g__Microbulbifer;s__elongatus	6.78e-05	0	0
673	Root;k__Bacteria;p__Proteobacteria;c__Gammaproteobacteria;o__Oceanospirillales;f__Saccharospirillaceae;g__ML110J-20;s__	6.78e-05	0	0
174	Root;k__Bacteria;p__Bacteroidetes;c__Flavobacteriia;o__Flavobacteriales;f__Flavobacteriaceae;g__Tenacibaculum;s__	0	0.000762	0.0258
166	Root;k__Bacteria;p__Bacteroidetes;c__Flavobacteriia;o__Flavobacteriales;f__Flavobacteriaceae;g__Polaribacter;s__irgensii	0	9.59e-05	0.0164
144	Root;k__Bacteria;p__Bacteroidetes;c__Flavobacteriia;o__Flavobacteriales;f__Flavobacteriaceae;g__Flavobacterium;s__succinicans	0	0.00226	0.0155
118	Root;k__Bacteria;p__Bacteroidetes;c__Flavobacteriia;o__Flavobacteriales;f__;g__;s__	0	0.00171	0.0125
125	Root;k__Bacteria;p__Bacteroidetes;c__Flavobacteriia;o__Flavobacteriales;f__Cryomorphaceae;g__Fluviicola;s__	0	0.0013	0.00951
446	Root;k__Bacteria;p__Proteobacteria;c__Alphaproteobacteria;o__Rhodobacterales;f__Rhodobacteraceae;g__Loktanella;s__	0	0.000881	0.00777
259	Root;k__Bacteria;p__Cyanobacteria;c__Chloroplast;o__Haptophyceae;f__;g__;s__	0	0.000526	0.00463
183	Root;k__Bacteria;p__Bacteroidetes;c__Flavobacteriia;o__Flavobacteriales;f__NS9;g__;s__	0	0	0.0044
164	Root;k__Bacteria;p__Bacteroidetes;c__Flavobacteriia;o__Flavobacteriales;f__Flavobacteriaceae;g__Olleya;s__	0	0.00102	0.0038
168	Root;k__Bacteria;p__Bacteroidetes;c__Flavobacteriia;o__Flavobacteriales;f__Flavobacteriaceae;g__Psychroflexus;s__	0	0.00113	0.00378
609	Root;k__Bacteria;p__Proteobacteria;c__Gammaproteobacteria;o__Alteromonadales;f__HTCC2188;g__;s__	0	0.00463	0.00293
173	Root;k__Bacteria;p__Bacteroidetes;c__Flavobacteriia;o__Flavobacteriales;f__Flavobacteriaceae;g__Sediminicola;s__	0	0.000137	0.00238
89	Root;k__Bacteria;p__Bacteroidetes;c__Bacteroidia;o__Bacteroidales;f__;g__;s__	0	0.00681	0.00203
150	Root;k__Bacteria;p__Bacteroidetes;c__Flavobacteriia;o__Flavobacteriales;f__Flavobacteriaceae;g__Gramella;s__	0	0	0.00195
760	Root;k__Bacteria;p__Verrucomicrobia;c__Verrucomicrobiae;o__Verrucomicrobiales;f__Verrucomicrobiaceae;g__Persicirhabdus;s__	0	0.00276	0.00184
253	Root;k__Bacteria;p__Cyanobacteria;c__Chloroplast;o__Chlorophyta;f__;g__;s__	0	0.000195	0.0017
137	Root;k__Bacteria;p__Bacteroidetes;c__Flavobacteriia;o__Flavobacteriales;f__Flavobacteriaceae;g__Coccinimonas;s__marina	0	0.000427	0.00169
131	Root;k__Bacteria;p__Bacteroidetes;c__Flavobacteriia;o__Flavobacteriales;f__Flavobacteriaceae;g__Algibacter;s__lectus	0	0.000137	0.00151
176	Root;k__Bacteria;p__Bacteroidetes;c__Flavobacteriia;o__Flavobacteriales;f__Flavobacteriaceae;g__Ulvibacter;s__	0	0.000471	0.00118
178	Root;k__Bacteria;p__Bacteroidetes;c__Flavobacteriia;o__Flavobacteriales;f__Flavobacteriaceae;g__Winogradskyella;s__	0	0.00299	0.00108
514	Root;k__Bacteria;p__Proteobacteria;c__Betaproteobacteria;o__Rhodocyclales;f__Rhodocyclaceae;g__;s__	0	0	0.00108
190	Root;k__Bacteria;p__Bacteroidetes;c__Sphingobacteriia;o__Sphingobacteriales;f__NS11-12;g__;s__	0	0.00101	0.00104
148	Root;k__Bacteria;p__Bacteroidetes;c__Flavobacteriia;o__Flavobacteriales;f__Flavobacteriaceae;g__Gillisia;s__	0	0.000488	0.000972
122	Root;k__Bacteria;p__Bacteroidetes;c__Flavobacteriia;o__Flavobacteriales;f__Cryomorphaceae;g__Crocinitomix;s__	0	0.000817	0.00095
664	Root;k__Bacteria;p__Proteobacteria;c__Gammaproteobacteria;o__Oceanospirillales;f__Oceanospirillaceae;g__;s__	0	0.00146	0.000931
8	Root;k__Archaea;p__Euryarchaeota;c__Thermoplasmata;o__E2;f__MarinegroupII;g__;s__	0	0	0.000843
427	Root;k__Bacteria;p__Proteobacteria;c__Alphaproteobacteria;o__Rhizobiales;f__Phyllobacteriaceae;g__;s__	0	0.0026	0.000774
189	Root;k__Bacteria;p__Bacteroidetes;c__Sphingobacteriia;o__Sphingobacteriales;f__;g__;s__	0	0.00174	0.000674
453	Root;k__Bacteria;p__Proteobacteria;c__Alphaproteobacteria;o__Rhodobacterales;f__Rhodobacteraceae;g__Paracoccus;s__marcusii	0	0.000137	0.000665
145	Root;k__Bacteria;p__Bacteroidetes;c__Flavobacteriia;o__Flavobacteriales;f__Flavobacteriaceae;g__Formosa;s__	0	0	0.000634
383	Root;k__Bacteria;p__Planctomycetes;c__Phycisphaerae;o__Phycisphaerales;f__;g__;s__	0	0.0125	0.000522
50	Root;k__Bacteria;p__Actinobacteria;c__Acidimicrobiia;o__Acidimicrobiales;f__OCS155;g__;s__	0	0	0.000452
177	Root;k__Bacteria;p__Bacteroidetes;c__Flavobacteriia;o__Flavobacteriales;f__Flavobacteriaceae;g__Ulvibacter;s__litoralis	0	0	0.000444
188	Root;k__Bacteria;p__Bacteroidetes;c__Flavobacteriia;o__Flavobacteriales;f__[Weeksellaceae];g__Weeksella;s__	0	9.59e-05	0.000442
604	Root;k__Bacteria;p__Proteobacteria;c__Gammaproteobacteria;o__Alteromonadales;f__Colwelliaceae;g__;s__	0	0.0008	0.000414
710	Root;k__Bacteria;p__Proteobacteria;c__Gammaproteobacteria;o__Vibrionales;f__Vibrionaceae;g__Vibrio;s__	0	0.000683	0.000398
143	Root;k__Bacteria;p__Bacteroidetes;c__Flavobacteriia;o__Flavobacteriales;f__Flavobacteriaceae;g__Flavobacterium;s__gelidilacus	0	0.000663	0.000398
171	Root;k__Bacteria;p__Bacteroidetes;c__Flavobacteriia;o__Flavobacteriales;f__Flavobacteriaceae;g__Salegentibacter;s__	0	0	0.000377
592	Root;k__Bacteria;p__Proteobacteria;c__Gammaproteobacteria;o__Alteromonadales;f__Alteromonadaceae;g__Cellvibrio;s__	0	9.88e-05	0.00036
277	Root;k__Bacteria;p__Cyanobacteria;c__Synechococcophycideae;o__Pseudanabaenales;f__Pseudanabaenaceae;g__Leptolyngbya;s__	0	0	0.000358
418	Root;k__Bacteria;p__Proteobacteria;c__Alphaproteobacteria;o__Rhizobiales;f__Hyphomicrobiaceae;g__Devosia;s__	0	0.000619	0.000353
119	Root;k__Bacteria;p__Bacteroidetes;c__Flavobacteriia;o__Flavobacteriales;f__Blattabacteriaceae;g__;s__	0	0	0.000349
464	Root;k__Bacteria;p__Proteobacteria;c__Alphaproteobacteria;o__Rhodobacterales;f__Rhodobacteraceae;g__Thalassobacter;s__stenotrophicus	0	0.000294	0.000326
724	Root;k__Bacteria;p__SAR406;c__AB16;o__Arctic96B-7;f__A714017;g__ZA3312c;s__	0	0	0.000321
705	Root;k__Bacteria;p__Proteobacteria;c__Gammaproteobacteria;o__Vibrionales;f__Vibrionaceae;g__;s__	0	0.00068	0.000318
147	Root;k__Bacteria;p__Bacteroidetes;c__Flavobacteriia;o__Flavobacteriales;f__Flavobacteriaceae;g__Gelidibacter;s__	0	0.000427	0.000314
151	Root;k__Bacteria;p__Bacteroidetes;c__Flavobacteriia;o__Flavobacteriales;f__Flavobacteriaceae;g__Hyunsoonleella;s__jejuensis	0	0	0.000311
441	Root;k__Bacteria;p__Proteobacteria;c__Alphaproteobacteria;o__Rhodobacterales;f__Hyphomonadaceae;g__Oceanicaulis;s__	0	9.59e-05	0.000309
352	Root;k__Bacteria;p__Lentisphaerae;c__[Lentisphaeria];o__Lentisphaerales;f__Lentisphaeraceae;g__;s__	0	0.000372	0.000283
182	Root;k__Bacteria;p__Bacteroidetes;c__Flavobacteriia;o__Flavobacteriales;f__Flavobacteriaceae;g__Zhouia;s__	0	9.59e-05	0.000272
97	Root;k__Bacteria;p__Bacteroidetes;c__Bacteroidia;o__Bacteroidales;f__VC21_Bac22;g__;s__	0	0.000198	0.000269
260	Root;k__Bacteria;p__Cyanobacteria;c__Chloroplast;o__Rhodophyta;f__;g__;s__	0	0.000233	0.00026
93	Root;k__Bacteria;p__Bacteroidetes;c__Bacteroidia;o__Bacteroidales;f__Prevotellaceae;g__Prevotella;s__	0	0	0.00026
745	Root;k__Bacteria;p__Verrucomicrobia;c__Opitutae;o__Puniceicoccales;f__Puniceicoccaceae;g__Coraliomargarita;s__	0	0.000192	0.000236
685	Root;k__Bacteria;p__Proteobacteria;c__Gammaproteobacteria;o__Pseudomonadales;f__Pseudomonadaceae;g__;s__	0	9.88e-05	0.000234
181	Root;k__Bacteria;p__Bacteroidetes;c__Flavobacteriia;o__Flavobacteriales;f__Flavobacteriaceae;g__Yeosuana;s__aromativorans	0	0.000195	0.000227
494	Root;k__Bacteria;p__Proteobacteria;c__Betaproteobacteria;o__;f__;g__;s__	0	0.00183	0.000222
758	Root;k__Bacteria;p__Verrucomicrobia;c__Verrucomicrobiae;o__Verrucomicrobiales;f__Verrucomicrobiaceae;g__Luteolibacter;s__	0	0.00291	0.000218
606	Root;k__Bacteria;p__Proteobacteria;c__Gammaproteobacteria;o__Alteromonadales;f__Colwelliaceae;g__Thalassomonas;s__	0	0.000331	0.000215
132	Root;k__Bacteria;p__Bacteroidetes;c__Flavobacteriia;o__Flavobacteriales;f__Flavobacteriaceae;g__Aquimarina;s__	0	0	0.000192
172	Root;k__Bacteria;p__Bacteroidetes;c__Flavobacteriia;o__Flavobacteriales;f__Flavobacteriaceae;g__Salinimicrobium;s__	0	0.000483	0.00019
157	Root;k__Bacteria;p__Bacteroidetes;c__Flavobacteriia;o__Flavobacteriales;f__Flavobacteriaceae;g__Maribacter;s__	0	0	0.00019
683	Root;k__Bacteria;p__Proteobacteria;c__Gammaproteobacteria;o__Pseudomonadales;f__Moraxellaceae;g__Moraxella;s__	0	0.000195	0.000187
703	Root;k__Bacteria;p__Proteobacteria;c__Gammaproteobacteria;o__Vibrionales;f__Pseudoalteromonadaceae;g__Pseudoalteromonas;s__porphyrae	0	0	0.000185
601	Root;k__Bacteria;p__Proteobacteria;c__Gammaproteobacteria;o__Alteromonadales;f__Alteromonadaceae;g__ZD0117;s__	0	0.000288	0.000183
111	Root;k__Bacteria;p__Bacteroidetes;c__Cytophagia;o__Cytophagales;f__Flammeovirgaceae;g__JTB248;s__	0	0.000372	0.000182
717	Root;k__Bacteria;p__Proteobacteria;c__Gammaproteobacteria;o__Xanthomonadales;f__Xanthomonadaceae;g__Wohlfahrtiimonas;s__	0	0	0.000182
586	Root;k__Bacteria;p__Proteobacteria;c__Gammaproteobacteria;o__Alteromonadales;f__211ds20;g__;s__	0	0.00212	0.000176
154	Root;k__Bacteria;p__Bacteroidetes;c__Flavobacteriia;o__Flavobacteriales;f__Flavobacteriaceae;g__Krokinobacter;s__genikus	0	0.000192	0.000175
90	Root;k__Bacteria;p__Bacteroidetes;c__Bacteroidia;o__Bacteroidales;f__GZKB119;g__;s__	0	0	0.000173
208	Root;k__Bacteria;p__Bacteroidetes;c__[Saprospirae];o__[Saprospirales];f__Saprospiraceae;g__Saprospira;s__	0	0	0.000173
481	Root;k__Bacteria;p__Proteobacteria;c__Alphaproteobacteria;o__Rickettsiales;f__mitochondria;g__;s__	0	0	0.000143
578	Root;k__Bacteria;p__Proteobacteria;c__Epsilonproteobacteria;o__Campylobacterales;f__Campylobacteraceae;g__Arcobacter;s__	0	0.00117	0.000141
254	Root;k__Bacteria;p__Cyanobacteria;c__Chloroplast;o__Chlorophyta;f__Mamiellaceae;g__;s__	0	0	0.000141
161	Root;k__Bacteria;p__Bacteroidetes;c__Flavobacteriia;o__Flavobacteriales;f__Flavobacteriaceae;g__Myroides;s__odoratimimus	0	9.88e-05	0.000136
103	Root;k__Bacteria;p__Bacteroidetes;c__Cytophagia;o__Cytophagales;f__Cytophagaceae;g__Hymenobacter;s__	0	0	0.000136
353	Root;k__Bacteria;p__Lentisphaerae;c__[Lentisphaeria];o__Lentisphaerales;f__Lentisphaeraceae;g__Lentisphaera;s__	0	9.59e-05	0.000133
256	Root;k__Bacteria;p__Cyanobacteria;c__Chloroplast;o__Chlorophyta;f__Mamiellaceae;g__Micromonas;s__pusilla	0	0	0.000133
436	Root;k__Bacteria;p__Proteobacteria;c__Alphaproteobacteria;o__Rhodobacterales;f__Hyphomonadaceae;g__Hellea;s__balneolensis	0	0	0.000133
663	Root;k__Bacteria;p__Proteobacteria;c__Gammaproteobacteria;o__Oceanospirillales;f__Halomonadaceae;g__Halomonas;s__	0	0	0.000133
420	Root;k__Bacteria;p__Proteobacteria;c__Alphaproteobacteria;o__Rhizobiales;f__Hyphomicrobiaceae;g__Hyphomicrobium;s__	0	0.000907	0.000131
100	Root;k__Bacteria;p__Bacteroidetes;c__Cytophagia;o__Cytophagales;f__Cytophagaceae;g__;s__	0	0.000605	0.000131
95	Root;k__Bacteria;p__Bacteroidetes;c__Bacteroidia;o__Bacteroidales;f__Rikenellaceae;g__Blvii28;s__	0	0	0.000131
156	Root;k__Bacteria;p__Bacteroidetes;c__Flavobacteriia;o__Flavobacteriales;f__Flavobacteriaceae;g__Lutimonas;s__	0	0.00319	0.000129
252	Root;k__Bacteria;p__Cyanobacteria;c__Chloroplast;o__Cercozoa;f__;g__;s__	0	9.59e-05	0.000129
376	Root;k__Bacteria;p__Planctomycetes;c__C6;o__d113;f__;g__;s__	0	0.00152	0.000126
723	Root;k__Bacteria;p__SAR406;c__AB16;o__Arctic96B-7;f__A714017;g__SGSH944;s__	0	0	9.84e-05
524	Root;k__Bacteria;p__Proteobacteria;c__Deltaproteobacteria;o__Bdellovibrionales;f__Bacteriovoracaceae;g__;s__	0	0.000878	9.36e-05
573	Root;k__Bacteria;p__Proteobacteria;c__Deltaproteobacteria;o__Syntrophobacterales;f__Syntrophobacteraceae;g__Syntrophobacter;s__	0	9.88e-05	9.36e-05
596	Root;k__Bacteria;p__Proteobacteria;c__Gammaproteobacteria;o__Alteromonadales;f__Alteromonadaceae;g__Marinimicrobium;s__	0	9.88e-05	9.36e-05
431	Root;k__Bacteria;p__Proteobacteria;c__Alphaproteobacteria;o__Rhizobiales;f__Rhizobiaceae;g__Rhizobium;s__leguminosarum	0	9.59e-05	9.36e-05
258	Root;k__Bacteria;p__Cyanobacteria;c__Chloroplast;o__Glaucocystophyceae;f__;g__;s__	0	0	9.36e-05
646	Root;k__Bacteria;p__Proteobacteria;c__Gammaproteobacteria;o__Legionellales;f__Francisellaceae;g__Francisella;s__	0	0	9.36e-05
590	Root;k__Bacteria;p__Proteobacteria;c__Gammaproteobacteria;o__Alteromonadales;f__Alteromonadaceae;g__BD2-13;s__	0	0.00212	9.13e-05
564	Root;k__Bacteria;p__Proteobacteria;c__Deltaproteobacteria;o__Spirobacillales;f__;g__;s__	0	0.000861	9.13e-05
488	Root;k__Bacteria;p__Proteobacteria;c__Alphaproteobacteria;o__Sphingomonadales;f__Sphingomonadaceae;g__;s__	0	0.000567	9.13e-05
179	Root;k__Bacteria;p__Bacteroidetes;c__Flavobacteriia;o__Flavobacteriales;f__Flavobacteriaceae;g__Winogradskyella;s__thalassocola	0	0.000236	9.13e-05
508	Root;k__Bacteria;p__Proteobacteria;c__Betaproteobacteria;o__Neisseriales;f__Neisseriaceae;g__;s__	0	0.000137	9.13e-05
101	Root;k__Bacteria;p__Bacteroidetes;c__Cytophagia;o__Cytophagales;f__Cytophagaceae;g__Adhaeribacter;s__	0	9.88e-05	9.13e-05
160	Root;k__Bacteria;p__Bacteroidetes;c__Flavobacteriia;o__Flavobacteriales;f__Flavobacteriaceae;g__Myroides;s__	0	0	9.13e-05
191	Root;k__Bacteria;p__Bacteroidetes;c__VC2_1_Bac22;o__;f__;g__;s__	0	0	9.13e-05
293	Root;k__Bacteria;p__Firmicutes;c__Bacilli;o__Lactobacillales;f__Carnobacteriaceae;g__;s__	0	0	9.13e-05
294	Root;k__Bacteria;p__Firmicutes;c__Bacilli;o__Lactobacillales;f__Carnobacteriaceae;g__Carnobacterium;s__	0	0	9.13e-05
503	Root;k__Bacteria;p__Proteobacteria;c__Betaproteobacteria;o__Hydrogenophilales;f__Hydrogenophilaceae;g__Thiobacillus;s__	0	0	9.13e-05
454	Root;k__Bacteria;p__Proteobacteria;c__Alphaproteobacteria;o__Rhodobacterales;f__Rhodobacteraceae;g__Phaeobacter;s__	0	0.000389	8.88e-05
507	Root;k__Bacteria;p__Proteobacteria;c__Betaproteobacteria;o__Methylophilales;f__Methylophilaceae;g__Methylotenera;s__mobilis	0	9.88e-05	8.88e-05
440	Root;k__Bacteria;p__Proteobacteria;c__Alphaproteobacteria;o__Rhodobacterales;f__Hyphomonadaceae;g__Maricaulis;s__	0	9.59e-05	8.88e-05
660	Root;k__Bacteria;p__Proteobacteria;c__Gammaproteobacteria;o__Oceanospirillales;f__Endozoicimonaceae;g__;s__	0	0.00126	8.66e-05
583	Root;k__Bacteria;p__Proteobacteria;c__Gammaproteobacteria;o__Aeromonadales;f__Aeromonadaceae;g__;s__	0	0.000896	8.66e-05
130	Root;k__Bacteria;p__Bacteroidetes;c__Flavobacteriia;o__Flavobacteriales;f__Flavobacteriaceae;g__Aequorivita;s__	0	0.000372	8.66e-05
421	Root;k__Bacteria;p__Proteobacteria;c__Alphaproteobacteria;o__Rhizobiales;f__Hyphomicrobiaceae;g__Hyphomicrobium;s__zavarzinii	0	0	8.66e-05
759	Root;k__Bacteria;p__Verrucomicrobia;c__Verrucomicrobiae;o__Verrucomicrobiales;f__Verrucomicrobiaceae;g__MSBL3;s__	0	0.00119	8.43e-05
203	Root;k__Bacteria;p__Bacteroidetes;c__[Saprospirae];o__[Saprospirales];f__Saprospiraceae;g__Lewinella;s__	0	0.000954	8.43e-05
582	Root;k__Bacteria;p__Proteobacteria;c__Gammaproteobacteria;o__Acidithiobacillales;f__;g__;s__	0	0.000689	8.43e-05
490	Root;k__Bacteria;p__Proteobacteria;c__Alphaproteobacteria;o__Sphingomonadales;f__Sphingomonadaceae;g__Kaistobacter;s__	0	0.00043	8.43e-05
169	Root;k__Bacteria;p__Bacteroidetes;c__Flavobacteriia;o__Flavobacteriales;f__Flavobacteriaceae;g__Psychroserpens;s__	0	0.000137	8.43e-05
264	Root;k__Bacteria;p__Cyanobacteria;c__Nostocophycideae;o__;f__;g__;s__	0	0.000137	8.43e-05
589	Root;k__Bacteria;p__Proteobacteria;c__Gammaproteobacteria;o__Alteromonadales;f__Alteromonadaceae;g__Alteromonas;s__	0	0.000137	8.43e-05
255	Root;k__Bacteria;p__Cyanobacteria;c__Chloroplast;o__Chlorophyta;f__Mamiellaceae;g__Mamiella;s__gilva	0	0	8.43e-05
268	Root;k__Bacteria;p__Cyanobacteria;c__Oscillatoriophycideae;o__Chroococcales;f__Cyanobacteriaceae;g__;s__	0	0	8.43e-05
404	Root;k__Bacteria;p__Proteobacteria;c__Alphaproteobacteria;o__Caulobacterales;f__Caulobacteraceae;g__Brevundimonas;s__diminuta	0	0	8.43e-05
457	Root;k__Bacteria;p__Proteobacteria;c__Alphaproteobacteria;o__Rhodobacterales;f__Rhodobacteraceae;g__Pseudoruegeria;s__	0	0	8.43e-05
485	Root;k__Bacteria;p__Proteobacteria;c__Alphaproteobacteria;o__Sphingomonadales;f__Erythrobacteraceae;g__Erythrobacter;s__	0	0	8.43e-05
445	Root;k__Bacteria;p__Proteobacteria;c__Alphaproteobacteria;o__Rhodobacterales;f__Rhodobacteraceae;g__Dinoroseobacter;s__	0	0.00209	4.92e-05
542	Root;k__Bacteria;p__Proteobacteria;c__Deltaproteobacteria;o__Desulfuromonadales;f__Geobacteraceae;g__Geobacter;s__	0	0.000913	4.92e-05
200	Root;k__Bacteria;p__Bacteroidetes;c__[Saprospirae];o__[Saprospirales];f__Chitinophagaceae;g__;s__	0	0.000852	4.92e-05
88	Root;k__Bacteria;p__Bacteroidetes;c__BME43;o__;f__;g__;s__	0	0.000759	4.92e-05
500	Root;k__Bacteria;p__Proteobacteria;c__Betaproteobacteria;o__Burkholderiales;f__Oxalobacteraceae;g__;s__	0	0.00043	4.92e-05
706	Root;k__Bacteria;p__Proteobacteria;c__Gammaproteobacteria;o__Vibrionales;f__Vibrionaceae;g__Aliivibrio;s__	0	0.000291	4.92e-05
282	Root;k__Bacteria;p__Cyanobacteria;c__Synechococcophycideae;o__Synechococcales;f__Synechococcaceae;g__Prochlorococcus;s__	0	0.000236	4.92e-05
709	Root;k__Bacteria;p__Proteobacteria;c__Gammaproteobacteria;o__Vibrionales;f__Vibrionaceae;g__Photobacterium;s__	0	0.000195	4.92e-05
134	Root;k__Bacteria;p__Bacteroidetes;c__Flavobacteriia;o__Flavobacteriales;f__Flavobacteriaceae;g__Bizionia;s__	0	0.000137	4.92e-05
466	Root;k__Bacteria;p__Proteobacteria;c__Alphaproteobacteria;o__Rhodobacterales;f__Rhodobacteraceae;g__Wenxinia;s__marina	0	0.000137	4.92e-05
70	Root;k__Bacteria;p__Actinobacteria;c__Actinobacteria;o__Actinomycetales;f__Propionibacteriaceae;g__Propionibacterium;s__acnes	0	9.88e-05	4.92e-05
659	Root;k__Bacteria;p__Proteobacteria;c__Gammaproteobacteria;o__Oceanospirillales;f__Alcanivoracaceae;g__Alcanivorax;s__venustensis	0	9.88e-05	4.92e-05
87	Root;k__Bacteria;p__Bacteroidetes;c__;o__;f__;g__;s__	0	9.59e-05	4.92e-05
460	Root;k__Bacteria;p__Proteobacteria;c__Alphaproteobacteria;o__Rhodobacterales;f__Rhodobacteraceae;g__Roseobacter;s__denitrificans	0	9.59e-05	4.92e-05
63	Root;k__Bacteria;p__Actinobacteria;c__Actinobacteria;o__Actinomycetales;f__Microbacteriaceae;g__CandidatusAquiluna;s__rubra	0	0	4.92e-05
126	Root;k__Bacteria;p__Bacteroidetes;c__Flavobacteriia;o__Flavobacteriales;f__Cryomorphaceae;g__Lishizhenia;s__caseinilytica	0	0	4.92e-05
152	Root;k__Bacteria;p__Bacteroidetes;c__Flavobacteriia;o__Flavobacteriales;f__Flavobacteriaceae;g__Imtechella;s__halotolerans	0	0	4.92e-05
267	Root;k__Bacteria;p__Cyanobacteria;c__Oscillatoriophycideae;o__Chroococcales;f__;g__;s__	0	0	4.92e-05
274	Root;k__Bacteria;p__Cyanobacteria;c__Oscillatoriophycideae;o__Oscillatoriales;f__Phormidiaceae;g__Planktothrix;s__	0	0	4.92e-05
309	Root;k__Bacteria;p__Firmicutes;c__Clostridia;o__Clostridiales;f__Peptococcaceae;g__;s__	0	0	4.92e-05
332	Root;k__Bacteria;p__GN02;c__BB34;o__;f__;g__;s__	0	0	4.92e-05
398	Root;k__Bacteria;p__Planctomycetes;c__vadinHA49;o__PeHg47;f__;g__;s__	0	0	4.92e-05
450	Root;k__Bacteria;p__Proteobacteria;c__Alphaproteobacteria;o__Rhodobacterales;f__Rhodobacteraceae;g__Octadecabacter;s__antarcticus	0	0	4.92e-05
515	Root;k__Bacteria;p__Proteobacteria;c__Betaproteobacteria;o__Rhodocyclales;f__Rhodocyclaceae;g__Azovibrio;s__	0	0	4.92e-05
605	Root;k__Bacteria;p__Proteobacteria;c__Gammaproteobacteria;o__Alteromonadales;f__Colwelliaceae;g__Colwellia;s__hornerae	0	0	4.92e-05
607	Root;k__Bacteria;p__Proteobacteria;c__Gammaproteobacteria;o__Alteromonadales;f__Colwelliaceae;g__Thalassomonas;s__sediminis	0	0	4.92e-05
616	Root;k__Bacteria;p__Proteobacteria;c__Gammaproteobacteria;o__Alteromonadales;f__Psychromonadaceae;g__Psychromonas;s__	0	0	4.92e-05
634	Root;k__Bacteria;p__Proteobacteria;c__Gammaproteobacteria;o__Enterobacteriales;f__Enterobacteriaceae;g__Klebsiella;s__	0	0	4.92e-05
697	Root;k__Bacteria;p__Proteobacteria;c__Gammaproteobacteria;o__Thiotrichales;f__Thiotrichaceae;g__Thiopilula;s__aggregata	0	0	4.92e-05
689	Root;k__Bacteria;p__Proteobacteria;c__Gammaproteobacteria;o__Thiotrichales;f__;g__;s__	0	0.000483	4.44e-05
123	Root;k__Bacteria;p__Bacteroidetes;c__Flavobacteriia;o__Flavobacteriales;f__Cryomorphaceae;g__Cryomorpha;s__	0	0.000294	4.44e-05
645	Root;k__Bacteria;p__Proteobacteria;c__Gammaproteobacteria;o__Legionellales;f__Francisellaceae;g__;s__	0	0.000236	4.44e-05
263	Root;k__Bacteria;p__Cyanobacteria;c__ML635J-21;o__;f__;g__;s__	0	0.000233	4.44e-05
411	Root;k__Bacteria;p__Proteobacteria;c__Alphaproteobacteria;o__Kordiimonadales;f__Kordiimonadaceae;g__;s__	0	9.88e-05	4.44e-05
708	Root;k__Bacteria;p__Proteobacteria;c__Gammaproteobacteria;o__Vibrionales;f__Vibrionaceae;g__Enterovibrio;s__	0	9.88e-05	4.44e-05
91	Root;k__Bacteria;p__Bacteroidetes;c__Bacteroidia;o__Bacteroidales;f__ML635J-40;g__;s__	0	9.59e-05	4.44e-05
75	Root;k__Bacteria;p__Actinobacteria;c__Actinobacteria;o__Actinomycetales;f__Sporichthyaceae;g__;s__	0	0	4.44e-05
439	Root;k__Bacteria;p__Proteobacteria;c__Alphaproteobacteria;o__Rhodobacterales;f__Hyphomonadaceae;g__Hyphomonas;s__oceanitis	0	0	4.44e-05
648	Root;k__Bacteria;p__Proteobacteria;c__Gammaproteobacteria;o__Legionellales;f__Legionellaceae;g__Legionella;s__	0	0	4.44e-05
655	Root;k__Bacteria;p__Proteobacteria;c__Gammaproteobacteria;o__Methylococcales;f__Methylococcaceae;g__Methylomonas;s__	0	0	4.44e-05
530	Root;k__Bacteria;p__Proteobacteria;c__Deltaproteobacteria;o__Desulfobacterales;f__Desulfobacteraceae;g__Desulfococcus;s__	0	0.00679	4.21e-05
378	Root;k__Bacteria;p__Planctomycetes;c__OM190;o__agg27;f__;g__;s__	0	0.00663	4.21e-05
763	Root;k__Bacteria;p__Verrucomicrobia;c__Verrucomicrobiae;o__Verrucomicrobiales;f__Verrucomicrobiaceae;g__Verrucomicrobium;s__	0	0.00293	4.21e-05
372	Root;k__Bacteria;p__Planctomycetes;c__;o__;f__;g__;s__	0	0.00201	4.21e-05
719	Root;k__Bacteria;p__Proteobacteria;c__Gammaproteobacteria;o__[Marinicellales];f__[Marinicellaceae];g__Marinicella;s__	0	0.00117	4.21e-05
526	Root;k__Bacteria;p__Proteobacteria;c__Deltaproteobacteria;o__Bdellovibrionales;f__Bdellovibrionaceae;g__Bdellovibrio;s__	0	0.000814	4.21e-05
486	Root;k__Bacteria;p__Proteobacteria;c__Alphaproteobacteria;o__Sphingomonadales;f__Erythrobacteraceae;g__Erythrobacter;s__nanhaisediminis	0	0.000488	4.21e-05
206	Root;k__Bacteria;p__Bacteroidetes;c__[Saprospirae];o__[Saprospirales];f__Saprospiraceae;g__Lewinella;s__persicus	0	0.000471	4.21e-05
493	Root;k__Bacteria;p__Proteobacteria;c__Alphaproteobacteria;o__Sphingomonadales;f__Sphingomonadaceae;g__Sphingomonas;s__	0	0.000331	4.21e-05
220	Root;k__Bacteria;p__Chlorobi;c__OPB56;o__;f__;g__;s__	0	0.000288	4.21e-05
273	Root;k__Bacteria;p__Cyanobacteria;c__Oscillatoriophycideae;o__Oscillatoriales;f__Phormidiaceae;g__;s__	0	0.000273	4.21e-05
48	Root;k__Bacteria;p__Actinobacteria;c__Acidimicrobiia;o__Acidimicrobiales;f__Microthrixaceae;g__;s__	0	0.000233	4.21e-05
750	Root;k__Bacteria;p__Verrucomicrobia;c__Verruco-5;o__MSBL3;f__;g__;s__	0	0.000233	4.21e-05
305	Root;k__Bacteria;p__Firmicutes;c__Clostridia;o__Clostridiales;f__Clostridiaceae;g__Clostridium;s__perfringens	0	0.000198	4.21e-05
482	Root;k__Bacteria;p__Proteobacteria;c__Alphaproteobacteria;o__Rickettsiales;f__mitochondria;g__Thalassiosira;s__pseudonana	0	0.000198	4.21e-05
158	Root;k__Bacteria;p__Bacteroidetes;c__Flavobacteriia;o__Flavobacteriales;f__Flavobacteriaceae;g__Mesonia;s__	0	0.000137	4.21e-05
323	Root;k__Bacteria;p__Firmicutes;c__Clostridia;o__Natranaerobiales;f__Anaerobrancaceae;g__Dethiobacter;s__	0	0.000137	4.21e-05
410	Root;k__Bacteria;p__Proteobacteria;c__Alphaproteobacteria;o__Kordiimonadales;f__;g__;s__	0	0.000137	4.21e-05
297	Root;k__Bacteria;p__Firmicutes;c__Bacilli;o__Lactobacillales;f__Lactobacillaceae;g__Lactobacillus;s__	0	9.88e-05	4.21e-05
333	Root;k__Bacteria;p__GN02;c__BD1-5;o__;f__;g__;s__	0	9.88e-05	4.21e-05
484	Root;k__Bacteria;p__Proteobacteria;c__Alphaproteobacteria;o__Sphingomonadales;f__Erythrobacteraceae;g__Altererythrobacter;s__luteolus	0	9.88e-05	4.21e-05
735	Root;k__Bacteria;p__TM6;c__SJA-4;o__;f__;g__;s__	0	9.88e-05	4.21e-05
180	Root;k__Bacteria;p__Bacteroidetes;c__Flavobacteriia;o__Flavobacteriales;f__Flavobacteriaceae;g__Xanthobacillum;s__maris	0	9.59e-05	4.21e-05
465	Root;k__Bacteria;p__Proteobacteria;c__Alphaproteobacteria;o__Rhodobacterales;f__Rhodobacteraceae;g__Thalassobius;s__mediterraneus	0	9.59e-05	4.21e-05
650	Root;k__Bacteria;p__Proteobacteria;c__Gammaproteobacteria;o__Legionellales;f__Legionellaceae;g__Tatlockia;s__	0	9.59e-05	4.21e-05
60	Root;k__Bacteria;p__Actinobacteria;c__Actinobacteria;o__Actinomycetales;f__Actinomycetaceae;g__Varibaculum;s__	0	0	4.21e-05
62	Root;k__Bacteria;p__Actinobacteria;c__Actinobacteria;o__Actinomycetales;f__Microbacteriaceae;g__Agromyces;s__	0	0	4.21e-05
64	Root;k__Bacteria;p__Actinobacteria;c__Actinobacteria;o__Actinomycetales;f__Microbacteriaceae;g__Microbacterium;s__	0	0	4.21e-05
83	Root;k__Bacteria;p__Actinobacteria;c__Thermoleophilia;o__Solirubrobacterales;f__Patulibacteraceae;g__;s__	0	0	4.21e-05
98	Root;k__Bacteria;p__Bacteroidetes;c__Bacteroidia;o__Bacteroidales;f__[Paraprevotellaceae];g__Paraprevotella;s__	0	0	4.21e-05
114	Root;k__Bacteria;p__Bacteroidetes;c__Cytophagia;o__Cytophagales;f__Flammeovirgaceae;g__Roseivirga;s__	0	0	4.21e-05
120	Root;k__Bacteria;p__Bacteroidetes;c__Flavobacteriia;o__Flavobacteriales;f__Blattabacteriaceae;g__Blattabacterium;s__	0	0	4.21e-05
135	Root;k__Bacteria;p__Bacteroidetes;c__Flavobacteriia;o__Flavobacteriales;f__Flavobacteriaceae;g__Capnocytophaga;s__	0	0	4.21e-05
276	Root;k__Bacteria;p__Cyanobacteria;c__Synechococcophycideae;o__Pseudanabaenales;f__Pseudanabaenaceae;g__;s__	0	0	4.21e-05
279	Root;k__Bacteria;p__Cyanobacteria;c__Synechococcophycideae;o__Synechococcales;f__Acaryochloridaceae;g__Acaryochloris;s__	0	0	4.21e-05
281	Root;k__Bacteria;p__Cyanobacteria;c__Synechococcophycideae;o__Synechococcales;f__Synechococcaceae;g__Paulinella;s__	0	0	4.21e-05
291	Root;k__Bacteria;p__Firmicutes;c__Bacilli;o__Bacillales;f__Bacillaceae;g__Bacillus;s__coahuilensis	0	0	4.21e-05
295	Root;k__Bacteria;p__Firmicutes;c__Bacilli;o__Lactobacillales;f__Carnobacteriaceae;g__Granulicatella;s__	0	0	4.21e-05
298	Root;k__Bacteria;p__Firmicutes;c__Bacilli;o__Lactobacillales;f__Streptococcaceae;g__;s__	0	0	4.21e-05
311	Root;k__Bacteria;p__Firmicutes;c__Clostridia;o__Clostridiales;f__Peptococcaceae;g__Desulfotomaculum;s__	0	0	4.21e-05
422	Root;k__Bacteria;p__Proteobacteria;c__Alphaproteobacteria;o__Rhizobiales;f__Hyphomicrobiaceae;g__Parvibaculum;s__	0	0	4.21e-05
456	Root;k__Bacteria;p__Proteobacteria;c__Alphaproteobacteria;o__Rhodobacterales;f__Rhodobacteraceae;g__Pseudoroseobacter;s__euryhalinus	0	0	4.21e-05
461	Root;k__Bacteria;p__Proteobacteria;c__Alphaproteobacteria;o__Rhodobacterales;f__Rhodobacteraceae;g__Roseobacter;s__litoralis	0	0	4.21e-05
480	Root;k__Bacteria;p__Proteobacteria;c__Alphaproteobacteria;o__Rickettsiales;f__Rickettsiaceae;g__Rickettsia;s__	0	0	4.21e-05
633	Root;k__Bacteria;p__Proteobacteria;c__Gammaproteobacteria;o__Enterobacteriales;f__Enterobacteriaceae;g__Hafnia;s__alvei	0	0	4.21e-05
635	Root;k__Bacteria;p__Proteobacteria;c__Gammaproteobacteria;o__Enterobacteriales;f__Enterobacteriaceae;g__Kleidoceria;s__schneideri	0	0	4.21e-05
644	Root;k__Bacteria;p__Proteobacteria;c__Gammaproteobacteria;o__Legionellales;f__Endoecteinascidiaceae;g__;s__	0	0	4.21e-05
666	Root;k__Bacteria;p__Proteobacteria;c__Gammaproteobacteria;o__Oceanospirillales;f__Oceanospirillaceae;g__Bermanella;s__marisrubri	0	0	4.21e-05
675	Root;k__Bacteria;p__Proteobacteria;c__Gammaproteobacteria;o__Oceanospirillales;f__Saccharospirillaceae;g__Saccharospirillum;s__	0	0	4.21e-05
682	Root;k__Bacteria;p__Proteobacteria;c__Gammaproteobacteria;o__Pseudomonadales;f__Moraxellaceae;g__Enhydrobacter;s__	0	0	4.21e-05
684	Root;k__Bacteria;p__Proteobacteria;c__Gammaproteobacteria;o__Pseudomonadales;f__Moraxellaceae;g__Moraxella;s__lincolnii	0	0	4.21e-05
559	Root;k__Bacteria;p__Proteobacteria;c__Deltaproteobacteria;o__NB1-j;f__JTB38;g__;s__	0	0.0128	0
511	Root;k__Bacteria;p__Proteobacteria;c__Betaproteobacteria;o__Nitrosomonadales;f__Nitrosomonadaceae;g__;s__	0	0.00386	0
528	Root;k__Bacteria;p__Proteobacteria;c__Deltaproteobacteria;o__Desulfobacterales;f__Desulfobacteraceae;g__;s__	0	0.00349	0
541	Root;k__Bacteria;p__Proteobacteria;c__Deltaproteobacteria;o__Desulfuromonadales;f__Desulfuromonadaceae;g__;s__	0	0.00331	0
377	Root;k__Bacteria;p__Planctomycetes;c__OM190;o__CL500-15;f__;g__;s__	0	0.00314	0
96	Root;k__Bacteria;p__Bacteroidetes;c__Bacteroidia;o__Bacteroidales;f__SB-1;g__;s__	0	0.00233	0
17	Root;k__Bacteria;p__Acidobacteria;c__Acidobacteria-6;o__CCU21;f__;g__;s__	0	0.00197	0
733	Root;k__Bacteria;p__Spirochaetes;c__Spirochaetes;o__Spirochaetales;f__Spirochaetaceae;g__Spirochaeta;s__	0	0.00194	0
753	Root;k__Bacteria;p__Verrucomicrobia;c__Verruco-5;o__WCHB1-41;f__;g__;s__	0	0.00164	0
560	Root;k__Bacteria;p__Proteobacteria;c__Deltaproteobacteria;o__NB1-j;f__MND4;g__;s__	0	0.00158	0
363	Root;k__Bacteria;p__OD1;c__ZB2;o__;f__;g__;s__	0	0.00143	0
113	Root;k__Bacteria;p__Bacteroidetes;c__Cytophagia;o__Cytophagales;f__Flammeovirgaceae;g__Reichenbachiella;s__	0	0.0013	0
568	Root;k__Bacteria;p__Proteobacteria;c__Deltaproteobacteria;o__Syntrophobacterales;f__;g__;s__	0	0.00121	0
199	Root;k__Bacteria;p__Bacteroidetes;c__[Saprospirae];o__[Saprospirales];f__;g__;s__	0	0.0012	0
772	Root;k__Bacteria;p__WS3;c__PRR-12;o__GN03;f__KSB4;g__;s__	0	0.00116	0
696	Root;k__Bacteria;p__Proteobacteria;c__Gammaproteobacteria;o__Thiotrichales;f__Thiotrichaceae;g__Cocleimonas;s__	0	0.00113	0
92	Root;k__Bacteria;p__Bacteroidetes;c__Bacteroidia;o__Bacteroidales;f__Marinilabiaceae;g__;s__	0	0.00107	0
748	Root;k__Bacteria;p__Verrucomicrobia;c__Verruco-5;o__LD1-PB3;f__;g__;s__	0	0.000957	0
320	Root;k__Bacteria;p__Firmicutes;c__Clostridia;o__Clostridiales;f__[Acidaminobacteraceae];g__WH1-8;s__	0	0.000875	0
751	Root;k__Bacteria;p__Verrucomicrobia;c__Verruco-5;o__R76-B128;f__;g__;s__	0	0.000875	0
219	Root;k__Bacteria;p__Chlorobi;c__Ignavibacteria;o__Ignavibacteriales;f__lheB3-7;g__;s__	0	0.000872	0
747	Root;k__Bacteria;p__Verrucomicrobia;c__Verruco-5;o__;f__;g__;s__	0	0.00084	0
505	Root;k__Bacteria;p__Proteobacteria;c__Betaproteobacteria;o__Methylophilales;f__;g__;s__	0	0.0008	0
749	Root;k__Bacteria;p__Verrucomicrobia;c__Verruco-5;o__LD1-PB3;f__LD1-PA34;g__;s__	0	0.000797	0
38	Root;k__Bacteria;p__Acidobacteria;c__[Chloracidobacteria];o__RB41;f__Ellin6075;g__;s__	0	0.00078	0
741	Root;k__Bacteria;p__Tenericutes;c__Mollicutes;o__;f__;g__;s__	0	0.00077	0
563	Root;k__Bacteria;p__Proteobacteria;c__Deltaproteobacteria;o__PB19;f__;g__;s__	0	0.000762	0
170	Root;k__Bacteria;p__Bacteroidetes;c__Flavobacteriia;o__Flavobacteriales;f__Flavobacteriaceae;g__Robiginitalea;s__	0	0.000759	0
56	Root;k__Bacteria;p__Actinobacteria;c__Acidimicrobiia;o__Acidimicrobiales;f__ntu14;g__;s__	0	0.000721	0
516	Root;k__Bacteria;p__Proteobacteria;c__Betaproteobacteria;o__Rhodocyclales;f__Rhodocyclaceae;g__Propionivibrio;s__	0	0.000707	0
536	Root;k__Bacteria;p__Proteobacteria;c__Deltaproteobacteria;o__Desulfobacterales;f__Desulfobulbaceae;g__Desulfotalea;s__	0	0.000686	0
544	Root;k__Bacteria;p__Proteobacteria;c__Deltaproteobacteria;o__Desulfuromonadales;f__Pelobacteraceae;g__;s__	0	0.000677	0
608	Root;k__Bacteria;p__Proteobacteria;c__Gammaproteobacteria;o__Alteromonadales;f__Ferrimonadaceae;g__Ferrimonas;s__	0	0.000663	0
721	Root;k__Bacteria;p__Proteobacteria;c__TA18;o__PHOS-HD29;f__;g__;s__	0	0.000663	0
80	Root;k__Bacteria;p__Actinobacteria;c__Thermoleophilia;o__Gaiellales;f__;g__;s__	0	0.000622	0
116	Root;k__Bacteria;p__Bacteroidetes;c__Cytophagia;o__Cytophagales;f__[Amoebophilaceae];g__;s__	0	0.000608	0
334	Root;k__Bacteria;p__GN02;c__GKS2-174;o__;f__;g__;s__	0	0.000602	0
319	Root;k__Bacteria;p__Firmicutes;c__Clostridia;o__Clostridiales;f__[Acidaminobacteraceae];g__Fusibacter;s__	0	0.000581	0
159	Root;k__Bacteria;p__Bacteroidetes;c__Flavobacteriia;o__Flavobacteriales;f__Flavobacteriaceae;g__Muricola;s__jejuensis	0	0.000564	0
775	Root;k__Bacteria;p__WS3;c__PRR-12;o__Sediment-1;f__CV106;g__;s__	0	0.000532	0
385	Root;k__Bacteria;p__Planctomycetes;c__Pla3;o__;f__;g__;s__	0	0.000526	0
384	Root;k__Bacteria;p__Planctomycetes;c__Phycisphaerae;o__Phycisphaerales;f__Phycisphaeraceae;g__;s__	0	0.000509	0
387	Root;k__Bacteria;p__Planctomycetes;c__Planctomycetia;o__Gemmatales;f__Isosphaeraceae;g__;s__	0	0.000509	0
374	Root;k__Bacteria;p__Planctomycetes;c__C6;o__MVS-107;f__;g__;s__	0	0.000506	0
495	Root;k__Bacteria;p__Proteobacteria;c__Betaproteobacteria;o__A21b;f__EB1003;g__;s__	0	0.000506	0
124	Root;k__Bacteria;p__Bacteroidetes;c__Flavobacteriia;o__Flavobacteriales;f__Cryomorphaceae;g__Cryomorpha;s__ignava	0	0.000491	0
289	Root;k__Bacteria;p__Fibrobacteres;c__TG3;o__TG3-2;f__;g__;s__	0	0.000488	0
535	Root;k__Bacteria;p__Proteobacteria;c__Deltaproteobacteria;o__Desulfobacterales;f__Desulfobulbaceae;g__Desulforhopalus;s__	0	0.000485	0
302	Root;k__Bacteria;p__Firmicutes;c__Clostridia;o__Clostridiales;f__Christensenellaceae;g__;s__	0	0.000483	0
328	Root;k__Bacteria;p__Fusobacteria;c__Fusobacteriia;o__Fusobacteriales;f__Fusobacteriaceae;g__Propionigenium;s__	0	0.000483	0
602	Root;k__Bacteria;p__Proteobacteria;c__Gammaproteobacteria;o__Alteromonadales;f__Alteromonadaceae;g__nsmpVI18;s__	0	0.000483	0
390	Root;k__Bacteria;p__Planctomycetes;c__Planctomycetia;o__Pirellulales;f__Pirellulaceae;g__Pirellula;s__	0	0.000471	0
389	Root;k__Bacteria;p__Planctomycetes;c__Planctomycetia;o__Pirellulales;f__Pirellulaceae;g__A17;s__	0	0.000468	0
416	Root;k__Bacteria;p__Proteobacteria;c__Alphaproteobacteria;o__Rhizobiales;f__Cohaesibacteraceae;g__;s__	0	0.000468	0
351	Root;k__Bacteria;p__Lentisphaerae;c__[Lentisphaeria];o__Lentisphaerales;f__Arctic95B-10;g__;s__	0	0.000465	0
367	Root;k__Bacteria;p__OP3;c__koll11;o__GIF10;f__kpj58rc;g__;s__	0	0.000465	0
679	Root;k__Bacteria;p__Proteobacteria;c__Gammaproteobacteria;o__Pseudomonadales;f__Moraxellaceae;g__;s__	0	0.000465	0
579	Root;k__Bacteria;p__Proteobacteria;c__Epsilonproteobacteria;o__Campylobacterales;f__Helicobacteraceae;g__;s__	0	0.000433	0
742	Root;k__Bacteria;p__Verrucomicrobia;c__Opitutae;o__;f__;g__;s__	0	0.00043	0
405	Root;k__Bacteria;p__Proteobacteria;c__Alphaproteobacteria;o__Caulobacterales;f__Caulobacteraceae;g__Mycoplana;s__	0	0.000427	0
354	Root;k__Bacteria;p__Lentisphaerae;c__[Lentisphaeria];o__Victivallales;f__Victivallaceae;g__;s__	0	0.000424	0
127	Root;k__Bacteria;p__Bacteroidetes;c__Flavobacteriia;o__Flavobacteriales;f__Cryomorphaceae;g__Owenweeksia;s__	0	0.000395	0
195	Root;k__Bacteria;p__Bacteroidetes;c__[Rhodothermi];o__[Rhodothermales];f__Rhodothermaceae;g__Rubricoccus;s__	0	0.000389	0
163	Root;k__Bacteria;p__Bacteroidetes;c__Flavobacteriia;o__Flavobacteriales;f__Flavobacteriaceae;g__Oceanistipes;s__pacificus	0	0.000387	0
554	Root;k__Bacteria;p__Proteobacteria;c__Deltaproteobacteria;o__Myxococcales;f__Nannocystaceae;g__Plesiocystis;s__	0	0.000384	0
7	Root;k__Archaea;p__Crenarchaeota;c__Thaumarchaeota;o__D-F10;f__;g__;s__	0	0.000369	0
315	Root;k__Bacteria;p__Firmicutes;c__Clostridia;o__Clostridiales;f__Syntrophomonadaceae;g__Syntrophomonas;s__	0	0.000334	0
430	Root;k__Bacteria;p__Proteobacteria;c__Alphaproteobacteria;o__Rhizobiales;f__Rhizobiaceae;g__Agrobacterium;s__	0	0.000334	0
82	Root;k__Bacteria;p__Actinobacteria;c__Thermoleophilia;o__Solirubrobacterales;f__;g__;s__	0	0.000331	0
337	Root;k__Bacteria;p__Gemmatimonadetes;c__;o__;f__;g__;s__	0	0.000331	0
380	Root;k__Bacteria;p__Planctomycetes;c__Phycisphaerae;o__C86;f__;g__;s__	0	0.000331	0
549	Root;k__Bacteria;p__Proteobacteria;c__Deltaproteobacteria;o__Myxococcales;f__Cystobacterineae;g__;s__	0	0.000331	0
10	Root;k__Archaea;p__[Parvarchaeota];c__[Parvarchaea];o__YLA114;f__;g__;s__	0	0.000329	0
14	Root;k__Bacteria;p__Acidobacteria;c__AT-s54;o__;f__;g__;s__	0	0.000294	0
140	Root;k__Bacteria;p__Bacteroidetes;c__Flavobacteriia;o__Flavobacteriales;f__Flavobacteriaceae;g__Croceimarina;s__litoralis	0	0.000294	0
204	Root;k__Bacteria;p__Bacteroidetes;c__[Saprospirae];o__[Saprospirales];f__Saprospiraceae;g__Lewinella;s__cohaerens	0	0.000291	0
521	Root;k__Bacteria;p__Proteobacteria;c__Betaproteobacteria;o__SC-I-84;f__;g__;s__	0	0.000291	0
752	Root;k__Bacteria;p__Verrucomicrobia;c__Verruco-5;o__SS1-B-03-39;f__;g__;s__	0	0.000291	0
382	Root;k__Bacteria;p__Planctomycetes;c__Phycisphaerae;o__MSBL9;f__;g__;s__	0	0.000288	0
533	Root;k__Bacteria;p__Proteobacteria;c__Deltaproteobacteria;o__Desulfobacterales;f__Desulfobacteraceae;g__Desulfospira;s__joergensenii	0	0.000288	0
518	Root;k__Bacteria;p__Proteobacteria;c__Betaproteobacteria;o__Rhodocyclales;f__Rhodocyclaceae;g__Uliginosibacterium;s__	0	0.000273	0
776	Root;k__Bacteria;p__WS3;c__PRR-12;o__wb1_H11;f__;g__;s__	0	0.000273	0
778	Root;k__Bacteria;p__[Caldithrix];c__KSB1;o__Ucn15732;f__;g__;s__	0	0.000273	0
46	Root;k__Bacteria;p__Actinobacteria;c__Acidimicrobiia;o__Acidimicrobiales;f__Iamiaceae;g__Iamia;s__	0	0.000236	0
350	Root;k__Bacteria;p__Lentisphaerae;c__[Lentisphaeria];o__Lentisphaerales;f__;g__;s__	0	0.000236	0
373	Root;k__Bacteria;p__Planctomycetes;c__BD7-11;o__;f__;g__;s__	0	0.000236	0
426	Root;k__Bacteria;p__Proteobacteria;c__Alphaproteobacteria;o__Rhizobiales;f__Methylobacteriaceae;g__Methylobacterium;s__	0	0.000236	0
437	Root;k__Bacteria;p__Proteobacteria;c__Alphaproteobacteria;o__Rhodobacterales;f__Hyphomonadaceae;g__Hirschia;s__	0	0.000236	0
585	Root;k__Bacteria;p__Proteobacteria;c__Gammaproteobacteria;o__Alteromonadales;f__125ds10;g__;s__	0	0.000236	0
628	Root;k__Bacteria;p__Proteobacteria;c__Gammaproteobacteria;o__Chromatiales;f__Ectothiorhodospiraceae;g__Thioalkalivibrio;s__denitrificans	0	0.000236	0
653	Root;k__Bacteria;p__Proteobacteria;c__Gammaproteobacteria;o__Methylococcales;f__Methylococcaceae;g__;s__	0	0.000236	0
698	Root;k__Bacteria;p__Proteobacteria;c__Gammaproteobacteria;o__Thiotrichales;f__Thiotrichaceae;g__Thioploca;s__	0	0.000236	0
737	Root;k__Bacteria;p__TM7;c__TM7-1;o__;f__;g__;s__	0	0.000236	0
9	Root;k__Archaea;p__[Parvarchaeota];c__[Parvarchaea];o__WCHD3-30;f__;g__;s__	0	0.000233	0
99	Root;k__Bacteria;p__Bacteroidetes;c__Cytophagia;o__Cytophagales;f__Cyclobacteriaceae;g__;s__	0	0.000233	0
215	Root;k__Bacteria;p__Chlamydiae;c__Chlamydiia;o__Chlamydiales;f__Simkaniaceae;g__;s__	0	0.000233	0
448	Root;k__Bacteria;p__Proteobacteria;c__Alphaproteobacteria;o__Rhodobacterales;f__Rhodobacteraceae;g__Oceanicola;s__granulosus	0	0.000233	0
540	Root;k__Bacteria;p__Proteobacteria;c__Deltaproteobacteria;o__Desulfuromonadales;f__;g__;s__	0	0.000233	0
626	Root;k__Bacteria;p__Proteobacteria;c__Gammaproteobacteria;o__Chromatiales;f__Ectothiorhodospiraceae;g__Halorhodospira;s__	0	0.000233	0
736	Root;k__Bacteria;p__TM7;c__;o__;f__;g__;s__	0	0.000233	0
329	Root;k__Bacteria;p__Fusobacteria;c__Fusobacteriia;o__Fusobacteriales;f__Fusobacteriaceae;g__Psychrilyobacter;s__	0	0.000198	0
397	Root;k__Bacteria;p__Planctomycetes;c__vadinHA49;o__;f__;g__;s__	0	0.000198	0
529	Root;k__Bacteria;p__Proteobacteria;c__Deltaproteobacteria;o__Desulfobacterales;f__Desulfobacteraceae;g__Desulfobacter;s__	0	0.000198	0
532	Root;k__Bacteria;p__Proteobacteria;c__Deltaproteobacteria;o__Desulfobacterales;f__Desulfobacteraceae;g__Desulfosarcina;s__	0	0.000198	0
547	Root;k__Bacteria;p__Proteobacteria;c__Deltaproteobacteria;o__MIZ46;f__;g__;s__	0	0.000198	0
665	Root;k__Bacteria;p__Proteobacteria;c__Gammaproteobacteria;o__Oceanospirillales;f__Oceanospirillaceae;g__Amphritea;s__	0	0.000198	0
764	Root;k__Bacteria;p__Verrucomicrobia;c__[Methylacidiphilae];o__Methylacidiphilales;f__LD19;g__;s__	0	0.000198	0
107	Root;k__Bacteria;p__Bacteroidetes;c__Cytophagia;o__Cytophagales;f__Cytophagaceae;g__Spirosoma;s__	0	0.000195	0
110	Root;k__Bacteria;p__Bacteroidetes;c__Cytophagia;o__Cytophagales;f__Flammeovirgaceae;g__Fulvivirga;s__	0	0.000195	0
142	Root;k__Bacteria;p__Bacteroidetes;c__Flavobacteriia;o__Flavobacteriales;f__Flavobacteriaceae;g__Flavobacterium;s__columnare	0	0.000195	0
185	Root;k__Bacteria;p__Bacteroidetes;c__Flavobacteriia;o__Flavobacteriales;f__[Weeksellaceae];g__Cloacibacterium;s__	0	0.000195	0
209	Root;k__Bacteria;p__Caldithrix;c__Caldithrixae;o__Caldithrixales;f__Caldithrixaceae;g__;s__	0	0.000195	0
272	Root;k__Bacteria;p__Cyanobacteria;c__Oscillatoriophycideae;o__Chroococcales;f__Xenococcaceae;g__Xenococcus;s__	0	0.000195	0
327	Root;k__Bacteria;p__Fusobacteria;c__Fusobacteriia;o__Fusobacteriales;f__Fusobacteriaceae;g__Fusobacterium;s__	0	0.000195	0
403	Root;k__Bacteria;p__Proteobacteria;c__Alphaproteobacteria;o__Caulobacterales;f__Caulobacteraceae;g__Asticcacaulis;s__	0	0.000195	0
447	Root;k__Bacteria;p__Proteobacteria;c__Alphaproteobacteria;o__Rhodobacterales;f__Rhodobacteraceae;g__Marivita;s__	0	0.000195	0
556	Root;k__Bacteria;p__Proteobacteria;c__Deltaproteobacteria;o__Myxococcales;f__Polyangiaceae;g__;s__	0	0.000195	0
618	Root;k__Bacteria;p__Proteobacteria;c__Gammaproteobacteria;o__Alteromonadales;f__Shewanellaceae;g__Shewanella;s__benthica	0	0.000195	0
102	Root;k__Bacteria;p__Bacteroidetes;c__Cytophagia;o__Cytophagales;f__Cytophagaceae;g__Cytophaga;s__	0	0.000192	0
167	Root;k__Bacteria;p__Bacteroidetes;c__Flavobacteriia;o__Flavobacteriales;f__Flavobacteriaceae;g__Pseudozobellia;s__thermophila	0	0.000192	0
307	Root;k__Bacteria;p__Firmicutes;c__Clostridia;o__Clostridiales;f__Lachnospiraceae;g__;s__	0	0.000192	0
497	Root;k__Bacteria;p__Proteobacteria;c__Betaproteobacteria;o__Burkholderiales;f__Alcaligenaceae;g__;s__	0	0.000192	0
669	Root;k__Bacteria;p__Proteobacteria;c__Gammaproteobacteria;o__Oceanospirillales;f__Oceanospirillaceae;g__Oleibacter;s__	0	0.000192	0
693	Root;k__Bacteria;p__Proteobacteria;c__Gammaproteobacteria;o__Thiotrichales;f__Thiotrichaceae;g__B46;s__	0	0.000192	0
730	Root;k__Bacteria;p__Spirochaetes;c__MVP-15;o__;f__;g__;s__	0	0.000192	0
761	Root;k__Bacteria;p__Verrucomicrobia;c__Verrucomicrobiae;o__Verrucomicrobiales;f__Verrucomicrobiaceae;g__Persicirhabdus;s__sediminis	0	0.000192	0
771	Root;k__Bacteria;p__WS3;c__PRR-12;o__GN03;f__;g__;s__	0	0.000192	0
27	Root;k__Bacteria;p__Acidobacteria;c__Holophagae;o__Holophagales;f__Holophagaceae;g__;s__	0	0.000137	0
94	Root;k__Bacteria;p__Bacteroidetes;c__Bacteroidia;o__Bacteroidales;f__Rikenellaceae;g__;s__	0	0.000137	0
112	Root;k__Bacteria;p__Bacteroidetes;c__Cytophagia;o__Cytophagales;f__Flammeovirgaceae;g__Marivirga;s__tractuosa	0	0.000137	0
138	Root;k__Bacteria;p__Bacteroidetes;c__Flavobacteriia;o__Flavobacteriales;f__Flavobacteriaceae;g__Coralibacter;s__albidoflavus	0	0.000137	0
139	Root;k__Bacteria;p__Bacteroidetes;c__Flavobacteriia;o__Flavobacteriales;f__Flavobacteriaceae;g__Costertonia;s__aggregata	0	0.000137	0
146	Root;k__Bacteria;p__Bacteroidetes;c__Flavobacteriia;o__Flavobacteriales;f__Flavobacteriaceae;g__Formosa;s__crassostrea	0	0.000137	0
187	Root;k__Bacteria;p__Bacteroidetes;c__Flavobacteriia;o__Flavobacteriales;f__[Weeksellaceae];g__Wautersiella;s__	0	0.000137	0
205	Root;k__Bacteria;p__Bacteroidetes;c__[Saprospirae];o__[Saprospirales];f__Saprospiraceae;g__Lewinella;s__nigricans	0	0.000137	0
207	Root;k__Bacteria;p__Bacteroidetes;c__[Saprospirae];o__[Saprospirales];f__Saprospiraceae;g__Portibacter;s__lacus	0	0.000137	0
216	Root;k__Bacteria;p__Chlamydiae;c__Chlamydiia;o__Chlamydiales;f__Simkaniaceae;g__Fritschea;s__eriococci	0	0.000137	0
262	Root;k__Bacteria;p__Cyanobacteria;c__Chloroplast;o__Streptophyta;f__;g__;s__	0	0.000137	0
310	Root;k__Bacteria;p__Firmicutes;c__Clostridia;o__Clostridiales;f__Peptococcaceae;g__Desulfitobacter;s__	0	0.000137	0
317	Root;k__Bacteria;p__Firmicutes;c__Clostridia;o__Clostridiales;f__Veillonellaceae;g__Pelosinus;s__	0	0.000137	0
321	Root;k__Bacteria;p__Firmicutes;c__Clostridia;o__MBA08;f__;g__;s__	0	0.000137	0
324	Root;k__Bacteria;p__Firmicutes;c__Clostridia;o__Natranaerobiales;f__YAB3B13;g__;s__	0	0.000137	0
364	Root;k__Bacteria;p__OP11;c__OP11-4;o__;f__;g__;s__	0	0.000137	0
381	Root;k__Bacteria;p__Planctomycetes;c__Phycisphaerae;o__CCM11a;f__;g__;s__	0	0.000137	0
394	Root;k__Bacteria;p__Planctomycetes;c__Planctomycetia;o__Pirellulales;f__Pirellulaceae;g__planctomycete;s__MS30D1	0	0.000137	0
406	Root;k__Bacteria;p__Proteobacteria;c__Alphaproteobacteria;o__Ellin329;f__;g__;s__	0	0.000137	0
472	Root;k__Bacteria;p__Proteobacteria;c__Alphaproteobacteria;o__Rhodospirillales;f__Rhodospirillaceae;g__Azospirillum;s__amazonense	0	0.000137	0
496	Root;k__Bacteria;p__Proteobacteria;c__Betaproteobacteria;o__Burkholderiales;f__;g__;s__	0	0.000137	0
498	Root;k__Bacteria;p__Proteobacteria;c__Betaproteobacteria;o__Burkholderiales;f__Burkholderiaceae;g__Salinispora;s__tropica	0	0.000137	0
501	Root;k__Bacteria;p__Proteobacteria;c__Betaproteobacteria;o__Ellin6067;f__;g__;s__	0	0.000137	0
502	Root;k__Bacteria;p__Proteobacteria;c__Betaproteobacteria;o__Gallionellales;f__Gallionellaceae;g__Gallionella;s__	0	0.000137	0
513	Root;k__Bacteria;p__Proteobacteria;c__Betaproteobacteria;o__Procabacteriales;f__Procabacteriaceae;g__Procabacter;s__	0	0.000137	0
553	Root;k__Bacteria;p__Proteobacteria;c__Deltaproteobacteria;o__Myxococcales;f__Nannocystaceae;g__Nannocystis;s__exedens	0	0.000137	0
562	Root;k__Bacteria;p__Proteobacteria;c__Deltaproteobacteria;o__NKB15;f__;g__;s__	0	0.000137	0
565	Root;k__Bacteria;p__Proteobacteria;c__Deltaproteobacteria;o__Sva0853;f__;g__;s__	0	0.000137	0
570	Root;k__Bacteria;p__Proteobacteria;c__Deltaproteobacteria;o__Syntrophobacterales;f__Syntrophaceae;g__Desulfomonile;s__	0	0.000137	0
577	Root;k__Bacteria;p__Proteobacteria;c__Deltaproteobacteria;o__[Entotheonellales];f__[Entotheonellaceae];g__CandidatusEntotheonella;s__	0	0.000137	0
620	Root;k__Bacteria;p__Proteobacteria;c__Gammaproteobacteria;o__Cardiobacteriales;f__Cardiobacteriaceae;g__Cardiobacterium;s__	0	0.000137	0
632	Root;k__Bacteria;p__Proteobacteria;c__Gammaproteobacteria;o__Enterobacteriales;f__Enterobacteriaceae;g__Citrobacter;s__	0	0.000137	0
678	Root;k__Bacteria;p__Proteobacteria;c__Gammaproteobacteria;o__Pasteurellales;f__Pasteurellaceae;g__Mannheimia;s__	0	0.000137	0
680	Root;k__Bacteria;p__Proteobacteria;c__Gammaproteobacteria;o__Pseudomonadales;f__Moraxellaceae;g__Acinetobacter;s__	0	0.000137	0
754	Root;k__Bacteria;p__Verrucomicrobia;c__Verruco-5;o__WCHB1-41;f__RFP12;g__;s__	0	0.000137	0
755	Root;k__Bacteria;p__Verrucomicrobia;c__Verruco-5;o__WCHB1-41;f__WCHB1-25;g__;s__	0	0.000137	0
773	Root;k__Bacteria;p__WS3;c__PRR-12;o__LD1-PA13;f__;g__;s__	0	0.000137	0
1	Root;k__Archaea;p__Crenarchaeota;c__Thaumarchaeota;o__Cenarchaeales;f__;g__;s__	0	9.88e-05	0
26	Root;k__Bacteria;p__Acidobacteria;c__Holophagae;o__Holophagales;f__;g__;s__	0	9.88e-05	0
31	Root;k__Bacteria;p__Acidobacteria;c__S035;o__;f__;g__;s__	0	9.88e-05	0
55	Root;k__Bacteria;p__Actinobacteria;c__Acidimicrobiia;o__Acidimicrobiales;f__koll13;g__mixed;s__cultureisolatekoll13	0	9.88e-05	0
69	Root;k__Bacteria;p__Actinobacteria;c__Actinobacteria;o__Actinomycetales;f__Propionibacteriaceae;g__Propionibacterium;s__	0	9.88e-05	0
104	Root;k__Bacteria;p__Bacteroidetes;c__Cytophagia;o__Cytophagales;f__Cytophagaceae;g__Microscilla;s__	0	9.88e-05	0
106	Root;k__Bacteria;p__Bacteroidetes;c__Cytophagia;o__Cytophagales;f__Cytophagaceae;g__Rhodocytophaga;s__	0	9.88e-05	0
115	Root;k__Bacteria;p__Bacteroidetes;c__Cytophagia;o__Cytophagales;f__Flammeovirgaceae;g__Sediminitomix;s__flava	0	9.88e-05	0
117	Root;k__Bacteria;p__Bacteroidetes;c__Cytophagia;o__Cytophagales;f__[Amoebophilaceae];g__Ucs1325;s__	0	9.88e-05	0
149	Root;k__Bacteria;p__Bacteroidetes;c__Flavobacteriia;o__Flavobacteriales;f__Flavobacteriaceae;g__Gilvibacter;s__sediminis	0	9.88e-05	0
155	Root;k__Bacteria;p__Bacteroidetes;c__Flavobacteriia;o__Flavobacteriales;f__Flavobacteriaceae;g__Lutibacter;s__maritimus	0	9.88e-05	0
186	Root;k__Bacteria;p__Bacteroidetes;c__Flavobacteriia;o__Flavobacteriales;f__[Weeksellaceae];g__Ornithobacterium;s__	0	9.88e-05	0
201	Root;k__Bacteria;p__Bacteroidetes;c__[Saprospirae];o__[Saprospirales];f__Chitinophagaceae;g__Sediminibacterium;s__	0	9.88e-05	0
218	Root;k__Bacteria;p__Chlorobi;c__Ignavibacteria;o__Ignavibacteriales;f__Ignavibacteriaceae;g__;s__	0	9.88e-05	0
221	Root;k__Bacteria;p__Chlorobi;c__SJA-28;o__;f__;g__;s__	0	9.88e-05	0
230	Root;k__Bacteria;p__Chloroflexi;c__Anaerolineae;o__SB-34;f__;g__;s__	0	9.88e-05	0
266	Root;k__Bacteria;p__Cyanobacteria;c__Nostocophycideae;o__Stigonematales;f__Rivulariaceae;g__Rivularia;s__	0	9.88e-05	0
280	Root;k__Bacteria;p__Cyanobacteria;c__Synechococcophycideae;o__Synechococcales;f__Chamaesiphonaceae;g__;s__	0	9.88e-05	0
284	Root;k__Bacteria;p__Elusimicrobia;c__;o__;f__;g__;s__	0	9.88e-05	0
288	Root;k__Bacteria;p__Fibrobacteres;c__TG3;o__TG3-1;f__;g__;s__	0	9.88e-05	0
292	Root;k__Bacteria;p__Firmicutes;c__Bacilli;o__Bacillales;f__Paenibacillaceae;g__Brevibacillus;s__laterosporus	0	9.88e-05	0
303	Root;k__Bacteria;p__Firmicutes;c__Clostridia;o__Clostridiales;f__Clostridiaceae;g__;s__	0	9.88e-05	0
308	Root;k__Bacteria;p__Firmicutes;c__Clostridia;o__Clostridiales;f__Lachnospiraceae;g__Coprococcus;s__	0	9.88e-05	0
326	Root;k__Bacteria;p__Fusobacteria;c__Fusobacteriia;o__Fusobacteriales;f__Fusobacteriaceae;g__Cetobacterium;s__	0	9.88e-05	0
335	Root;k__Bacteria;p__GN04;c__;o__;f__;g__;s__	0	9.88e-05	0
336	Root;k__Bacteria;p__GN04;c__GN15;o__;f__;g__;s__	0	9.88e-05	0
366	Root;k__Bacteria;p__OP3;c__PBS-25;o__;f__;g__;s__	0	9.88e-05	0
375	Root;k__Bacteria;p__Planctomycetes;c__C6;o__Ucm1571;f__;g__;s__	0	9.88e-05	0
392	Root;k__Bacteria;p__Planctomycetes;c__Planctomycetia;o__Pirellulales;f__Pirellulaceae;g__Rhodopirellula;s__baltica	0	9.88e-05	0
396	Root;k__Bacteria;p__Planctomycetes;c__[Brocadiae];o__Brocadiales;f__Brocadiaceae;g__CandidatusBrocadia;s__	0	9.88e-05	0
424	Root;k__Bacteria;p__Proteobacteria;c__Alphaproteobacteria;o__Rhizobiales;f__Hyphomicrobiaceae;g__Roseibium;s__denhamense	0	9.88e-05	0
434	Root;k__Bacteria;p__Proteobacteria;c__Alphaproteobacteria;o__Rhizobiales;f__Xanthobacteraceae;g__Labrys;s__	0	9.88e-05	0
463	Root;k__Bacteria;p__Proteobacteria;c__Alphaproteobacteria;o__Rhodobacterales;f__Rhodobacteraceae;g__Ruegeria;s__	0	9.88e-05	0
469	Root;k__Bacteria;p__Proteobacteria;c__Alphaproteobacteria;o__Rhodospirillales;f__Acetobacteraceae;g__Roseomonas;s__	0	9.88e-05	0
475	Root;k__Bacteria;p__Proteobacteria;c__Alphaproteobacteria;o__Rhodospirillales;f__Rhodospirillaceae;g__Roseospira;s__	0	9.88e-05	0
489	Root;k__Bacteria;p__Proteobacteria;c__Alphaproteobacteria;o__Sphingomonadales;f__Sphingomonadaceae;g__Blastomonas;s__	0	9.88e-05	0
531	Root;k__Bacteria;p__Proteobacteria;c__Deltaproteobacteria;o__Desulfobacterales;f__Desulfobacteraceae;g__Desulfofrigus;s__	0	9.88e-05	0
538	Root;k__Bacteria;p__Proteobacteria;c__Deltaproteobacteria;o__Desulfovibrionales;f__Desulfovibrionaceae;g__;s__	0	9.88e-05	0
552	Root;k__Bacteria;p__Proteobacteria;c__Deltaproteobacteria;o__Myxococcales;f__Myxococcaceae;g__Anaeromyxobacter;s__	0	9.88e-05	0
557	Root;k__Bacteria;p__Proteobacteria;c__Deltaproteobacteria;o__Myxococcales;f__Polyangiaceae;g__Chondromyces;s__	0	9.88e-05	0
567	Root;k__Bacteria;p__Proteobacteria;c__Deltaproteobacteria;o__Sva0853;f__SAR324;g__;s__	0	9.88e-05	0
584	Root;k__Bacteria;p__Proteobacteria;c__Gammaproteobacteria;o__Aeromonadales;f__Aeromonadaceae;g__Oceanisphaera;s__	0	9.88e-05	0
597	Root;k__Bacteria;p__Proteobacteria;c__Gammaproteobacteria;o__Alteromonadales;f__Alteromonadaceae;g__Marinobacter;s__	0	9.88e-05	0
600	Root;k__Bacteria;p__Proteobacteria;c__Gammaproteobacteria;o__Alteromonadales;f__Alteromonadaceae;g__Teredinibacter;s__turnerae	0	9.88e-05	0
672	Root;k__Bacteria;p__Proteobacteria;c__Gammaproteobacteria;o__Oceanospirillales;f__Saccharospirillaceae;g__;s__	0	9.88e-05	0
674	Root;k__Bacteria;p__Proteobacteria;c__Gammaproteobacteria;o__Oceanospirillales;f__Saccharospirillaceae;g__Reinekea;s__	0	9.88e-05	0
676	Root;k__Bacteria;p__Proteobacteria;c__Gammaproteobacteria;o__Pasteurellales;f__Pasteurellaceae;g__;s__	0	9.88e-05	0
677	Root;k__Bacteria;p__Proteobacteria;c__Gammaproteobacteria;o__Pasteurellales;f__Pasteurellaceae;g__Haemophilus;s__	0	9.88e-05	0
707	Root;k__Bacteria;p__Proteobacteria;c__Gammaproteobacteria;o__Vibrionales;f__Vibrionaceae;g__Aliivibrio;s__fischeri	0	9.88e-05	0
729	Root;k__Bacteria;p__SR1;c__;o__;f__;g__;s__	0	9.88e-05	0
765	Root;k__Bacteria;p__Verrucomicrobia;c__[Methylacidiphilae];o__S-BQ2-57;f__;g__;s__	0	9.88e-05	0
768	Root;k__Bacteria;p__WPS-2;c__;o__;f__;g__;s__	0	9.88e-05	0
6	Root;k__Archaea;p__Crenarchaeota;c__Thaumarchaeota;o__Cenarchaeales;f__SAGMA-X;g__;s__	0	9.59e-05	0
65	Root;k__Bacteria;p__Actinobacteria;c__Actinobacteria;o__Actinomycetales;f__Micrococcaceae;g__;s__	0	9.59e-05	0
79	Root;k__Bacteria;p__Actinobacteria;c__Thermoleophilia;o__;f__;g__;s__	0	9.59e-05	0
128	Root;k__Bacteria;p__Bacteroidetes;c__Flavobacteriia;o__Flavobacteriales;f__Cryomorphaceae;g__Owenweeksia;s__hongkongensis	0	9.59e-05	0
133	Root;k__Bacteria;p__Bacteroidetes;c__Flavobacteriia;o__Flavobacteriales;f__Flavobacteriaceae;g__Aureitalea;s__marina	0	9.59e-05	0
136	Root;k__Bacteria;p__Bacteroidetes;c__Flavobacteriia;o__Flavobacteriales;f__Flavobacteriaceae;g__Cellulophaga;s__lytica	0	9.59e-05	0
162	Root;k__Bacteria;p__Bacteroidetes;c__Flavobacteriia;o__Flavobacteriales;f__Flavobacteriaceae;g__Nonlabens;s__tegetincola	0	9.59e-05	0
184	Root;k__Bacteria;p__Bacteroidetes;c__Flavobacteriia;o__Flavobacteriales;f__[Weeksellaceae];g__Chryseobacterium;s__	0	9.59e-05	0
196	Root;k__Bacteria;p__Bacteroidetes;c__[Rhodothermi];o__[Rhodothermales];f__Rhodothermaceae;g__Salinibacter;s__	0	9.59e-05	0
214	Root;k__Bacteria;p__Chlamydiae;c__Chlamydiia;o__Chlamydiales;f__Rhabdochlamydiaceae;g__CandidatusRhabdochlamydia;s__	0	9.59e-05	0
217	Root;k__Bacteria;p__Chlamydiae;c__Chlamydiia;o__Chlamydiales;f__Waddliaceae;g__;s__	0	9.59e-05	0
269	Root;k__Bacteria;p__Cyanobacteria;c__Oscillatoriophycideae;o__Chroococcales;f__Cyanobacteriaceae;g__Cyanobacterium;s__	0	9.59e-05	0
271	Root;k__Bacteria;p__Cyanobacteria;c__Oscillatoriophycideae;o__Chroococcales;f__Xenococcaceae;g__Chroococcidiopsis;s__polansiana	0	9.59e-05	0
300	Root;k__Bacteria;p__Firmicutes;c__Bacilli;o__Lactobacillales;f__Streptococcaceae;g__Streptococcus;s__infantis	0	9.59e-05	0
306	Root;k__Bacteria;p__Firmicutes;c__Clostridia;o__Clostridiales;f__Clostridiaceae;g__SMB53;s__	0	9.59e-05	0
312	Root;k__Bacteria;p__Firmicutes;c__Clostridia;o__Clostridiales;f__Peptostreptococcaceae;g__Tepidibacter;s__	0	9.59e-05	0
318	Root;k__Bacteria;p__Firmicutes;c__Clostridia;o__Clostridiales;f__[Acidaminobacteraceae];g__;s__	0	9.59e-05	0
330	Root;k__Bacteria;p__GN02;c__3BR-5F;o__;f__;g__;s__	0	9.59e-05	0
331	Root;k__Bacteria;p__GN02;c__;o__;f__;g__;s__	0	9.59e-05	0
356	Root;k__Bacteria;p__NKB19;c__TSBW08;o__;f__;g__;s__	0	9.59e-05	0
362	Root;k__Bacteria;p__OD1;c__ABY1;o__;f__;g__;s__	0	9.59e-05	0
365	Root;k__Bacteria;p__OP3;c__BD4-9;o__;f__;g__;s__	0	9.59e-05	0
368	Root;k__Bacteria;p__OP8;c__;o__;f__;g__;s__	0	9.59e-05	0
370	Root;k__Bacteria;p__OP8;c__OP8_2;o__;f__;g__;s__	0	9.59e-05	0
379	Root;k__Bacteria;p__Planctomycetes;c__Phycisphaerae;o__AKAU3564;f__;g__;s__	0	9.59e-05	0
391	Root;k__Bacteria;p__Planctomycetes;c__Planctomycetia;o__Pirellulales;f__Pirellulaceae;g__Planctomycete;s__LF1	0	9.59e-05	0
393	Root;k__Bacteria;p__Planctomycetes;c__Planctomycetia;o__Pirellulales;f__Pirellulaceae;g__planctomycete;s__DWL3I2	0	9.59e-05	0
409	Root;k__Bacteria;p__Proteobacteria;c__Alphaproteobacteria;o__Kiloniellales;f__Kiloniellaceae;g__Thalassospira;s__	0	9.59e-05	0
419	Root;k__Bacteria;p__Proteobacteria;c__Alphaproteobacteria;o__Rhizobiales;f__Hyphomicrobiaceae;g__Filomicrobium;s__fusiforme	0	9.59e-05	0
423	Root;k__Bacteria;p__Proteobacteria;c__Alphaproteobacteria;o__Rhizobiales;f__Hyphomicrobiaceae;g__Pedomicrobium;s__	0	9.59e-05	0
428	Root;k__Bacteria;p__Proteobacteria;c__Alphaproteobacteria;o__Rhizobiales;f__Phyllobacteriaceae;g__Mesorhizobium;s__	0	9.59e-05	0
455	Root;k__Bacteria;p__Proteobacteria;c__Alphaproteobacteria;o__Rhodobacterales;f__Rhodobacteraceae;g__Ponticoccus;s__litoralis	0	9.59e-05	0
477	Root;k__Bacteria;p__Proteobacteria;c__Alphaproteobacteria;o__Rickettsiales;f__Anaplasmataceae;g__Neorickettsia;s__	0	9.59e-05	0
487	Root;k__Bacteria;p__Proteobacteria;c__Alphaproteobacteria;o__Sphingomonadales;f__Erythrobacteraceae;g__Lutibacterium;s__	0	9.59e-05	0
509	Root;k__Bacteria;p__Proteobacteria;c__Betaproteobacteria;o__Neisseriales;f__Neisseriaceae;g__Eikenella;s__	0	9.59e-05	0
510	Root;k__Bacteria;p__Proteobacteria;c__Betaproteobacteria;o__Neisseriales;f__Neisseriaceae;g__Neisseria;s__subflava	0	9.59e-05	0
512	Root;k__Bacteria;p__Proteobacteria;c__Betaproteobacteria;o__Nitrosomonadales;f__Nitrosomonadaceae;g__Nitrosovibrio;s__tenuis	0	9.59e-05	0
517	Root;k__Bacteria;p__Proteobacteria;c__Betaproteobacteria;o__Rhodocyclales;f__Rhodocyclaceae;g__Sulfuritalea;s__	0	9.59e-05	0
543	Root;k__Bacteria;p__Proteobacteria;c__Deltaproteobacteria;o__Desulfuromonadales;f__Geobacteraceae;g__Geobacter;s__lovleyi	0	9.59e-05	0
546	Root;k__Bacteria;p__Proteobacteria;c__Deltaproteobacteria;o__IndB3-24;f__;g__;s__	0	9.59e-05	0
603	Root;k__Bacteria;p__Proteobacteria;c__Gammaproteobacteria;o__Alteromonadales;f__Alteromonadaceae;g__unclassified;s__Pseudomonadales	0	9.59e-05	0
623	Root;k__Bacteria;p__Proteobacteria;c__Gammaproteobacteria;o__Chromatiales;f__Chromatiaceae;g__Marichromatium;s__fluminis	0	9.59e-05	0
625	Root;k__Bacteria;p__Proteobacteria;c__Gammaproteobacteria;o__Chromatiales;f__Ectothiorhodospiraceae;g__Ectothiorhodospira;s__	0	9.59e-05	0
627	Root;k__Bacteria;p__Proteobacteria;c__Gammaproteobacteria;o__Chromatiales;f__Ectothiorhodospiraceae;g__Thioalkalivibrio;s__	0	9.59e-05	0
630	Root;k__Bacteria;p__Proteobacteria;c__Gammaproteobacteria;o__Chromatiales;f__Halothiobacillaceae;g__Thiovirga;s__	0	9.59e-05	0
640	Root;k__Bacteria;p__Proteobacteria;c__Gammaproteobacteria;o__HTCC2188;f__HTCC2089;g__Acinetobacter;s__radioresistens	0	9.59e-05	0
658	Root;k__Bacteria;p__Proteobacteria;c__Gammaproteobacteria;o__Oceanospirillales;f__Alcanivoracaceae;g__Alcanivorax;s__dieselolei	0	9.59e-05	0
704	Root;k__Bacteria;p__Proteobacteria;c__Gammaproteobacteria;o__Vibrionales;f__Pseudoalteromonadaceae;g__Pseudoalteromonas;s__tunicata	0	9.59e-05	0
728	Root;k__Bacteria;p__SBR1093;c__VHS-B5-50;o__;f__;g__;s__	0	9.59e-05	0
731	Root;k__Bacteria;p__Spirochaetes;c__Spirochaetes;o__Sphaerochaetales;f__Sphaerochaetaceae;g__Sphaerochaeta;s__	0	9.59e-05	0
734	Root;k__Bacteria;p__Spirochaetes;c__[Brachyspirae];o__[Brachyspirales];f__Brachyspiraceae;g__;s__	0	9.59e-05	0
743	Root;k__Bacteria;p__Verrucomicrobia;c__Opitutae;o__Opitutales;f__Opitutaceae;g__Opitutus;s__	0	9.59e-05	0
744	Root;k__Bacteria;p__Verrucomicrobia;c__Opitutae;o__Puniceicoccales;f__Puniceicoccaceae;g__;s__	0	9.59e-05	0
746	Root;k__Bacteria;p__Verrucomicrobia;c__Opitutae;o__Puniceicoccales;f__Puniceicoccaceae;g__MB11C04;s__	0	9.59e-05	0
757	Root;k__Bacteria;p__Verrucomicrobia;c__Verrucomicrobiae;o__Verrucomicrobiales;f__Verrucomicrobiaceae;g__Akkermansia;s__	0	9.59e-05	0
766	Root;k__Bacteria;p__Verrucomicrobia;c__[Pedosphaerae];o__;f__;g__;s__	0	9.59e-05	0
767	Root;k__Bacteria;p__Verrucomicrobia;c__[Pedosphaerae];o__[Pedosphaerales];f__;g__;s__	0	9.59e-05	0
777	Root;k__Bacteria;p__WWE1;c__[Cloacamonae];o__[Cloacamonales];f__MSBL8;g__;s__	0	9.59e-05	0
779	Root;k__Bacteria;p__[Caldithrix];c__KSB1;o__WM105;f__;g__;s__	0	9.59e-05	0
781	Root;k__Bacteria;p__[Thermi];c__Deinococci;o__Deinococcales;f__Trueperaceae;g__;s__	0	9.59e-05	0
783	Root;k__Bacteria;p__[Thermi];c__Deinococci;o__Deinococcales;f__Trueperaceae;g__Truepera;s__	0	9.59e-05	0

## Sheet: Top Sediment OTUs
OTU	Taxonomy	Mean relative abundance Sponge	Mean relative abundance Sediment	Mean relative abundance Seawater
690	Root;k__Bacteria;p__Proteobacteria;c__Gammaproteobacteria;o__Thiotrichales;f__Piscirickettsiaceae;g__;s__	0.0118	0.0887	0.0053		Top 10 sediment OTUs: 40,55% abundance in sediments
129	Root;k__Bacteria;p__Bacteroidetes;c__Flavobacteriia;o__Flavobacteriales;f__Flavobacteriaceae;g__;s__	0.00137	0.0652	0.238		Top 25 sediment OTUs: 60,1% abundance in sediments, 44% abundance in seawater, 19,65% abundance in sponges
388	Root;k__Bacteria;p__Planctomycetes;c__Planctomycetia;o__Pirellulales;f__Pirellulaceae;g__;s__	0.000231	0.0591	0.000826
613	Root;k__Bacteria;p__Proteobacteria;c__Gammaproteobacteria;o__Alteromonadales;f__OM60;g__;s__	0.000531	0.0519	0.0179
442	Root;k__Bacteria;p__Proteobacteria;c__Alphaproteobacteria;o__Rhodobacterales;f__Rhodobacteraceae;g__;s__	0.0196	0.0286	0.148
548	Root;k__Bacteria;p__Proteobacteria;c__Deltaproteobacteria;o__Myxococcales;f__;g__;s__	0.000163	0.0254	0.000176
621	Root;k__Bacteria;p__Proteobacteria;c__Gammaproteobacteria;o__Chromatiales;f__;g__;s__	0.023	0.0241	0.00149
261	Root;k__Bacteria;p__Cyanobacteria;c__Chloroplast;o__Stramenopiles;f__;g__;s__	0.000317	0.0238	0.0114
202	Root;k__Bacteria;p__Bacteroidetes;c__[Saprospirae];o__[Saprospirales];f__Saprospiraceae;g__;s__	0.000219	0.0207	0.000712
5	Root;k__Archaea;p__Crenarchaeota;c__Thaumarchaeota;o__Cenarchaeales;f__Cenarchaeaceae;g__Nitrosopumilus;s__	0.00922	0.018	0.000133
558	Root;k__Bacteria;p__Proteobacteria;c__Deltaproteobacteria;o__NB1-j;f__;g__;s__	6.78e-05	0.0162	0
54	Root;k__Bacteria;p__Actinobacteria;c__Acidimicrobiia;o__Acidimicrobiales;f__koll13;g__;s__	0.00499	0.016	8.43e-05
581	Root;k__Bacteria;p__Proteobacteria;c__Gammaproteobacteria;o__;f__;g__;s__	0.00204	0.0156	0.000623
108	Root;k__Bacteria;p__Bacteroidetes;c__Cytophagia;o__Cytophagales;f__Flammeovirgaceae;g__;s__	0.000945	0.0141	4.21e-05
44	Root;k__Bacteria;p__Actinobacteria;c__Acidimicrobiia;o__Acidimicrobiales;f__C111;g__;s__	0.00181	0.0139	0.00158
2	Root;k__Archaea;p__Crenarchaeota;c__Thaumarchaeota;o__Cenarchaeales;f__Cenarchaeaceae;g__;s__	0.00712	0.0133	0
559	Root;k__Bacteria;p__Proteobacteria;c__Deltaproteobacteria;o__NB1-j;f__JTB38;g__;s__	0	0.0128	0
561	Root;k__Bacteria;p__Proteobacteria;c__Deltaproteobacteria;o__NB1-j;f__NB1-i;g__;s__	0.000222	0.0125	0
383	Root;k__Bacteria;p__Planctomycetes;c__Phycisphaerae;o__Phycisphaerales;f__;g__;s__	0	0.0125	0.000522
534	Root;k__Bacteria;p__Proteobacteria;c__Deltaproteobacteria;o__Desulfobacterales;f__Desulfobulbaceae;g__;s__	7.12e-05	0.0124	0.000215
401	Root;k__Bacteria;p__Proteobacteria;c__Alphaproteobacteria;o__;f__;g__;s__	0.00182	0.0123	0.0115
40	Root;k__Bacteria;p__Actinobacteria;c__Acidimicrobiia;o__Acidimicrobiales;f__;g__;s__	0.0568	0.0117	0.000274
718	Root;k__Bacteria;p__Proteobacteria;c__Gammaproteobacteria;o__[Marinicellales];f__[Marinicellaceae];g__;s__	0.000687	0.0109	0.000126
37	Root;k__Bacteria;p__Acidobacteria;c__Sva0725;o__Sva0725;f__;g__;s__	0.0432	0.0106	9.13e-05
639	Root;k__Bacteria;p__Proteobacteria;c__Gammaproteobacteria;o__HTCC2188;f__HTCC2089;g__;s__	0.0103	0.0103	0.00245
30	Root;k__Bacteria;p__Acidobacteria;c__RB25;o__;f__;g__;s__	0.000718	0.0087	0
587	Root;k__Bacteria;p__Proteobacteria;c__Gammaproteobacteria;o__Alteromonadales;f__;g__;s__	0.000354	0.00844	0.00249
341	Root;k__Bacteria;p__Gemmatimonadetes;c__Gemm-4;o__;f__;g__;s__	0.015	0.00802	0.000183
89	Root;k__Bacteria;p__Bacteroidetes;c__Bacteroidia;o__Bacteroidales;f__;g__;s__	0	0.00681	0.00203
530	Root;k__Bacteria;p__Proteobacteria;c__Deltaproteobacteria;o__Desulfobacterales;f__Desulfobacteraceae;g__Desulfococcus;s__	0	0.00679	4.21e-05
624	Root;k__Bacteria;p__Proteobacteria;c__Gammaproteobacteria;o__Chromatiales;f__Ectothiorhodospiraceae;g__;s__	0.00194	0.00674	0.000143
378	Root;k__Bacteria;p__Planctomycetes;c__OM190;o__agg27;f__;g__;s__	0	0.00663	4.21e-05
358	Root;k__Bacteria;p__Nitrospirae;c__Nitrospira;o__Nitrospirales;f__Nitrospiraceae;g__;s__	0.00974	0.00599	0.000126
756	Root;k__Bacteria;p__Verrucomicrobia;c__Verrucomicrobiae;o__Verrucomicrobiales;f__Verrucomicrobiaceae;g__;s__	0.000142	0.00585	0.000876
687	Root;k__Bacteria;p__Proteobacteria;c__Gammaproteobacteria;o__Thiohalorhabdales;f__;g__;s__	0.021	0.00564	0.000986
141	Root;k__Bacteria;p__Bacteroidetes;c__Flavobacteriia;o__Flavobacteriales;f__Flavobacteriaceae;g__Flavobacterium;s__	9.54e-05	0.00545	0.0269
121	Root;k__Bacteria;p__Bacteroidetes;c__Flavobacteriia;o__Flavobacteriales;f__Cryomorphaceae;g__;s__	0.000163	0.00532	0.109
467	Root;k__Bacteria;p__Proteobacteria;c__Alphaproteobacteria;o__Rhodospirillales;f__;g__;s__	0.000262	0.00505	0
642	Root;k__Bacteria;p__Proteobacteria;c__Gammaproteobacteria;o__Legionellales;f__Coxiellaceae;g__;s__	0.000349	0.00502	0.000321
449	Root;k__Bacteria;p__Proteobacteria;c__Alphaproteobacteria;o__Rhodobacterales;f__Rhodobacteraceae;g__Octadecabacter;s__	0.000523	0.00499	0.0527
609	Root;k__Bacteria;p__Proteobacteria;c__Gammaproteobacteria;o__Alteromonadales;f__HTCC2188;g__;s__	0	0.00463	0.00293
435	Root;k__Bacteria;p__Proteobacteria;c__Alphaproteobacteria;o__Rhodobacterales;f__Hyphomonadaceae;g__;s__	0.00088	0.0044	0.00103
470	Root;k__Bacteria;p__Proteobacteria;c__Alphaproteobacteria;o__Rhodospirillales;f__Rhodospirillaceae;g__;s__	0.0153	0.00418	0.00143
614	Root;k__Bacteria;p__Proteobacteria;c__Gammaproteobacteria;o__Alteromonadales;f__OM60;g__Congregibacter;s__	7.54e-05	0.00418	0.00228
412	Root;k__Bacteria;p__Proteobacteria;c__Alphaproteobacteria;o__Rhizobiales;f__;g__;s__	0.000952	0.00398	0.00138
511	Root;k__Bacteria;p__Proteobacteria;c__Betaproteobacteria;o__Nitrosomonadales;f__Nitrosomonadaceae;g__;s__	0	0.00386	0
692	Root;k__Bacteria;p__Proteobacteria;c__Gammaproteobacteria;o__Thiotrichales;f__Thiotrichaceae;g__;s__	0.000417	0.00355	8.88e-05
528	Root;k__Bacteria;p__Proteobacteria;c__Deltaproteobacteria;o__Desulfobacterales;f__Desulfobacteraceae;g__;s__	0	0.00349	0
47	Root;k__Bacteria;p__Actinobacteria;c__Acidimicrobiia;o__Acidimicrobiales;f__JdFBGBact;g__;s__	0.000139	0.00342	0
339	Root;k__Bacteria;p__Gemmatimonadetes;c__Gemm-2;o__;f__;g__;s__	0.0812	0.00333	0.0003
541	Root;k__Bacteria;p__Proteobacteria;c__Deltaproteobacteria;o__Desulfuromonadales;f__Desulfuromonadaceae;g__;s__	0	0.00331	0
395	Root;k__Bacteria;p__Planctomycetes;c__Planctomycetia;o__Planctomycetales;f__Planctomycetaceae;g__Planctomyces;s__	0.000286	0.00328	0.000131
156	Root;k__Bacteria;p__Bacteroidetes;c__Flavobacteriia;o__Flavobacteriales;f__Flavobacteriaceae;g__Lutimonas;s__	0	0.00319	0.000129
377	Root;k__Bacteria;p__Planctomycetes;c__OM190;o__CL500-15;f__;g__;s__	0	0.00314	0
178	Root;k__Bacteria;p__Bacteroidetes;c__Flavobacteriia;o__Flavobacteriales;f__Flavobacteriaceae;g__Winogradskyella;s__	0	0.00299	0.00108
615	Root;k__Bacteria;p__Proteobacteria;c__Gammaproteobacteria;o__Alteromonadales;f__OM60;g__Haliea;s__mediterranea	7.12e-05	0.00296	0.000129
763	Root;k__Bacteria;p__Verrucomicrobia;c__Verrucomicrobiae;o__Verrucomicrobiales;f__Verrucomicrobiaceae;g__Verrucomicrobium;s__	0	0.00293	4.21e-05
758	Root;k__Bacteria;p__Verrucomicrobia;c__Verrucomicrobiae;o__Verrucomicrobiales;f__Verrucomicrobiaceae;g__Luteolibacter;s__	0	0.00291	0.000218
595	Root;k__Bacteria;p__Proteobacteria;c__Gammaproteobacteria;o__Alteromonadales;f__Alteromonadaceae;g__HTCC2207;s__	0.000136	0.00281	0.0211
700	Root;k__Bacteria;p__Proteobacteria;c__Gammaproteobacteria;o__Thiotrichales;f__Thiotrichaceae;g__Thiothrix;s__	0.00033	0.0028	0.000262
57	Root;k__Bacteria;p__Actinobacteria;c__Acidimicrobiia;o__Acidimicrobiales;f__wb1_P06;g__;s__	0.0596	0.00279	0
631	Root;k__Bacteria;p__Proteobacteria;c__Gammaproteobacteria;o__Enterobacteriales;f__Enterobacteriaceae;g__;s__	0.000309	0.00279	0.000871
760	Root;k__Bacteria;p__Verrucomicrobia;c__Verrucomicrobiae;o__Verrucomicrobiales;f__Verrucomicrobiaceae;g__Persicirhabdus;s__	0	0.00276	0.00184
637	Root;k__Bacteria;p__Proteobacteria;c__Gammaproteobacteria;o__HOC36;f__;g__;s__	0.000222	0.00273	4.44e-05
237	Root;k__Bacteria;p__Chloroflexi;c__Ellin6529;o__;f__;g__;s__	0.00031	0.0026	0
427	Root;k__Bacteria;p__Proteobacteria;c__Alphaproteobacteria;o__Rhizobiales;f__Phyllobacteriaceae;g__;s__	0	0.0026	0.000774
522	Root;k__Bacteria;p__Proteobacteria;c__Deltaproteobacteria;o__;f__;g__;s__	0.000226	0.00244	0
51	Root;k__Bacteria;p__Actinobacteria;c__Acidimicrobiia;o__Acidimicrobiales;f__SC3-41;g__;s__	0.000965	0.00235	0
96	Root;k__Bacteria;p__Bacteroidetes;c__Bacteroidia;o__Bacteroidales;f__SB-1;g__;s__	0	0.00233	0
588	Root;k__Bacteria;p__Proteobacteria;c__Gammaproteobacteria;o__Alteromonadales;f__Alteromonadaceae;g__;s__	0.000143	0.00232	0.00152
144	Root;k__Bacteria;p__Bacteroidetes;c__Flavobacteriia;o__Flavobacteriales;f__Flavobacteriaceae;g__Flavobacterium;s__succinicans	0	0.00226	0.0155
417	Root;k__Bacteria;p__Proteobacteria;c__Alphaproteobacteria;o__Rhizobiales;f__Hyphomicrobiaceae;g__;s__	0.000369	0.00224	0.000279
550	Root;k__Bacteria;p__Proteobacteria;c__Deltaproteobacteria;o__Myxococcales;f__Haliangiaceae;g__;s__	7.12e-05	0.00219	0
662	Root;k__Bacteria;p__Proteobacteria;c__Gammaproteobacteria;o__Oceanospirillales;f__Halomonadaceae;g__CandidatusPortiera;s__	0.000498	0.00215	0.0475
586	Root;k__Bacteria;p__Proteobacteria;c__Gammaproteobacteria;o__Alteromonadales;f__211ds20;g__;s__	0	0.00212	0.000176
590	Root;k__Bacteria;p__Proteobacteria;c__Gammaproteobacteria;o__Alteromonadales;f__Alteromonadaceae;g__BD2-13;s__	0	0.00212	9.13e-05
445	Root;k__Bacteria;p__Proteobacteria;c__Alphaproteobacteria;o__Rhodobacterales;f__Rhodobacteraceae;g__Dinoroseobacter;s__	0	0.00209	4.92e-05
372	Root;k__Bacteria;p__Planctomycetes;c__;o__;f__;g__;s__	0	0.00201	4.21e-05
17	Root;k__Bacteria;p__Acidobacteria;c__Acidobacteria-6;o__CCU21;f__;g__;s__	0	0.00197	0
733	Root;k__Bacteria;p__Spirochaetes;c__Spirochaetes;o__Spirochaetales;f__Spirochaetaceae;g__Spirochaeta;s__	0	0.00194	0
193	Root;k__Bacteria;p__Bacteroidetes;c__[Rhodothermi];o__[Rhodothermales];f__Rhodothermaceae;g__;s__	0.096	0.00186	0.000175
762	Root;k__Bacteria;p__Verrucomicrobia;c__Verrucomicrobiae;o__Verrucomicrobiales;f__Verrucomicrobiaceae;g__Rubritalea;s__	0.000142	0.00186	0.00022
12	Root;k__Bacteria;p__Acidobacteria;c__;o__;f__;g__;s__	0.000163	0.00184	0
494	Root;k__Bacteria;p__Proteobacteria;c__Betaproteobacteria;o__;f__;g__;s__	0	0.00183	0.000222
688	Root;k__Bacteria;p__Proteobacteria;c__Gammaproteobacteria;o__Thiohalorhabdales;f__Thiohalorhabdaceae;g__;s__	0.000352	0.00181	0.000269
16	Root;k__Bacteria;p__Acidobacteria;c__Acidobacteria-6;o__BPC015;f__;g__;s__	0.0178	0.00177	0
189	Root;k__Bacteria;p__Bacteroidetes;c__Sphingobacteriia;o__Sphingobacteriales;f__;g__;s__	0	0.00174	0.000674
555	Root;k__Bacteria;p__Proteobacteria;c__Deltaproteobacteria;o__Myxococcales;f__OM27;g__;s__	0.000362	0.00173	0.000452
118	Root;k__Bacteria;p__Bacteroidetes;c__Flavobacteriia;o__Flavobacteriales;f__;g__;s__	0	0.00171	0.0125
753	Root;k__Bacteria;p__Verrucomicrobia;c__Verruco-5;o__WCHB1-41;f__;g__;s__	0	0.00164	0
560	Root;k__Bacteria;p__Proteobacteria;c__Deltaproteobacteria;o__NB1-j;f__MND4;g__;s__	0	0.00158	0
376	Root;k__Bacteria;p__Planctomycetes;c__C6;o__d113;f__;g__;s__	0	0.00152	0.000126
664	Root;k__Bacteria;p__Proteobacteria;c__Gammaproteobacteria;o__Oceanospirillales;f__Oceanospirillaceae;g__;s__	0	0.00146	0.000931
363	Root;k__Bacteria;p__OD1;c__ZB2;o__;f__;g__;s__	0	0.00143	0
641	Root;k__Bacteria;p__Proteobacteria;c__Gammaproteobacteria;o__Legionellales;f__;g__;s__	7.54e-05	0.00141	0.000136
571	Root;k__Bacteria;p__Proteobacteria;c__Deltaproteobacteria;o__Syntrophobacterales;f__Syntrophobacteraceae;g__;s__	0.00957	0.00139	0
714	Root;k__Bacteria;p__Proteobacteria;c__Gammaproteobacteria;o__Xanthomonadales;f__Xanthomonadaceae;g__;s__	0.000139	0.00135	0.000129
227	Root;k__Bacteria;p__Chloroflexi;c__Anaerolineae;o__DRC31;f__;g__;s__	0.000927	0.00134	0
414	Root;k__Bacteria;p__Proteobacteria;c__Alphaproteobacteria;o__Rhizobiales;f__Beijerinckiaceae;g__;s__	0.00033	0.00134	0.00249
125	Root;k__Bacteria;p__Bacteroidetes;c__Flavobacteriia;o__Flavobacteriales;f__Cryomorphaceae;g__Fluviicola;s__	0	0.0013	0.00951
113	Root;k__Bacteria;p__Bacteroidetes;c__Cytophagia;o__Cytophagales;f__Flammeovirgaceae;g__Reichenbachiella;s__	0	0.0013	0
656	Root;k__Bacteria;p__Proteobacteria;c__Gammaproteobacteria;o__Oceanospirillales;f__;g__;s__	0.000377	0.00129	0.00218
660	Root;k__Bacteria;p__Proteobacteria;c__Gammaproteobacteria;o__Oceanospirillales;f__Endozoicimonaceae;g__;s__	0	0.00126	8.66e-05
568	Root;k__Bacteria;p__Proteobacteria;c__Deltaproteobacteria;o__Syntrophobacterales;f__;g__;s__	0	0.00121	0
199	Root;k__Bacteria;p__Bacteroidetes;c__[Saprospirae];o__[Saprospirales];f__;g__;s__	0	0.0012	0
759	Root;k__Bacteria;p__Verrucomicrobia;c__Verrucomicrobiae;o__Verrucomicrobiales;f__Verrucomicrobiaceae;g__MSBL3;s__	0	0.00119	8.43e-05
578	Root;k__Bacteria;p__Proteobacteria;c__Epsilonproteobacteria;o__Campylobacterales;f__Campylobacteraceae;g__Arcobacter;s__	0	0.00117	0.000141
719	Root;k__Bacteria;p__Proteobacteria;c__Gammaproteobacteria;o__[Marinicellales];f__[Marinicellaceae];g__Marinicella;s__	0	0.00117	4.21e-05
772	Root;k__Bacteria;p__WS3;c__PRR-12;o__GN03;f__KSB4;g__;s__	0	0.00116	0
770	Root;k__Bacteria;p__WS3;c__PRR-12;o__;f__;g__;s__	6.78e-05	0.00115	0
168	Root;k__Bacteria;p__Bacteroidetes;c__Flavobacteriia;o__Flavobacteriales;f__Flavobacteriaceae;g__Psychroflexus;s__	0	0.00113	0.00378
696	Root;k__Bacteria;p__Proteobacteria;c__Gammaproteobacteria;o__Thiotrichales;f__Thiotrichaceae;g__Cocleimonas;s__	0	0.00113	0
545	Root;k__Bacteria;p__Proteobacteria;c__Deltaproteobacteria;o__GMD14H09;f__;g__;s__	0.000214	0.0011	4.21e-05
701	Root;k__Bacteria;p__Proteobacteria;c__Gammaproteobacteria;o__Vibrionales;f__Pseudoalteromonadaceae;g__;s__	0.000213	0.00109	9.84e-05
622	Root;k__Bacteria;p__Proteobacteria;c__Gammaproteobacteria;o__Chromatiales;f__Chromatiaceae;g__;s__	0.000213	0.00107	0.000141
92	Root;k__Bacteria;p__Bacteroidetes;c__Bacteroidia;o__Bacteroidales;f__Marinilabiaceae;g__;s__	0	0.00107	0
407	Root;k__Bacteria;p__Proteobacteria;c__Alphaproteobacteria;o__Kiloniellales;f__;g__;s__	0.000238	0.00103	0.000489
164	Root;k__Bacteria;p__Bacteroidetes;c__Flavobacteriia;o__Flavobacteriales;f__Flavobacteriaceae;g__Olleya;s__	0	0.00102	0.0038
190	Root;k__Bacteria;p__Bacteroidetes;c__Sphingobacteriia;o__Sphingobacteriales;f__NS11-12;g__;s__	0	0.00101	0.00104
18	Root;k__Bacteria;p__Acidobacteria;c__Acidobacteria-6;o__iii1-15;f__;g__;s__	0.0151	0.00098	4.92e-05
748	Root;k__Bacteria;p__Verrucomicrobia;c__Verruco-5;o__LD1-PB3;f__;g__;s__	0	0.000957	0
657	Root;k__Bacteria;p__Proteobacteria;c__Gammaproteobacteria;o__Oceanospirillales;f__Alcanivoracaceae;g__Alcanivorax;s__	0.000601	0.000954	0.000264
203	Root;k__Bacteria;p__Bacteroidetes;c__[Saprospirae];o__[Saprospirales];f__Saprospiraceae;g__Lewinella;s__	0	0.000954	8.43e-05
527	Root;k__Bacteria;p__Proteobacteria;c__Deltaproteobacteria;o__Desulfarculales;f__Desulfarculaceae;g__;s__	0.000299	0.000931	0
225	Root;k__Bacteria;p__Chloroflexi;c__Anaerolineae;o__Caldilineales;f__Caldilineaceae;g__;s__	0.0778	0.000916	0
651	Root;k__Bacteria;p__Proteobacteria;c__Gammaproteobacteria;o__Methylococcales;f__;g__;s__	0.000214	0.000916	9.13e-05
542	Root;k__Bacteria;p__Proteobacteria;c__Deltaproteobacteria;o__Desulfuromonadales;f__Geobacteraceae;g__Geobacter;s__	0	0.000913	4.92e-05
420	Root;k__Bacteria;p__Proteobacteria;c__Alphaproteobacteria;o__Rhizobiales;f__Hyphomicrobiaceae;g__Hyphomicrobium;s__	0	0.000907	0.000131
13	Root;k__Bacteria;p__Acidobacteria;c__AT-s2-57;o__;f__;g__;s__	0.000517	0.000896	0
583	Root;k__Bacteria;p__Proteobacteria;c__Gammaproteobacteria;o__Aeromonadales;f__Aeromonadaceae;g__;s__	0	0.000896	8.66e-05
446	Root;k__Bacteria;p__Proteobacteria;c__Alphaproteobacteria;o__Rhodobacterales;f__Rhodobacteraceae;g__Loktanella;s__	0	0.000881	0.00777
524	Root;k__Bacteria;p__Proteobacteria;c__Deltaproteobacteria;o__Bdellovibrionales;f__Bacteriovoracaceae;g__;s__	0	0.000878	9.36e-05
320	Root;k__Bacteria;p__Firmicutes;c__Clostridia;o__Clostridiales;f__[Acidaminobacteraceae];g__WH1-8;s__	0	0.000875	0
751	Root;k__Bacteria;p__Verrucomicrobia;c__Verruco-5;o__R76-B128;f__;g__;s__	0	0.000875	0
219	Root;k__Bacteria;p__Chlorobi;c__Ignavibacteria;o__Ignavibacteriales;f__lheB3-7;g__;s__	0	0.000872	0
564	Root;k__Bacteria;p__Proteobacteria;c__Deltaproteobacteria;o__Spirobacillales;f__;g__;s__	0	0.000861	9.13e-05
28	Root;k__Bacteria;p__Acidobacteria;c__OS-K;o__;f__;g__;s__	0.000151	0.000858	9.84e-05
53	Root;k__Bacteria;p__Actinobacteria;c__Acidimicrobiia;o__Acidimicrobiales;f__ZA3409c;g__;s__	0.0034	0.000855	8.66e-05
200	Root;k__Bacteria;p__Bacteroidetes;c__[Saprospirae];o__[Saprospirales];f__Chitinophagaceae;g__;s__	0	0.000852	4.92e-05
747	Root;k__Bacteria;p__Verrucomicrobia;c__Verruco-5;o__;f__;g__;s__	0	0.00084	0
610	Root;k__Bacteria;p__Proteobacteria;c__Gammaproteobacteria;o__Alteromonadales;f__HTCC2188;g__HTCC;s__	0.00227	0.000826	0.00213
122	Root;k__Bacteria;p__Bacteroidetes;c__Flavobacteriia;o__Flavobacteriales;f__Cryomorphaceae;g__Crocinitomix;s__	0	0.000817	0.00095
526	Root;k__Bacteria;p__Proteobacteria;c__Deltaproteobacteria;o__Bdellovibrionales;f__Bdellovibrionaceae;g__Bdellovibrio;s__	0	0.000814	4.21e-05
604	Root;k__Bacteria;p__Proteobacteria;c__Gammaproteobacteria;o__Alteromonadales;f__Colwelliaceae;g__;s__	0	0.0008	0.000414
505	Root;k__Bacteria;p__Proteobacteria;c__Betaproteobacteria;o__Methylophilales;f__;g__;s__	0	0.0008	0
749	Root;k__Bacteria;p__Verrucomicrobia;c__Verruco-5;o__LD1-PB3;f__LD1-PA34;g__;s__	0	0.000797	0
38	Root;k__Bacteria;p__Acidobacteria;c__[Chloracidobacteria];o__RB41;f__Ellin6075;g__;s__	0	0.00078	0
165	Root;k__Bacteria;p__Bacteroidetes;c__Flavobacteriia;o__Flavobacteriales;f__Flavobacteriaceae;g__Polaribacter;s__	9.54e-05	0.000776	0.0499
741	Root;k__Bacteria;p__Tenericutes;c__Mollicutes;o__;f__;g__;s__	0	0.00077	0
81	Root;k__Bacteria;p__Actinobacteria;c__Thermoleophilia;o__Gaiellales;f__Gaiellaceae;g__;s__	0.000358	0.000765	0
174	Root;k__Bacteria;p__Bacteroidetes;c__Flavobacteriia;o__Flavobacteriales;f__Flavobacteriaceae;g__Tenacibaculum;s__	0	0.000762	0.0258
563	Root;k__Bacteria;p__Proteobacteria;c__Deltaproteobacteria;o__PB19;f__;g__;s__	0	0.000762	0
88	Root;k__Bacteria;p__Bacteroidetes;c__BME43;o__;f__;g__;s__	0	0.000759	4.92e-05
170	Root;k__Bacteria;p__Bacteroidetes;c__Flavobacteriia;o__Flavobacteriales;f__Flavobacteriaceae;g__Robiginitalea;s__	0	0.000759	0
712	Root;k__Bacteria;p__Proteobacteria;c__Gammaproteobacteria;o__Xanthomonadales;f__Sinobacteraceae;g__;s__	0.000222	0.000745	4.44e-05
338	Root;k__Bacteria;p__Gemmatimonadetes;c__Gemm-1;o__;f__;g__;s__	0.00175	0.000742	0.000141
638	Root;k__Bacteria;p__Proteobacteria;c__Gammaproteobacteria;o__HTCC2188;f__;g__;s__	0.000139	0.000724	0
612	Root;k__Bacteria;p__Proteobacteria;c__Gammaproteobacteria;o__Alteromonadales;f__J115;g__;s__	7.54e-05	0.000724	0.00022
153	Root;k__Bacteria;p__Bacteroidetes;c__Flavobacteriia;o__Flavobacteriales;f__Flavobacteriaceae;g__Kordia;s__	0.000231	0.000721	0.0291
56	Root;k__Bacteria;p__Actinobacteria;c__Acidimicrobiia;o__Acidimicrobiales;f__ntu14;g__;s__	0	0.000721	0
476	Root;k__Bacteria;p__Proteobacteria;c__Alphaproteobacteria;o__Rickettsiales;f__;g__;s__	0.000623	0.000718	0.00115
516	Root;k__Bacteria;p__Proteobacteria;c__Betaproteobacteria;o__Rhodocyclales;f__Rhodocyclaceae;g__Propionivibrio;s__	0	0.000707	0
537	Root;k__Bacteria;p__Proteobacteria;c__Deltaproteobacteria;o__Desulfobacterales;f__Nitrospinaceae;g__Nitrospina;s__	7.54e-05	0.000704	0
582	Root;k__Bacteria;p__Proteobacteria;c__Gammaproteobacteria;o__Acidithiobacillales;f__;g__;s__	0	0.000689	8.43e-05
536	Root;k__Bacteria;p__Proteobacteria;c__Deltaproteobacteria;o__Desulfobacterales;f__Desulfobulbaceae;g__Desulfotalea;s__	0	0.000686	0
710	Root;k__Bacteria;p__Proteobacteria;c__Gammaproteobacteria;o__Vibrionales;f__Vibrionaceae;g__Vibrio;s__	0	0.000683	0.000398
705	Root;k__Bacteria;p__Proteobacteria;c__Gammaproteobacteria;o__Vibrionales;f__Vibrionaceae;g__;s__	0	0.00068	0.000318
544	Root;k__Bacteria;p__Proteobacteria;c__Deltaproteobacteria;o__Desulfuromonadales;f__Pelobacteraceae;g__;s__	0	0.000677	0
400	Root;k__Bacteria;p__Proteobacteria;c__;o__;f__;g__;s__	7.54e-05	0.000666	0
143	Root;k__Bacteria;p__Bacteroidetes;c__Flavobacteriia;o__Flavobacteriales;f__Flavobacteriaceae;g__Flavobacterium;s__gelidilacus	0	0.000663	0.000398
608	Root;k__Bacteria;p__Proteobacteria;c__Gammaproteobacteria;o__Alteromonadales;f__Ferrimonadaceae;g__Ferrimonas;s__	0	0.000663	0
721	Root;k__Bacteria;p__Proteobacteria;c__TA18;o__PHOS-HD29;f__;g__;s__	0	0.000663	0
732	Root;k__Bacteria;p__Spirochaetes;c__Spirochaetes;o__Spirochaetales;f__Spirochaetaceae;g__;s__	0.00041	0.000657	8.43e-05
371	Root;k__Bacteria;p__PAUC34f;c__;o__;f__;g__;s__	0.012	0.000646	8.88e-05
229	Root;k__Bacteria;p__Chloroflexi;c__Anaerolineae;o__S0208;f__;g__;s__	9.54e-05	0.000646	0
80	Root;k__Bacteria;p__Actinobacteria;c__Thermoleophilia;o__Gaiellales;f__;g__;s__	0	0.000622	0
418	Root;k__Bacteria;p__Proteobacteria;c__Alphaproteobacteria;o__Rhizobiales;f__Hyphomicrobiaceae;g__Devosia;s__	0	0.000619	0.000353
270	Root;k__Bacteria;p__Cyanobacteria;c__Oscillatoriophycideae;o__Chroococcales;f__Xenococcaceae;g__;s__	7.54e-05	0.000608	0.000225
116	Root;k__Bacteria;p__Bacteroidetes;c__Cytophagia;o__Cytophagales;f__[Amoebophilaceae];g__;s__	0	0.000608	0
100	Root;k__Bacteria;p__Bacteroidetes;c__Cytophagia;o__Cytophagales;f__Cytophagaceae;g__;s__	0	0.000605	0.000131
334	Root;k__Bacteria;p__GN02;c__GKS2-174;o__;f__;g__;s__	0	0.000602	0
611	Root;k__Bacteria;p__Proteobacteria;c__Gammaproteobacteria;o__Alteromonadales;f__Idiomarinaceae;g__;s__	0.00021	0.000581	0.000129
319	Root;k__Bacteria;p__Firmicutes;c__Clostridia;o__Clostridiales;f__[Acidaminobacteraceae];g__Fusibacter;s__	0	0.000581	0
488	Root;k__Bacteria;p__Proteobacteria;c__Alphaproteobacteria;o__Sphingomonadales;f__Sphingomonadaceae;g__;s__	0	0.000567	9.13e-05
720	Root;k__Bacteria;p__Proteobacteria;c__TA18;o__CV90;f__;g__;s__	0.000147	0.000564	4.44e-05
159	Root;k__Bacteria;p__Bacteroidetes;c__Flavobacteriia;o__Flavobacteriales;f__Flavobacteriaceae;g__Muricola;s__jejuensis	0	0.000564	0
775	Root;k__Bacteria;p__WS3;c__PRR-12;o__Sediment-1;f__CV106;g__;s__	0	0.000532	0
399	Root;k__Bacteria;p__Poribacteria;c__;o__;f__;g__;s__	0.11	0.000526	0.000272
686	Root;k__Bacteria;p__Proteobacteria;c__Gammaproteobacteria;o__Pseudomonadales;f__Pseudomonadaceae;g__Pseudomonas;s__	0.000136	0.000526	9.36e-05
259	Root;k__Bacteria;p__Cyanobacteria;c__Chloroplast;o__Haptophyceae;f__;g__;s__	0	0.000526	0.00463
385	Root;k__Bacteria;p__Planctomycetes;c__Pla3;o__;f__;g__;s__	0	0.000526	0
24	Root;k__Bacteria;p__Acidobacteria;c__BPC102;o__B110;f__;g__;s__	6.78e-05	0.00052	0
384	Root;k__Bacteria;p__Planctomycetes;c__Phycisphaerae;o__Phycisphaerales;f__Phycisphaeraceae;g__;s__	0	0.000509	0
387	Root;k__Bacteria;p__Planctomycetes;c__Planctomycetia;o__Gemmatales;f__Isosphaeraceae;g__;s__	0	0.000509	0
374	Root;k__Bacteria;p__Planctomycetes;c__C6;o__MVS-107;f__;g__;s__	0	0.000506	0
495	Root;k__Bacteria;p__Proteobacteria;c__Betaproteobacteria;o__A21b;f__EB1003;g__;s__	0	0.000506	0
647	Root;k__Bacteria;p__Proteobacteria;c__Gammaproteobacteria;o__Legionellales;f__Legionellaceae;g__;s__	7.54e-05	0.000491	9.13e-05
124	Root;k__Bacteria;p__Bacteroidetes;c__Flavobacteriia;o__Flavobacteriales;f__Cryomorphaceae;g__Cryomorpha;s__ignava	0	0.000491	0
670	Root;k__Bacteria;p__Proteobacteria;c__Gammaproteobacteria;o__Oceanospirillales;f__Oleiphilaceae;g__;s__	7.54e-05	0.000488	0.000215
148	Root;k__Bacteria;p__Bacteroidetes;c__Flavobacteriia;o__Flavobacteriales;f__Flavobacteriaceae;g__Gillisia;s__	0	0.000488	0.000972
486	Root;k__Bacteria;p__Proteobacteria;c__Alphaproteobacteria;o__Sphingomonadales;f__Erythrobacteraceae;g__Erythrobacter;s__nanhaisediminis	0	0.000488	4.21e-05
289	Root;k__Bacteria;p__Fibrobacteres;c__TG3;o__TG3-2;f__;g__;s__	0	0.000488	0
458	Root;k__Bacteria;p__Proteobacteria;c__Alphaproteobacteria;o__Rhodobacterales;f__Rhodobacteraceae;g__Rhodobacter;s__	0.000142	0.000485	0.000264
525	Root;k__Bacteria;p__Proteobacteria;c__Deltaproteobacteria;o__Bdellovibrionales;f__Bacteriovoracaceae;g__Bacteriovorax;s__	7.54e-05	0.000485	0
535	Root;k__Bacteria;p__Proteobacteria;c__Deltaproteobacteria;o__Desulfobacterales;f__Desulfobulbaceae;g__Desulforhopalus;s__	0	0.000485	0
172	Root;k__Bacteria;p__Bacteroidetes;c__Flavobacteriia;o__Flavobacteriales;f__Flavobacteriaceae;g__Salinimicrobium;s__	0	0.000483	0.00019
689	Root;k__Bacteria;p__Proteobacteria;c__Gammaproteobacteria;o__Thiotrichales;f__;g__;s__	0	0.000483	4.44e-05
302	Root;k__Bacteria;p__Firmicutes;c__Clostridia;o__Clostridiales;f__Christensenellaceae;g__;s__	0	0.000483	0
328	Root;k__Bacteria;p__Fusobacteria;c__Fusobacteriia;o__Fusobacteriales;f__Fusobacteriaceae;g__Propionigenium;s__	0	0.000483	0
602	Root;k__Bacteria;p__Proteobacteria;c__Gammaproteobacteria;o__Alteromonadales;f__Alteromonadaceae;g__nsmpVI18;s__	0	0.000483	0
176	Root;k__Bacteria;p__Bacteroidetes;c__Flavobacteriia;o__Flavobacteriales;f__Flavobacteriaceae;g__Ulvibacter;s__	0	0.000471	0.00118
206	Root;k__Bacteria;p__Bacteroidetes;c__[Saprospirae];o__[Saprospirales];f__Saprospiraceae;g__Lewinella;s__persicus	0	0.000471	4.21e-05
390	Root;k__Bacteria;p__Planctomycetes;c__Planctomycetia;o__Pirellulales;f__Pirellulaceae;g__Pirellula;s__	0	0.000471	0
389	Root;k__Bacteria;p__Planctomycetes;c__Planctomycetia;o__Pirellulales;f__Pirellulaceae;g__A17;s__	0	0.000468	0
416	Root;k__Bacteria;p__Proteobacteria;c__Alphaproteobacteria;o__Rhizobiales;f__Cohaesibacteraceae;g__;s__	0	0.000468	0
33	Root;k__Bacteria;p__Acidobacteria;c__Solibacteres;o__Solibacterales;f__PAUC26f;g__;s__	0.00826	0.000465	0
351	Root;k__Bacteria;p__Lentisphaerae;c__[Lentisphaeria];o__Lentisphaerales;f__Arctic95B-10;g__;s__	0	0.000465	0
367	Root;k__Bacteria;p__OP3;c__koll11;o__GIF10;f__kpj58rc;g__;s__	0	0.000465	0
679	Root;k__Bacteria;p__Proteobacteria;c__Gammaproteobacteria;o__Pseudomonadales;f__Moraxellaceae;g__;s__	0	0.000465	0
579	Root;k__Bacteria;p__Proteobacteria;c__Epsilonproteobacteria;o__Campylobacterales;f__Helicobacteraceae;g__;s__	0	0.000433	0
727	Root;k__Bacteria;p__SBR1093;c__EC214;o__;f__;g__;s__	0.0142	0.00043	0
283	Root;k__Bacteria;p__Cyanobacteria;c__Synechococcophycideae;o__Synechococcales;f__Synechococcaceae;g__Synechococcus;s__	0.00148	0.00043	0.0124
490	Root;k__Bacteria;p__Proteobacteria;c__Alphaproteobacteria;o__Sphingomonadales;f__Sphingomonadaceae;g__Kaistobacter;s__	0	0.00043	8.43e-05
500	Root;k__Bacteria;p__Proteobacteria;c__Betaproteobacteria;o__Burkholderiales;f__Oxalobacteraceae;g__;s__	0	0.00043	4.92e-05
742	Root;k__Bacteria;p__Verrucomicrobia;c__Opitutae;o__;f__;g__;s__	0	0.00043	0
231	Root;k__Bacteria;p__Chloroflexi;c__Anaerolineae;o__SBR1031;f__A4b;g__;s__	0.00472	0.000427	4.44e-05
474	Root;k__Bacteria;p__Proteobacteria;c__Alphaproteobacteria;o__Rhodospirillales;f__Rhodospirillaceae;g__Inquilinus;s__	0.000219	0.000427	4.21e-05
499	Root;k__Bacteria;p__Proteobacteria;c__Betaproteobacteria;o__Burkholderiales;f__Comamonadaceae;g__;s__	7.54e-05	0.000427	0.000143
137	Root;k__Bacteria;p__Bacteroidetes;c__Flavobacteriia;o__Flavobacteriales;f__Flavobacteriaceae;g__Coccinimonas;s__marina	0	0.000427	0.00169
147	Root;k__Bacteria;p__Bacteroidetes;c__Flavobacteriia;o__Flavobacteriales;f__Flavobacteriaceae;g__Gelidibacter;s__	0	0.000427	0.000314
405	Root;k__Bacteria;p__Proteobacteria;c__Alphaproteobacteria;o__Caulobacterales;f__Caulobacteraceae;g__Mycoplana;s__	0	0.000427	0
354	Root;k__Bacteria;p__Lentisphaerae;c__[Lentisphaeria];o__Victivallales;f__Victivallaceae;g__;s__	0	0.000424	0
127	Root;k__Bacteria;p__Bacteroidetes;c__Flavobacteriia;o__Flavobacteriales;f__Cryomorphaceae;g__Owenweeksia;s__	0	0.000395	0
451	Root;k__Bacteria;p__Proteobacteria;c__Alphaproteobacteria;o__Rhodobacterales;f__Rhodobacteraceae;g__Paracoccus;s__	0.0019	0.000392	0.00301
304	Root;k__Bacteria;p__Firmicutes;c__Clostridia;o__Clostridiales;f__Clostridiaceae;g__Clostridium;s__	0.000151	0.000389	0
286	Root;k__Bacteria;p__Elusimicrobia;c__Elusimicrobia;o__IIb;f__;g__;s__	7.12e-05	0.000389	0
454	Root;k__Bacteria;p__Proteobacteria;c__Alphaproteobacteria;o__Rhodobacterales;f__Rhodobacteraceae;g__Phaeobacter;s__	0	0.000389	8.88e-05
195	Root;k__Bacteria;p__Bacteroidetes;c__[Rhodothermi];o__[Rhodothermales];f__Rhodothermaceae;g__Rubricoccus;s__	0	0.000389	0
575	Root;k__Bacteria;p__Proteobacteria;c__Deltaproteobacteria;o__[Entotheonellales];f__;g__;s__	0.000349	0.000387	0
483	Root;k__Bacteria;p__Proteobacteria;c__Alphaproteobacteria;o__Sphingomonadales;f__Erythrobacteraceae;g__;s__	0.000239	0.000387	0.000611
163	Root;k__Bacteria;p__Bacteroidetes;c__Flavobacteriia;o__Flavobacteriales;f__Flavobacteriaceae;g__Oceanistipes;s__pacificus	0	0.000387	0
554	Root;k__Bacteria;p__Proteobacteria;c__Deltaproteobacteria;o__Myxococcales;f__Nannocystaceae;g__Plesiocystis;s__	0	0.000384	0
352	Root;k__Bacteria;p__Lentisphaerae;c__[Lentisphaeria];o__Lentisphaerales;f__Lentisphaeraceae;g__;s__	0	0.000372	0.000283
111	Root;k__Bacteria;p__Bacteroidetes;c__Cytophagia;o__Cytophagales;f__Flammeovirgaceae;g__JTB248;s__	0	0.000372	0.000182
130	Root;k__Bacteria;p__Bacteroidetes;c__Flavobacteriia;o__Flavobacteriales;f__Flavobacteriaceae;g__Aequorivita;s__	0	0.000372	8.66e-05
223	Root;k__Bacteria;p__Chloroflexi;c__Anaerolineae;o__;f__;g__;s__	7.12e-05	0.000369	0
7	Root;k__Archaea;p__Crenarchaeota;c__Thaumarchaeota;o__D-F10;f__;g__;s__	0	0.000369	0
402	Root;k__Bacteria;p__Proteobacteria;c__Alphaproteobacteria;o__BD7-3;f__;g__;s__	0.000143	0.000334	0.000377
313	Root;k__Bacteria;p__Firmicutes;c__Clostridia;o__Clostridiales;f__Ruminococcaceae;g__;s__	9.54e-05	0.000334	0
315	Root;k__Bacteria;p__Firmicutes;c__Clostridia;o__Clostridiales;f__Syntrophomonadaceae;g__Syntrophomonas;s__	0	0.000334	0
430	Root;k__Bacteria;p__Proteobacteria;c__Alphaproteobacteria;o__Rhizobiales;f__Rhizobiaceae;g__Agrobacterium;s__	0	0.000334	0
52	Root;k__Bacteria;p__Actinobacteria;c__Acidimicrobiia;o__Acidimicrobiales;f__TK06;g__;s__	0.0492	0.000331	0
251	Root;k__Bacteria;p__Cyanobacteria;c__Chloroplast;o__;f__;g__;s__	0.000171	0.000331	0.00125
652	Root;k__Bacteria;p__Proteobacteria;c__Gammaproteobacteria;o__Methylococcales;f__Crenotrichaceae;g__Crenothrix;s__	7.54e-05	0.000331	0
479	Root;k__Bacteria;p__Proteobacteria;c__Alphaproteobacteria;o__Rickettsiales;f__Rickettsiaceae;g__;s__	7.12e-05	0.000331	4.44e-05
606	Root;k__Bacteria;p__Proteobacteria;c__Gammaproteobacteria;o__Alteromonadales;f__Colwelliaceae;g__Thalassomonas;s__	0	0.000331	0.000215
493	Root;k__Bacteria;p__Proteobacteria;c__Alphaproteobacteria;o__Sphingomonadales;f__Sphingomonadaceae;g__Sphingomonas;s__	0	0.000331	4.21e-05
82	Root;k__Bacteria;p__Actinobacteria;c__Thermoleophilia;o__Solirubrobacterales;f__;g__;s__	0	0.000331	0
337	Root;k__Bacteria;p__Gemmatimonadetes;c__;o__;f__;g__;s__	0	0.000331	0
380	Root;k__Bacteria;p__Planctomycetes;c__Phycisphaerae;o__C86;f__;g__;s__	0	0.000331	0
549	Root;k__Bacteria;p__Proteobacteria;c__Deltaproteobacteria;o__Myxococcales;f__Cystobacterineae;g__;s__	0	0.000331	0
11	Root;k__Bacteria;p__;c__;o__;f__;g__;s__	0.000242	0.000329	0
408	Root;k__Bacteria;p__Proteobacteria;c__Alphaproteobacteria;o__Kiloniellales;f__Kiloniellaceae;g__;s__	0.000143	0.000329	0.000138
425	Root;k__Bacteria;p__Proteobacteria;c__Alphaproteobacteria;o__Rhizobiales;f__Methylobacteriaceae;g__;s__	9.54e-05	0.000329	4.92e-05
10	Root;k__Archaea;p__[Parvarchaeota];c__[Parvarchaea];o__YLA114;f__;g__;s__	0	0.000329	0
228	Root;k__Bacteria;p__Chloroflexi;c__Anaerolineae;o__GCA004;f__;g__;s__	0.000167	0.000294	0
617	Root;k__Bacteria;p__Proteobacteria;c__Gammaproteobacteria;o__Alteromonadales;f__Shewanellaceae;g__Shewanella;s__	0.000151	0.000294	8.66e-05
464	Root;k__Bacteria;p__Proteobacteria;c__Alphaproteobacteria;o__Rhodobacterales;f__Rhodobacteraceae;g__Thalassobacter;s__stenotrophicus	0	0.000294	0.000326
123	Root;k__Bacteria;p__Bacteroidetes;c__Flavobacteriia;o__Flavobacteriales;f__Cryomorphaceae;g__Cryomorpha;s__	0	0.000294	4.44e-05
14	Root;k__Bacteria;p__Acidobacteria;c__AT-s54;o__;f__;g__;s__	0	0.000294	0
140	Root;k__Bacteria;p__Bacteroidetes;c__Flavobacteriia;o__Flavobacteriales;f__Flavobacteriaceae;g__Croceimarina;s__litoralis	0	0.000294	0
211	Root;k__Bacteria;p__Chlamydiae;c__Chlamydiia;o__Chlamydiales;f__;g__;s__	0.000289	0.000291	0
715	Root;k__Bacteria;p__Proteobacteria;c__Gammaproteobacteria;o__Xanthomonadales;f__Xanthomonadaceae;g__Dokdonella;s__	9.54e-05	0.000291	0
706	Root;k__Bacteria;p__Proteobacteria;c__Gammaproteobacteria;o__Vibrionales;f__Vibrionaceae;g__Aliivibrio;s__	0	0.000291	4.92e-05
204	Root;k__Bacteria;p__Bacteroidetes;c__[Saprospirae];o__[Saprospirales];f__Saprospiraceae;g__Lewinella;s__cohaerens	0	0.000291	0
521	Root;k__Bacteria;p__Proteobacteria;c__Betaproteobacteria;o__SC-I-84;f__;g__;s__	0	0.000291	0
752	Root;k__Bacteria;p__Verrucomicrobia;c__Verruco-5;o__SS1-B-03-39;f__;g__;s__	0	0.000291	0
702	Root;k__Bacteria;p__Proteobacteria;c__Gammaproteobacteria;o__Vibrionales;f__Pseudoalteromonadaceae;g__Pseudoalteromonas;s__	0.000219	0.000288	0.000136
591	Root;k__Bacteria;p__Proteobacteria;c__Gammaproteobacteria;o__Alteromonadales;f__Alteromonadaceae;g__CandidatusEndobugula;s__	6.78e-05	0.000288	0.000316
601	Root;k__Bacteria;p__Proteobacteria;c__Gammaproteobacteria;o__Alteromonadales;f__Alteromonadaceae;g__ZD0117;s__	0	0.000288	0.000183
220	Root;k__Bacteria;p__Chlorobi;c__OPB56;o__;f__;g__;s__	0	0.000288	4.21e-05
382	Root;k__Bacteria;p__Planctomycetes;c__Phycisphaerae;o__MSBL9;f__;g__;s__	0	0.000288	0
533	Root;k__Bacteria;p__Proteobacteria;c__Deltaproteobacteria;o__Desulfobacterales;f__Desulfobacteraceae;g__Desulfospira;s__joergensenii	0	0.000288	0
273	Root;k__Bacteria;p__Cyanobacteria;c__Oscillatoriophycideae;o__Oscillatoriales;f__Phormidiaceae;g__;s__	0	0.000273	4.21e-05
518	Root;k__Bacteria;p__Proteobacteria;c__Betaproteobacteria;o__Rhodocyclales;f__Rhodocyclaceae;g__Uliginosibacterium;s__	0	0.000273	0
776	Root;k__Bacteria;p__WS3;c__PRR-12;o__wb1_H11;f__;g__;s__	0	0.000273	0
778	Root;k__Bacteria;p__[Caldithrix];c__KSB1;o__Ucn15732;f__;g__;s__	0	0.000273	0
290	Root;k__Bacteria;p__Firmicutes;c__Bacilli;o__Bacillales;f__Bacillaceae;g__Bacillus;s__	0.000171	0.000236	4.21e-05
695	Root;k__Bacteria;p__Proteobacteria;c__Gammaproteobacteria;o__Thiotrichales;f__Thiotrichaceae;g__CF-26;s__	0.000143	0.000236	4.92e-05
774	Root;k__Bacteria;p__WS3;c__PRR-12;o__Sediment-1;f__;g__;s__	9.54e-05	0.000236	0
504	Root;k__Bacteria;p__Proteobacteria;c__Betaproteobacteria;o__MND1;f__;g__;s__	7.54e-05	0.000236	0
569	Root;k__Bacteria;p__Proteobacteria;c__Deltaproteobacteria;o__Syntrophobacterales;f__Syntrophaceae;g__;s__	7.54e-05	0.000236	0
179	Root;k__Bacteria;p__Bacteroidetes;c__Flavobacteriia;o__Flavobacteriales;f__Flavobacteriaceae;g__Winogradskyella;s__thalassocola	0	0.000236	9.13e-05
282	Root;k__Bacteria;p__Cyanobacteria;c__Synechococcophycideae;o__Synechococcales;f__Synechococcaceae;g__Prochlorococcus;s__	0	0.000236	4.92e-05
645	Root;k__Bacteria;p__Proteobacteria;c__Gammaproteobacteria;o__Legionellales;f__Francisellaceae;g__;s__	0	0.000236	4.44e-05
46	Root;k__Bacteria;p__Actinobacteria;c__Acidimicrobiia;o__Acidimicrobiales;f__Iamiaceae;g__Iamia;s__	0	0.000236	0
350	Root;k__Bacteria;p__Lentisphaerae;c__[Lentisphaeria];o__Lentisphaerales;f__;g__;s__	0	0.000236	0
373	Root;k__Bacteria;p__Planctomycetes;c__BD7-11;o__;f__;g__;s__	0	0.000236	0
426	Root;k__Bacteria;p__Proteobacteria;c__Alphaproteobacteria;o__Rhizobiales;f__Methylobacteriaceae;g__Methylobacterium;s__	0	0.000236	0
437	Root;k__Bacteria;p__Proteobacteria;c__Alphaproteobacteria;o__Rhodobacterales;f__Hyphomonadaceae;g__Hirschia;s__	0	0.000236	0
585	Root;k__Bacteria;p__Proteobacteria;c__Gammaproteobacteria;o__Alteromonadales;f__125ds10;g__;s__	0	0.000236	0
628	Root;k__Bacteria;p__Proteobacteria;c__Gammaproteobacteria;o__Chromatiales;f__Ectothiorhodospiraceae;g__Thioalkalivibrio;s__denitrificans	0	0.000236	0
653	Root;k__Bacteria;p__Proteobacteria;c__Gammaproteobacteria;o__Methylococcales;f__Methylococcaceae;g__;s__	0	0.000236	0
698	Root;k__Bacteria;p__Proteobacteria;c__Gammaproteobacteria;o__Thiotrichales;f__Thiotrichaceae;g__Thioploca;s__	0	0.000236	0
737	Root;k__Bacteria;p__TM7;c__TM7-1;o__;f__;g__;s__	0	0.000236	0
241	Root;k__Bacteria;p__Chloroflexi;c__SAR202;o__;f__;g__;s__	0.00451	0.000233	0
429	Root;k__Bacteria;p__Proteobacteria;c__Alphaproteobacteria;o__Rhizobiales;f__Rhizobiaceae;g__;s__	0.000142	0.000233	0
432	Root;k__Bacteria;p__Proteobacteria;c__Alphaproteobacteria;o__Rhizobiales;f__Rhizobiaceae;g__Sinorhizobium;s__	7.54e-05	0.000233	0
260	Root;k__Bacteria;p__Cyanobacteria;c__Chloroplast;o__Rhodophyta;f__;g__;s__	0	0.000233	0.00026
263	Root;k__Bacteria;p__Cyanobacteria;c__ML635J-21;o__;f__;g__;s__	0	0.000233	4.44e-05
48	Root;k__Bacteria;p__Actinobacteria;c__Acidimicrobiia;o__Acidimicrobiales;f__Microthrixaceae;g__;s__	0	0.000233	4.21e-05
750	Root;k__Bacteria;p__Verrucomicrobia;c__Verruco-5;o__MSBL3;f__;g__;s__	0	0.000233	4.21e-05
9	Root;k__Archaea;p__[Parvarchaeota];c__[Parvarchaea];o__WCHD3-30;f__;g__;s__	0	0.000233	0
99	Root;k__Bacteria;p__Bacteroidetes;c__Cytophagia;o__Cytophagales;f__Cyclobacteriaceae;g__;s__	0	0.000233	0
215	Root;k__Bacteria;p__Chlamydiae;c__Chlamydiia;o__Chlamydiales;f__Simkaniaceae;g__;s__	0	0.000233	0
448	Root;k__Bacteria;p__Proteobacteria;c__Alphaproteobacteria;o__Rhodobacterales;f__Rhodobacteraceae;g__Oceanicola;s__granulosus	0	0.000233	0
540	Root;k__Bacteria;p__Proteobacteria;c__Deltaproteobacteria;o__Desulfuromonadales;f__;g__;s__	0	0.000233	0
626	Root;k__Bacteria;p__Proteobacteria;c__Gammaproteobacteria;o__Chromatiales;f__Ectothiorhodospiraceae;g__Halorhodospira;s__	0	0.000233	0
736	Root;k__Bacteria;p__TM7;c__;o__;f__;g__;s__	0	0.000233	0
4	Root;k__Archaea;p__Crenarchaeota;c__Thaumarchaeota;o__Cenarchaeales;f__Cenarchaeaceae;g__Cenarchaeum;s__symbiosum	0.000191	0.000198	4.44e-05
722	Root;k__Bacteria;p__Proteobacteria;c__Zetaproteobacteria;o__Mariprofundales;f__Mariprofundaceae;g__Mariprofundus;s__	0.000191	0.000198	0
711	Root;k__Bacteria;p__Proteobacteria;c__Gammaproteobacteria;o__Vibrionales;f__Vibrionaceae;g__Vibrio;s__fortis	0.000167	0.000198	4.21e-05
713	Root;k__Bacteria;p__Proteobacteria;c__Gammaproteobacteria;o__Xanthomonadales;f__Sinobacteraceae;g__Steroidobacter;s__	0.000167	0.000198	0
369	Root;k__Bacteria;p__OP8;c__OP8_1;o__HMMVPog-54;f__;g__;s__	7.54e-05	0.000198	0
444	Root;k__Bacteria;p__Proteobacteria;c__Alphaproteobacteria;o__Rhodobacterales;f__Rhodobacteraceae;g__Anaerospora;s__	7.12e-05	0.000198	0.000148
523	Root;k__Bacteria;p__Proteobacteria;c__Deltaproteobacteria;o__BPC076;f__;g__;s__	7.12e-05	0.000198	0
97	Root;k__Bacteria;p__Bacteroidetes;c__Bacteroidia;o__Bacteroidales;f__VC21_Bac22;g__;s__	0	0.000198	0.000269
305	Root;k__Bacteria;p__Firmicutes;c__Clostridia;o__Clostridiales;f__Clostridiaceae;g__Clostridium;s__perfringens	0	0.000198	4.21e-05
482	Root;k__Bacteria;p__Proteobacteria;c__Alphaproteobacteria;o__Rickettsiales;f__mitochondria;g__Thalassiosira;s__pseudonana	0	0.000198	4.21e-05
329	Root;k__Bacteria;p__Fusobacteria;c__Fusobacteriia;o__Fusobacteriales;f__Fusobacteriaceae;g__Psychrilyobacter;s__	0	0.000198	0
397	Root;k__Bacteria;p__Planctomycetes;c__vadinHA49;o__;f__;g__;s__	0	0.000198	0
529	Root;k__Bacteria;p__Proteobacteria;c__Deltaproteobacteria;o__Desulfobacterales;f__Desulfobacteraceae;g__Desulfobacter;s__	0	0.000198	0
532	Root;k__Bacteria;p__Proteobacteria;c__Deltaproteobacteria;o__Desulfobacterales;f__Desulfobacteraceae;g__Desulfosarcina;s__	0	0.000198	0
547	Root;k__Bacteria;p__Proteobacteria;c__Deltaproteobacteria;o__MIZ46;f__;g__;s__	0	0.000198	0
665	Root;k__Bacteria;p__Proteobacteria;c__Gammaproteobacteria;o__Oceanospirillales;f__Oceanospirillaceae;g__Amphritea;s__	0	0.000198	0
764	Root;k__Bacteria;p__Verrucomicrobia;c__[Methylacidiphilae];o__Methylacidiphilales;f__LD19;g__;s__	0	0.000198	0
782	Root;k__Bacteria;p__[Thermi];c__Deinococci;o__Deinococcales;f__Trueperaceae;g__B-42;s__	0.00137	0.000195	4.21e-05
45	Root;k__Bacteria;p__Actinobacteria;c__Acidimicrobiia;o__Acidimicrobiales;f__EB1017;g__;s__	0.00031	0.000195	4.21e-05
716	Root;k__Bacteria;p__Proteobacteria;c__Gammaproteobacteria;o__Xanthomonadales;f__Xanthomonadaceae;g__Pseudoxanthomonas;s__mexicana	0.000246	0.000195	0
348	Root;k__Bacteria;p__KSB3;c__;o__;f__;g__;s__	0.000139	0.000195	4.92e-05
506	Root;k__Bacteria;p__Proteobacteria;c__Betaproteobacteria;o__Methylophilales;f__Methylophilaceae;g__;s__	7.54e-05	0.000195	0.00193
21	Root;k__Bacteria;p__Acidobacteria;c__Acidobacteriia;o__Acidobacteriales;f__Acidobacteriaceae;g__;s__	7.54e-05	0.000195	0
452	Root;k__Bacteria;p__Proteobacteria;c__Alphaproteobacteria;o__Rhodobacterales;f__Rhodobacteraceae;g__Paracoccus;s__aminovorans	7.12e-05	0.000195	0.000136
253	Root;k__Bacteria;p__Cyanobacteria;c__Chloroplast;o__Chlorophyta;f__;g__;s__	0	0.000195	0.0017
181	Root;k__Bacteria;p__Bacteroidetes;c__Flavobacteriia;o__Flavobacteriales;f__Flavobacteriaceae;g__Yeosuana;s__aromativorans	0	0.000195	0.000227
683	Root;k__Bacteria;p__Proteobacteria;c__Gammaproteobacteria;o__Pseudomonadales;f__Moraxellaceae;g__Moraxella;s__	0	0.000195	0.000187
709	Root;k__Bacteria;p__Proteobacteria;c__Gammaproteobacteria;o__Vibrionales;f__Vibrionaceae;g__Photobacterium;s__	0	0.000195	4.92e-05
107	Root;k__Bacteria;p__Bacteroidetes;c__Cytophagia;o__Cytophagales;f__Cytophagaceae;g__Spirosoma;s__	0	0.000195	0
110	Root;k__Bacteria;p__Bacteroidetes;c__Cytophagia;o__Cytophagales;f__Flammeovirgaceae;g__Fulvivirga;s__	0	0.000195	0
142	Root;k__Bacteria;p__Bacteroidetes;c__Flavobacteriia;o__Flavobacteriales;f__Flavobacteriaceae;g__Flavobacterium;s__columnare	0	0.000195	0
185	Root;k__Bacteria;p__Bacteroidetes;c__Flavobacteriia;o__Flavobacteriales;f__[Weeksellaceae];g__Cloacibacterium;s__	0	0.000195	0
209	Root;k__Bacteria;p__Caldithrix;c__Caldithrixae;o__Caldithrixales;f__Caldithrixaceae;g__;s__	0	0.000195	0
272	Root;k__Bacteria;p__Cyanobacteria;c__Oscillatoriophycideae;o__Chroococcales;f__Xenococcaceae;g__Xenococcus;s__	0	0.000195	0
327	Root;k__Bacteria;p__Fusobacteria;c__Fusobacteriia;o__Fusobacteriales;f__Fusobacteriaceae;g__Fusobacterium;s__	0	0.000195	0
403	Root;k__Bacteria;p__Proteobacteria;c__Alphaproteobacteria;o__Caulobacterales;f__Caulobacteraceae;g__Asticcacaulis;s__	0	0.000195	0
447	Root;k__Bacteria;p__Proteobacteria;c__Alphaproteobacteria;o__Rhodobacterales;f__Rhodobacteraceae;g__Marivita;s__	0	0.000195	0
556	Root;k__Bacteria;p__Proteobacteria;c__Deltaproteobacteria;o__Myxococcales;f__Polyangiaceae;g__;s__	0	0.000195	0
618	Root;k__Bacteria;p__Proteobacteria;c__Gammaproteobacteria;o__Alteromonadales;f__Shewanellaceae;g__Shewanella;s__benthica	0	0.000195	0
539	Root;k__Bacteria;p__Proteobacteria;c__Deltaproteobacteria;o__Desulfovibrionales;f__Desulfovibrionaceae;g__Desulfovibrio;s__	0.000441	0.000192	0
359	Root;k__Bacteria;p__Nitrospirae;c__Nitrospira;o__Nitrospirales;f__Nitrospiraceae;g__JG37-AG-70;s__	0.000286	0.000192	0
233	Root;k__Bacteria;p__Chloroflexi;c__Anaerolineae;o__SHA-20;f__;g__;s__	0.000147	0.000192	0
415	Root;k__Bacteria;p__Proteobacteria;c__Alphaproteobacteria;o__Rhizobiales;f__Bradyrhizobiaceae;g__Bradyrhizobium;s__	7.54e-05	0.000192	0.000592
619	Root;k__Bacteria;p__Proteobacteria;c__Gammaproteobacteria;o__Cardiobacteriales;f__;g__;s__	7.12e-05	0.000192	4.92e-05
726	Root;k__Bacteria;p__SBR1093;c__;o__;f__;g__;s__	6.78e-05	0.000192	0
745	Root;k__Bacteria;p__Verrucomicrobia;c__Opitutae;o__Puniceicoccales;f__Puniceicoccaceae;g__Coraliomargarita;s__	0	0.000192	0.000236
154	Root;k__Bacteria;p__Bacteroidetes;c__Flavobacteriia;o__Flavobacteriales;f__Flavobacteriaceae;g__Krokinobacter;s__genikus	0	0.000192	0.000175
102	Root;k__Bacteria;p__Bacteroidetes;c__Cytophagia;o__Cytophagales;f__Cytophagaceae;g__Cytophaga;s__	0	0.000192	0
167	Root;k__Bacteria;p__Bacteroidetes;c__Flavobacteriia;o__Flavobacteriales;f__Flavobacteriaceae;g__Pseudozobellia;s__thermophila	0	0.000192	0
307	Root;k__Bacteria;p__Firmicutes;c__Clostridia;o__Clostridiales;f__Lachnospiraceae;g__;s__	0	0.000192	0
497	Root;k__Bacteria;p__Proteobacteria;c__Betaproteobacteria;o__Burkholderiales;f__Alcaligenaceae;g__;s__	0	0.000192	0
669	Root;k__Bacteria;p__Proteobacteria;c__Gammaproteobacteria;o__Oceanospirillales;f__Oceanospirillaceae;g__Oleibacter;s__	0	0.000192	0
693	Root;k__Bacteria;p__Proteobacteria;c__Gammaproteobacteria;o__Thiotrichales;f__Thiotrichaceae;g__B46;s__	0	0.000192	0
730	Root;k__Bacteria;p__Spirochaetes;c__MVP-15;o__;f__;g__;s__	0	0.000192	0
761	Root;k__Bacteria;p__Verrucomicrobia;c__Verrucomicrobiae;o__Verrucomicrobiales;f__Verrucomicrobiaceae;g__Persicirhabdus;s__sediminis	0	0.000192	0
771	Root;k__Bacteria;p__WS3;c__PRR-12;o__GN03;f__;g__;s__	0	0.000192	0
58	Root;k__Bacteria;p__Actinobacteria;c__Actinobacteria;o__Actinomycetales;f__;g__;s__	0.00292	0.000137	8.43e-05
32	Root;k__Bacteria;p__Acidobacteria;c__Solibacteres;o__Solibacterales;f__;g__;s__	0.000775	0.000137	0
86	Root;k__Bacteria;p__BRC1;c__;o__;f__;g__;s__	0.000337	0.000137	0
340	Root;k__Bacteria;p__Gemmatimonadetes;c__Gemm-3;o__;f__;g__;s__	0.00031	0.000137	0
433	Root;k__Bacteria;p__Proteobacteria;c__Alphaproteobacteria;o__Rhizobiales;f__Rhodobiaceae;g__;s__	0.000191	0.000137	4.92e-05
360	Root;k__Bacteria;p__Nitrospirae;c__Nitrospira;o__Nitrospirales;f__Nitrospiraceae;g__Nitrospira;s__	0.000167	0.000137	0
654	Root;k__Bacteria;p__Proteobacteria;c__Gammaproteobacteria;o__Methylococcales;f__Methylococcaceae;g__Methylocaldum;s__	0.000167	0.000137	0
59	Root;k__Bacteria;p__Actinobacteria;c__Actinobacteria;o__Actinomycetales;f__Actinomycetaceae;g__Actinomyces;s__	0.000147	0.000137	0
468	Root;k__Bacteria;p__Proteobacteria;c__Alphaproteobacteria;o__Rhodospirillales;f__Acetobacteraceae;g__;s__	0.000143	0.000137	0
566	Root;k__Bacteria;p__Proteobacteria;c__Deltaproteobacteria;o__Sva0853;f__JTB36;g__;s__	9.54e-05	0.000137	0
355	Root;k__Bacteria;p__NKB19;c__;o__;f__;g__;s__	7.54e-05	0.000137	0
275	Root;k__Bacteria;p__Cyanobacteria;c__Synechococcophycideae;o__Pseudanabaenales;f__;g__;s__	6.78e-05	0.000137	0.000257
599	Root;k__Bacteria;p__Proteobacteria;c__Gammaproteobacteria;o__Alteromonadales;f__Alteromonadaceae;g__Spongiibacter;s__	6.78e-05	0.000137	4.21e-05
105	Root;k__Bacteria;p__Bacteroidetes;c__Cytophagia;o__Cytophagales;f__Cytophagaceae;g__Pontibacter;s__	6.78e-05	0.000137	0
173	Root;k__Bacteria;p__Bacteroidetes;c__Flavobacteriia;o__Flavobacteriales;f__Flavobacteriaceae;g__Sediminicola;s__	0	0.000137	0.00238
131	Root;k__Bacteria;p__Bacteroidetes;c__Flavobacteriia;o__Flavobacteriales;f__Flavobacteriaceae;g__Algibacter;s__lectus	0	0.000137	0.00151
453	Root;k__Bacteria;p__Proteobacteria;c__Alphaproteobacteria;o__Rhodobacterales;f__Rhodobacteraceae;g__Paracoccus;s__marcusii	0	0.000137	0.000665
508	Root;k__Bacteria;p__Proteobacteria;c__Betaproteobacteria;o__Neisseriales;f__Neisseriaceae;g__;s__	0	0.000137	9.13e-05
169	Root;k__Bacteria;p__Bacteroidetes;c__Flavobacteriia;o__Flavobacteriales;f__Flavobacteriaceae;g__Psychroserpens;s__	0	0.000137	8.43e-05
264	Root;k__Bacteria;p__Cyanobacteria;c__Nostocophycideae;o__;f__;g__;s__	0	0.000137	8.43e-05
589	Root;k__Bacteria;p__Proteobacteria;c__Gammaproteobacteria;o__Alteromonadales;f__Alteromonadaceae;g__Alteromonas;s__	0	0.000137	8.43e-05
134	Root;k__Bacteria;p__Bacteroidetes;c__Flavobacteriia;o__Flavobacteriales;f__Flavobacteriaceae;g__Bizionia;s__	0	0.000137	4.92e-05
466	Root;k__Bacteria;p__Proteobacteria;c__Alphaproteobacteria;o__Rhodobacterales;f__Rhodobacteraceae;g__Wenxinia;s__marina	0	0.000137	4.92e-05
158	Root;k__Bacteria;p__Bacteroidetes;c__Flavobacteriia;o__Flavobacteriales;f__Flavobacteriaceae;g__Mesonia;s__	0	0.000137	4.21e-05
323	Root;k__Bacteria;p__Firmicutes;c__Clostridia;o__Natranaerobiales;f__Anaerobrancaceae;g__Dethiobacter;s__	0	0.000137	4.21e-05
410	Root;k__Bacteria;p__Proteobacteria;c__Alphaproteobacteria;o__Kordiimonadales;f__;g__;s__	0	0.000137	4.21e-05
27	Root;k__Bacteria;p__Acidobacteria;c__Holophagae;o__Holophagales;f__Holophagaceae;g__;s__	0	0.000137	0
94	Root;k__Bacteria;p__Bacteroidetes;c__Bacteroidia;o__Bacteroidales;f__Rikenellaceae;g__;s__	0	0.000137	0
112	Root;k__Bacteria;p__Bacteroidetes;c__Cytophagia;o__Cytophagales;f__Flammeovirgaceae;g__Marivirga;s__tractuosa	0	0.000137	0
138	Root;k__Bacteria;p__Bacteroidetes;c__Flavobacteriia;o__Flavobacteriales;f__Flavobacteriaceae;g__Coralibacter;s__albidoflavus	0	0.000137	0
139	Root;k__Bacteria;p__Bacteroidetes;c__Flavobacteriia;o__Flavobacteriales;f__Flavobacteriaceae;g__Costertonia;s__aggregata	0	0.000137	0
146	Root;k__Bacteria;p__Bacteroidetes;c__Flavobacteriia;o__Flavobacteriales;f__Flavobacteriaceae;g__Formosa;s__crassostrea	0	0.000137	0
187	Root;k__Bacteria;p__Bacteroidetes;c__Flavobacteriia;o__Flavobacteriales;f__[Weeksellaceae];g__Wautersiella;s__	0	0.000137	0
205	Root;k__Bacteria;p__Bacteroidetes;c__[Saprospirae];o__[Saprospirales];f__Saprospiraceae;g__Lewinella;s__nigricans	0	0.000137	0
207	Root;k__Bacteria;p__Bacteroidetes;c__[Saprospirae];o__[Saprospirales];f__Saprospiraceae;g__Portibacter;s__lacus	0	0.000137	0
216	Root;k__Bacteria;p__Chlamydiae;c__Chlamydiia;o__Chlamydiales;f__Simkaniaceae;g__Fritschea;s__eriococci	0	0.000137	0
262	Root;k__Bacteria;p__Cyanobacteria;c__Chloroplast;o__Streptophyta;f__;g__;s__	0	0.000137	0
310	Root;k__Bacteria;p__Firmicutes;c__Clostridia;o__Clostridiales;f__Peptococcaceae;g__Desulfitobacter;s__	0	0.000137	0
317	Root;k__Bacteria;p__Firmicutes;c__Clostridia;o__Clostridiales;f__Veillonellaceae;g__Pelosinus;s__	0	0.000137	0
321	Root;k__Bacteria;p__Firmicutes;c__Clostridia;o__MBA08;f__;g__;s__	0	0.000137	0
324	Root;k__Bacteria;p__Firmicutes;c__Clostridia;o__Natranaerobiales;f__YAB3B13;g__;s__	0	0.000137	0
364	Root;k__Bacteria;p__OP11;c__OP11-4;o__;f__;g__;s__	0	0.000137	0
381	Root;k__Bacteria;p__Planctomycetes;c__Phycisphaerae;o__CCM11a;f__;g__;s__	0	0.000137	0
394	Root;k__Bacteria;p__Planctomycetes;c__Planctomycetia;o__Pirellulales;f__Pirellulaceae;g__planctomycete;s__MS30D1	0	0.000137	0
406	Root;k__Bacteria;p__Proteobacteria;c__Alphaproteobacteria;o__Ellin329;f__;g__;s__	0	0.000137	0
472	Root;k__Bacteria;p__Proteobacteria;c__Alphaproteobacteria;o__Rhodospirillales;f__Rhodospirillaceae;g__Azospirillum;s__amazonense	0	0.000137	0
496	Root;k__Bacteria;p__Proteobacteria;c__Betaproteobacteria;o__Burkholderiales;f__;g__;s__	0	0.000137	0
498	Root;k__Bacteria;p__Proteobacteria;c__Betaproteobacteria;o__Burkholderiales;f__Burkholderiaceae;g__Salinispora;s__tropica	0	0.000137	0
501	Root;k__Bacteria;p__Proteobacteria;c__Betaproteobacteria;o__Ellin6067;f__;g__;s__	0	0.000137	0
502	Root;k__Bacteria;p__Proteobacteria;c__Betaproteobacteria;o__Gallionellales;f__Gallionellaceae;g__Gallionella;s__	0	0.000137	0
513	Root;k__Bacteria;p__Proteobacteria;c__Betaproteobacteria;o__Procabacteriales;f__Procabacteriaceae;g__Procabacter;s__	0	0.000137	0
553	Root;k__Bacteria;p__Proteobacteria;c__Deltaproteobacteria;o__Myxococcales;f__Nannocystaceae;g__Nannocystis;s__exedens	0	0.000137	0
562	Root;k__Bacteria;p__Proteobacteria;c__Deltaproteobacteria;o__NKB15;f__;g__;s__	0	0.000137	0
565	Root;k__Bacteria;p__Proteobacteria;c__Deltaproteobacteria;o__Sva0853;f__;g__;s__	0	0.000137	0
570	Root;k__Bacteria;p__Proteobacteria;c__Deltaproteobacteria;o__Syntrophobacterales;f__Syntrophaceae;g__Desulfomonile;s__	0	0.000137	0
577	Root;k__Bacteria;p__Proteobacteria;c__Deltaproteobacteria;o__[Entotheonellales];f__[Entotheonellaceae];g__CandidatusEntotheonella;s__	0	0.000137	0
620	Root;k__Bacteria;p__Proteobacteria;c__Gammaproteobacteria;o__Cardiobacteriales;f__Cardiobacteriaceae;g__Cardiobacterium;s__	0	0.000137	0
632	Root;k__Bacteria;p__Proteobacteria;c__Gammaproteobacteria;o__Enterobacteriales;f__Enterobacteriaceae;g__Citrobacter;s__	0	0.000137	0
678	Root;k__Bacteria;p__Proteobacteria;c__Gammaproteobacteria;o__Pasteurellales;f__Pasteurellaceae;g__Mannheimia;s__	0	0.000137	0
680	Root;k__Bacteria;p__Proteobacteria;c__Gammaproteobacteria;o__Pseudomonadales;f__Moraxellaceae;g__Acinetobacter;s__	0	0.000137	0
754	Root;k__Bacteria;p__Verrucomicrobia;c__Verruco-5;o__WCHB1-41;f__RFP12;g__;s__	0	0.000137	0
755	Root;k__Bacteria;p__Verrucomicrobia;c__Verruco-5;o__WCHB1-41;f__WCHB1-25;g__;s__	0	0.000137	0
773	Root;k__Bacteria;p__WS3;c__PRR-12;o__LD1-PA13;f__;g__;s__	0	0.000137	0
246	Root;k__Bacteria;p__Chloroflexi;c__TK17;o__TK18;f__;g__;s__	0.033	9.88e-05	4.21e-05
245	Root;k__Bacteria;p__Chloroflexi;c__TK17;o__;f__;g__;s__	0.0155	9.88e-05	0
357	Root;k__Bacteria;p__Nitrospirae;c__Nitrospira;o__Nitrospirales;f__;g__;s__	0.000398	9.88e-05	0
478	Root;k__Bacteria;p__Proteobacteria;c__Alphaproteobacteria;o__Rickettsiales;f__Pelagibacteraceae;g__;s__	0.000357	9.88e-05	0.0163
19	Root;k__Bacteria;p__Acidobacteria;c__Acidobacteria-6;o__iii1-15;f__RB40;g__;s__	0.000246	9.88e-05	0
232	Root;k__Bacteria;p__Chloroflexi;c__Anaerolineae;o__SBR1031;f__SHA-31;g__;s__	0.00021	9.88e-05	0
594	Root;k__Bacteria;p__Proteobacteria;c__Gammaproteobacteria;o__Alteromonadales;f__Alteromonadaceae;g__HB2-32-21;s__	0.000167	9.88e-05	0
519	Root;k__Bacteria;p__Proteobacteria;c__Betaproteobacteria;o__Rhodocyclales;f__Rhodocyclaceae;g__Zoogloea;s__	0.000139	9.88e-05	0
349	Root;k__Bacteria;p__LCP-89;c__SAW1_B44;o__;f__;g__;s__	7.54e-05	9.88e-05	0
175	Root;k__Bacteria;p__Bacteroidetes;c__Flavobacteriia;o__Flavobacteriales;f__Flavobacteriaceae;g__Tenacibaculum;s__marinus	7.12e-05	9.88e-05	0
681	Root;k__Bacteria;p__Proteobacteria;c__Gammaproteobacteria;o__Pseudomonadales;f__Moraxellaceae;g__Alkanindiges;s__	7.12e-05	9.88e-05	0
20	Root;k__Bacteria;p__Acidobacteria;c__Acidobacteria-6;o__iii1-15;f__mb2424;g__;s__	6.78e-05	9.88e-05	0
694	Root;k__Bacteria;p__Proteobacteria;c__Gammaproteobacteria;o__Thiotrichales;f__Thiotrichaceae;g__Beggiatoa;s__	6.78e-05	9.88e-05	0
592	Root;k__Bacteria;p__Proteobacteria;c__Gammaproteobacteria;o__Alteromonadales;f__Alteromonadaceae;g__Cellvibrio;s__	0	9.88e-05	0.00036
685	Root;k__Bacteria;p__Proteobacteria;c__Gammaproteobacteria;o__Pseudomonadales;f__Pseudomonadaceae;g__;s__	0	9.88e-05	0.000234
161	Root;k__Bacteria;p__Bacteroidetes;c__Flavobacteriia;o__Flavobacteriales;f__Flavobacteriaceae;g__Myroides;s__odoratimimus	0	9.88e-05	0.000136
573	Root;k__Bacteria;p__Proteobacteria;c__Deltaproteobacteria;o__Syntrophobacterales;f__Syntrophobacteraceae;g__Syntrophobacter;s__	0	9.88e-05	9.36e-05
596	Root;k__Bacteria;p__Proteobacteria;c__Gammaproteobacteria;o__Alteromonadales;f__Alteromonadaceae;g__Marinimicrobium;s__	0	9.88e-05	9.36e-05
101	Root;k__Bacteria;p__Bacteroidetes;c__Cytophagia;o__Cytophagales;f__Cytophagaceae;g__Adhaeribacter;s__	0	9.88e-05	9.13e-05
507	Root;k__Bacteria;p__Proteobacteria;c__Betaproteobacteria;o__Methylophilales;f__Methylophilaceae;g__Methylotenera;s__mobilis	0	9.88e-05	8.88e-05
70	Root;k__Bacteria;p__Actinobacteria;c__Actinobacteria;o__Actinomycetales;f__Propionibacteriaceae;g__Propionibacterium;s__acnes	0	9.88e-05	4.92e-05
659	Root;k__Bacteria;p__Proteobacteria;c__Gammaproteobacteria;o__Oceanospirillales;f__Alcanivoracaceae;g__Alcanivorax;s__venustensis	0	9.88e-05	4.92e-05
411	Root;k__Bacteria;p__Proteobacteria;c__Alphaproteobacteria;o__Kordiimonadales;f__Kordiimonadaceae;g__;s__	0	9.88e-05	4.44e-05
708	Root;k__Bacteria;p__Proteobacteria;c__Gammaproteobacteria;o__Vibrionales;f__Vibrionaceae;g__Enterovibrio;s__	0	9.88e-05	4.44e-05
297	Root;k__Bacteria;p__Firmicutes;c__Bacilli;o__Lactobacillales;f__Lactobacillaceae;g__Lactobacillus;s__	0	9.88e-05	4.21e-05
333	Root;k__Bacteria;p__GN02;c__BD1-5;o__;f__;g__;s__	0	9.88e-05	4.21e-05
484	Root;k__Bacteria;p__Proteobacteria;c__Alphaproteobacteria;o__Sphingomonadales;f__Erythrobacteraceae;g__Altererythrobacter;s__luteolus	0	9.88e-05	4.21e-05
735	Root;k__Bacteria;p__TM6;c__SJA-4;o__;f__;g__;s__	0	9.88e-05	4.21e-05
1	Root;k__Archaea;p__Crenarchaeota;c__Thaumarchaeota;o__Cenarchaeales;f__;g__;s__	0	9.88e-05	0
26	Root;k__Bacteria;p__Acidobacteria;c__Holophagae;o__Holophagales;f__;g__;s__	0	9.88e-05	0
31	Root;k__Bacteria;p__Acidobacteria;c__S035;o__;f__;g__;s__	0	9.88e-05	0
55	Root;k__Bacteria;p__Actinobacteria;c__Acidimicrobiia;o__Acidimicrobiales;f__koll13;g__mixed;s__cultureisolatekoll13	0	9.88e-05	0
69	Root;k__Bacteria;p__Actinobacteria;c__Actinobacteria;o__Actinomycetales;f__Propionibacteriaceae;g__Propionibacterium;s__	0	9.88e-05	0
104	Root;k__Bacteria;p__Bacteroidetes;c__Cytophagia;o__Cytophagales;f__Cytophagaceae;g__Microscilla;s__	0	9.88e-05	0
106	Root;k__Bacteria;p__Bacteroidetes;c__Cytophagia;o__Cytophagales;f__Cytophagaceae;g__Rhodocytophaga;s__	0	9.88e-05	0
115	Root;k__Bacteria;p__Bacteroidetes;c__Cytophagia;o__Cytophagales;f__Flammeovirgaceae;g__Sediminitomix;s__flava	0	9.88e-05	0
117	Root;k__Bacteria;p__Bacteroidetes;c__Cytophagia;o__Cytophagales;f__[Amoebophilaceae];g__Ucs1325;s__	0	9.88e-05	0
149	Root;k__Bacteria;p__Bacteroidetes;c__Flavobacteriia;o__Flavobacteriales;f__Flavobacteriaceae;g__Gilvibacter;s__sediminis	0	9.88e-05	0
155	Root;k__Bacteria;p__Bacteroidetes;c__Flavobacteriia;o__Flavobacteriales;f__Flavobacteriaceae;g__Lutibacter;s__maritimus	0	9.88e-05	0
186	Root;k__Bacteria;p__Bacteroidetes;c__Flavobacteriia;o__Flavobacteriales;f__[Weeksellaceae];g__Ornithobacterium;s__	0	9.88e-05	0
201	Root;k__Bacteria;p__Bacteroidetes;c__[Saprospirae];o__[Saprospirales];f__Chitinophagaceae;g__Sediminibacterium;s__	0	9.88e-05	0
218	Root;k__Bacteria;p__Chlorobi;c__Ignavibacteria;o__Ignavibacteriales;f__Ignavibacteriaceae;g__;s__	0	9.88e-05	0
221	Root;k__Bacteria;p__Chlorobi;c__SJA-28;o__;f__;g__;s__	0	9.88e-05	0
230	Root;k__Bacteria;p__Chloroflexi;c__Anaerolineae;o__SB-34;f__;g__;s__	0	9.88e-05	0
266	Root;k__Bacteria;p__Cyanobacteria;c__Nostocophycideae;o__Stigonematales;f__Rivulariaceae;g__Rivularia;s__	0	9.88e-05	0
280	Root;k__Bacteria;p__Cyanobacteria;c__Synechococcophycideae;o__Synechococcales;f__Chamaesiphonaceae;g__;s__	0	9.88e-05	0
284	Root;k__Bacteria;p__Elusimicrobia;c__;o__;f__;g__;s__	0	9.88e-05	0
288	Root;k__Bacteria;p__Fibrobacteres;c__TG3;o__TG3-1;f__;g__;s__	0	9.88e-05	0
292	Root;k__Bacteria;p__Firmicutes;c__Bacilli;o__Bacillales;f__Paenibacillaceae;g__Brevibacillus;s__laterosporus	0	9.88e-05	0
303	Root;k__Bacteria;p__Firmicutes;c__Clostridia;o__Clostridiales;f__Clostridiaceae;g__;s__	0	9.88e-05	0
308	Root;k__Bacteria;p__Firmicutes;c__Clostridia;o__Clostridiales;f__Lachnospiraceae;g__Coprococcus;s__	0	9.88e-05	0
326	Root;k__Bacteria;p__Fusobacteria;c__Fusobacteriia;o__Fusobacteriales;f__Fusobacteriaceae;g__Cetobacterium;s__	0	9.88e-05	0
335	Root;k__Bacteria;p__GN04;c__;o__;f__;g__;s__	0	9.88e-05	0
336	Root;k__Bacteria;p__GN04;c__GN15;o__;f__;g__;s__	0	9.88e-05	0
366	Root;k__Bacteria;p__OP3;c__PBS-25;o__;f__;g__;s__	0	9.88e-05	0
375	Root;k__Bacteria;p__Planctomycetes;c__C6;o__Ucm1571;f__;g__;s__	0	9.88e-05	0
392	Root;k__Bacteria;p__Planctomycetes;c__Planctomycetia;o__Pirellulales;f__Pirellulaceae;g__Rhodopirellula;s__baltica	0	9.88e-05	0
396	Root;k__Bacteria;p__Planctomycetes;c__[Brocadiae];o__Brocadiales;f__Brocadiaceae;g__CandidatusBrocadia;s__	0	9.88e-05	0
424	Root;k__Bacteria;p__Proteobacteria;c__Alphaproteobacteria;o__Rhizobiales;f__Hyphomicrobiaceae;g__Roseibium;s__denhamense	0	9.88e-05	0
434	Root;k__Bacteria;p__Proteobacteria;c__Alphaproteobacteria;o__Rhizobiales;f__Xanthobacteraceae;g__Labrys;s__	0	9.88e-05	0
463	Root;k__Bacteria;p__Proteobacteria;c__Alphaproteobacteria;o__Rhodobacterales;f__Rhodobacteraceae;g__Ruegeria;s__	0	9.88e-05	0
469	Root;k__Bacteria;p__Proteobacteria;c__Alphaproteobacteria;o__Rhodospirillales;f__Acetobacteraceae;g__Roseomonas;s__	0	9.88e-05	0
475	Root;k__Bacteria;p__Proteobacteria;c__Alphaproteobacteria;o__Rhodospirillales;f__Rhodospirillaceae;g__Roseospira;s__	0	9.88e-05	0
489	Root;k__Bacteria;p__Proteobacteria;c__Alphaproteobacteria;o__Sphingomonadales;f__Sphingomonadaceae;g__Blastomonas;s__	0	9.88e-05	0
531	Root;k__Bacteria;p__Proteobacteria;c__Deltaproteobacteria;o__Desulfobacterales;f__Desulfobacteraceae;g__Desulfofrigus;s__	0	9.88e-05	0
538	Root;k__Bacteria;p__Proteobacteria;c__Deltaproteobacteria;o__Desulfovibrionales;f__Desulfovibrionaceae;g__;s__	0	9.88e-05	0
552	Root;k__Bacteria;p__Proteobacteria;c__Deltaproteobacteria;o__Myxococcales;f__Myxococcaceae;g__Anaeromyxobacter;s__	0	9.88e-05	0
557	Root;k__Bacteria;p__Proteobacteria;c__Deltaproteobacteria;o__Myxococcales;f__Polyangiaceae;g__Chondromyces;s__	0	9.88e-05	0
567	Root;k__Bacteria;p__Proteobacteria;c__Deltaproteobacteria;o__Sva0853;f__SAR324;g__;s__	0	9.88e-05	0
584	Root;k__Bacteria;p__Proteobacteria;c__Gammaproteobacteria;o__Aeromonadales;f__Aeromonadaceae;g__Oceanisphaera;s__	0	9.88e-05	0
597	Root;k__Bacteria;p__Proteobacteria;c__Gammaproteobacteria;o__Alteromonadales;f__Alteromonadaceae;g__Marinobacter;s__	0	9.88e-05	0
600	Root;k__Bacteria;p__Proteobacteria;c__Gammaproteobacteria;o__Alteromonadales;f__Alteromonadaceae;g__Teredinibacter;s__turnerae	0	9.88e-05	0
672	Root;k__Bacteria;p__Proteobacteria;c__Gammaproteobacteria;o__Oceanospirillales;f__Saccharospirillaceae;g__;s__	0	9.88e-05	0
674	Root;k__Bacteria;p__Proteobacteria;c__Gammaproteobacteria;o__Oceanospirillales;f__Saccharospirillaceae;g__Reinekea;s__	0	9.88e-05	0
676	Root;k__Bacteria;p__Proteobacteria;c__Gammaproteobacteria;o__Pasteurellales;f__Pasteurellaceae;g__;s__	0	9.88e-05	0
677	Root;k__Bacteria;p__Proteobacteria;c__Gammaproteobacteria;o__Pasteurellales;f__Pasteurellaceae;g__Haemophilus;s__	0	9.88e-05	0
707	Root;k__Bacteria;p__Proteobacteria;c__Gammaproteobacteria;o__Vibrionales;f__Vibrionaceae;g__Aliivibrio;s__fischeri	0	9.88e-05	0
729	Root;k__Bacteria;p__SR1;c__;o__;f__;g__;s__	0	9.88e-05	0
765	Root;k__Bacteria;p__Verrucomicrobia;c__[Methylacidiphilae];o__S-BQ2-57;f__;g__;s__	0	9.88e-05	0
768	Root;k__Bacteria;p__WPS-2;c__;o__;f__;g__;s__	0	9.88e-05	0
740	Root;k__Bacteria;p__TPD-58;c__;o__;f__;g__;s__	0.00147	9.59e-05	0
342	Root;k__Bacteria;p__Gemmatimonadetes;c__Gemm-5;o__;f__;g__;s__	0.00124	9.59e-05	0
257	Root;k__Bacteria;p__Cyanobacteria;c__Chloroplast;o__Cryptophyta;f__;g__;s__	0.000445	9.59e-05	0.000227
671	Root;k__Bacteria;p__Proteobacteria;c__Gammaproteobacteria;o__Oceanospirillales;f__SUP05;g__;s__	0.000364	9.59e-05	0.00318
629	Root;k__Bacteria;p__Proteobacteria;c__Gammaproteobacteria;o__Chromatiales;f__Halothiobacillaceae;g__Thiofaba;s__	0.000313	9.59e-05	0
287	Root;k__Bacteria;p__FBP;c__;o__;f__;g__;s__	0.000231	9.59e-05	0
301	Root;k__Bacteria;p__Firmicutes;c__Clostridia;o__Clostridiales;f__;g__;s__	0.000163	9.59e-05	0
345	Root;k__Bacteria;p__Gemmatimonadetes;c__Gemmatimonadetes;o__Ellin5290;f__;g__;s__	0.000143	9.59e-05	0
667	Root;k__Bacteria;p__Proteobacteria;c__Gammaproteobacteria;o__Oceanospirillales;f__Oceanospirillaceae;g__Marinomonas;s__	0.000136	9.59e-05	4.21e-05
73	Root;k__Bacteria;p__Actinobacteria;c__Actinobacteria;o__Actinomycetales;f__Ruaniaceae;g__;s__	7.54e-05	9.59e-05	0
76	Root;k__Bacteria;p__Actinobacteria;c__Actinobacteria;o__Actinomycetales;f__Streptomycetaceae;g__Streptomyces;s__	7.54e-05	9.59e-05	0
210	Root;k__Bacteria;p__Caldithrix;c__Caldithrixae;o__Caldithrixales;f__Caldithrixaceae;g__LCP-26;s__	7.12e-05	9.59e-05	0
643	Root;k__Bacteria;p__Proteobacteria;c__Gammaproteobacteria;o__Legionellales;f__Coxiellaceae;g__Aquicella;s__	7.12e-05	9.59e-05	0
61	Root;k__Bacteria;p__Actinobacteria;c__Actinobacteria;o__Actinomycetales;f__Intrasporangiaceae;g__;s__	6.78e-05	9.59e-05	0
166	Root;k__Bacteria;p__Bacteroidetes;c__Flavobacteriia;o__Flavobacteriales;f__Flavobacteriaceae;g__Polaribacter;s__irgensii	0	9.59e-05	0.0164
188	Root;k__Bacteria;p__Bacteroidetes;c__Flavobacteriia;o__Flavobacteriales;f__[Weeksellaceae];g__Weeksella;s__	0	9.59e-05	0.000442
441	Root;k__Bacteria;p__Proteobacteria;c__Alphaproteobacteria;o__Rhodobacterales;f__Hyphomonadaceae;g__Oceanicaulis;s__	0	9.59e-05	0.000309
182	Root;k__Bacteria;p__Bacteroidetes;c__Flavobacteriia;o__Flavobacteriales;f__Flavobacteriaceae;g__Zhouia;s__	0	9.59e-05	0.000272
353	Root;k__Bacteria;p__Lentisphaerae;c__[Lentisphaeria];o__Lentisphaerales;f__Lentisphaeraceae;g__Lentisphaera;s__	0	9.59e-05	0.000133
252	Root;k__Bacteria;p__Cyanobacteria;c__Chloroplast;o__Cercozoa;f__;g__;s__	0	9.59e-05	0.000129
431	Root;k__Bacteria;p__Proteobacteria;c__Alphaproteobacteria;o__Rhizobiales;f__Rhizobiaceae;g__Rhizobium;s__leguminosarum	0	9.59e-05	9.36e-05
440	Root;k__Bacteria;p__Proteobacteria;c__Alphaproteobacteria;o__Rhodobacterales;f__Hyphomonadaceae;g__Maricaulis;s__	0	9.59e-05	8.88e-05
87	Root;k__Bacteria;p__Bacteroidetes;c__;o__;f__;g__;s__	0	9.59e-05	4.92e-05
460	Root;k__Bacteria;p__Proteobacteria;c__Alphaproteobacteria;o__Rhodobacterales;f__Rhodobacteraceae;g__Roseobacter;s__denitrificans	0	9.59e-05	4.92e-05
91	Root;k__Bacteria;p__Bacteroidetes;c__Bacteroidia;o__Bacteroidales;f__ML635J-40;g__;s__	0	9.59e-05	4.44e-05
180	Root;k__Bacteria;p__Bacteroidetes;c__Flavobacteriia;o__Flavobacteriales;f__Flavobacteriaceae;g__Xanthobacillum;s__maris	0	9.59e-05	4.21e-05
465	Root;k__Bacteria;p__Proteobacteria;c__Alphaproteobacteria;o__Rhodobacterales;f__Rhodobacteraceae;g__Thalassobius;s__mediterraneus	0	9.59e-05	4.21e-05
650	Root;k__Bacteria;p__Proteobacteria;c__Gammaproteobacteria;o__Legionellales;f__Legionellaceae;g__Tatlockia;s__	0	9.59e-05	4.21e-05
6	Root;k__Archaea;p__Crenarchaeota;c__Thaumarchaeota;o__Cenarchaeales;f__SAGMA-X;g__;s__	0	9.59e-05	0
65	Root;k__Bacteria;p__Actinobacteria;c__Actinobacteria;o__Actinomycetales;f__Micrococcaceae;g__;s__	0	9.59e-05	0
79	Root;k__Bacteria;p__Actinobacteria;c__Thermoleophilia;o__;f__;g__;s__	0	9.59e-05	0
128	Root;k__Bacteria;p__Bacteroidetes;c__Flavobacteriia;o__Flavobacteriales;f__Cryomorphaceae;g__Owenweeksia;s__hongkongensis	0	9.59e-05	0
133	Root;k__Bacteria;p__Bacteroidetes;c__Flavobacteriia;o__Flavobacteriales;f__Flavobacteriaceae;g__Aureitalea;s__marina	0	9.59e-05	0
136	Root;k__Bacteria;p__Bacteroidetes;c__Flavobacteriia;o__Flavobacteriales;f__Flavobacteriaceae;g__Cellulophaga;s__lytica	0	9.59e-05	0
162	Root;k__Bacteria;p__Bacteroidetes;c__Flavobacteriia;o__Flavobacteriales;f__Flavobacteriaceae;g__Nonlabens;s__tegetincola	0	9.59e-05	0
184	Root;k__Bacteria;p__Bacteroidetes;c__Flavobacteriia;o__Flavobacteriales;f__[Weeksellaceae];g__Chryseobacterium;s__	0	9.59e-05	0
196	Root;k__Bacteria;p__Bacteroidetes;c__[Rhodothermi];o__[Rhodothermales];f__Rhodothermaceae;g__Salinibacter;s__	0	9.59e-05	0
214	Root;k__Bacteria;p__Chlamydiae;c__Chlamydiia;o__Chlamydiales;f__Rhabdochlamydiaceae;g__CandidatusRhabdochlamydia;s__	0	9.59e-05	0
217	Root;k__Bacteria;p__Chlamydiae;c__Chlamydiia;o__Chlamydiales;f__Waddliaceae;g__;s__	0	9.59e-05	0
269	Root;k__Bacteria;p__Cyanobacteria;c__Oscillatoriophycideae;o__Chroococcales;f__Cyanobacteriaceae;g__Cyanobacterium;s__	0	9.59e-05	0
271	Root;k__Bacteria;p__Cyanobacteria;c__Oscillatoriophycideae;o__Chroococcales;f__Xenococcaceae;g__Chroococcidiopsis;s__polansiana	0	9.59e-05	0
300	Root;k__Bacteria;p__Firmicutes;c__Bacilli;o__Lactobacillales;f__Streptococcaceae;g__Streptococcus;s__infantis	0	9.59e-05	0
306	Root;k__Bacteria;p__Firmicutes;c__Clostridia;o__Clostridiales;f__Clostridiaceae;g__SMB53;s__	0	9.59e-05	0
312	Root;k__Bacteria;p__Firmicutes;c__Clostridia;o__Clostridiales;f__Peptostreptococcaceae;g__Tepidibacter;s__	0	9.59e-05	0
318	Root;k__Bacteria;p__Firmicutes;c__Clostridia;o__Clostridiales;f__[Acidaminobacteraceae];g__;s__	0	9.59e-05	0
330	Root;k__Bacteria;p__GN02;c__3BR-5F;o__;f__;g__;s__	0	9.59e-05	0
331	Root;k__Bacteria;p__GN02;c__;o__;f__;g__;s__	0	9.59e-05	0
356	Root;k__Bacteria;p__NKB19;c__TSBW08;o__;f__;g__;s__	0	9.59e-05	0
362	Root;k__Bacteria;p__OD1;c__ABY1;o__;f__;g__;s__	0	9.59e-05	0
365	Root;k__Bacteria;p__OP3;c__BD4-9;o__;f__;g__;s__	0	9.59e-05	0
368	Root;k__Bacteria;p__OP8;c__;o__;f__;g__;s__	0	9.59e-05	0
370	Root;k__Bacteria;p__OP8;c__OP8_2;o__;f__;g__;s__	0	9.59e-05	0
379	Root;k__Bacteria;p__Planctomycetes;c__Phycisphaerae;o__AKAU3564;f__;g__;s__	0	9.59e-05	0
391	Root;k__Bacteria;p__Planctomycetes;c__Planctomycetia;o__Pirellulales;f__Pirellulaceae;g__Planctomycete;s__LF1	0	9.59e-05	0
393	Root;k__Bacteria;p__Planctomycetes;c__Planctomycetia;o__Pirellulales;f__Pirellulaceae;g__planctomycete;s__DWL3I2	0	9.59e-05	0
409	Root;k__Bacteria;p__Proteobacteria;c__Alphaproteobacteria;o__Kiloniellales;f__Kiloniellaceae;g__Thalassospira;s__	0	9.59e-05	0
419	Root;k__Bacteria;p__Proteobacteria;c__Alphaproteobacteria;o__Rhizobiales;f__Hyphomicrobiaceae;g__Filomicrobium;s__fusiforme	0	9.59e-05	0
423	Root;k__Bacteria;p__Proteobacteria;c__Alphaproteobacteria;o__Rhizobiales;f__Hyphomicrobiaceae;g__Pedomicrobium;s__	0	9.59e-05	0
428	Root;k__Bacteria;p__Proteobacteria;c__Alphaproteobacteria;o__Rhizobiales;f__Phyllobacteriaceae;g__Mesorhizobium;s__	0	9.59e-05	0
455	Root;k__Bacteria;p__Proteobacteria;c__Alphaproteobacteria;o__Rhodobacterales;f__Rhodobacteraceae;g__Ponticoccus;s__litoralis	0	9.59e-05	0
477	Root;k__Bacteria;p__Proteobacteria;c__Alphaproteobacteria;o__Rickettsiales;f__Anaplasmataceae;g__Neorickettsia;s__	0	9.59e-05	0
487	Root;k__Bacteria;p__Proteobacteria;c__Alphaproteobacteria;o__Sphingomonadales;f__Erythrobacteraceae;g__Lutibacterium;s__	0	9.59e-05	0
509	Root;k__Bacteria;p__Proteobacteria;c__Betaproteobacteria;o__Neisseriales;f__Neisseriaceae;g__Eikenella;s__	0	9.59e-05	0
510	Root;k__Bacteria;p__Proteobacteria;c__Betaproteobacteria;o__Neisseriales;f__Neisseriaceae;g__Neisseria;s__subflava	0	9.59e-05	0
512	Root;k__Bacteria;p__Proteobacteria;c__Betaproteobacteria;o__Nitrosomonadales;f__Nitrosomonadaceae;g__Nitrosovibrio;s__tenuis	0	9.59e-05	0
517	Root;k__Bacteria;p__Proteobacteria;c__Betaproteobacteria;o__Rhodocyclales;f__Rhodocyclaceae;g__Sulfuritalea;s__	0	9.59e-05	0
543	Root;k__Bacteria;p__Proteobacteria;c__Deltaproteobacteria;o__Desulfuromonadales;f__Geobacteraceae;g__Geobacter;s__lovleyi	0	9.59e-05	0
546	Root;k__Bacteria;p__Proteobacteria;c__Deltaproteobacteria;o__IndB3-24;f__;g__;s__	0	9.59e-05	0
603	Root;k__Bacteria;p__Proteobacteria;c__Gammaproteobacteria;o__Alteromonadales;f__Alteromonadaceae;g__unclassified;s__Pseudomonadales	0	9.59e-05	0
623	Root;k__Bacteria;p__Proteobacteria;c__Gammaproteobacteria;o__Chromatiales;f__Chromatiaceae;g__Marichromatium;s__fluminis	0	9.59e-05	0
625	Root;k__Bacteria;p__Proteobacteria;c__Gammaproteobacteria;o__Chromatiales;f__Ectothiorhodospiraceae;g__Ectothiorhodospira;s__	0	9.59e-05	0
627	Root;k__Bacteria;p__Proteobacteria;c__Gammaproteobacteria;o__Chromatiales;f__Ectothiorhodospiraceae;g__Thioalkalivibrio;s__	0	9.59e-05	0
630	Root;k__Bacteria;p__Proteobacteria;c__Gammaproteobacteria;o__Chromatiales;f__Halothiobacillaceae;g__Thiovirga;s__	0	9.59e-05	0
640	Root;k__Bacteria;p__Proteobacteria;c__Gammaproteobacteria;o__HTCC2188;f__HTCC2089;g__Acinetobacter;s__radioresistens	0	9.59e-05	0
658	Root;k__Bacteria;p__Proteobacteria;c__Gammaproteobacteria;o__Oceanospirillales;f__Alcanivoracaceae;g__Alcanivorax;s__dieselolei	0	9.59e-05	0
704	Root;k__Bacteria;p__Proteobacteria;c__Gammaproteobacteria;o__Vibrionales;f__Pseudoalteromonadaceae;g__Pseudoalteromonas;s__tunicata	0	9.59e-05	0
728	Root;k__Bacteria;p__SBR1093;c__VHS-B5-50;o__;f__;g__;s__	0	9.59e-05	0
731	Root;k__Bacteria;p__Spirochaetes;c__Spirochaetes;o__Sphaerochaetales;f__Sphaerochaetaceae;g__Sphaerochaeta;s__	0	9.59e-05	0
734	Root;k__Bacteria;p__Spirochaetes;c__[Brachyspirae];o__[Brachyspirales];f__Brachyspiraceae;g__;s__	0	9.59e-05	0
743	Root;k__Bacteria;p__Verrucomicrobia;c__Opitutae;o__Opitutales;f__Opitutaceae;g__Opitutus;s__	0	9.59e-05	0
744	Root;k__Bacteria;p__Verrucomicrobia;c__Opitutae;o__Puniceicoccales;f__Puniceicoccaceae;g__;s__	0	9.59e-05	0
746	Root;k__Bacteria;p__Verrucomicrobia;c__Opitutae;o__Puniceicoccales;f__Puniceicoccaceae;g__MB11C04;s__	0	9.59e-05	0
757	Root;k__Bacteria;p__Verrucomicrobia;c__Verrucomicrobiae;o__Verrucomicrobiales;f__Verrucomicrobiaceae;g__Akkermansia;s__	0	9.59e-05	0
766	Root;k__Bacteria;p__Verrucomicrobia;c__[Pedosphaerae];o__;f__;g__;s__	0	9.59e-05	0
767	Root;k__Bacteria;p__Verrucomicrobia;c__[Pedosphaerae];o__[Pedosphaerales];f__;g__;s__	0	9.59e-05	0
777	Root;k__Bacteria;p__WWE1;c__[Cloacamonae];o__[Cloacamonales];f__MSBL8;g__;s__	0	9.59e-05	0
779	Root;k__Bacteria;p__[Caldithrix];c__KSB1;o__WM105;f__;g__;s__	0	9.59e-05	0
781	Root;k__Bacteria;p__[Thermi];c__Deinococci;o__Deinococcales;f__Trueperaceae;g__;s__	0	9.59e-05	0
783	Root;k__Bacteria;p__[Thermi];c__Deinococci;o__Deinococcales;f__Trueperaceae;g__Truepera;s__	0	9.59e-05	0
247	Root;k__Bacteria;p__Chloroflexi;c__TK17;o__mle1-48;f__;g__;s__	0.0311	0	0.000131
84	Root;k__Bacteria;p__AncK6;c__;o__;f__;g__;s__	0.0207	0	4.21e-05
239	Root;k__Bacteria;p__Chloroflexi;c__Ktedonobacteria;o__TK10;f__;g__;s__	0.00768	0	0
29	Root;k__Bacteria;p__Acidobacteria;c__PAUC37f;o__;f__;g__;s__	0.00236	0	0
41	Root;k__Bacteria;p__Actinobacteria;c__Acidimicrobiia;o__Acidimicrobiales;f__AKIW874;g__;s__	0.00199	0	0
198	Root;k__Bacteria;p__Bacteroidetes;c__[Rhodothermi];o__[Rhodothermales];f__[Balneolaceae];g__KSA1;s__	0.00172	0	4.21e-05
42	Root;k__Bacteria;p__Actinobacteria;c__Acidimicrobiia;o__Acidimicrobiales;f__Acidimicrobiaceae;g__;s__	0.00151	0	0
35	Root;k__Bacteria;p__Acidobacteria;c__Solibacteres;o__Solibacterales;f__Solibacteraceae;g__;s__	0.00122	0	0
240	Root;k__Bacteria;p__Chloroflexi;c__S085;o__;f__;g__;s__	0.000864	0	0
344	Root;k__Bacteria;p__Gemmatimonadetes;c__Gemmatimonadetes;o__;f__;g__;s__	0.000585	0	0
574	Root;k__Bacteria;p__Proteobacteria;c__Deltaproteobacteria;o__Thermodesulfobacteriales;f__;g__;s__	0.000573	0	0
34	Root;k__Bacteria;p__Acidobacteria;c__Solibacteres;o__Solibacterales;f__PK34;g__;s__	0.000433	0	0
443	Root;k__Bacteria;p__Proteobacteria;c__Alphaproteobacteria;o__Rhodobacterales;f__Rhodobacteraceae;g__Albidovulum;s__inexpectatum	0.000428	0	0
243	Root;k__Bacteria;p__Chloroflexi;c__TK10;o__AKYG885;f__Dolo_23;g__;s__	0.000405	0	0
248	Root;k__Bacteria;p__Chloroflexi;c__[Thermobacula];o__[Thermobaculales];f__[Thermobaculaceae];g__;s__	0.000378	0	0
224	Root;k__Bacteria;p__Chloroflexi;c__Anaerolineae;o__CFB-26;f__;g__;s__	0.000364	0	0
197	Root;k__Bacteria;p__Bacteroidetes;c__[Rhodothermi];o__[Rhodothermales];f__[Balneolaceae];g__Balneola;s__	0.00036	0	4.21e-05
85	Root;k__Bacteria;p__Armatimonadetes;c__[Fimbriimonadia];o__[Fimbriimonadales];f__;g__;s__	0.000356	0	0
343	Root;k__Bacteria;p__Gemmatimonadetes;c__Gemm-6;o__;f__;g__;s__	0.000349	0	0
551	Root;k__Bacteria;p__Proteobacteria;c__Deltaproteobacteria;o__Myxococcales;f__Myxococcaceae;g__;s__	0.000346	0	0
71	Root;k__Bacteria;p__Actinobacteria;c__Actinobacteria;o__Actinomycetales;f__Pseudonocardiaceae;g__;s__	0.000326	0	0
580	Root;k__Bacteria;p__Proteobacteria;c__Epsilonproteobacteria;o__Campylobacterales;f__Helicobacteraceae;g__Sulfuricurvum;s__kujiense	0.000293	0	0
346	Root;k__Bacteria;p__Gemmatimonadetes;c__Gemmatimonadetes;o__Gemmatimonadales;f__;g__;s__	0.00029	0	0
413	Root;k__Bacteria;p__Proteobacteria;c__Alphaproteobacteria;o__Rhizobiales;f__Bartonellaceae;g__;s__	0.000289	0	8.66e-05
347	Root;k__Bacteria;p__Gemmatimonadetes;c__Gemmatimonadetes;o__Gemmatimonadales;f__Ellin5301;g__;s__	0.000286	0	0
49	Root;k__Bacteria;p__Actinobacteria;c__Acidimicrobiia;o__Acidimicrobiales;f__Microthrixaceae;g__CandidatusMicrothrix;s__parvicella	0.000242	0	0
576	Root;k__Bacteria;p__Proteobacteria;c__Deltaproteobacteria;o__[Entotheonellales];f__[Entotheonellaceae];g__;s__	0.000238	0	0
194	Root;k__Bacteria;p__Bacteroidetes;c__[Rhodothermi];o__[Rhodothermales];f__Rhodothermaceae;g__Rhodothermus;s__	0.000231	0	0
235	Root;k__Bacteria;p__Chloroflexi;c__Dehalococcoidetes;o__;f__;g__;s__	0.000231	0	0
236	Root;k__Bacteria;p__Chloroflexi;c__Dehalococcoidetes;o__Dehalococcoidales;f__Dehalococcoidaceae;g__;s__	0.000231	0	0
66	Root;k__Bacteria;p__Actinobacteria;c__Actinobacteria;o__Actinomycetales;f__Nocardioidaceae;g__;s__	0.000219	0	0
661	Root;k__Bacteria;p__Proteobacteria;c__Gammaproteobacteria;o__Oceanospirillales;f__Halomonadaceae;g__;s__	0.000214	0	0
725	Root;k__Bacteria;p__SAR406;c__AB16;o__Arctic96B-7;f__Sc-NB04;g__;s__	0.000211	0	0
23	Root;k__Bacteria;p__Acidobacteria;c__Acidobacteriia;o__Acidobacteriales;f__Koribacteraceae;g__CandidatusKoribacter;s__	0.000171	0	0
39	Root;k__Bacteria;p__Acidobacteria;c__iii1-8;o__DS-18;f__;g__;s__	0.000171	0	0
67	Root;k__Bacteria;p__Actinobacteria;c__Actinobacteria;o__Actinomycetales;f__Nocardioidaceae;g__Aeromicrobium;s__	0.000171	0	0
361	Root;k__Bacteria;p__Nitrospirae;c__Nitrospira;o__Nitrospirales;f__[Thermodesulfovibrionaceae];g__;s__	0.000171	0	0
769	Root;k__Bacteria;p__WS2;c__SHA-109;o__;f__;g__;s__	0.000167	0	0
25	Root;k__Bacteria;p__Acidobacteria;c__DA052;o__Ellin6513;f__;g__;s__	0.000163	0	0
242	Root;k__Bacteria;p__Chloroflexi;c__SHA-26;o__;f__;g__;s__	0.000151	0	0
459	Root;k__Bacteria;p__Proteobacteria;c__Alphaproteobacteria;o__Rhodobacterales;f__Rhodobacteraceae;g__Rhodovulum;s__	0.000151	0	0
636	Root;k__Bacteria;p__Proteobacteria;c__Gammaproteobacteria;o__Enterobacteriales;f__Enterobacteriaceae;g__Serratia;s__	0.000151	0	0
213	Root;k__Bacteria;p__Chlamydiae;c__Chlamydiia;o__Chlamydiales;f__Parachlamydiaceae;g__Parachlamydia;s__acanthamoebae	0.000147	0	0
738	Root;k__Bacteria;p__TM7;c__TM7-3;o__;f__;g__;s__	0.000147	0	0
316	Root;k__Bacteria;p__Firmicutes;c__Clostridia;o__Clostridiales;f__Veillonellaceae;g__;s__	0.000143	0	0
691	Root;k__Bacteria;p__Proteobacteria;c__Gammaproteobacteria;o__Thiotrichales;f__Piscirickettsiaceae;g__Methylophaga;s__	0.000143	0	0
739	Root;k__Bacteria;p__TM7;c__TM7-3;o__EW055;f__;g__;s__	0.000143	0	0
72	Root;k__Bacteria;p__Actinobacteria;c__Actinobacteria;o__Actinomycetales;f__Pseudonocardiaceae;g__Pseudonocardia;s__	0.000142	0	0
109	Root;k__Bacteria;p__Bacteroidetes;c__Cytophagia;o__Cytophagales;f__Flammeovirgaceae;g__Flexithrix;s__	0.000142	0	0
296	Root;k__Bacteria;p__Firmicutes;c__Bacilli;o__Lactobacillales;f__Enterococcaceae;g__Enterococcus;s__	0.000139	0	8.43e-05
78	Root;k__Bacteria;p__Actinobacteria;c__Rubrobacteria;o__Rubrobacterales;f__Rubrobacteraceae;g__Rubrobacter;s__	0.000139	0	0
3	Root;k__Archaea;p__Crenarchaeota;c__Thaumarchaeota;o__Cenarchaeales;f__Cenarchaeaceae;g__Cenarchaeum;s__	9.54e-05	0	0
36	Root;k__Bacteria;p__Acidobacteria;c__Solibacteres;o__Solibacterales;f__Solibacteraceae;g__CandidatusSolibacter;s__	9.54e-05	0	0
77	Root;k__Bacteria;p__Actinobacteria;c__Nitriliruptoria;o__Euzebyales;f__Euzebyaceae;g__Euzebya;s__	9.54e-05	0	0
491	Root;k__Bacteria;p__Proteobacteria;c__Alphaproteobacteria;o__Sphingomonadales;f__Sphingomonadaceae;g__Novosphingobium;s__	9.54e-05	0	0
699	Root;k__Bacteria;p__Proteobacteria;c__Gammaproteobacteria;o__Thiotrichales;f__Thiotrichaceae;g__Thioploca;s__ingrica	9.54e-05	0	0
780	Root;k__Bacteria;p__[Thermi];c__Deinococci;o__Deinococcales;f__Deinococcaceae;g__Deinococcus;s__	9.54e-05	0	0
250	Root;k__Bacteria;p__Cyanobacteria;c__;o__;f__;g__;s__	7.54e-05	0	0.000405
593	Root;k__Bacteria;p__Proteobacteria;c__Gammaproteobacteria;o__Alteromonadales;f__Alteromonadaceae;g__Glaciecola;s__	7.54e-05	0	0.000264
222	Root;k__Bacteria;p__Chloroflexi;c__;o__;f__;g__;s__	7.54e-05	0	8.66e-05
438	Root;k__Bacteria;p__Proteobacteria;c__Alphaproteobacteria;o__Rhodobacterales;f__Hyphomonadaceae;g__Hyphomonas;s__	7.54e-05	0	4.21e-05
22	Root;k__Bacteria;p__Acidobacteria;c__Acidobacteriia;o__Acidobacteriales;f__Acidobacteriaceae;g__Edaphobacter;s__	7.54e-05	0	0
43	Root;k__Bacteria;p__Actinobacteria;c__Acidimicrobiia;o__Acidimicrobiales;f__Acidimicrobiaceae;g__Acidimicrobium;s__	7.54e-05	0	0
314	Root;k__Bacteria;p__Firmicutes;c__Clostridia;o__Clostridiales;f__Symbiobacteriaceae;g__Caldinitratiruptor;s__microaerophilus	7.54e-05	0	0
322	Root;k__Bacteria;p__Firmicutes;c__Clostridia;o__Natranaerobiales;f__;g__;s__	7.54e-05	0	0
462	Root;k__Bacteria;p__Proteobacteria;c__Alphaproteobacteria;o__Rhodobacterales;f__Rhodobacteraceae;g__Rubellimicrobium;s__	7.54e-05	0	0
471	Root;k__Bacteria;p__Proteobacteria;c__Alphaproteobacteria;o__Rhodospirillales;f__Rhodospirillaceae;g__Azospirillum;s__	7.54e-05	0	0
572	Root;k__Bacteria;p__Proteobacteria;c__Deltaproteobacteria;o__Syntrophobacterales;f__Syntrophobacteraceae;g__Desulfacinum;s__	7.54e-05	0	0
668	Root;k__Bacteria;p__Proteobacteria;c__Gammaproteobacteria;o__Oceanospirillales;f__Oceanospirillaceae;g__Marinomonas;s__primoryensis	7.54e-05	0	0
784	Root;k__Bacteria;p__[Thermi];c__Deinococci;o__Thermales;f__Thermaceae;g__Thermus;s__	7.54e-05	0	0
192	Root;k__Bacteria;p__Bacteroidetes;c__[Rhodothermi];o__[Rhodothermales];f__;g__;s__	7.12e-05	0	0
226	Root;k__Bacteria;p__Chloroflexi;c__Anaerolineae;o__Caldilineales;f__Caldilineaceae;g__Caldilinea;s__	7.12e-05	0	0
234	Root;k__Bacteria;p__Chloroflexi;c__Anaerolineae;o__SJA-15;f__;g__;s__	7.12e-05	0	0
238	Root;k__Bacteria;p__Chloroflexi;c__Ktedonobacteria;o__B12-WMSP1;f__;g__;s__	7.12e-05	0	0
244	Root;k__Bacteria;p__Chloroflexi;c__TK10;o__B07_WMSP1;f__;g__;s__	7.12e-05	0	0
249	Root;k__Bacteria;p__Chloroflexi;c__[Thermobacula];o__[Thermobaculales];f__[Thermobaculaceae];g__Thermobaculum;s__	7.12e-05	0	0
520	Root;k__Bacteria;p__Proteobacteria;c__Betaproteobacteria;o__SBla14;f__;g__;s__	7.12e-05	0	0
649	Root;k__Bacteria;p__Proteobacteria;c__Gammaproteobacteria;o__Legionellales;f__Legionellaceae;g__Legionella;s__dresdenensis	7.12e-05	0	0
265	Root;k__Bacteria;p__Cyanobacteria;c__Nostocophycideae;o__Nostocales;f__Nostocaceae;g__Cylindrospermopsis;s__raciborskii	6.78e-05	0	0.000129
492	Root;k__Bacteria;p__Proteobacteria;c__Alphaproteobacteria;o__Sphingomonadales;f__Sphingomonadaceae;g__Sphingobium;s__	6.78e-05	0	9.84e-05
278	Root;k__Bacteria;p__Cyanobacteria;c__Synechococcophycideae;o__Pseudanabaenales;f__Pseudanabaenaceae;g__Pseudanabaena;s__	6.78e-05	0	8.43e-05
15	Root;k__Bacteria;p__Acidobacteria;c__Acidobacteria-5;o__;f__;g__;s__	6.78e-05	0	0
68	Root;k__Bacteria;p__Actinobacteria;c__Actinobacteria;o__Actinomycetales;f__Nocardiopsaceae;g__;s__	6.78e-05	0	0
74	Root;k__Bacteria;p__Actinobacteria;c__Actinobacteria;o__Actinomycetales;f__Sanguibacteraceae;g__Sanguibacter;s__	6.78e-05	0	0
212	Root;k__Bacteria;p__Chlamydiae;c__Chlamydiia;o__Chlamydiales;f__Parachlamydiaceae;g__CandidatusProtochlamydia;s__	6.78e-05	0	0
285	Root;k__Bacteria;p__Elusimicrobia;c__Elusimicrobia;o__FAC88;f__;g__;s__	6.78e-05	0	0
299	Root;k__Bacteria;p__Firmicutes;c__Bacilli;o__Lactobacillales;f__Streptococcaceae;g__Streptococcus;s__	6.78e-05	0	0
325	Root;k__Bacteria;p__Firmicutes;c__Clostridia;o__Thermoanaerobacterales;f__Thermoanaerobacteraceae;g__Thermoanaerobacter;s__uzonensis	6.78e-05	0	0
386	Root;k__Bacteria;p__Planctomycetes;c__Pla4;o__;f__;g__;s__	6.78e-05	0	0
473	Root;k__Bacteria;p__Proteobacteria;c__Alphaproteobacteria;o__Rhodospirillales;f__Rhodospirillaceae;g__Constrictibacter;s__antarcticus	6.78e-05	0	0
598	Root;k__Bacteria;p__Proteobacteria;c__Gammaproteobacteria;o__Alteromonadales;f__Alteromonadaceae;g__Microbulbifer;s__elongatus	6.78e-05	0	0
673	Root;k__Bacteria;p__Proteobacteria;c__Gammaproteobacteria;o__Oceanospirillales;f__Saccharospirillaceae;g__ML110J-20;s__	6.78e-05	0	0
183	Root;k__Bacteria;p__Bacteroidetes;c__Flavobacteriia;o__Flavobacteriales;f__NS9;g__;s__	0	0	0.0044
150	Root;k__Bacteria;p__Bacteroidetes;c__Flavobacteriia;o__Flavobacteriales;f__Flavobacteriaceae;g__Gramella;s__	0	0	0.00195
514	Root;k__Bacteria;p__Proteobacteria;c__Betaproteobacteria;o__Rhodocyclales;f__Rhodocyclaceae;g__;s__	0	0	0.00108
8	Root;k__Archaea;p__Euryarchaeota;c__Thermoplasmata;o__E2;f__MarinegroupII;g__;s__	0	0	0.000843
145	Root;k__Bacteria;p__Bacteroidetes;c__Flavobacteriia;o__Flavobacteriales;f__Flavobacteriaceae;g__Formosa;s__	0	0	0.000634
50	Root;k__Bacteria;p__Actinobacteria;c__Acidimicrobiia;o__Acidimicrobiales;f__OCS155;g__;s__	0	0	0.000452
177	Root;k__Bacteria;p__Bacteroidetes;c__Flavobacteriia;o__Flavobacteriales;f__Flavobacteriaceae;g__Ulvibacter;s__litoralis	0	0	0.000444
171	Root;k__Bacteria;p__Bacteroidetes;c__Flavobacteriia;o__Flavobacteriales;f__Flavobacteriaceae;g__Salegentibacter;s__	0	0	0.000377
277	Root;k__Bacteria;p__Cyanobacteria;c__Synechococcophycideae;o__Pseudanabaenales;f__Pseudanabaenaceae;g__Leptolyngbya;s__	0	0	0.000358
119	Root;k__Bacteria;p__Bacteroidetes;c__Flavobacteriia;o__Flavobacteriales;f__Blattabacteriaceae;g__;s__	0	0	0.000349
724	Root;k__Bacteria;p__SAR406;c__AB16;o__Arctic96B-7;f__A714017;g__ZA3312c;s__	0	0	0.000321
151	Root;k__Bacteria;p__Bacteroidetes;c__Flavobacteriia;o__Flavobacteriales;f__Flavobacteriaceae;g__Hyunsoonleella;s__jejuensis	0	0	0.000311
93	Root;k__Bacteria;p__Bacteroidetes;c__Bacteroidia;o__Bacteroidales;f__Prevotellaceae;g__Prevotella;s__	0	0	0.00026
132	Root;k__Bacteria;p__Bacteroidetes;c__Flavobacteriia;o__Flavobacteriales;f__Flavobacteriaceae;g__Aquimarina;s__	0	0	0.000192
157	Root;k__Bacteria;p__Bacteroidetes;c__Flavobacteriia;o__Flavobacteriales;f__Flavobacteriaceae;g__Maribacter;s__	0	0	0.00019
703	Root;k__Bacteria;p__Proteobacteria;c__Gammaproteobacteria;o__Vibrionales;f__Pseudoalteromonadaceae;g__Pseudoalteromonas;s__porphyrae	0	0	0.000185
717	Root;k__Bacteria;p__Proteobacteria;c__Gammaproteobacteria;o__Xanthomonadales;f__Xanthomonadaceae;g__Wohlfahrtiimonas;s__	0	0	0.000182
90	Root;k__Bacteria;p__Bacteroidetes;c__Bacteroidia;o__Bacteroidales;f__GZKB119;g__;s__	0	0	0.000173
208	Root;k__Bacteria;p__Bacteroidetes;c__[Saprospirae];o__[Saprospirales];f__Saprospiraceae;g__Saprospira;s__	0	0	0.000173
481	Root;k__Bacteria;p__Proteobacteria;c__Alphaproteobacteria;o__Rickettsiales;f__mitochondria;g__;s__	0	0	0.000143
254	Root;k__Bacteria;p__Cyanobacteria;c__Chloroplast;o__Chlorophyta;f__Mamiellaceae;g__;s__	0	0	0.000141
103	Root;k__Bacteria;p__Bacteroidetes;c__Cytophagia;o__Cytophagales;f__Cytophagaceae;g__Hymenobacter;s__	0	0	0.000136
256	Root;k__Bacteria;p__Cyanobacteria;c__Chloroplast;o__Chlorophyta;f__Mamiellaceae;g__Micromonas;s__pusilla	0	0	0.000133
436	Root;k__Bacteria;p__Proteobacteria;c__Alphaproteobacteria;o__Rhodobacterales;f__Hyphomonadaceae;g__Hellea;s__balneolensis	0	0	0.000133
663	Root;k__Bacteria;p__Proteobacteria;c__Gammaproteobacteria;o__Oceanospirillales;f__Halomonadaceae;g__Halomonas;s__	0	0	0.000133
95	Root;k__Bacteria;p__Bacteroidetes;c__Bacteroidia;o__Bacteroidales;f__Rikenellaceae;g__Blvii28;s__	0	0	0.000131
723	Root;k__Bacteria;p__SAR406;c__AB16;o__Arctic96B-7;f__A714017;g__SGSH944;s__	0	0	9.84e-05
258	Root;k__Bacteria;p__Cyanobacteria;c__Chloroplast;o__Glaucocystophyceae;f__;g__;s__	0	0	9.36e-05
646	Root;k__Bacteria;p__Proteobacteria;c__Gammaproteobacteria;o__Legionellales;f__Francisellaceae;g__Francisella;s__	0	0	9.36e-05
160	Root;k__Bacteria;p__Bacteroidetes;c__Flavobacteriia;o__Flavobacteriales;f__Flavobacteriaceae;g__Myroides;s__	0	0	9.13e-05
191	Root;k__Bacteria;p__Bacteroidetes;c__VC2_1_Bac22;o__;f__;g__;s__	0	0	9.13e-05
293	Root;k__Bacteria;p__Firmicutes;c__Bacilli;o__Lactobacillales;f__Carnobacteriaceae;g__;s__	0	0	9.13e-05
294	Root;k__Bacteria;p__Firmicutes;c__Bacilli;o__Lactobacillales;f__Carnobacteriaceae;g__Carnobacterium;s__	0	0	9.13e-05
503	Root;k__Bacteria;p__Proteobacteria;c__Betaproteobacteria;o__Hydrogenophilales;f__Hydrogenophilaceae;g__Thiobacillus;s__	0	0	9.13e-05
421	Root;k__Bacteria;p__Proteobacteria;c__Alphaproteobacteria;o__Rhizobiales;f__Hyphomicrobiaceae;g__Hyphomicrobium;s__zavarzinii	0	0	8.66e-05
255	Root;k__Bacteria;p__Cyanobacteria;c__Chloroplast;o__Chlorophyta;f__Mamiellaceae;g__Mamiella;s__gilva	0	0	8.43e-05
268	Root;k__Bacteria;p__Cyanobacteria;c__Oscillatoriophycideae;o__Chroococcales;f__Cyanobacteriaceae;g__;s__	0	0	8.43e-05
404	Root;k__Bacteria;p__Proteobacteria;c__Alphaproteobacteria;o__Caulobacterales;f__Caulobacteraceae;g__Brevundimonas;s__diminuta	0	0	8.43e-05
457	Root;k__Bacteria;p__Proteobacteria;c__Alphaproteobacteria;o__Rhodobacterales;f__Rhodobacteraceae;g__Pseudoruegeria;s__	0	0	8.43e-05
485	Root;k__Bacteria;p__Proteobacteria;c__Alphaproteobacteria;o__Sphingomonadales;f__Erythrobacteraceae;g__Erythrobacter;s__	0	0	8.43e-05
63	Root;k__Bacteria;p__Actinobacteria;c__Actinobacteria;o__Actinomycetales;f__Microbacteriaceae;g__CandidatusAquiluna;s__rubra	0	0	4.92e-05
126	Root;k__Bacteria;p__Bacteroidetes;c__Flavobacteriia;o__Flavobacteriales;f__Cryomorphaceae;g__Lishizhenia;s__caseinilytica	0	0	4.92e-05
152	Root;k__Bacteria;p__Bacteroidetes;c__Flavobacteriia;o__Flavobacteriales;f__Flavobacteriaceae;g__Imtechella;s__halotolerans	0	0	4.92e-05
267	Root;k__Bacteria;p__Cyanobacteria;c__Oscillatoriophycideae;o__Chroococcales;f__;g__;s__	0	0	4.92e-05
274	Root;k__Bacteria;p__Cyanobacteria;c__Oscillatoriophycideae;o__Oscillatoriales;f__Phormidiaceae;g__Planktothrix;s__	0	0	4.92e-05
309	Root;k__Bacteria;p__Firmicutes;c__Clostridia;o__Clostridiales;f__Peptococcaceae;g__;s__	0	0	4.92e-05
332	Root;k__Bacteria;p__GN02;c__BB34;o__;f__;g__;s__	0	0	4.92e-05
398	Root;k__Bacteria;p__Planctomycetes;c__vadinHA49;o__PeHg47;f__;g__;s__	0	0	4.92e-05
450	Root;k__Bacteria;p__Proteobacteria;c__Alphaproteobacteria;o__Rhodobacterales;f__Rhodobacteraceae;g__Octadecabacter;s__antarcticus	0	0	4.92e-05
515	Root;k__Bacteria;p__Proteobacteria;c__Betaproteobacteria;o__Rhodocyclales;f__Rhodocyclaceae;g__Azovibrio;s__	0	0	4.92e-05
605	Root;k__Bacteria;p__Proteobacteria;c__Gammaproteobacteria;o__Alteromonadales;f__Colwelliaceae;g__Colwellia;s__hornerae	0	0	4.92e-05
607	Root;k__Bacteria;p__Proteobacteria;c__Gammaproteobacteria;o__Alteromonadales;f__Colwelliaceae;g__Thalassomonas;s__sediminis	0	0	4.92e-05
616	Root;k__Bacteria;p__Proteobacteria;c__Gammaproteobacteria;o__Alteromonadales;f__Psychromonadaceae;g__Psychromonas;s__	0	0	4.92e-05
634	Root;k__Bacteria;p__Proteobacteria;c__Gammaproteobacteria;o__Enterobacteriales;f__Enterobacteriaceae;g__Klebsiella;s__	0	0	4.92e-05
697	Root;k__Bacteria;p__Proteobacteria;c__Gammaproteobacteria;o__Thiotrichales;f__Thiotrichaceae;g__Thiopilula;s__aggregata	0	0	4.92e-05
75	Root;k__Bacteria;p__Actinobacteria;c__Actinobacteria;o__Actinomycetales;f__Sporichthyaceae;g__;s__	0	0	4.44e-05
439	Root;k__Bacteria;p__Proteobacteria;c__Alphaproteobacteria;o__Rhodobacterales;f__Hyphomonadaceae;g__Hyphomonas;s__oceanitis	0	0	4.44e-05
648	Root;k__Bacteria;p__Proteobacteria;c__Gammaproteobacteria;o__Legionellales;f__Legionellaceae;g__Legionella;s__	0	0	4.44e-05
655	Root;k__Bacteria;p__Proteobacteria;c__Gammaproteobacteria;o__Methylococcales;f__Methylococcaceae;g__Methylomonas;s__	0	0	4.44e-05
60	Root;k__Bacteria;p__Actinobacteria;c__Actinobacteria;o__Actinomycetales;f__Actinomycetaceae;g__Varibaculum;s__	0	0	4.21e-05
62	Root;k__Bacteria;p__Actinobacteria;c__Actinobacteria;o__Actinomycetales;f__Microbacteriaceae;g__Agromyces;s__	0	0	4.21e-05
64	Root;k__Bacteria;p__Actinobacteria;c__Actinobacteria;o__Actinomycetales;f__Microbacteriaceae;g__Microbacterium;s__	0	0	4.21e-05
83	Root;k__Bacteria;p__Actinobacteria;c__Thermoleophilia;o__Solirubrobacterales;f__Patulibacteraceae;g__;s__	0	0	4.21e-05
98	Root;k__Bacteria;p__Bacteroidetes;c__Bacteroidia;o__Bacteroidales;f__[Paraprevotellaceae];g__Paraprevotella;s__	0	0	4.21e-05
114	Root;k__Bacteria;p__Bacteroidetes;c__Cytophagia;o__Cytophagales;f__Flammeovirgaceae;g__Roseivirga;s__	0	0	4.21e-05
120	Root;k__Bacteria;p__Bacteroidetes;c__Flavobacteriia;o__Flavobacteriales;f__Blattabacteriaceae;g__Blattabacterium;s__	0	0	4.21e-05
135	Root;k__Bacteria;p__Bacteroidetes;c__Flavobacteriia;o__Flavobacteriales;f__Flavobacteriaceae;g__Capnocytophaga;s__	0	0	4.21e-05
276	Root;k__Bacteria;p__Cyanobacteria;c__Synechococcophycideae;o__Pseudanabaenales;f__Pseudanabaenaceae;g__;s__	0	0	4.21e-05
279	Root;k__Bacteria;p__Cyanobacteria;c__Synechococcophycideae;o__Synechococcales;f__Acaryochloridaceae;g__Acaryochloris;s__	0	0	4.21e-05
281	Root;k__Bacteria;p__Cyanobacteria;c__Synechococcophycideae;o__Synechococcales;f__Synechococcaceae;g__Paulinella;s__	0	0	4.21e-05
291	Root;k__Bacteria;p__Firmicutes;c__Bacilli;o__Bacillales;f__Bacillaceae;g__Bacillus;s__coahuilensis	0	0	4.21e-05
295	Root;k__Bacteria;p__Firmicutes;c__Bacilli;o__Lactobacillales;f__Carnobacteriaceae;g__Granulicatella;s__	0	0	4.21e-05
298	Root;k__Bacteria;p__Firmicutes;c__Bacilli;o__Lactobacillales;f__Streptococcaceae;g__;s__	0	0	4.21e-05
311	Root;k__Bacteria;p__Firmicutes;c__Clostridia;o__Clostridiales;f__Peptococcaceae;g__Desulfotomaculum;s__	0	0	4.21e-05
422	Root;k__Bacteria;p__Proteobacteria;c__Alphaproteobacteria;o__Rhizobiales;f__Hyphomicrobiaceae;g__Parvibaculum;s__	0	0	4.21e-05
456	Root;k__Bacteria;p__Proteobacteria;c__Alphaproteobacteria;o__Rhodobacterales;f__Rhodobacteraceae;g__Pseudoroseobacter;s__euryhalinus	0	0	4.21e-05
461	Root;k__Bacteria;p__Proteobacteria;c__Alphaproteobacteria;o__Rhodobacterales;f__Rhodobacteraceae;g__Roseobacter;s__litoralis	0	0	4.21e-05
480	Root;k__Bacteria;p__Proteobacteria;c__Alphaproteobacteria;o__Rickettsiales;f__Rickettsiaceae;g__Rickettsia;s__	0	0	4.21e-05
633	Root;k__Bacteria;p__Proteobacteria;c__Gammaproteobacteria;o__Enterobacteriales;f__Enterobacteriaceae;g__Hafnia;s__alvei	0	0	4.21e-05
[truncated: 6 more rows]

## Sheet: Top Seawater OTUs
OTU	Taxonomy	Mean relative abundance Sponge	Mean relative abundance Sediment	Mean relative abundance Seawater
[truncated: 784 more rows]
