# Supplementary material for: Comparative Metagenomics Reveals the Distinctive Adaptive Features of the Spongia officinalis Endosymbiotic Consortium
Source: Front Microbiol. 2017 Dec 14;8:2499. doi: 10.3389/fmicb.2017.02499 (PMC5735121; doi:10.3389/fmicb.2017.02499)
Supplement: Supplementary file 4 [file Table_4.XLSX]

## Sheet: Sheet1
TABLE S4 │ Most differentiating IPR entries among biotopes.
IPR entrry	Av. dissim	Contrib. %	Cumulative %	Hellinger Mean abund sponges	Hellinger Mean abund sediments	Hellinger Mean abund seawater	Sponge vs seawater p-values	Sponge vs sediment p-values	Sediment vs. seawater p-values	IPR entrry
IPR015943_WD40/YVTN repeat-like-containing domain	0.0532	0.2459	0.2459	0.118	0.071	0.047	0.00990099	0.148515	0.990099	IPR015943_WD40/YVTN repeat-like-containing domain
IPR001680_WD40 repeat	0.04867	0.225	0.471	0.0778	0.038	0.0126	0.00990099	0.287129	0.980198	IPR001680_WD40 repeat
IPR011251_Luciferase-like domain	0.03978	0.1839	0.6549	0.0771	0.0504	0.023	0.00990099	0.722772	0.633663	IPR011251_Luciferase-like domain
IPR023606_CoA-transferase family III domain	0.03823	0.1768	0.8316	0.0803	0.0483	0.0293	0.00990099	0.158416	0.970297	IPR023606_CoA-transferase family III domain
IPR025875_Leucine rich repeat 4	0.03259	0.1507	0.9823	0.0478	0.012	0.00562	0.029703	0.029703	1	IPR025875_Leucine rich repeat 4
IPR008274_Aldehyde oxidase/xanthine dehydrogenase, molybdopterin binding	0.03235	0.1496	1.132	0.0812	0.0525	0.0382	0.00990099	0.0891089	1	IPR008274_Aldehyde oxidase/xanthine dehydrogenase, molybdopterin binding
IPR001633_EAL domain	0.03222	0.149	1.281	0.00368	0.0498	0.0157	1	0.00990099	0.0594059	IPR001633_EAL domain
IPR019775_WD40 repeat, conserved site	0.03156	0.1459	1.427	0.0508	0.0252	0.00845	0.00990099	0.306931	0.960396	IPR019775_WD40 repeat, conserved site
IPR017849_Alkaline phosphatase-like, alpha/beta/alpha	0.0312	0.1442	1.571	0.104	0.114	0.0684	0.029703	0.980198	0.019802	IPR017849_Alkaline phosphatase-like, alpha/beta/alpha
IPR011042_Six-bladed beta-propeller, TolB-like	0.0296	0.1369	1.708	0.0695	0.0565	0.0282	0.00990099	0.980198	0.158416	IPR011042_Six-bladed beta-propeller, TolB-like
IPR000719_Protein kinase domain	0.02907	0.1344	1.842	0.0146	0.0565	0.0236	1	0.00990099	0.039604	IPR000719_Protein kinase domain
IPR011990_Tetratricopeptide-like helical domain	0.02825	0.1306	1.973	0.0963	0.0868	0.0566	0.00990099	0.980198	0.0792079	IPR011990_Tetratricopeptide-like helical domain
IPR010869_Protein of unknown function DUF1501	0.02796	0.1293	2.102	0.0447	0.0572	0.016	0.039604	0.980198	0.019802	IPR010869_Protein of unknown function DUF1501
IPR003673_CoA-transferase family III	0.02713	0.1254	2.228	0.0575	0.0343	0.0213	0.00990099	0.128713	0.990099	IPR003673_CoA-transferase family III
IPR027295_Quinonprotein alcohol dehydrogenase-like domain	0.02661	0.123	2.351	0.0591	0.0465	0.0221	0.00990099	0.980198	0.188119	IPR027295_Quinonprotein alcohol dehydrogenase-like domain
IPR005046_Protein of unknown function DUF285	0.02567	0.1187	2.469	0.00801	0.0131	0.0448	0.00990099	0.990099	0.049505	IPR005046_Protein of unknown function DUF285
IPR000515_ABC transporter type 1, transmembrane domain MetI-like	0.02457	0.1136	2.583	0.0785	0.0475	0.0476	0.039604	0.029703	1	IPR000515_ABC transporter type 1, transmembrane domain MetI-like
IPR000160_GGDEF domain	0.02431	0.1124	2.695	0.00483	0.0401	0.0111	1	0.00990099	0.039604	IPR000160_GGDEF domain
IPR011889_Bacterial surface protein 26-residue repeat	0.02369	0.1095	2.805	0.00737	0.0113	0.0413	0.00990099	0.990099	0.049505	IPR011889_Bacterial surface protein 26-residue repeat
IPR008775_Phytanoyl-CoA dioxygenase	0.02296	0.1062	2.911	0.0423	0.0194	0.0122	0.00990099	0.049505	1	IPR008775_Phytanoyl-CoA dioxygenase
IPR022028_Protein of unknown function DUF3604	0.0228	0.1054	3.016	0.0304	0.063	0.039	1	0.00990099	0.0891089	IPR022028_Protein of unknown function DUF3604
IPR002560_Transposase IS204/IS1001/IS1096/IS1165	0.02273	0.1051	3.121	0.0332	0.00977	0.00349	0.00990099	0.029703	1	IPR002560_Transposase IS204/IS1001/IS1096/IS1165
IPR012296_Nuclease, putative, TT1808	0.02249	0.104	3.225	0.0319	0.00951	0.00243	0.00990099	0.029703	1	IPR012296_Nuclease, putative, TT1808
IPR029065_Enolase C-terminal domain-like	0.02222	0.1027	3.328	0.0699	0.0414	0.0433	0.039604	0.019802	1	IPR029065_Enolase C-terminal domain-like
IPR001128_Cytochrome P450	0.02214	0.1023	3.431	0.0561	0.0499	0.0247	0.00990099	0.990099	0.049505	IPR001128_Cytochrome P450
IPR002611_IstB-like ATP-binding protein	0.02061	0.09528	3.526	0.0329	0.0147	0.0055	0.00990099	0.0693069	1	IPR002611_IstB-like ATP-binding protein
IPR003812_Fido domain	0.02046	0.09461	3.62	0.0324	0.0123	0.00554	0.00990099	0.029703	1	IPR003812_Fido domain
IPR020683_Ankyrin repeat-containing domain	0.02045	0.09454	3.715	0.0506	0.0334	0.0233	0.00990099	0.356436	0.950495	IPR020683_Ankyrin repeat-containing domain
IPR001434_Domain of unknown function DUF11	0.02028	0.09376	3.809	0.00536	0.0341	0.0147	0.970297	0.00990099	0.118812	IPR001434_Domain of unknown function DUF11
IPR028974_TSP type-3 repeat	0.0197	0.09107	3.9	0.0112	0.0371	0.031	0.0594059	0.00990099	1	IPR028974_TSP type-3 repeat
IPR013781_Glycoside hydrolase, catalytic domain	0.01954	0.09032	3.99	0.0395	0.0576	0.0653	0.00990099	0.0891089	1	IPR013781_Glycoside hydrolase, catalytic domain
IPR003356_DNA methylase, adenine-specific	0.01915	0.08853	4.079	0.0358	0.0122	0.0114	0.00990099	0.029703	1	IPR003356_DNA methylase, adenine-specific
IPR001054_Adenylyl cyclase class-3/4/guanylyl cyclase	0.01889	0.08733	4.166	0.01	0.0364	0.0203	0.930693	0.00990099	0.207921	IPR001054_Adenylyl cyclase class-3/4/guanylyl cyclase
IPR016040_NAD(P)-binding domain	0.01858	0.08588	4.252	0.203	0.185	0.178	0.00990099	0.0594059	1	IPR016040_NAD(P)-binding domain
IPR010823_Structural protein of head Gp20	0.01842	0.08516	4.337	0.00419	0.00191	0.0289	0.029703	0.980198	0.029703	IPR010823_Structural protein of head Gp20
IPR012939_Glycosyl hydrolase family 92	0.01835	0.08485	4.422	0.00164	0.0126	0.0269	0.00990099	0.861386	0.29703	IPR012939_Glycosyl hydrolase family 92
IPR013783_Immunoglobulin-like fold	0.01826	0.08442	4.506	0.0559	0.0451	0.0308	0.00990099	0.891089	0.356436	IPR013783_Immunoglobulin-like fold
IPR002941_DNA methylase N-4/N-6	0.01804	0.08342	4.59	0.0333	0.01	0.0122	0.029703	0.00990099	1	IPR002941_DNA methylase N-4/N-6
IPR012348_Ribonucleotide reductase-related	0.01788	0.08266	4.672	0.0202	0.0192	0.0452	0.00990099	1	0.039604	IPR012348_Ribonucleotide reductase-related
IPR023451_Thymidylate synthase/dCMP hydroxymethylase domain	0.01787	0.08261	4.755	0.0168	0.0205	0.0424	0.00990099	0.980198	0.049505	IPR023451_Thymidylate synthase/dCMP hydroxymethylase domain
IPR001207_Transposase, mutator type	0.01777	0.08216	4.837	0.0316	0.0215	0.00709	0.00990099	0.891089	0.29703	IPR001207_Transposase, mutator type
IPR011659_WD40-like Beta Propeller	0.0175	0.08092	4.918	0.043	0.0299	0.0193	0.00990099	0.465347	0.861386	IPR011659_WD40-like Beta Propeller
IPR029017_Enolase N-terminal domain-like	0.01743	0.08058	4.999	0.0523	0.03	0.0308	0.029703	0.029703	1	IPR029017_Enolase N-terminal domain-like
IPR001611_Leucine-rich repeat	0.01726	0.07979	5.078	0.0262	0.00654	0.00398	0.00990099	0.029703	1	IPR001611_Leucine-rich repeat
IPR011444_Domain of unknown function DUF1549	0.01719	0.07949	5.158	0.0277	0.0332	0.00791	0.029703	0.980198	0.019802	IPR011444_Domain of unknown function DUF1549
IPR005101_DNA photolyase, FAD-binding/Cryptochrome, C-terminal	0.01707	0.0789	5.237	0.00775	0.0167	0.0314	0.00990099	0.930693	0.207921	IPR005101_DNA photolyase, FAD-binding/Cryptochrome, C-terminal
IPR001789_Signal transduction response regulator, receiver domain	0.01702	0.07868	5.315	0.0327	0.0573	0.0324	1	0.00990099	0.029703	IPR001789_Signal transduction response regulator, receiver domain
IPR004436_Isocitrate dehydrogenase NADP-dependent, monomeric	0.01685	0.07789	5.393	0.0122	0.0266	0.0346	0.00990099	0.0990099	1	IPR004436_Isocitrate dehydrogenase NADP-dependent, monomeric
IPR003594_Histidine kinase-like ATPase, C-terminal domain	0.01678	0.07756	5.471	0.0591	0.083	0.0659	1	0.00990099	0.0792079	IPR003594_Histidine kinase-like ATPase, C-terminal domain
IPR003644_Na-Ca exchanger/integrin-beta4	0.01669	0.07717	5.548	0.027	0.0123	0.00483	0.00990099	0.108911	1	IPR003644_Na-Ca exchanger/integrin-beta4
IPR002372_Pyrrolo-quinoline quinone repeat	0.01669	0.07716	5.625	0.0378	0.0298	0.0146	0.00990099	0.980198	0.207921	IPR002372_Pyrrolo-quinoline quinone repeat
IPR000398_Thymidylate synthase	0.01651	0.07632	5.702	0.0152	0.0195	0.0387	0.00990099	0.980198	0.0594059	IPR000398_Thymidylate synthase
IPR012339_Bacteriophage T4, Gp32, single-stranded DNA-binding	0.0164	0.07581	5.777	0.00285	0.00107	0.0251	0.019802	0.980198	0.039604	IPR012339_Bacteriophage T4, Gp32, single-stranded DNA-binding
IPR023631_Amidase signature domain	0.01636	0.07564	5.853	0.055	0.0413	0.0331	0.00990099	0.168317	0.980198	IPR023631_Amidase signature domain
IPR000788_Ribonucleotide reductase large subunit, C-terminal	0.01632	0.07546	5.928	0.0311	0.0309	0.0544	0.00990099	1	0.049505	IPR000788_Ribonucleotide reductase large subunit, C-terminal
IPR010762_Major capsid Gp23	0.01627	0.0752	6.004	0.00337	0.00172	0.0256	0.019802	0.980198	0.039604	IPR010762_Major capsid Gp23
IPR008538_Domain of unknown function DUF820	0.01622	0.07497	6.079	0.023	0.00712	0.00168	0.00990099	0.039604	1	IPR008538_Domain of unknown function DUF820
IPR011991_Winged helix-turn-helix DNA-binding domain	0.01612	0.07453	6.153	0.097	0.108	0.0846	0.227723	0.514851	0.019802	IPR011991_Winged helix-turn-helix DNA-binding domain
IPR008271_Serine/threonine-protein kinase, active site	0.01583	0.07317	6.226	0.00894	0.0318	0.0138	1	0.00990099	0.039604	IPR008271_Serine/threonine-protein kinase, active site
IPR011453_Protein of unknown function DUF1559	0.01565	0.07236	6.299	0.00165	0.0247	0.00386	1	0.00990099	0.039604	IPR011453_Protein of unknown function DUF1559
IPR000917_Sulfatase	0.01565	0.07235	6.371	0.0466	0.0498	0.027	0.029703	0.980198	0.019802	IPR000917_Sulfatase
IPR002052_DNA methylase, N-6 adenine-specific, conserved site	0.01563	0.07228	6.443	0.0371	0.0166	0.0209	0.049505	0.00990099	1	IPR002052_DNA methylase, N-6 adenine-specific, conserved site
IPR013022_Xylose isomerase-like, TIM barrel domain	0.01555	0.07191	6.515	0.0585	0.041	0.0385	0.029703	0.039604	1	IPR013022_Xylose isomerase-like, TIM barrel domain
IPR017941_Rieske [2Fe-2S] iron-sulphur domain	0.01554	0.07185	6.587	0.0449	0.0346	0.0237	0.00990099	0.742574	0.554455	IPR017941_Rieske [2Fe-2S] iron-sulphur domain
IPR021739_Protein of unknwon function DUF3310	0.01553	0.07182	6.659	0.00504	0.00284	0.0256	0.029703	0.980198	0.029703	IPR021739_Protein of unknwon function DUF3310
IPR001672_Phosphoglucose isomerase (PGI)	0.0155	0.07168	6.731	0.0126	0.0227	0.0338	0.00990099	0.683168	0.435644	IPR001672_Phosphoglucose isomerase (PGI)
IPR014736_Transposase, Tn5-like, core	0.01546	0.07146	6.802	0.0234	0.0119	0.00255	0.00990099	0.445545	0.861386	IPR014736_Transposase, Tn5-like, core
IPR000674_Aldehyde oxidase/xanthine dehydrogenase, a/b hammerhead	0.01545	0.07141	6.873	0.0382	0.0243	0.0177	0.00990099	0.0693069	1	IPR000674_Aldehyde oxidase/xanthine dehydrogenase, a/b hammerhead
IPR005372_Uncharacterised protein family UPF0182	0.01544	0.0714	6.945	0.0257	0.0134	0.00493	0.00990099	0.207921	0.930693	IPR005372_Uncharacterised protein family UPF0182
IPR004993_GH3 auxin-responsive promoter	0.01525	0.07049	7.015	0.00813	0.0129	0.0297	0.00990099	0.980198	0.0594059	IPR004993_GH3 auxin-responsive promoter
IPR004291_Transposase, IS66	0.01524	0.07045	7.086	0.0275	0.0169	0.00681	0.00990099	0.663366	0.782178	IPR004291_Transposase, IS66
IPR003667_Electron transport complex, Rnf/Nqr	0.01517	0.07014	7.156	0.0102	0.0287	0.0292	0.00990099	0.029703	1	IPR003667_Electron transport complex, Rnf/Nqr
IPR022655_Domain of unknown function DUF1553	0.01505	0.0696	7.226	0.0246	0.0292	0.00705	0.029703	0.980198	0.019802	IPR022655_Domain of unknown function DUF1553
IPR005357_Uncharacterised domain UPF0150	0.01501	0.06938	7.295	0.0214	0.00562	0.00185	0.00990099	0.029703	1	IPR005357_Uncharacterised domain UPF0150
IPR009057_Homeodomain-like	0.01496	0.06918	7.364	0.0397	0.0614	0.0434	1	0.00990099	0.039604	IPR009057_Homeodomain-like
IPR000253_Forkhead-associated (FHA) domain	0.01494	0.06906	7.433	0.0121	0.0285	0.00623	1	0.00990099	0.019802	IPR000253_Forkhead-associated (FHA) domain
IPR013976_Metal-dependent hydrolase HDOD	0.01481	0.06846	7.502	0.00128	0.0231	0.00319	1	0.00990099	0.039604	IPR013976_Metal-dependent hydrolase HDOD
IPR006442_Type II toxin-antitoxin system, antitoxin Phd/YefM	0.01478	0.06833	7.57	0.0232	0.00883	0.00371	0.00990099	0.039604	1	IPR006442_Type II toxin-antitoxin system, antitoxin Phd/YefM
IPR013517_FG-GAP repeat	0.01477	0.06828	7.638	0.0307	0.0443	0.0224	0.851485	0.108911	0.019802	IPR013517_FG-GAP repeat
IPR000683_Oxidoreductase, N-terminal	0.01476	0.06825	7.707	0.0397	0.0238	0.0205	0.029703	0.039604	1	IPR000683_Oxidoreductase, N-terminal
IPR025667_SprB repeat	0.01476	0.06823	7.775	0.00161	0.0212	0.0158	0.049505	0.00990099	1	IPR025667_SprB repeat
IPR016134_Cellulosome enzyme, dockerin type I	0.01471	0.068	7.843	0.028	0.0175	0.00803	0.00990099	0.633663	0.742574	IPR016134_Cellulosome enzyme, dockerin type I
IPR001482_Type II secretion system protein E	0.01468	0.06788	7.911	0.0231	0.0404	0.0185	1	0.00990099	0.019802	IPR001482_Type II secretion system protein E
IPR002078_RNA polymerase sigma factor 54 interaction domain	0.01464	0.0677	7.978	0.0358	0.0555	0.0341	1	0.00990099	0.029703	IPR002078_RNA polymerase sigma factor 54 interaction domain
IPR021655_Protein metal binding site, Cu-binding, MopE	0.01464	0.06768	8.046	0.000853	0.0222	0.00394	1	0.00990099	0.039604	IPR021655_Protein metal binding site, Cu-binding, MopE
IPR001440_Tetratricopeptide TPR1	0.0146	0.06749	8.113	0.0448	0.0345	0.025	0.00990099	0.594059	0.821782	IPR001440_Tetratricopeptide TPR1
IPR008930_Terpenoid cyclases/protein prenyltransferase alpha-alpha toroid	0.01454	0.06722	8.181	0.0259	0.0199	0.00552	0.00990099	0.980198	0.108911	IPR008930_Terpenoid cyclases/protein prenyltransferase alpha-alpha toroid
IPR029063_S-adenosyl-L-methionine-dependent methyltransferase	0.0145	0.06705	8.248	0.106	0.0949	0.087	0.00990099	0.217822	0.950495	IPR029063_S-adenosyl-L-methionine-dependent methyltransferase
IPR011518_Transposase, Rhodopirellula-type	0.01449	0.06698	8.315	0.0222	0.0122	0.00256	0.00990099	0.752475	0.712871	IPR011518_Transposase, Rhodopirellula-type
IPR002110_Ankyrin repeat	0.01442	0.06665	8.381	0.0355	0.0238	0.0161	0.00990099	0.415842	0.920792	IPR002110_Ankyrin repeat
IPR000914_Solute-binding protein family 5 domain	0.0144	0.06656	8.448	0.0386	0.0231	0.0199	0.029703	0.039604	1	IPR000914_Solute-binding protein family 5 domain
IPR010221_VCBS repeat	0.01433	0.06625	8.514	0.00198	0.0219	0.0103	0.821782	0.00990099	0.247525	IPR010221_VCBS repeat
IPR007367_Protein of unknown function DUF433	0.01408	0.06511	8.579	0.0205	0.00743	0.00184	0.00990099	0.049505	1	IPR007367_Protein of unknown function DUF433
IPR000120_Amidase	0.014	0.06473	8.644	0.0438	0.0319	0.0251	0.00990099	0.148515	0.990099	IPR000120_Amidase
IPR004347_Pup ligase/deamidase	0.01385	0.06401	8.708	0.0212	0.0119	0.00241	0.00990099	0.633663	0.683168	IPR004347_Pup ligase/deamidase
IPR012338_Beta-lactamase/transpeptidase-like	0.01379	0.06374	8.772	0.0665	0.0733	0.0802	0.207921	0.811881	0.188119	IPR012338_Beta-lactamase/transpeptidase-like
IPR000601_PKD domain	0.01373	0.06349	8.835	0.0142	0.032	0.0294	0.049505	0.00990099	1	IPR000601_PKD domain
IPR024445_Transposase, ISXO2-like	0.01364	0.06307	8.898	0.0195	0.00539	0.00169	0.00990099	0.029703	1	IPR024445_Transposase, ISXO2-like
IPR011059_Metal-dependent hydrolase, composite domain	0.01361	0.06294	8.961	0.0612	0.0515	0.0427	0.00990099	0.70297	0.80198	IPR011059_Metal-dependent hydrolase, composite domain
IPR001750_NADH:quinone oxidoreductase/Mrp antiporter, membrane subunit	0.01357	0.06274	9.024	0.0416	0.0327	0.0231	0.00990099	0.683168	0.475248	IPR001750_NADH:quinone oxidoreductase/Mrp antiporter, membrane subunit
IPR019861_Conserved hypothetical protein CHP03519, membrane, Bacteroidetes	0.01352	0.06253	9.087	0.00137	0.0139	0.0193	0.00990099	0.0594059	1	IPR019861_Conserved hypothetical protein CHP03519, membrane, Bacteroidetes
IPR012902_Prokaryotic N-terminal methylation site	0.01332	0.0616	9.148	0.0109	0.0305	0.013	1	0.00990099	0.039604	IPR012902_Prokaryotic N-terminal methylation site
IPR004792_Conserved hypothetical protein CHP00275, flavoprotein HI0933-like	0.01327	0.06136	9.21	0.00305	0.0123	0.0211	0.00990099	0.50495	0.613861	IPR004792_Conserved hypothetical protein CHP00275, flavoprotein HI0933-like
IPR010095_Transposase IS605, OrfB, C-terminal	0.01324	0.06123	9.271	0.019	0.00381	0.00192	0.00990099	0.029703	1	IPR010095_Transposase IS605, OrfB, C-terminal
IPR006665_Outer membrane protein, OmpA/MotB, C-terminal	0.01322	0.06113	9.332	0.0166	0.0338	0.031	0.049505	0.00990099	1	IPR006665_Outer membrane protein, OmpA/MotB, C-terminal
IPR011447_Protein of unknown function DUF1552	0.01321	0.06108	9.393	0.0243	0.0225	0.00596	0.00990099	1	0.049505	IPR011447_Protein of unknown function DUF1552
IPR010982_Lambda repressor-like, DNA-binding domain	0.01314	0.06076	9.454	0.0508	0.0341	0.0349	0.039604	0.00990099	1	IPR010982_Lambda repressor-like, DNA-binding domain
IPR003961_Fibronectin type III	0.01305	0.06031	9.514	0.0222	0.00547	0.00677	0.029703	0.019802	1	IPR003961_Fibronectin type III
IPR002126_Cadherin	0.01299	0.06004	9.574	0.03	0.019	0.0135	0.0891089	0.326733	0.881188	IPR002126_Cadherin
IPR025153_Ead/Ea22-like protein	0.01298	0.05999	9.634	0	0.00739	0.0161	0.029703	0.910891	0.227723	IPR025153_Ead/Ea22-like protein
IPR004338_NADH-quinone reductase NQR2/RnfD	0.01284	0.05935	9.693	0.00831	0.0219	0.025	0.00990099	0.029703	1	IPR004338_NADH-quinone reductase NQR2/RnfD
IPR011101_Burkholderia phage phiE125, Gp37	0.01282	0.05929	9.753	0.0184	0.00506	0.00167	0.00990099	0.029703	1	IPR011101_Burkholderia phage phiE125, Gp37
IPR001242_Condensation domain	0.01279	0.05916	9.812	0.00188	0.0208	0.00331	1	0.00990099	0.039604	IPR001242_Condensation domain
IPR014729_Rossmann-like alpha/beta/alpha sandwich fold	0.01277	0.05902	9.871	0.0962	0.101	0.114	0.00990099	0.980198	0.118812	IPR014729_Rossmann-like alpha/beta/alpha sandwich fold
IPR003409_MORN motif	0.01268	0.05862	9.93	0.00627	0.0112	0.0241	0.00990099	0.980198	0.108911	IPR003409_MORN motif
IPR004255_O-acyltransferase, WSD1, N-terminal	0.01263	0.0584	10.05	0.00625	0.0235	0.00531	1	0.00990099	0.029703	IPR004255_O-acyltransferase, WSD1, N-terminal
IPR006016_UspA	0.01263	0.0584	9.988	0.00625	0.0245	0.00967	1	0.00990099	0.039604	IPR006016_UspA
IPR002729_CRISPR-associated protein Cas1	0.01263	0.05838	10.1	0.0182	0.00358	0.00198	0.00990099	0.029703	1	IPR002729_CRISPR-associated protein Cas1
IPR013341_Mandelate racemase/muconate lactonizing enzyme, N-terminal domain	0.0126	0.05824	10.16	0.0254	0.0122	0.00896	0.029703	0.029703	1	IPR013341_Mandelate racemase/muconate lactonizing enzyme, N-terminal domain
IPR003346_Transposase, IS116/IS110/IS902	0.0126	0.05823	10.22	0.022	0.0201	0.00457	0.00990099	1	0.049505	IPR003346_Transposase, IS116/IS110/IS902
IPR001260_Coproporphyrinogen III oxidase, aerobic	0.01259	0.0582	10.28	0.00918	0.0162	0.0265	0.00990099	0.910891	0.287129	IPR001260_Coproporphyrinogen III oxidase, aerobic
IPR008490_Transposase InsH, N-terminal	0.01258	0.05815	10.34	0.0221	0.0125	0.00513	0.00990099	0.336634	0.861386	IPR008490_Transposase InsH, N-terminal
IPR011032_GroES (chaperonin 10)-like	0.01256	0.05805	10.4	0.0541	0.0485	0.0366	0.00990099	0.980198	0.138614	IPR011032_GroES (chaperonin 10)-like
IPR018242_Dockerin type 1 repeat	0.01242	0.05744	10.45	0.0191	0.0101	0.00227	0.00990099	0.584158	0.752475	IPR018242_Dockerin type 1 repeat
IPR013249_RNA polymerase sigma factor 70, region 4 type 2	0.01236	0.05715	10.51	0.0348	0.0339	0.0184	0.019802	1	0.029703	IPR013249_RNA polymerase sigma factor 70, region 4 type 2
IPR013230_Peptidase M15A, C-terminal	0.01232	0.05696	10.57	0.00696	0.00408	0.0222	0.029703	0.990099	0.019802	IPR013230_Peptidase M15A, C-terminal
IPR000782_FAS1 domain	0.01221	0.05644	10.62	0.00427	0.0209	0.0134	0.237624	0.00990099	0.920792	IPR000782_FAS1 domain
IPR011936_Myxococcus cysteine-rich repeat	0.01209	0.0559	10.68	0.000771	0.0185	0.00266	1	0.00990099	0.039604	IPR011936_Myxococcus cysteine-rich repeat
IPR009045_Hedgehog signalling/DD-peptidase zinc-binding domain	0.01208	0.05584	10.74	0.0125	0.0134	0.0296	0.00990099	1	0.049505	IPR009045_Hedgehog signalling/DD-peptidase zinc-binding domain
IPR013424_PEP-CTERM protein-sorting domain	0.01206	0.05574	10.79	0.00185	0.0197	0.00309	1	0.00990099	0.039604	IPR013424_PEP-CTERM protein-sorting domain
IPR000358_Ribonucleotide reductase small subunit	0.01196	0.05531	10.85	0.00503	0.00837	0.022	0.00990099	0.980198	0.049505	IPR000358_Ribonucleotide reductase small subunit
IPR013132_N-acetylneuraminic acid synthase, N-terminal	0.01194	0.05521	10.9	0.00245	0.0143	0.0181	0.00990099	0.029703	1	IPR013132_N-acetylneuraminic acid synthase, N-terminal
IPR001139_Glycoside hydrolase, family 30	0.01193	0.05516	10.96	0.000709	0.00717	0.0172	0.00990099	0.920792	0.257426	IPR001139_Glycoside hydrolase, family 30
IPR024423_Protein of unknown function DUF3050	0.01184	0.05475	11.01	0.00116	0.00289	0.0183	0.00990099	0.980198	0.049505	IPR024423_Protein of unknown function DUF3050
IPR006530_YD repeat	0.01182	0.05463	11.07	0.00765	0.0243	0.00745	1	0.00990099	0.019802	IPR006530_YD repeat
IPR024087_Creatininase-like domain	0.01181	0.05462	11.12	0.0222	0.0144	0.0061	0.00990099	0.673267	0.50495	IPR024087_Creatininase-like domain
IPR018060_DNA binding HTH domain, AraC-type	0.0118	0.05457	11.18	0.00916	0.0252	0.0183	0.257426	0.00990099	0.930693	IPR018060_DNA binding HTH domain, AraC-type
IPR026444_Secretion system C-terminal sorting domain	0.01179	0.05452	11.23	0.00523	0.00926	0.0219	0.00990099	0.980198	0.0693069	IPR026444_Secretion system C-terminal sorting domain
IPR023648_Copper homeostasis CutC domain	0.01174	0.05429	11.28	0.00167	0.00853	0.0178	0.00990099	0.841584	0.316832	IPR023648_Copper homeostasis CutC domain
IPR025632_Protein of unknown function DUF4290	0.01171	0.05415	11.34	0.00109	0.0058	0.0175	0.00990099	0.980198	0.0990099	IPR025632_Protein of unknown function DUF4290
IPR021458_Protein of unknown function DUF3109	0.01166	0.05389	11.39	0.00105	0.00644	0.0173	0.00990099	0.980198	0.188119	IPR021458_Protein of unknown function DUF3109
IPR001962_Asparagine synthase	0.01164	0.05382	11.45	0.00909	0.0248	0.0185	0.128713	0.00990099	0.960396	IPR001962_Asparagine synthase
IPR002880_Pyruvate flavodoxin/ferredoxin oxidoreductase, N-terminal	0.01164	0.0538	11.5	0.0165	0.0231	0.00587	0.0693069	0.871287	0.019802	IPR002880_Pyruvate flavodoxin/ferredoxin oxidoreductase, N-terminal
IPR000484_Photosynthetic reaction centre, L/M	0.01163	0.05379	11.55	0.00551	0.0067	0.0224	0.00990099	0.980198	0.049505	IPR000484_Photosynthetic reaction centre, L/M
IPR025639_Domain of unknown function DUF4338	0.01163	0.05378	11.61	0.0166	0.00609	0.00119	0.00990099	0.049505	1	IPR025639_Domain of unknown function DUF4338
IPR011578_Restriction endonuclease, FokI, C-terminal/endonuclease I, core	0.01159	0.05359	11.66	0.00686	0.00246	0.0195	0.029703	0.980198	0.019802	IPR011578_Restriction endonuclease, FokI, C-terminal/endonuclease I, core
IPR008207_Signal transduction histidine kinase, phosphotransfer (Hpt) domain	0.01159	0.05356	11.71	0.00274	0.0195	0.00611	1	0.00990099	0.039604	IPR008207_Signal transduction histidine kinase, phosphotransfer (Hpt) domain
IPR003661_Signal transduction histidine kinase EnvZ-like, dimerisation/phosphoacceptor domain	0.01155	0.05339	11.77	0.0257	0.0413	0.0242	1	0.00990099	0.029703	IPR003661_Signal transduction histidine kinase EnvZ-like, dimerisation/phosphoacceptor domain
IPR002934_Nucleotidyl transferase domain	0.01149	0.05312	11.82	0.0193	0.00764	0.00427	0.00990099	0.029703	1	IPR002934_Nucleotidyl transferase domain
IPR001932_Protein phosphatase 2C (PP2C)-like domain	0.01143	0.05287	11.87	0.0258	0.0275	0.0107	0.019802	0.990099	0.039604	IPR001932_Protein phosphatase 2C (PP2C)-like domain
IPR002702_Translation repressor RegA	0.01142	0.05278	11.93	0.00179	0.00105	0.0177	0.019802	0.990099	0.039604	IPR002702_Translation repressor RegA
IPR006597_Sel1-like	0.01138	0.05262	11.98	0.031	0.0252	0.0152	0.00990099	0.980198	0.336634	IPR006597_Sel1-like
IPR023298_P-type ATPase, transmembrane domain	0.01138	0.0526	12.03	0.0098	0.025	0.00803	1	0.00990099	0.019802	IPR023298_P-type ATPase, transmembrane domain
IPR001712_Type III secretion system FHIPEP	0.01137	0.05257	12.08	0.005	0.0204	0.0142	0.128713	0.00990099	0.960396	IPR001712_Type III secretion system FHIPEP
IPR021516_Protein of unknown function DUF3179	0.01135	0.05247	12.14	0.0197	0.0191	0.00332	0.00990099	1	0.049505	IPR021516_Protein of unknown function DUF3179
IPR012944_RagB/SusD domain	0.01132	0.05232	12.19	0.00544	0.00917	0.0215	0.00990099	0.980198	0.0693069	IPR012944_RagB/SusD domain
IPR001647_DNA-binding HTH domain, TetR-type	0.01127	0.05212	12.24	0.0175	0.0337	0.0214	1	0.00990099	0.0693069	IPR001647_DNA-binding HTH domain, TetR-type
IPR029044_Nucleotide-diphospho-sugar transferases	0.01126	0.05205	12.29	0.0486	0.0639	0.0573	0.207921	0.00990099	0.930693	IPR029044_Nucleotide-diphospho-sugar transferases
IPR018631_AAA-ATPase-like domain	0.01126	0.05204	12.35	0.0164	0.00454	0.00169	0.00990099	0.029703	1	IPR018631_AAA-ATPase-like domain
IPR021674_Bacteriophage T4, Gp14, neck protein	0.01122	0.05189	12.4	0.00192	0.000968	0.0174	0.019802	0.980198	0.039604	IPR021674_Bacteriophage T4, Gp14, neck protein
IPR003767_Malate/L-lactate dehydrogenase	0.01119	0.05175	12.45	0.0247	0.0122	0.0102	0.029703	0.029703	1	IPR003767_Malate/L-lactate dehydrogenase
IPR021810_Protein of unknown function DUF3387	0.01116	0.05161	12.5	0.0178	0.00426	0.00354	0.00990099	0.029703	1	IPR021810_Protein of unknown function DUF3387
IPR014710_RmlC-like jelly roll fold	0.01115	0.05153	12.55	0.0446	0.0595	0.0547	0.0693069	0.00990099	1	IPR014710_RmlC-like jelly roll fold
IPR025831_ATP-dependent DNA helicase RecG C-terminal domain	0.01112	0.05141	12.6	0.0154	0.00203	0.00118	0.00990099	0.029703	1	IPR025831_ATP-dependent DNA helicase RecG C-terminal domain
IPR001764_Glycoside hydrolase, family 3, N-terminal	0.0111	0.05134	12.65	0.0215	0.0274	0.0369	0.00990099	0.940594	0.257426	IPR001764_Glycoside hydrolase, family 3, N-terminal
IPR007357_Deoxyribodipyrimidine photolyase-related protein	0.01107	0.05118	12.71	0.000771	0.00673	0.0161	0.00990099	0.910891	0.237624	IPR007357_Deoxyribodipyrimidine photolyase-related protein
IPR009056_Cytochrome c-like domain	0.01107	0.05117	12.76	0.0383	0.0537	0.0446	0.891089	0.00990099	0.287129	IPR009056_Cytochrome c-like domain
IPR012340_Nucleic acid-binding, OB-fold	0.01101	0.05092	12.81	0.0738	0.0711	0.0873	0.029703	0.990099	0.019802	IPR012340_Nucleic acid-binding, OB-fold
IPR002645_STAS domain	0.011	0.05086	12.86	0.0249	0.0174	0.00994	0.00990099	0.623762	0.683168	IPR002645_STAS domain
IPR001694_NADH:ubiquinone oxidoreductase, subunit 1/F420H2 oxidoreductase subunit H	0.01096	0.05068	12.91	0.0303	0.0226	0.0155	0.00990099	0.49505	0.712871	IPR001694_NADH:ubiquinone oxidoreductase, subunit 1/F420H2 oxidoreductase subunit H
IPR002346_Molybdopterin dehydrogenase, FAD-binding	0.01096	0.05065	12.96	0.0252	0.0156	0.0106	0.00990099	0.0891089	0.990099	IPR002346_Molybdopterin dehydrogenase, FAD-binding
IPR011435_Protein of unknown function DUF1538	0.01093	0.05054	13.01	0.0127	0.0205	0.00427	0.217822	0.524752	0.019802	IPR011435_Protein of unknown function DUF1538
IPR029014_NiFe hydrogenase-like	0.01089	0.05035	13.06	0.0183	0.0249	0.00883	0.128713	0.871287	0.019802	IPR029014_NiFe hydrogenase-like
IPR026341_Gliding motility-associated C-terminal domain	0.01088	0.05028	13.11	0.00103	0.00504	0.0164	0.00990099	0.980198	0.0891089	IPR026341_Gliding motility-associated C-terminal domain
IPR002888_[2Fe-2S]-binding	0.01086	0.05023	13.16	0.0316	0.0218	0.0172	0.00990099	0.0891089	1	IPR002888_[2Fe-2S]-binding
IPR007499_ERF	0.01083	0.05009	13.21	0.00447	0.00282	0.0187	0.029703	0.980198	0.029703	IPR007499_ERF
IPR001029_Flagellin, D0/D1 domain	0.01083	0.05008	13.26	0.000773	0.0146	0.0137	0.049505	0.019802	1	IPR001029_Flagellin, D0/D1 domain
IPR003367_Thrombospondin, type 3-like repeat	0.0108	0.04994	13.31	0.00465	0.0189	0.0154	0.0594059	0.00990099	1	IPR003367_Thrombospondin, type 3-like repeat
IPR010621_Domain of unknown function DUF1214	0.01074	0.04965	13.36	0.00323	0.018	0.0106	0.49505	0.00990099	0.673267	IPR010621_Domain of unknown function DUF1214
IPR013785_Aldolase-type TIM barrel	0.01073	0.0496	13.41	0.132	0.132	0.147	0.019802	1	0.029703	IPR013785_Aldolase-type TIM barrel
IPR000889_Glutathione peroxidase	0.01071	0.04951	13.46	0.00288	0.0117	0.0172	0.00990099	0.158416	0.950495	IPR000889_Glutathione peroxidase
IPR019791_Haem peroxidase, animal	0.01067	0.04931	13.51	0.0156	0.0187	0.00315	0.029703	0.980198	0.019802	IPR019791_Haem peroxidase, animal
IPR000014_PAS domain	0.01063	0.04916	13.56	0.01	0.0215	0.00571	1	0.00990099	0.019802	IPR000014_PAS domain
IPR001466_Beta-lactamase-related	0.01063	0.04915	13.61	0.0366	0.0333	0.0215	0.00990099	0.980198	0.0792079	IPR001466_Beta-lactamase-related
IPR022853_Uncharacterised protein family YdfA-immunity	0.01057	0.04885	13.66	0.018	0.0148	0.00295	0.00990099	0.980198	0.0693069	IPR022853_Uncharacterised protein family YdfA-immunity
IPR029261_Transposase IS204/IS1001/IS1096/IS1165, zinc-finger	0.01055	0.04879	13.71	0.0145	0.00272	0.000832	0.00990099	0.029703	1	IPR029261_Transposase IS204/IS1001/IS1096/IS1165, zinc-finger
IPR022749_N6 adenine-specific DNA methyltransferase, N-terminal domain	0.01052	0.04865	13.75	0.0189	0.00586	0.00553	0.00990099	0.029703	1	IPR022749_N6 adenine-specific DNA methyltransferase, N-terminal domain
IPR012336_Thioredoxin-like fold	0.01052	0.04864	13.8	0.0659	0.0787	0.079	0.00990099	0.019802	1	IPR012336_Thioredoxin-like fold
IPR000811_Glycosyl transferase, family 35	0.01051	0.04859	13.85	0.00529	0.0207	0.00732	1	0.00990099	0.039604	IPR000811_Glycosyl transferase, family 35
IPR002218_Glucose-inhibited division protein A-related	0.01049	0.0485	13.9	0.0235	0.0251	0.0387	0.00990099	0.980198	0.049505	IPR002218_Glucose-inhibited division protein A-related
IPR002711_HNH endonuclease	0.01047	0.04842	13.95	0.0241	0.0116	0.0107	0.00990099	0.019802	1	IPR002711_HNH endonuclease
IPR000888_dTDP-4-dehydrorhamnose 3,5-epimerase-related	0.01043	0.04822	14	0.00807	0.0177	0.0219	0.00990099	0.049505	1	IPR000888_dTDP-4-dehydrorhamnose 3,5-epimerase-related
IPR003714_PhoH-like protein	0.01043	0.04822	14.05	0.0203	0.0225	0.0353	0.00990099	0.980198	0.0594059	IPR003714_PhoH-like protein
IPR017985_DNA methylase, N-4 cytosine-specific, conserved site	0.01037	0.04796	14.09	0.018	0.00486	0.00502	0.019802	0.019802	1	IPR017985_DNA methylase, N-4 cytosine-specific, conserved site
IPR009241_Addiction module killer protein	0.01032	0.04772	14.14	0.0153	0.00506	0.00178	0.00990099	0.029703	1	IPR009241_Addiction module killer protein
IPR001258_NHL repeat	0.01028	0.04754	14.19	0.0233	0.0174	0.00913	0.00990099	0.90099	0.29703	IPR001258_NHL repeat
IPR013042_Domain of unknown function DUF1592	0.01028	0.04752	14.24	0.0186	0.0179	0.00453	0.019802	1	0.039604	IPR013042_Domain of unknown function DUF1592
IPR019752_Pyruvate/ketoisovalerate oxidoreductase, catalytic domain	0.01026	0.04744	14.28	0.0107	0.0195	0.00425	0.722772	0.118812	0.019802	IPR019752_Pyruvate/ketoisovalerate oxidoreductase, catalytic domain
IPR023650_Beta-lactamase, class-A active site	0.01026	0.04744	14.33	0.00138	0.00722	0.014	0.029703	0.90099	0.237624	IPR023650_Beta-lactamase, class-A active site
IPR001036_Acriflavin resistance protein	0.01023	0.0473	14.38	0.024	0.0316	0.0164	0.316832	0.326733	0.019802	IPR001036_Acriflavin resistance protein
IPR001280_Photosystem I PsaA/PsaB	0.01023	0.04728	14.43	0.0019	0.00874	0.0158	0.00990099	0.683168	0.60396	IPR001280_Photosystem I PsaA/PsaB
IPR025267_Protein of unknown function DUF4043	0.0102	0.04718	14.47	0.00124	0.00176	0.0161	0.00990099	0.990099	0.049505	IPR025267_Protein of unknown function DUF4043
IPR000146_Fructose-1,6-bisphosphatase class 1/Sedoheputulose-1,7-bisphosphatase	0.01017	0.04704	14.52	0.0091	0.0136	0.0233	0.00990099	0.980198	0.158416	IPR000146_Fructose-1,6-bisphosphatase class 1/Sedoheputulose-1,7-bisphosphatase
IPR003610_Carbohydrate-binding module family 5/12	0.01017	0.04703	14.57	0.00244	0.00331	0.0172	0.00990099	0.990099	0.049505	IPR003610_Carbohydrate-binding module family 5/12
IPR009528_Restriction endonuclease, type II, BsuBI/PstI, C-terminal	0.01016	0.04697	14.61	0.0141	0.00157	0.00112	0.029703	0.029703	1	IPR009528_Restriction endonuclease, type II, BsuBI/PstI, C-terminal
IPR017441_Protein kinase, ATP binding site	0.01014	0.04688	14.66	0.00501	0.0198	0.00701	1	0.00990099	0.039604	IPR017441_Protein kinase, ATP binding site
IPR004603_DNA mismatch endonuclease vsr	0.01014	0.04687	14.71	0.0165	0.00673	0.00317	0.00990099	0.039604	1	IPR004603_DNA mismatch endonuclease vsr
IPR025631_Protein of unknown function DUF4289	0.01013	0.04683	14.75	0.000639	0.00444	0.0149	0.00990099	0.980198	0.0891089	IPR025631_Protein of unknown function DUF4289
IPR013154_Alcohol dehydrogenase GroES-like	0.01012	0.04677	14.8	0.0316	0.0255	0.0177	0.00990099	0.811881	0.336634	IPR013154_Alcohol dehydrogenase GroES-like
IPR007296_Domain of unknown function DUF403	0.0101	0.04668	14.85	0.0171	0.00958	0.00347	0.00990099	0.405941	0.831683	IPR007296_Domain of unknown function DUF403
IPR009215_TIM-barrel domain, IGPS-like	0.01007	0.04657	14.89	0.0164	0.00919	0.00277	0.00990099	0.475248	0.752475	IPR009215_TIM-barrel domain, IGPS-like
IPR003343_Bacterial Ig-like, group 2	0.01006	0.04653	14.94	0.0171	0.00602	0.00412	0.00990099	0.029703	1	IPR003343_Bacterial Ig-like, group 2
IPR000572_Oxidoreductase, molybdopterin-binding domain	0.01005	0.04648	14.99	0.0293	0.0192	0.0162	0.00990099	0.029703	1	IPR000572_Oxidoreductase, molybdopterin-binding domain
IPR002821_Hydantoinase/oxoprolinase	0.01003	0.04635	15.03	0.0299	0.0202	0.0167	0.00990099	0.0594059	1	IPR002821_Hydantoinase/oxoprolinase
IPR013563_Oligopeptide/dipeptide ABC transporter, C-terminal	0.01001	0.0463	15.08	0.0288	0.0192	0.0156	0.029703	0.0990099	1	IPR013563_Oligopeptide/dipeptide ABC transporter, C-terminal
IPR001451_Bacterial transferase hexapeptide repeat	0.009982	0.04615	15.13	0.0236	0.0295	0.0373	0.00990099	0.841584	0.29703	IPR001451_Bacterial transferase hexapeptide repeat
IPR000873_AMP-dependent synthetase/ligase	0.009954	0.04602	15.17	0.0543	0.064	0.0492	0.980198	0.0594059	0.019802	IPR000873_AMP-dependent synthetase/ligase
IPR029026_tRNA (guanine-N1-)-methyltransferase, N-terminal	0.009901	0.04577	15.22	0.0331	0.0366	0.0471	0.00990099	0.980198	0.0594059	IPR029026_tRNA (guanine-N1-)-methyltransferase, N-terminal
IPR011630_Clostridium phage phiCTP1, Gp74	0.009876	0.04566	15.26	0.00119	0.00527	0.015	0.00990099	0.980198	0.118812	IPR011630_Clostridium phage phiCTP1, Gp74
IPR010679_Domain of unknown function DUF1254	0.009868	0.04562	15.31	0.00211	0.0157	0.00887	0.534653	0.00990099	0.653465	IPR010679_Domain of unknown function DUF1254
IPR005627_Copper homeostasis protein CutC	0.009863	0.0456	15.35	0.00149	0.00707	0.0151	0.00990099	0.881188	0.287129	IPR005627_Copper homeostasis protein CutC
IPR003669_Thymidylate synthase ThyX	0.009851	0.04554	15.4	0.0111	0.00598	0.0205	0.0594059	0.950495	0.019802	IPR003669_Thymidylate synthase ThyX
IPR018657_Domain of unknown function DUF2088	0.009823	0.04542	15.45	0.0143	0.00603	0.00123	0.00990099	0.0990099	0.980198	IPR018657_Domain of unknown function DUF2088
IPR025592_Domain of unknown function DUF4347	0.009799	0.04531	15.49	0	0.014	0.00347	1	0.00990099	0.039604	IPR025592_Domain of unknown function DUF4347
IPR013529_Glycoside hydrolase, family 42, N-terminal	0.009711	0.0449	15.54	0.00176	0.00666	0.0152	0.00990099	0.950495	0.19802	IPR013529_Glycoside hydrolase, family 42, N-terminal
IPR013983_Aldehyde ferredoxin oxidoreductase, N-terminal	0.009702	0.04486	15.58	0.0139	0.0156	0.00141	0.029703	0.980198	0.019802	IPR013983_Aldehyde ferredoxin oxidoreductase, N-terminal
IPR007627_RNA polymerase sigma-70 region 2	0.009596	0.04437	15.67	0.0368	0.0392	0.0258	0.019802	1	0.029703	IPR007627_RNA polymerase sigma-70 region 2
IPR024740_Hen1, N-terminal	0.009597	0.04437	15.63	0.0131	0.00409	0.000434	0.00990099	0.039604	1	IPR024740_Hen1, N-terminal
IPR004294_Carotenoid oxygenase	0.00959	0.04434	15.71	0.01	0.0236	0.0146	0.990099	0.00990099	0.19802	IPR004294_Carotenoid oxygenase
IPR001273_Aromatic amino acid hydroxylase	0.009556	0.04418	15.76	0.00564	0.0106	0.0189	0.00990099	0.930693	0.207921	IPR001273_Aromatic amino acid hydroxylase
IPR003672_CobN/magnesium chelatase	0.009523	0.04403	15.8	0.0147	0.0111	0.0251	0.029703	0.980198	0.019802	IPR003672_CobN/magnesium chelatase
IPR008571_Protein of unknown function DUF853, nucleotide triphosphate hydrolase, putative	0.009513	0.04398	15.85	0.00205	0.0148	0.0103	0.128713	0.00990099	0.990099	IPR008571_Protein of unknown function DUF853, nucleotide triphosphate hydrolase, putative
IPR024077_Neurolysin/Thimet oligopeptidase, domain 2	0.009499	0.04392	15.89	0.0124	0.0198	0.0252	0.00990099	0.277228	0.910891	IPR024077_Neurolysin/Thimet oligopeptidase, domain 2
IPR001233_tRNA-splicing ligase, RtcB	0.009497	0.04391	15.93	0.0141	0.0167	0.00281	0.029703	0.990099	0.019802	IPR001233_tRNA-splicing ligase, RtcB
IPR001203_Aldehyde ferredoxin oxidoreductase, C-terminal	0.009487	0.04386	15.98	0.0149	0.0154	0.00195	0.019802	1	0.039604	IPR001203_Aldehyde ferredoxin oxidoreductase, C-terminal
IPR004697_p-aminobenzoyl-glutamate transport protein AbgT	0.009484	0.04385	16.07	0.0159	0.0192	0.00522	0.029703	0.980198	0.019802	IPR004697_p-aminobenzoyl-glutamate transport protein AbgT
IPR011992_EF-hand domain pair	0.009485	0.04385	16.02	0.00734	0.0159	0.0199	0.00990099	0.0891089	1	IPR011992_EF-hand domain pair
IPR008209_Phosphoenolpyruvate carboxykinase, GTP-utilising	0.009481	0.04383	16.11	0.0164	0.0195	0.00555	0.019802	0.990099	0.029703	IPR008209_Phosphoenolpyruvate carboxykinase, GTP-utilising
IPR006935_Helicase/UvrB domain	0.009454	0.04371	16.15	0.022	0.00963	0.0118	0.049505	0.00990099	1	IPR006935_Helicase/UvrB domain
IPR002192_Pyruvate phosphate dikinase, PEP/pyruvate-binding	0.009451	0.0437	16.2	0.0191	0.0232	0.0093	0.039604	0.980198	0.019802	IPR002192_Pyruvate phosphate dikinase, PEP/pyruvate-binding
IPR007409_Restriction endonuclease, type I, HsdR, N-terminal	0.009435	0.04362	16.24	0.0168	0.00473	0.00561	0.029703	0.019802	1	IPR007409_Restriction endonuclease, type I, HsdR, N-terminal
IPR013342_Mandelate racemase/muconate lactonizing enzyme, C-terminal	0.009422	0.04356	16.28	0.0232	0.0122	0.0111	0.029703	0.029703	1	IPR013342_Mandelate racemase/muconate lactonizing enzyme, C-terminal
IPR002780_Hydrogenase formation HypD protein	0.009414	0.04353	16.33	0.00642	0.016	0.00195	1	0.039604	0.019802	IPR002780_Hydrogenase formation HypD protein
IPR023074_Hydroxymethylglutaryl-CoA reductase, class I/II, catalytic domain	0.00939	0.04341	16.37	0.00974	0.0159	0.0225	0.00990099	0.80198	0.663366	IPR023074_Hydroxymethylglutaryl-CoA reductase, class I/II, catalytic domain
IPR008029_Bacteriophage T7, Gp3, endodeoxynuclease I	0.009386	0.04339	16.41	0.00181	0.00135	0.015	0.00990099	0.990099	0.049505	IPR008029_Bacteriophage T7, Gp3, endodeoxynuclease I
IPR011989_Armadillo-like helical	0.009371	0.04333	16.46	0.0216	0.0196	0.00848	0.00990099	1	0.049505	IPR011989_Armadillo-like helical
IPR015893_Tetracycline transcriptional regulator, TetR-like, C-terminal	0.009351	0.04323	16.5	0.0156	0.029	0.0188	1	0.00990099	0.049505	IPR015893_Tetracycline transcriptional regulator, TetR-like, C-terminal
IPR000771_Ketose-bisphosphate aldolase, class-II	0.009334	0.04316	16.54	0.00607	0.0131	0.0187	0.00990099	0.316832	0.871287	IPR000771_Ketose-bisphosphate aldolase, class-II
IPR021246_Protein of unknown function DUF2797	0.009333	0.04315	16.59	0.00405	0.00851	0.017	0.00990099	0.980198	0.19802	IPR021246_Protein of unknown function DUF2797
IPR003439_ABC transporter-like	0.009316	0.04307	16.63	0.0838	0.0721	0.0721	0.029703	0.029703	1	IPR003439_ABC transporter-like
IPR008866_Bacteriophage lambda, GpA	0.009312	0.04305	16.67	0.0032	0.00882	0.0153	0.019802	0.891089	0.435644	IPR008866_Bacteriophage lambda, GpA
IPR008703_NADH-quinone reductase, Na(+)-translocating, subunit A	0.009305	0.04302	16.72	0.00618	0.0148	0.0185	0.00990099	0.039604	1	IPR008703_NADH-quinone reductase, Na(+)-translocating, subunit A
IPR002822_Uncharacterised protein family UPF0272	0.009303	0.04301	16.76	0.0165	0.0133	0.00338	0.00990099	0.980198	0.0792079	IPR002822_Uncharacterised protein family UPF0272
IPR010930_Flagellar basal-body/hook protein, C-terminal domain	0.009294	0.04297	16.8	0.000883	0.0131	0.0106	0.049505	0.00990099	1	IPR010930_Flagellar basal-body/hook protein, C-terminal domain
IPR011429_Cytochrome C, Planctomycete	0.009293	0.04297	16.85	0.0146	0.0191	0.00534	0.039604	0.980198	0.019802	IPR011429_Cytochrome C, Planctomycete
IPR008201_Protein of unknown function DUF86	0.009291	0.04296	16.89	0.0133	0.00515	0.000992	0.00990099	0.0693069	1	IPR008201_Protein of unknown function DUF86
IPR000043_Adenosylhomocysteinase	0.009253	0.04278	16.93	0.0203	0.023	0.0334	0.00990099	0.980198	0.0594059	IPR000043_Adenosylhomocysteinase
IPR014942_Protein of unknown function DUF1814	0.009228	0.04266	16.97	0.0153	0.00529	0.0033	0.00990099	0.029703	1	IPR014942_Protein of unknown function DUF1814
IPR012893_HipA-like, C-terminal	0.00922	0.04262	17.02	0.014	0.00498	0.00183	0.00990099	0.029703	1	IPR012893_HipA-like, C-terminal
IPR025247_Adenine-specific methylase EcoRI	0.009219	0.04262	17.06	0.0139	0.00199	0.00306	0.029703	0.00990099	1	IPR025247_Adenine-specific methylase EcoRI
IPR003198_Amidinotransferase	0.009198	0.04253	17.1	0.00223	0.00856	0.0147	0.00990099	0.50495	0.524752	IPR003198_Amidinotransferase
IPR003010_Carbon-nitrogen hydrolase	0.009194	0.04251	17.14	0.0343	0.0341	0.0217	0.00990099	1	0.049505	IPR003010_Carbon-nitrogen hydrolase
IPR029058_Alpha/Beta hydrolase fold	0.009189	0.04249	17.19	0.0968	0.101	0.0877	0.0693069	0.980198	0.029703	IPR029058_Alpha/Beta hydrolase fold
IPR013704_Uncharacterised protein family UPF0313, N-terminal	0.009173	0.04241	17.23	0.000847	0.0128	0.0108	0.049505	0.00990099	1	IPR013704_Uncharacterised protein family UPF0313, N-terminal
IPR007343_Uncharacterised protein family, zinc metallopeptidase putative	0.009154	0.04232	17.27	0.00144	0.0149	0.00265	1	0.00990099	0.039604	IPR007343_Uncharacterised protein family, zinc metallopeptidase putative
IPR005583_Uncharacterised protein family UPF0246	0.009149	0.0423	17.31	0.00717	0.0107	0.02	0.00990099	0.980198	0.108911	IPR005583_Uncharacterised protein family UPF0246
IPR013039_Domain of unknown function DUF1588	0.009128	0.0422	17.36	0.0166	0.0171	0.00481	0.019802	1	0.029703	IPR013039_Domain of unknown function DUF1588
IPR008322_Uncharacterised protein family UPF0261	0.00911	0.04212	17.4	0.0218	0.0125	0.00986	0.00990099	0.029703	1	IPR008322_Uncharacterised protein family UPF0261
IPR008160_Collagen triple helix repeat	0.009104	0.04209	17.44	0.0107	0.011	0.0231	0.00990099	0.990099	0.049505	IPR008160_Collagen triple helix repeat
IPR023213_Chloramphenicol acetyltransferase-like domain	0.009087	0.04201	17.48	0.0319	0.0335	0.0448	0.00990099	0.990099	0.049505	IPR023213_Chloramphenicol acetyltransferase-like domain
IPR005477_Deoxyxylulose-5-phosphate synthase	0.009063	0.0419	17.52	0.0155	0.0181	0.0284	0.00990099	0.980198	0.0594059	IPR005477_Deoxyxylulose-5-phosphate synthase
IPR003143_Cytochrome cd1-nitrite reductase, C-terminal domain	0.009054	0.04186	17.61	0.00132	0.0147	0.00162	1	0.00990099	0.039604	IPR003143_Cytochrome cd1-nitrite reductase, C-terminal domain
IPR006917_SOUL haem-binding protein	0.009054	0.04186	17.57	0.00195	0.00986	0.014	0.00990099	0.0792079	0.990099	IPR006917_SOUL haem-binding protein
IPR012855_D-aminoacylase, C-terminal	0.009013	0.04167	17.65	0.0181	0.0128	0.00576	0.00990099	0.851485	0.376238	IPR012855_D-aminoacylase, C-terminal
IPR001567_Peptidase M3A/M3B	0.00901	0.04166	17.69	0.013	0.0204	0.025	0.00990099	0.118812	0.960396	IPR001567_Peptidase M3A/M3B
IPR025684_Gliding motility protein SprA N-terminal domain	0.008999	0.0416	17.73	0.0011	0.00412	0.0138	0.00990099	0.980198	0.0693069	IPR025684_Gliding motility protein SprA N-terminal domain
IPR001269_tRNA-dihydrouridine synthase	0.008996	0.04159	17.77	0.0148	0.0216	0.027	0.00990099	0.366337	0.871287	IPR001269_tRNA-dihydrouridine synthase
IPR024442_Transposase, zinc-ribbon	0.008993	0.04158	17.82	0.0133	0.00475	0.00149	0.00990099	0.049505	1	IPR024442_Transposase, zinc-ribbon
IPR023302_Peptidase S9A, N-terminal domain	0.008983	0.04153	17.86	0.0171	0.0218	0.0295	0.00990099	0.970297	0.237624	IPR023302_Peptidase S9A, N-terminal domain
IPR001450_4Fe-4S binding domain	0.00897	0.04147	17.94	0.0265	0.0321	0.0188	0.138614	0.821782	0.019802	IPR001450_4Fe-4S binding domain
IPR001959_Transposase, probable, IS891/IS1136/IS1341	0.008971	0.04147	17.9	0.0125	0.00408	0.000653	0.029703	0.158416	0.980198	IPR001959_Transposase, probable, IS891/IS1136/IS1341
IPR001509_NAD-dependent epimerase/dehydratase, N-terminal domain	0.008954	0.0414	17.98	0.0264	0.0363	0.038	0.00990099	0.029703	1	IPR001509_NAD-dependent epimerase/dehydratase, N-terminal domain
IPR000847_Transcription regulator HTH, LysR	0.008944	0.04135	18.02	0.0158	0.0273	0.0258	0.049505	0.019802	1	IPR000847_Transcription regulator HTH, LysR
IPR021474_Protein of unknown function DUF3127	0.008903	0.04116	18.06	0.00237	0.00658	0.0148	0.00990099	0.980198	0.188119	IPR021474_Protein of unknown function DUF3127
IPR006140_D-isomer specific 2-hydroxyacid dehydrogenase, NAD-binding domain	0.008892	0.04111	18.1	0.0393	0.0282	0.0285	0.029703	0.029703	1	IPR006140_D-isomer specific 2-hydroxyacid dehydrogenase, NAD-binding domain
IPR011067_Plasmid maintenance toxin/Cell growth inhibitor	0.008889	0.0411	18.15	0.0168	0.0069	0.00529	0.00990099	0.029703	1	IPR011067_Plasmid maintenance toxin/Cell growth inhibitor
IPR008040_Hydantoinaseoxoprolinase, N-terminal	0.008887	0.04109	18.23	0.0258	0.0164	0.0142	0.00990099	0.029703	1	IPR008040_Hydantoinaseoxoprolinase, N-terminal
IPR010286_Ribosomal RNA large subunit methyltransferase F-like	0.008888	0.04109	18.19	0.00113	0.00563	0.0135	0.00990099	0.940594	0.227723	IPR010286_Ribosomal RNA large subunit methyltransferase F-like
IPR023292_NTP pyrophosphohydrolase-like domain	0.008857	0.04095	18.27	0.0052	0.00573	0.018	0.00990099	0.980198	0.049505	IPR023292_NTP pyrophosphohydrolase-like domain
IPR001444_Flagellar basal body rod protein, N-terminal	0.008855	0.04094	18.31	0.000687	0.0123	0.00954	0.049505	0.00990099	1	IPR001444_Flagellar basal body rod protein, N-terminal
IPR014766_Carboxypeptidase, regulatory domain	0.008855	0.04094	18.35	0.0324	0.0201	0.0271	0.811881	0.00990099	0.475248	IPR014766_Carboxypeptidase, regulatory domain
IPR023210_NADP-dependent oxidoreductase domain	0.008851	0.04092	18.39	0.0493	0.0416	0.0375	0.029703	0.207921	0.970297	IPR023210_NADP-dependent oxidoreductase domain
IPR001782_Flagellar P-ring protein	0.008841	0.04088	18.43	0.000768	0.0122	0.0105	0.029703	0.00990099	1	IPR001782_Flagellar P-ring protein
IPR014982_GSCFA	0.008837	0.04086	18.47	0.000326	0.00599	0.0124	0.00990099	0.70297	0.445545	IPR014982_GSCFA
IPR025563_Protein of unknown function DUF4286	0.008809	0.04073	18.51	0.000443	0.00439	0.0127	0.00990099	0.980198	0.158416	IPR025563_Protein of unknown function DUF4286
IPR005082_Peptidase U9, T4 prohead protease	0.008801	0.04069	18.56	0.00264	0.000647	0.0136	0.029703	0.980198	0.019802	IPR005082_Peptidase U9, T4 prohead protease
IPR029056_Ribokinase-like	0.008801	0.04069	18.6	0.042	0.0343	0.0303	0.00990099	0.0792079	1	IPR029056_Ribokinase-like
IPR000101_Gamma-glutamyltranspeptidase	0.008794	0.04066	18.64	0.0418	0.0346	0.03	0.00990099	0.168317	0.970297	IPR000101_Gamma-glutamyltranspeptidase
IPR025161_Putative transposase IS4/IS5 family	0.008789	0.04063	18.68	0.0153	0.00896	0.00344	0.00990099	0.485149	0.851485	IPR025161_Putative transposase IS4/IS5 family
IPR000673_Signal transduction response regulator, chemotaxis, protein-glutamate methylesterase	0.008756	0.04048	18.72	0.000677	0.0132	0.00385	1	0.00990099	0.049505	IPR000673_Signal transduction response regulator, chemotaxis, protein-glutamate methylesterase
IPR003190_Aspartate decarboxylase	0.008742	0.04042	18.76	0.00412	0.00853	0.0163	0.00990099	0.960396	0.227723	IPR003190_Aspartate decarboxylase
IPR019405_Lactonase, 7-bladed beta propeller	0.008738	0.0404	18.8	0.0164	0.0114	0.00431	0.00990099	0.861386	0.29703	IPR019405_Lactonase, 7-bladed beta propeller
IPR003869_Polysaccharide biosynthesis protein, CapD-like domain	0.008671	0.04009	18.84	0.0106	0.0219	0.0197	0.049505	0.00990099	1	IPR003869_Polysaccharide biosynthesis protein, CapD-like domain
IPR003785_Creatininase/formamide hydrolase	0.00867	0.04008	18.92	0.0165	0.0105	0.00477	0.00990099	0.524752	0.653465	IPR003785_Creatininase/formamide hydrolase
IPR019283_Protein of unknown function DUF2330	0.00867	0.04008	18.88	0.00133	0.0142	0.00185	1	0.00990099	0.039604	IPR019283_Protein of unknown function DUF2330
IPR012933_HicA mRNA interferase family	0.008653	0.04001	18.96	0.0127	0.00375	0.00137	0.00990099	0.029703	1	IPR012933_HicA mRNA interferase family
IPR003692_Hydantoinase B/oxoprolinase	0.008649	0.03999	19	0.0262	0.0201	0.0145	0.00990099	0.544554	0.742574	IPR003692_Hydantoinase B/oxoprolinase
IPR001501_Nickel-dependent hydrogenase, large subunit	0.008647	0.03998	19.04	0.00386	0.0146	0.00171	1	0.00990099	0.019802	IPR001501_Nickel-dependent hydrogenase, large subunit
IPR007711_Plasmid maintenance system killer	0.008629	0.03989	19.08	0.0142	0.00748	0.00258	0.00990099	0.217822	0.871287	IPR007711_Plasmid maintenance system killer
IPR010706_Fatty acid cis-trans isomerase	0.008614	0.03982	19.12	0.000967	0.0135	0.00245	1	0.00990099	0.039604	IPR010706_Fatty acid cis-trans isomerase
IPR003829_Pirin, N-terminal domain	0.008577	0.03966	19.16	0.00187	0.0124	0.0128	0.00990099	0.029703	1	IPR003829_Pirin, N-terminal domain
IPR006050_DNA photolyase, N-terminal	0.008577	0.03965	19.2	0.00366	0.00821	0.0155	0.00990099	0.920792	0.237624	IPR006050_DNA photolyase, N-terminal
IPR004919_Domain of unknown function DUF262	0.008543	0.0395	19.24	0.0136	0.00329	0.00263	0.00990099	0.029703	1	IPR004919_Domain of unknown function DUF262
IPR005828_General substrate transporter	0.008542	0.03949	19.28	0.0115	0.0158	0.0234	0.00990099	0.970297	0.227723	IPR005828_General substrate transporter
IPR011766_Thiamine pyrophosphate enzyme, C-terminal TPP-binding	0.008538	0.03947	19.32	0.0313	0.0255	0.0197	0.00990099	0.594059	0.623762	IPR011766_Thiamine pyrophosphate enzyme, C-terminal TPP-binding
IPR004445_Sodium/glutamate symporter	0.008532	0.03945	19.36	0.000724	0.0126	0.00583	0.851485	0.00990099	0.277228	IPR004445_Sodium/glutamate symporter
IPR025668_Transposase DDE domain	0.008516	0.03937	19.39	0.0145	0.00359	0.00454	0.049505	0.019802	1	IPR025668_Transposase DDE domain
IPR008687_Bacterial mobilisation	0.00851	0.03934	19.43	0.0123	0.00226	0.00139	0.00990099	0.029703	1	IPR008687_Bacterial mobilisation
IPR000871_Beta-lactamase, class-A/D	0.008493	0.03927	19.47	0.000233	0.00508	0.0106	0.029703	0.910891	0.247525	IPR000871_Beta-lactamase, class-A/D
IPR004671_Na+/H+ antiporter NhaB	0.008488	0.03924	19.51	0.00431	0.0145	0.0148	0.039604	0.019802	1	IPR004671_Na+/H+ antiporter NhaB
IPR001173_Glycosyltransferase 2-like	0.008401	0.03884	19.55	0.0201	0.0319	0.0245	0.940594	0.00990099	0.178218	IPR001173_Glycosyltransferase 2-like
IPR019882_Conserved hypothetical protein CHP03643	0.008346	0.03859	19.59	0.00102	0.00259	0.013	0.00990099	0.980198	0.049505	IPR019882_Conserved hypothetical protein CHP03643
IPR022488_Polyphosphate kinase-2-related	0.008346	0.03858	19.63	0.0227	0.0349	0.0244	1	0.00990099	0.039604	IPR022488_Polyphosphate kinase-2-related
IPR003468_Cytochrome c oxidase, monohaem subunit/FixO	0.008343	0.03857	19.67	0.00281	0.015	0.00427	1	0.00990099	0.039604	IPR003468_Cytochrome c oxidase, monohaem subunit/FixO
IPR000595_Cyclic nucleotide-binding domain	0.008336	0.03854	19.71	0.00901	0.0211	0.00992	1	0.00990099	0.039604	IPR000595_Cyclic nucleotide-binding domain
IPR002423_Chaperonin Cpn60/TCP-1 family	0.008332	0.03852	19.74	0.0258	0.0222	0.0345	0.029703	0.980198	0.019802	IPR002423_Chaperonin Cpn60/TCP-1 family
IPR002772_Glycoside hydrolase family 3 C-terminal domain	0.008326	0.03849	19.78	0.0102	0.0158	0.0216	0.00990099	0.623762	0.534653	IPR002772_Glycoside hydrolase family 3 C-terminal domain
IPR004307_TspO/MBR-related protein	0.008322	0.03847	19.82	0.00109	0.00818	0.0122	0.00990099	0.0891089	0.980198	IPR004307_TspO/MBR-related protein
IPR001204_Phosphate transporter	0.008317	0.03845	19.86	0.00446	0.0152	0.014	0.049505	0.00990099	1	IPR001204_Phosphate transporter
IPR011547_Sulphate transporter	0.008308	0.03841	19.9	0.0156	0.02	0.0271	0.00990099	0.970297	0.277228	IPR011547_Sulphate transporter
IPR004896_PucC-related	0.008291	0.03833	19.94	0.0033	0.00343	0.0147	0.00990099	1	0.049505	IPR004896_PucC-related
IPR013749_Pyridoxamine kinase/Phosphomethylpyrimidine kinase	0.008287	0.03831	19.97	0.017	0.0113	0.00569	0.00990099	0.653465	0.643564	IPR013749_Pyridoxamine kinase/Phosphomethylpyrimidine kinase
IPR001085_Serine hydroxymethyltransferase	0.008275	0.03826	20.01	0.03	0.0297	0.0416	0.00990099	1	0.049505	IPR001085_Serine hydroxymethyltransferase
IPR003331_UDP-N-acetylglucosamine 2-epimerase	0.008274	0.03825	20.05	0.0101	0.0187	0.0209	0.00990099	0.029703	1	IPR003331_UDP-N-acetylglucosamine 2-epimerase
IPR007346_Endonuclease I	0.008257	0.03818	20.09	0.000763	0.00462	0.0123	0.00990099	0.970297	0.178218	IPR007346_Endonuclease I
IPR016162_Aldehyde dehydrogenase N-terminal domain	0.00825	0.03814	20.13	0.053	0.0576	0.0644	0.00990099	0.910891	0.29703	IPR016162_Aldehyde dehydrogenase N-terminal domain
IPR013816_ATP-grasp fold, subdomain 2	0.008248	0.03813	20.17	0.0625	0.0645	0.0743	0.00990099	0.980198	0.0594059	IPR013816_ATP-grasp fold, subdomain 2
IPR001851_ABC transporter, permease	0.008243	0.03811	20.2	0.0272	0.0164	0.0183	0.049505	0.00990099	1	IPR001851_ABC transporter, permease
IPR000644_CBS domain	0.008233	0.03806	20.24	0.0173	0.0293	0.0187	1	0.00990099	0.039604	IPR000644_CBS domain
IPR028971_NAD-glutamate dehydrogenase	0.008231	0.03806	20.28	0.0133	0.0225	0.0102	1	0.019802	0.019802	IPR028971_NAD-glutamate dehydrogenase
IPR021889_Protein of unknown function DUF3500	0.008226	0.03803	20.32	0.0133	0.00747	0.00211	0.00990099	0.455446	0.683168	IPR021889_Protein of unknown function DUF3500
IPR006096_Glutamate/phenylalanine/leucine/valine dehydrogenase, C-terminal	0.008223	0.03802	20.36	0.0138	0.0228	0.0245	0.00990099	0.029703	1	IPR006096_Glutamate/phenylalanine/leucine/valine dehydrogenase, C-terminal
IPR027474_L-asparaginase, N-terminal	0.008216	0.03798	20.39	0.00671	0.0123	0.0179	0.00990099	0.594059	0.643564	IPR027474_L-asparaginase, N-terminal
IPR027409_GroEL-like apical domain	0.008193	0.03788	20.43	0.0308	0.0267	0.0388	0.049505	0.970297	0.019802	IPR027409_GroEL-like apical domain
IPR018667_Domain of unknown function DUF2126	0.008184	0.03784	20.47	0.0137	0.0106	0.00228	0.00990099	0.980198	0.118812	IPR018667_Domain of unknown function DUF2126
IPR024983_CHAT domain	0.008178	0.03781	20.51	0.00172	0.0137	0.00303	1	0.00990099	0.039604	IPR024983_CHAT domain
IPR007069_Transposase, IS801/IS1294	0.008152	0.03769	20.55	0.00837	0.0163	0.00417	1	0.0594059	0.019802	IPR007069_Transposase, IS801/IS1294
IPR011258_BPG-independent PGAM, N-terminal	0.008151	0.03769	20.58	0.0136	0.0161	0.0251	0.00990099	0.980198	0.0594059	IPR011258_BPG-independent PGAM, N-terminal
IPR015995_Microcystin LR degradation protein MlrC, N-terminal	0.008149	0.03768	20.62	0.0174	0.0114	0.0064	0.00990099	0.485149	0.831683	IPR015995_Microcystin LR degradation protein MlrC, N-terminal
IPR009537_Domain of unknown function DUF1156	0.008147	0.03767	20.66	0.0114	0.0019	0.00101	0.00990099	0.019802	1	IPR009537_Domain of unknown function DUF1156
IPR021130_Phosphoribosyl-ATP pyrophosphohydrolase-like	0.008142	0.03764	20.7	0.00494	0.00601	0.0166	0.00990099	0.980198	0.049505	IPR021130_Phosphoribosyl-ATP pyrophosphohydrolase-like
IPR000322_Glycoside hydrolase family 31	0.008137	0.03762	20.73	0.00155	0.0128	0.00677	0.762376	0.00990099	0.475248	IPR000322_Glycoside hydrolase family 31
IPR002624_Deoxynucleoside kinase	0.00812	0.03754	20.77	0.00345	0.00856	0.0146	0.00990099	0.80198	0.366337	IPR002624_Deoxynucleoside kinase
IPR007390_Sporulation stage V, protein R	0.008109	0.03749	20.81	0.00283	0.0148	0.00401	1	0.00990099	0.039604	IPR007390_Sporulation stage V, protein R
IPR006842_Transposase (putative), YhgA-like	0.008102	0.03746	20.85	0.0126	0.00427	0.00206	0.00990099	0.029703	1	IPR006842_Transposase (putative), YhgA-like
IPR027413_GroEL-like equatorial domain	0.008094	0.03742	20.88	0.0317	0.0273	0.0392	0.0792079	0.960396	0.019802	IPR027413_GroEL-like equatorial domain
IPR006034_Asparaginase/glutaminase	0.00809	0.0374	20.92	0.00498	0.0101	0.0161	0.00990099	0.782178	0.465347	IPR006034_Asparaginase/glutaminase
IPR023347_Lysozyme domain	0.008087	0.03739	20.96	0.00518	0.00346	0.0148	0.019802	1	0.039604	IPR023347_Lysozyme domain
IPR019199_Virulence-associated protein D / CRISPR associated protein Cas2	0.008084	0.03737	21	0.0111	0.00177	0.000742	0.00990099	0.029703	1	IPR019199_Virulence-associated protein D / CRISPR associated protein Cas2
IPR002838_Mitochondrial biogenesis protein AIM24	0.008077	0.03734	21.03	0.0155	0.0132	0.00397	0.00990099	0.990099	0.0594059	IPR002838_Mitochondrial biogenesis protein AIM24
IPR017900_4Fe-4S ferredoxin, iron-sulphur binding, conserved site	0.008073	0.03732	21.07	0.0289	0.032	0.0201	0.029703	0.980198	0.019802	IPR017900_4Fe-4S ferredoxin, iron-sulphur binding, conserved site
IPR018247_EF-Hand 1, calcium-binding site	0.00807	0.03731	21.11	0.0289	0.0335	0.0228	0.663366	0.60396	0.049505	IPR018247_EF-Hand 1, calcium-binding site
IPR019887_Transcription regulator AsnC-type, C-terminal	0.008055	0.03724	21.14	0.0134	0.0202	0.0242	0.00990099	0.148515	0.990099	IPR019887_Transcription regulator AsnC-type, C-terminal
IPR013857_NADH:ubiquinone oxidoreductase intermediate-associated protein 30	0.008037	0.03716	21.22	0.000862	0.00881	0.0114	0.00990099	0.029703	1	IPR013857_NADH:ubiquinone oxidoreductase intermediate-associated protein 30
IPR015590_Aldehyde dehydrogenase domain	0.008038	0.03716	21.18	0.0496	0.0542	0.0607	0.00990099	0.920792	0.366337	IPR015590_Aldehyde dehydrogenase domain
IPR002817_Thiamine biosynthesis protein ThiC	0.008028	0.03712	21.26	0.0196	0.0196	0.00859	0.00990099	0.980198	0.049505	IPR002817_Thiamine biosynthesis protein ThiC
IPR002092_DNA-directed RNA polymerase, phage-type	0.008016	0.03706	21.29	0.00186	0.00208	0.0134	0.00990099	0.990099	0.049505	IPR002092_DNA-directed RNA polymerase, phage-type
IPR001559_Aryldialkylphosphatase	0.008	0.03699	21.33	0.0119	0.00594	0.00105	0.00990099	0.376238	0.841584	IPR001559_Aryldialkylphosphatase
IPR015929_Aconitase B, N-terminal, bacterial	0.00797	0.03685	21.37	0.00162	0.00729	0.0124	0.00990099	0.465347	0.693069	IPR015929_Aconitase B, N-terminal, bacterial
IPR002198_Short-chain dehydrogenase/reductase SDR	0.007969	0.03684	21.4	0.04	0.0348	0.0291	0.00990099	0.722772	0.475248	IPR002198_Short-chain dehydrogenase/reductase SDR
IPR006134_DNA-directed DNA polymerase, family B, multifunctional domain	0.007955	0.03678	21.44	0.00469	0.00838	0.0158	0.00990099	0.940594	0.217822	IPR006134_DNA-directed DNA polymerase, family B, multifunctional domain
IPR002686_Transposase IS200-like	0.007944	0.03673	21.48	0.0126	0.0161	0.00454	0.039604	0.990099	0.019802	IPR002686_Transposase IS200-like
IPR014824_Scaffold protein Nfu/NifU, N-terminal	0.007938	0.0367	21.51	0.00413	0.00758	0.0152	0.00990099	0.980198	0.138614	IPR014824_Scaffold protein Nfu/NifU, N-terminal
IPR012674_Calycin	0.007929	0.03666	21.55	0.00141	0.0118	0.00978	0.049505	0.00990099	1	IPR012674_Calycin
IPR012337_Ribonuclease H-like domain	0.007923	0.03663	21.59	0.0537	0.052	0.0631	0.019802	0.980198	0.029703	IPR012337_Ribonuclease H-like domain
IPR001185_Large-conductance mechanosensitive channel	0.00792	0.03662	21.62	0.00133	0.0116	0.01	0.049505	0.00990099	1	IPR001185_Large-conductance mechanosensitive channel
IPR001135_NADH-quinone oxidoreductase, subunit D	0.007917	0.0366	21.66	0.0269	0.0217	0.016	0.00990099	0.70297	0.445545	IPR001135_NADH-quinone oxidoreductase, subunit D
IPR021345_Protein of unknown function DUF2961	0.007915	0.03659	21.7	0.0116	0.00714	0.00071	0.00990099	0.881188	0.376238	IPR021345_Protein of unknown function DUF2961
IPR001646_Pentapeptide repeat	0.007909	0.03657	21.73	0.015	0.0248	0.013	1	0.00990099	0.019802	IPR001646_Pentapeptide repeat
IPR004443_YjeF N-terminal domain	0.007905	0.03655	21.77	0.0176	0.0168	0.00608	0.00990099	0.980198	0.049505	IPR004443_YjeF N-terminal domain
IPR001602_Uncharacterised protein family UPF0047	0.007902	0.03654	21.81	0.0101	0.0179	0.00616	0.980198	0.039604	0.019802	IPR001602_Uncharacterised protein family UPF0047
IPR001091_Restriction/modification DNA-methylase	0.007893	0.03649	21.84	0.0141	0.00388	0.00509	0.049505	0.00990099	1	IPR001091_Restriction/modification DNA-methylase
IPR021228_Protein of unknown function DUF2791	0.007892	0.03649	21.88	0.0122	0.00363	0.00201	0.00990099	0.029703	1	IPR021228_Protein of unknown function DUF2791
IPR001343_Haemolysin-type calcium-binding repeat	0.007884	0.03645	21.92	0.0179	0.0271	0.0153	1	0.00990099	0.019802	IPR001343_Haemolysin-type calcium-binding repeat
IPR001752_Kinesin motor domain	0.007884	0.03645	21.95	0.00084	0.00612	0.0116	0.00990099	0.653465	0.613861	IPR001752_Kinesin motor domain
IPR001272_Phosphoenolpyruvate carboxykinase, ATP-utilising	0.007877	0.03642	21.99	0.0207	0.0234	0.0319	0.00990099	0.980198	0.0792079	IPR001272_Phosphoenolpyruvate carboxykinase, ATP-utilising
IPR013036_Domain of unknown function DUF1587	0.007875	0.03641	22.03	0.0144	0.0136	0.00359	0.00990099	1	0.049505	IPR013036_Domain of unknown function DUF1587
IPR011478_Domain of unknown function DUF1585	0.007871	0.03639	22.06	0.0151	0.0138	0.00416	0.00990099	1	0.049505	IPR011478_Domain of unknown function DUF1585
IPR001463_Sodium:alanine symporter	0.007846	0.03627	22.1	0.0184	0.0229	0.0293	0.00990099	0.910891	0.287129	IPR001463_Sodium:alanine symporter
IPR018914_Protein of unknown function DUF2480	0.007817	0.03614	22.13	0.00502	0.00574	0.0162	0.00990099	0.990099	0.049505	IPR018914_Protein of unknown function DUF2480
IPR007498_Paraquat-inducible protein A	0.007813	0.03612	22.17	0.00144	0.0129	0.00256	1	0.00990099	0.039604	IPR007498_Paraquat-inducible protein A
IPR019270_Protein of unknown function DUF2283	0.007799	0.03606	22.24	0.0109	0.00289	0.00075	0.00990099	0.029703	1	IPR019270_Protein of unknown function DUF2283
IPR023289_VPA0735-like domain	0.0078	0.03606	22.21	0.000678	0.0117	0.00442	1	0.00990099	0.138614	IPR023289_VPA0735-like domain
IPR028923_SAICAR synthetase/ADE2, N-terminal	0.007753	0.03585	22.28	0.017	0.0208	0.0261	0.0792079	0.891089	0.227723	IPR028923_SAICAR synthetase/ADE2, N-terminal
IPR002525_Transposase, IS111A/IS1328/IS1533, N-terminal	0.007753	0.03584	22.31	0.0139	0.0108	0.00299	0.00990099	0.980198	0.118812	IPR002525_Transposase, IS111A/IS1328/IS1533, N-terminal
IPR004184_Pyruvate formate lyase domain	0.007751	0.03584	22.35	0.000625	0.0121	0.00128	1	0.00990099	0.039604	IPR004184_Pyruvate formate lyase domain
IPR011049_Serralysin-like metalloprotease, C-terminal	0.007749	0.03583	22.39	0.0216	0.0327	0.0226	1	0.00990099	0.039604	IPR011049_Serralysin-like metalloprotease, C-terminal
IPR001296_Glycosyl transferase, family 1	0.007736	0.03577	22.42	0.0247	0.033	0.0215	1	0.019802	0.019802	IPR001296_Glycosyl transferase, family 1
IPR009921_Domain of unknown function DUF1456	0.00772	0.03569	22.46	0.000481	0.0053	0.0111	0.00990099	0.851485	0.366337	IPR009921_Domain of unknown function DUF1456
IPR001852_Pyridoxine biosynthesis protein	0.007715	0.03567	22.49	0.0132	0.00945	0.00244	0.00990099	0.960396	0.168317	IPR001852_Pyridoxine biosynthesis protein
IPR024607_Sulfatase, conserved site	0.007715	0.03567	22.53	0.0268	0.0272	0.0166	0.019802	0.980198	0.029703	IPR024607_Sulfatase, conserved site
IPR000932_Photosystem antenna protein-like	0.007712	0.03566	22.56	0.0013	0.00691	0.0117	0.00990099	0.465347	0.80198	IPR000932_Photosystem antenna protein-like
IPR025636_Protein of unknown function DUF4294	0.007705	0.03562	22.6	0.000699	0.00385	0.0115	0.00990099	0.980198	0.128713	IPR025636_Protein of unknown function DUF4294
IPR013985_Aldehyde ferredoxin oxidoreductase, domain 3	0.0077	0.0356	22.64	0.0117	0.0122	0.0013	0.019802	1	0.039604	IPR013985_Aldehyde ferredoxin oxidoreductase, domain 3
IPR003410_Hyalin	0.007694	0.03557	22.67	0.0016	0.012	0.00782	0.138614	0.00990099	0.970297	IPR003410_Hyalin
IPR007421_ATPase, AAA-4	0.007687	0.03554	22.71	0.0137	0.00393	0.0042	0.019802	0.029703	1	IPR007421_ATPase, AAA-4
IPR002347_Glucose/ribitol dehydrogenase	0.007682	0.03552	22.74	0.0285	0.0224	0.0182	0.00990099	0.188119	0.930693	IPR002347_Glucose/ribitol dehydrogenase
IPR002559_Transposase, IS4-like	0.007657	0.0354	22.78	0.0122	0.00623	0.00195	0.00990099	0.29703	0.920792	IPR002559_Transposase, IS4-like
IPR012292_Globin, structural domain	0.007655	0.03539	22.81	0.00844	0.0154	0.00404	0.871287	0.0891089	0.019802	IPR012292_Globin, structural domain
IPR003696_Carbamoyltransferase	0.007652	0.03538	22.85	0.00813	0.0189	0.0118	0.990099	0.00990099	0.148515	IPR003696_Carbamoyltransferase
IPR004089_Methyl-accepting chemotaxis protein (MCP) signalling domain	0.007645	0.03534	22.88	0.000938	0.012	0.00336	1	0.00990099	0.039604	IPR004089_Methyl-accepting chemotaxis protein (MCP) signalling domain
IPR001920_Asp/Glu racemase	0.007631	0.03528	22.92	0.0105	0.0179	0.0205	0.00990099	0.029703	1	IPR001920_Asp/Glu racemase
IPR003841_Sodium-dependent phosphate transport protein	0.00763	0.03527	22.95	0.00741	0.0148	0.00343	0.940594	0.0594059	0.019802	IPR003841_Sodium-dependent phosphate transport protein
IPR005653_Organic solvent tolerance-like, N-terminal	0.007627	0.03526	22.99	0.00335	0.00767	0.0139	0.00990099	0.891089	0.277228	IPR005653_Organic solvent tolerance-like, N-terminal
IPR012327_D12 class N6 adenine-specific DNA methyltransferase	0.00761	0.03518	23.02	0.0124	0.00589	0.00228	0.00990099	0.108911	0.990099	IPR012327_D12 class N6 adenine-specific DNA methyltransferase
IPR025738_Aerotolerance-related protein BatD	0.007601	0.03514	23.06	0.00556	0.00678	0.0165	0.00990099	0.980198	0.049505	IPR025738_Aerotolerance-related protein BatD
IPR025992_Haem-binding domain	0.007599	0.03513	23.1	0.00057	0.0053	0.011	0.00990099	0.752475	0.376238	IPR025992_Haem-binding domain
IPR020829_Glyceraldehyde 3-phosphate dehydrogenase, catalytic domain	0.007593	0.03511	23.13	0.0181	0.0203	0.0289	0.00990099	0.980198	0.0693069	IPR020829_Glyceraldehyde 3-phosphate dehydrogenase, catalytic domain
IPR009465_Spondin, N-terminal	0.007583	0.03506	23.17	0.0122	0.00704	0.00188	0.00990099	0.732673	0.683168	IPR009465_Spondin, N-terminal
IPR016541_Uncharacterised conserved protein UCP008505	0.007583	0.03506	23.2	0.0105	0.00157	0.000744	0.00990099	0.029703	1	IPR016541_Uncharacterised conserved protein UCP008505
IPR000757_Glycoside hydrolase, family 16	0.007581	0.03505	23.24	0.00645	0.0111	0.0168	0.00990099	0.782178	0.376238	IPR000757_Glycoside hydrolase, family 16
IPR021830_Protein of unknown function DUF3422	0.00758	0.03504	23.27	0.00105	0.00496	0.0115	0.00990099	0.970297	0.237624	IPR021830_Protein of unknown function DUF3422
IPR014737_Transposase, Tn5-like, C-terminal	0.007565	0.03498	23.31	0.0115	0.00572	0.0013	0.00990099	0.415842	0.891089	IPR014737_Transposase, Tn5-like, C-terminal
IPR006135_Type III secretion system substrate exporter	0.007549	0.0349	23.34	0.00365	0.0139	0.00974	0.148515	0.00990099	0.950495	IPR006135_Type III secretion system substrate exporter
IPR003135_ATP-grasp fold, ATP-dependent carboxylate-amine ligase-type	0.007543	0.03487	23.38	0.0081	0.0117	0.0186	0.00990099	0.960396	0.19802	IPR003135_ATP-grasp fold, ATP-dependent carboxylate-amine ligase-type
IPR029041_FAD-linked oxidoreductase-like	0.007532	0.03482	23.41	0.0202	0.0266	0.0302	0.00990099	0.108911	0.970297	IPR029041_FAD-linked oxidoreductase-like
IPR011002_Flagellar motor switch protein FliG, alpha-helical	0.007525	0.03479	23.44	0.00442	0.0144	0.0118	0.0594059	0.00990099	1	IPR011002_Flagellar motor switch protein FliG, alpha-helical
IPR000792_Transcription regulator LuxR, C-terminal	0.007523	0.03478	23.48	0.0167	0.0264	0.0152	1	0.00990099	0.019802	IPR000792_Transcription regulator LuxR, C-terminal
IPR008250_P-type ATPase, A domain	0.00752	0.03477	23.51	0.0149	0.0219	0.0108	0.90099	0.0891089	0.019802	IPR008250_P-type ATPase, A domain
IPR027476_D-aminopeptidase, N-terminal	0.007517	0.03475	23.55	0.0115	0.00602	0.00133	0.00990099	0.465347	0.841584	IPR027476_D-aminopeptidase, N-terminal
IPR000033_LDLR class B repeat	0.007502	0.03468	23.58	0.0111	0.00436	0.00119	0.00990099	0.0693069	1	IPR000033_LDLR class B repeat
IPR013148_Glycosyl hydrolase family 32, N-terminal	0.007491	0.03464	23.62	0.0123	0.00716	0.00209	0.00990099	0.613861	0.693069	IPR013148_Glycosyl hydrolase family 32, N-terminal
IPR014718_Glycoside hydrolase-type carbohydrate-binding, subgroup	0.007463	0.0345	23.65	0.0173	0.0242	0.0269	0.00990099	0.0891089	1	IPR014718_Glycoside hydrolase-type carbohydrate-binding, subgroup
IPR024213_Protein of unknown function DUF3822	0.007461	0.0345	23.69	0.00041	0.00437	0.0107	0.00990099	0.940594	0.247525	IPR024213_Protein of unknown function DUF3822
IPR027469_Cation efflux protein transmembrane domain	0.007459	0.03448	23.72	0.019	0.0197	0.00888	0.00990099	0.980198	0.049505	IPR027469_Cation efflux protein transmembrane domain
IPR023296_Glycosyl hydrolase, five-bladed beta-propellor domain	0.007452	0.03445	23.76	0.00818	0.0174	0.0168	0.029703	0.00990099	1	IPR023296_Glycosyl hydrolase, five-bladed beta-propellor domain
IPR021280_Protein of unknown function DUF2723	0.007449	0.03444	23.79	0.00736	0.00759	0.0179	0.00990099	0.990099	0.049505	IPR021280_Protein of unknown function DUF2723
IPR006685_Mechanosensitive ion channel MscS	0.007436	0.03438	23.86	0.0184	0.0291	0.0208	1	0.00990099	0.049505	IPR006685_Mechanosensitive ion channel MscS
IPR010386_tRNA-hydroxylase MiaE	0.007437	0.03438	23.83	0.00186	0.011	0.0113	0.029703	0.029703	1	IPR010386_tRNA-hydroxylase MiaE
IPR013984_Aldehyde ferredoxin oxidoreductase, domain 2	0.007429	0.03435	23.89	0.0112	0.0123	0.00146	0.029703	0.980198	0.019802	IPR013984_Aldehyde ferredoxin oxidoreductase, domain 2
IPR008640_Head domain of trimeric autotransporter adhesin	0.007424	0.03432	23.93	0.00261	0.00661	0.0129	0.00990099	0.930693	0.267327	IPR008640_Head domain of trimeric autotransporter adhesin
IPR010269_Protein of unknown function DUF877	0.007402	0.03422	23.96	0.00218	0.0129	0.00412	1	0.00990099	0.039604	IPR010269_Protein of unknown function DUF877
IPR003846_Uncharacterised protein family UPF0061	0.007381	0.03413	24	0.00946	0.0127	0.0198	0.00990099	0.980198	0.178218	IPR003846_Uncharacterised protein family UPF0061
IPR001179_Peptidyl-prolyl cis-trans isomerase, FKBP-type, domain	0.007378	0.03411	24.03	0.00942	0.0162	0.0192	0.00990099	0.0792079	1	IPR001179_Peptidyl-prolyl cis-trans isomerase, FKBP-type, domain
IPR011110_Two component regulator propeller	0.007378	0.03411	24.06	0.0105	0.0205	0.0135	0.990099	0.019802	0.168317	IPR011110_Two component regulator propeller
IPR013759_DNA topoisomerase, type IIA, central domain	0.00737	0.03407	24.1	0.0287	0.0274	0.0381	0.019802	0.990099	0.029703	IPR013759_DNA topoisomerase, type IIA, central domain
IPR029025_Type III secretion system substrate exporter, C-terminal	0.007364	0.03405	24.13	0.00311	0.0129	0.0101	0.0594059	0.00990099	1	IPR029025_Type III secretion system substrate exporter, C-terminal
IPR010281_Protein of unknown function DUF885	0.007361	0.03403	24.17	0.013	0.0228	0.0196	0.0594059	0.00990099	1	IPR010281_Protein of unknown function DUF885
IPR013153_PrkA AAA domain	0.007322	0.03385	24.2	0.0032	0.014	0.00383	1	0.00990099	0.039604	IPR013153_PrkA AAA domain
IPR021904_Protein of unknown function DUF3516	0.007311	0.0338	24.23	0.0118	0.00832	0.00161	0.00990099	0.970297	0.207921	IPR021904_Protein of unknown function DUF3516
IPR025944_Sigma-54 interaction domain, conserved site	0.007298	0.03374	24.27	0.0127	0.0219	0.011	1	0.00990099	0.019802	IPR025944_Sigma-54 interaction domain, conserved site
IPR013043_Domain of unknown function DUF1595	0.007291	0.03371	24.3	0.0125	0.0128	0.00281	0.019802	1	0.039604	IPR013043_Domain of unknown function DUF1595
IPR002205_DNA topoisomerase, type IIA, subunit A/C-terminal	0.007289	0.0337	24.34	0.0299	0.0274	0.0382	0.029703	0.990099	0.019802	IPR002205_DNA topoisomerase, type IIA, subunit A/C-terminal
IPR015883_Glycoside hydrolase family 20, catalytic core	0.007272	0.03362	24.37	0.00786	0.012	0.0179	0.00990099	0.940594	0.316832	IPR015883_Glycoside hydrolase family 20, catalytic core
IPR001796_Dihydrofolate reductase domain	0.007263	0.03358	24.4	0.008	0.0122	0.018	0.00990099	0.881188	0.316832	IPR001796_Dihydrofolate reductase domain
IPR012657_23S rRNA-intervening sequence protein	0.00726	0.03357	24.44	0.00631	0.014	0.00323	1	0.029703	0.019802	IPR012657_23S rRNA-intervening sequence protein
IPR020991_Head-to-tail joining protein, podovirus-type	0.007255	0.03354	24.47	0.00377	0.00323	0.0134	0.00990099	0.990099	0.049505	IPR020991_Head-to-tail joining protein, podovirus-type
IPR003368_Polymorphic outer membrane protein repeat	0.007251	0.03352	24.5	0.0036	0.0141	0.00558	1	0.00990099	0.039604	IPR003368_Polymorphic outer membrane protein repeat
IPR024409_Protein of unknown function DUF3833	0.007248	0.03351	24.54	0.000474	0.00696	0.0101	0.00990099	0.108911	1	IPR024409_Protein of unknown function DUF3833
IPR010344_Protein of unknown function DUF940	0.007246	0.0335	24.57	0.000535	0.00323	0.0107	0.00990099	0.980198	0.0891089	IPR010344_Protein of unknown function DUF940
IPR013597_Group II intron, maturase-specific	0.00724	0.03347	24.6	0.0121	0.00943	0.00188	0.00990099	0.990099	0.138614	IPR013597_Group II intron, maturase-specific
IPR006171_Toprim domain	0.007236	0.03345	24.64	0.0257	0.0239	0.0345	0.029703	0.980198	0.019802	IPR006171_Toprim domain
IPR029903_RmlD-like substrate binding domain	0.007233	0.03344	24.67	0.0118	0.017	0.0216	0.00990099	0.485149	0.792079	IPR029903_RmlD-like substrate binding domain
IPR016163_Aldehyde dehydrogenase, C-terminal	0.007227	0.03341	24.7	0.0429	0.0479	0.0527	0.00990099	0.653465	0.752475	IPR016163_Aldehyde dehydrogenase, C-terminal
IPR018669_Toxin-antitoxin system, toxin component, HigB, putative	0.007223	0.03339	24.74	0.011	0.00425	0.0015	0.00990099	0.039604	1	IPR018669_Toxin-antitoxin system, toxin component, HigB, putative
IPR002925_Dienelactone hydrolase	0.007209	0.03333	24.77	0.0152	0.0143	0.00495	0.00990099	0.990099	0.049505	IPR002925_Dienelactone hydrolase
IPR023353_LemA-like domain	0.007205	0.03331	24.8	0.00833	0.0187	0.0105	1	0.00990099	0.039604	IPR023353_LemA-like domain
IPR000397_Heat shock protein Hsp33	0.007203	0.0333	24.84	0.0037	0.00999	0.0133	0.00990099	0.118812	1	IPR000397_Heat shock protein Hsp33
IPR006137_NADH:ubiquinone oxidoreductase-like, 20kDa subunit	0.007199	0.03329	24.87	0.0181	0.0177	0.00775	0.00990099	1	0.049505	IPR006137_NADH:ubiquinone oxidoreductase-like, 20kDa subunit
IPR001078_2-oxoacid dehydrogenase acyltransferase, catalytic domain	0.007187	0.03323	24.9	0.0269	0.0276	0.037	0.00990099	1	0.049505	IPR001078_2-oxoacid dehydrogenase acyltransferase, catalytic domain
IPR002202_Hydroxymethylglutaryl-CoA reductase, class I/II	0.00718	0.0332	24.94	0.0114	0.0166	0.0211	0.00990099	0.70297	0.831683	IPR002202_Hydroxymethylglutaryl-CoA reductase, class I/II
IPR029060_PIN domain-like	0.007159	0.0331	24.97	0.0367	0.027	0.0313	0.316832	0.00990099	0.910891	IPR029060_PIN domain-like
IPR002145_Ribbon-helix-helix protein, copG	0.007151	0.03306	25	0.0123	0.00617	0.00277	0.00990099	0.0891089	0.980198	IPR002145_Ribbon-helix-helix protein, copG
IPR021027_Transposase, putative, helix-turn-helix domain	0.00715	0.03306	25.04	0.0107	0.00337	0.00135	0.00990099	0.029703	1	IPR021027_Transposase, putative, helix-turn-helix domain
IPR001842_Peptidase M36, fungalysin	0.00715	0.03305	25.07	0.00125	0.0104	0.00956	0.029703	0.00990099	1	IPR001842_Peptidase M36, fungalysin
IPR008867_Thiazole biosynthesis	0.007145	0.03303	25.1	0.018	0.0151	0.00794	0.00990099	0.980198	0.138614	IPR008867_Thiazole biosynthesis
IPR007159_AbrB-like domain	0.007142	0.03302	25.14	0.0134	0.00619	0.00405	0.00990099	0.029703	1	IPR007159_AbrB-like domain
IPR027417_P-loop containing nucleoside triphosphate hydrolase	0.00712	0.03292	25.17	0.244	0.234	0.244	1	0.00990099	0.039604	IPR027417_P-loop containing nucleoside triphosphate hydrolase
IPR004846_Type II/III secretion system	0.007115	0.03289	25.2	0.0101	0.0205	0.011	1	0.00990099	0.039604	IPR004846_Type II/III secretion system
IPR010987_Glutathione S-transferase, C-terminal-like	0.007114	0.03289	25.23	0.0194	0.0289	0.0257	0.0594059	0.00990099	1	IPR010987_Glutathione S-transferase, C-terminal-like
IPR013758_DNA topoisomerase, type IIA, subunit A/ C-terminal, alpha-beta	0.007114	0.03289	25.3	0.0309	0.0289	0.0392	0.029703	0.990099	0.019802	IPR013758_DNA topoisomerase, type IIA, subunit A/ C-terminal, alpha-beta
IPR025392_Domain of unknown function DUF4124	0.007114	0.03289	25.27	0.00149	0.0117	0.00413	1	0.00990099	0.0594059	IPR025392_Domain of unknown function DUF4124
IPR004165_Coenzyme A transferase family I	0.007106	0.03286	25.33	0.00979	0.0118	0.0199	0.00990099	0.980198	0.0594059	IPR004165_Coenzyme A transferase family I
IPR002901_Mannosyl-glycoprotein endo-beta-N-acetylglucosamidase-like domain	0.007106	0.03285	25.37	0.00144	0.00697	0.011	0.00990099	0.29703	0.891089	IPR002901_Mannosyl-glycoprotein endo-beta-N-acetylglucosamidase-like domain
IPR007842_HEPN	0.007104	0.03285	25.4	0.0108	0.00185	0.00176	0.00990099	0.029703	1	IPR007842_HEPN
IPR004358_Signal transduction histidine kinase-related protein, C-terminal	0.007099	0.03282	25.43	0.0141	0.0244	0.0139	1	0.00990099	0.029703	IPR004358_Signal transduction histidine kinase-related protein, C-terminal
IPR008313_Uncharacterised conserved protein UCP028846	0.007084	0.03275	25.46	0.000579	0.00212	0.0107	0.00990099	0.980198	0.049505	IPR008313_Uncharacterised conserved protein UCP028846
IPR018841_Protein of unknown function DUF2442	0.007083	0.03275	25.5	0.0106	0.00505	0.00103	0.00990099	0.217822	0.940594	IPR018841_Protein of unknown function DUF2442
IPR015377_Fumarylacetoacetase, N-terminal	0.007082	0.03274	25.53	0.00118	0.00559	0.0109	0.00990099	0.762376	0.366337	IPR015377_Fumarylacetoacetase, N-terminal
IPR009081_Acyl carrier protein-like	0.007079	0.03273	25.56	0.0193	0.0292	0.0187	1	0.00990099	0.019802	IPR009081_Acyl carrier protein-like
IPR011521_YTV	0.007075	0.03271	25.6	0.000625	0.011	0.00201	1	0.00990099	0.039604	IPR011521_YTV
IPR027463_Multidrug efflux transporter AcrB TolC docking domain, DN/DC subdomains	0.007074	0.03271	25.63	0.0195	0.0275	0.0169	1	0.00990099	0.019802	IPR027463_Multidrug efflux transporter AcrB TolC docking domain, DN/DC subdomains
IPR027479_Protein of unknown function DUF917, N-terminal	0.007057	0.03263	25.66	0.0133	0.00477	0.00436	0.029703	0.019802	1	IPR027479_Protein of unknown function DUF917, N-terminal
IPR000527_Flagellar L-ring protein	0.007051	0.0326	25.69	0.00016	0.0093	0.00805	0.049505	0.00990099	1	IPR000527_Flagellar L-ring protein
IPR007460_Burkholderia phage Bups phi1, Orf7.3	0.007049	0.03259	25.73	0.0116	0.0076	0.0019	0.00990099	0.891089	0.287129	IPR007460_Burkholderia phage Bups phi1, Orf7.3
IPR004378_Deazaflavin-dependent nitroreductase	0.007044	0.03257	25.76	0.0123	0.0128	0.00272	0.00990099	0.990099	0.049505	IPR004378_Deazaflavin-dependent nitroreductase
IPR011123_Two component regulator three Y	0.007044	0.03257	25.79	0.00238	0.0118	0.00852	0.0990099	0.00990099	0.990099	IPR011123_Two component regulator three Y
IPR021782_Protein of unknown function DUF3347	0.007043	0.03256	25.82	0.00186	0.0052	0.0117	0.00990099	0.970297	0.188119	IPR021782_Protein of unknown function DUF3347
IPR006419_Nicotinamide mononucleotide transporter PnuC	0.007038	0.03254	25.86	0.00638	0.00969	0.0162	0.00990099	0.980198	0.19802	IPR006419_Nicotinamide mononucleotide transporter PnuC
IPR002295_N6 adenine-specific DNA methyltransferase, D21 class	0.007027	0.03249	25.89	0.012	0.00304	0.00338	0.029703	0.00990099	1	IPR002295_N6 adenine-specific DNA methyltransferase, D21 class
IPR002763_Protein of unknown function DUF72	0.007026	0.03248	25.92	0.0102	0.0123	0.00199	0.029703	0.980198	0.019802	IPR002763_Protein of unknown function DUF72
IPR025758_Fic/DOC N-terminal	0.007016	0.03244	25.95	0.0119	0.00505	0.00269	0.00990099	0.039604	1	IPR025758_Fic/DOC N-terminal
IPR003838_ABC transporter permease protein domain	0.007015	0.03243	25.99	0.0255	0.0218	0.0158	0.00990099	0.960396	0.237624	IPR003838_ABC transporter permease protein domain
IPR003797_DegV	0.007004	0.03238	26.02	0.0105	0.00551	0.00105	0.00990099	0.465347	0.722772	IPR003797_DegV
IPR021440_Protein of unknown function DUF3089	0.006998	0.03235	26.05	0.00141	0.00575	0.011	0.00990099	0.792079	0.346535	IPR021440_Protein of unknown function DUF3089
IPR005240_Protein of unknown function DUF389	0.006991	0.03232	26.08	0.00125	0.00958	0.0102	0.00990099	0.029703	1	IPR005240_Protein of unknown function DUF389
IPR007139_Protein of unknown function DUF349	0.006986	0.0323	26.12	0.00189	0.00494	0.0117	0.00990099	0.980198	0.158416	IPR007139_Protein of unknown function DUF349
IPR015879_Aromatic-ring-hydroxylating dioxygenase, alpha subunit, C-terminal domain	0.006975	0.03225	26.15	0.0258	0.0205	0.0164	0.00990099	0.574257	0.910891	IPR015879_Aromatic-ring-hydroxylating dioxygenase, alpha subunit, C-terminal domain
IPR022642_MCP methyltransferase, CheR-type, SAM-binding domain, C-terminal	0.006975	0.03225	26.18	0.000625	0.0107	0.00268	1	0.00990099	0.039604	IPR022642_MCP methyltransferase, CheR-type, SAM-binding domain, C-terminal
IPR015793_Pyruvate kinase, barrel	0.006972	0.03224	26.21	0.0187	0.0218	0.0285	0.00990099	0.980198	0.158416	IPR015793_Pyruvate kinase, barrel
IPR001267_Thymidine kinase	0.006959	0.03218	26.24	0.00666	0.00926	0.0165	0.00990099	0.980198	0.0891089	IPR001267_Thymidine kinase
IPR024601_Peptidase M1, alanyl aminopeptidase, C-terminal	0.006956	0.03216	26.28	0.00571	0.0134	0.0147	0.00990099	0.029703	1	IPR024601_Peptidase M1, alanyl aminopeptidase, C-terminal
IPR010559_Signal transduction histidine kinase, internal region	0.006953	0.03215	26.31	0.00457	0.0139	0.0109	0.0891089	0.00990099	1	IPR010559_Signal transduction histidine kinase, internal region
IPR023637_Urocanase	0.006947	0.03212	26.34	0.0181	0.0238	0.0274	0.00990099	0.237624	0.990099	IPR023637_Urocanase
IPR027396_DsrEFH-like	0.006942	0.0321	26.37	0.00673	0.0148	0.00448	1	0.00990099	0.019802	IPR027396_DsrEFH-like
IPR016119_Bromoperoxidase/chloroperoxidase, C-terminal	0.00694	0.03209	26.4	0.00707	0.0134	0.0163	0.00990099	0.0594059	1	IPR016119_Bromoperoxidase/chloroperoxidase, C-terminal
IPR002197_DNA binding HTH domain, Fis-type	0.006937	0.03207	26.44	0.0156	0.0247	0.0145	1	0.00990099	0.019802	IPR002197_DNA binding HTH domain, Fis-type
IPR000566_Lipocalin/cytosolic fatty-acid binding domain	0.006934	0.03206	26.5	0.000567	0.00988	0.00652	0.0990099	0.00990099	0.990099	IPR000566_Lipocalin/cytosolic fatty-acid binding domain
IPR025350_Protein of unknown function DUF4254	0.006935	0.03206	26.47	0.00016	0.00555	0.00949	0.00990099	0.237624	0.930693	IPR025350_Protein of unknown function DUF4254
IPR008454_Collagen-binding surface protein Cna-like, B-type domain	0.006932	0.03205	26.53	0.00776	0.0131	0.00285	0.386139	0.306931	0.019802	IPR008454_Collagen-binding surface protein Cna-like, B-type domain
IPR021497_Protein of unknown function DUF3154	0.006927	0.03203	26.57	0.0023	0.00209	0.0119	0.00990099	0.990099	0.049505	IPR021497_Protein of unknown function DUF3154
IPR005838_Type III secretion system inner membrane P protein	0.006916	0.03197	26.6	0.00328	0.0127	0.0085	0.227723	0.00990099	0.871287	IPR005838_Type III secretion system inner membrane P protein
IPR006145_Pseudouridine synthase, RsuA/RluB/C/D/E/F	0.006912	0.03196	26.63	0.014	0.0166	0.0238	0.00990099	0.980198	0.0990099	IPR006145_Pseudouridine synthase, RsuA/RluB/C/D/E/F
IPR006431_Bacteriophage lambda, GpH, tail tape measure, C-terminal	0.00691	0.03195	26.66	0.00144	0.00519	0.01	0.029703	0.910891	0.247525	IPR006431_Bacteriophage lambda, GpH, tail tape measure, C-terminal
IPR002878_Domain of unknown function DUF35, OB-fold, C-terminal	0.006906	0.03193	26.69	0.0134	0.00901	0.00397	0.00990099	0.792079	0.475248	IPR002878_Domain of unknown function DUF35, OB-fold, C-terminal
IPR001098_DNA-directed DNA polymerase, family A, palm domain	0.006904	0.03192	26.72	0.0216	0.0216	0.0314	0.00990099	1	0.049505	IPR001098_DNA-directed DNA polymerase, family A, palm domain
IPR018319_L-seryl-tRNA selenium transferase-like	0.006885	0.03183	26.76	0.0192	0.0147	0.00986	0.00990099	0.60396	0.465347	IPR018319_L-seryl-tRNA selenium transferase-like
IPR020828_Glyceraldehyde 3-phosphate dehydrogenase, NAD(P) binding domain	0.006873	0.03178	26.79	0.0174	0.0194	0.0271	0.00990099	0.980198	0.0594059	IPR020828_Glyceraldehyde 3-phosphate dehydrogenase, NAD(P) binding domain
IPR027410_TCP-1-like chaperonin intermediate domain	0.006872	0.03177	26.82	0.0198	0.0177	0.0278	0.029703	0.980198	0.019802	IPR027410_TCP-1-like chaperonin intermediate domain
IPR021776_Protein of unknown function DUF3341	0.00687	0.03176	26.85	0.00834	0.0103	0.0181	0.00990099	0.980198	0.049505	IPR021776_Protein of unknown function DUF3341
IPR021913_Protein of unknown function DUF3526	0.006868	0.03175	26.88	0.0106	0.00198	0.00214	0.039604	0.029703	1	IPR021913_Protein of unknown function DUF3526
IPR002545_CheW-like protein	0.00685	0.03167	26.92	0	0.00983	0.00239	1	0.00990099	0.039604	IPR002545_CheW-like protein
IPR026888_Acetyl-CoA hydrolase/transferase C-terminal domain	0.006844	0.03164	26.95	0.00871	0.0126	0.00253	0.0990099	0.90099	0.019802	IPR026888_Acetyl-CoA hydrolase/transferase C-terminal domain
IPR012894_HipA, N-terminal subdomain 2	0.006839	0.03162	26.98	0.0108	0.00411	0.00177	0.00990099	0.029703	1	IPR012894_HipA, N-terminal subdomain 2
IPR002397_Cytochrome P450, B-class	0.006838	0.03161	27.01	0.0157	0.0135	0.006	0.00990099	0.990099	0.0594059	IPR002397_Cytochrome P450, B-class
IPR005196_Glycoside hydrolase, family 65, N-terminal	0.006837	0.03161	27.04	0.00466	0.0137	0.0112	0.049505	0.00990099	1	IPR005196_Glycoside hydrolase, family 65, N-terminal
IPR002898_MotA/TolQ/ExbB proton channel	0.00683	0.03158	27.11	0.0155	0.0245	0.0224	0.049505	0.00990099	1	IPR002898_MotA/TolQ/ExbB proton channel
IPR008257_Renal dipeptidase family	0.006831	0.03158	27.07	0.026	0.0213	0.0167	0.00990099	0.613861	0.722772	IPR008257_Renal dipeptidase family
IPR023577_CYTH-like domain	0.006828	0.03157	27.14	0.00565	0.00997	0.015	0.00990099	0.762376	0.415842	IPR023577_CYTH-like domain
IPR025857_MacB-like periplasmic core domain	0.006811	0.03149	27.17	0.0145	0.00951	0.00524	0.00990099	0.445545	0.792079	IPR025857_MacB-like periplasmic core domain
IPR000064_Endopeptidase, NLPC/P60 domain	0.00681	0.03148	27.2	0.00512	0.0108	0.0142	0.00990099	0.178218	0.970297	IPR000064_Endopeptidase, NLPC/P60 domain
IPR019004_Uncharacterised domain YOR215C, mitochondrial	0.006809	0.03148	27.23	0.00862	0.0137	0.0178	0.00990099	0.445545	0.80198	IPR019004_Uncharacterised domain YOR215C, mitochondrial
IPR025948_HTH-like domain	0.006809	0.03148	27.26	0.0165	0.0102	0.0075	0.00990099	0.0693069	0.990099	IPR025948_HTH-like domain
IPR006913_Glutathione-dependent formaldehyde-activating enzyme/centromere protein V	0.006804	0.03146	27.29	0.00969	0.0196	0.011	1	0.00990099	0.039604	IPR006913_Glutathione-dependent formaldehyde-activating enzyme/centromere protein V
IPR012347_Ferritin-related	0.006802	0.03145	27.33	0.0234	0.0323	0.0307	0.049505	0.019802	1	IPR012347_Ferritin-related
IPR002350_Kazal domain	0.006799	0.03143	27.36	0.000166	0.0095	0.00486	0.415842	0.00990099	0.633663	IPR002350_Kazal domain
IPR000685_Ribulose bisphosphate carboxylase, large subunit, C-terminal	0.006796	0.03142	27.39	0.00193	0.0106	0.0101	0.029703	0.00990099	1	IPR000685_Ribulose bisphosphate carboxylase, large subunit, C-terminal
IPR013968_Polyketide synthase, ketoreductase domain	0.006792	0.0314	27.42	0.0124	0.0102	0.00283	0.00990099	0.990099	0.0792079	IPR013968_Polyketide synthase, ketoreductase domain
IPR010502_Carbohydrate-binding domain, family 9	0.006778	0.03134	27.45	0.0186	0.0123	0.00961	0.00990099	0.118812	1	IPR010502_Carbohydrate-binding domain, family 9
IPR010775_Protein of unknown function DUF1365	0.006777	0.03133	27.48	0.00386	0.0129	0.01	0.049505	0.00990099	1	IPR010775_Protein of unknown function DUF1365
IPR004155_PBS lyase HEAT-like repeat	0.006775	0.03132	27.51	0.0117	0.00864	0.0022	0.00990099	0.980198	0.148515	IPR004155_PBS lyase HEAT-like repeat
IPR003474_Gluconate transporter	0.006767	0.03129	27.55	0.007	0.0113	0.0163	0.00990099	0.811881	0.415842	IPR003474_Gluconate transporter
IPR009362_Protein of unknown function DUF1016	0.006766	0.03128	27.58	0.0107	0.00475	0.00175	0.00990099	0.0594059	0.980198	IPR009362_Protein of unknown function DUF1016
IPR016181_Acyl-CoA N-acyltransferase	0.006762	0.03126	27.61	0.0401	0.0493	0.0453	0.39604	0.00990099	0.920792	IPR016181_Acyl-CoA N-acyltransferase
IPR009506_Protein of unknown function DUF1127	0.006759	0.03125	27.67	0.00259	0.00491	0.0121	0.00990099	0.980198	0.0594059	IPR009506_Protein of unknown function DUF1127
IPR011545_DEAD/DEAH box helicase domain	0.006759	0.03125	27.64	0.0215	0.0242	0.0311	0.00990099	0.980198	0.138614	IPR011545_DEAD/DEAH box helicase domain
IPR021276_Protein of unknown function DUF2855	0.006756	0.03123	27.7	0.00195	0.00891	0.0108	0.00990099	0.029703	1	IPR021276_Protein of unknown function DUF2855
IPR004304_Acetamidase/Formamidase	0.006753	0.03122	27.73	0.0129	0.00818	0.0037	0.00990099	0.524752	0.683168	IPR004304_Acetamidase/Formamidase
IPR024294_Protein of unknown function DUF3810	0.006723	0.03108	27.76	0.00205	0.00489	0.0115	0.00990099	0.980198	0.168317	IPR024294_Protein of unknown function DUF3810
IPR021229_Protein of unknown function DUF2800	0.006721	0.03107	27.79	0.00327	0.00203	0.0117	0.019802	0.980198	0.039604	IPR021229_Protein of unknown function DUF2800
IPR015409_D-lactate dehydrogenase, membrane binding, C-terminal	0.006718	0.03106	27.83	0.000495	0.00215	0.0101	0.00990099	0.980198	0.049505	IPR015409_D-lactate dehydrogenase, membrane binding, C-terminal
IPR002505_Phosphate acetyl/butaryl transferase	0.006715	0.03105	27.86	0.014	0.0174	0.0233	0.00990099	0.980198	0.247525	IPR002505_Phosphate acetyl/butaryl transferase
IPR002771_Multiple antibiotic resistance (MarC)-related	0.006702	0.03099	27.89	0.00251	0.00946	0.0113	0.00990099	0.049505	1	IPR002771_Multiple antibiotic resistance (MarC)-related
IPR000246_Peptidase T2, asparaginase 2	0.006699	0.03097	27.92	0.0114	0.0145	0.0207	0.00990099	0.980198	0.168317	IPR000246_Peptidase T2, asparaginase 2
IPR014026_UDP-glucose/GDP-mannose dehydrogenase, dimerisation	0.006694	0.03095	27.95	0.0144	0.019	0.0235	0.00990099	0.524752	0.693069	IPR014026_UDP-glucose/GDP-mannose dehydrogenase, dimerisation
IPR016153_Heat shock protein Hsp33, N-terminal	0.006693	0.03094	27.98	0.00353	0.00996	0.0124	0.00990099	0.049505	1	IPR016153_Heat shock protein Hsp33, N-terminal
IPR010359_Protein of unknown function DUF955	0.006689	0.03093	28.01	0.0126	0.0037	0.00625	0.049505	0.00990099	1	IPR010359_Protein of unknown function DUF955
IPR014735_Transposase, Tn5-like, N-terminal	0.006688	0.03092	28.04	0.0101	0.00532	0.00101	0.00990099	0.534653	0.811881	IPR014735_Transposase, Tn5-like, N-terminal
IPR011118_Tannase/feruloyl esterase	0.006684	0.0309	28.1	0.0123	0.0104	0.00285	0.00990099	0.980198	0.0594059	IPR011118_Tannase/feruloyl esterase
IPR013103_Reverse transcriptase, RNA-dependent DNA polymerase	0.006684	0.0309	28.07	0.00146	0.00988	0.00778	0.0990099	0.00990099	0.940594	IPR013103_Reverse transcriptase, RNA-dependent DNA polymerase
IPR013321_Arc-type ribbon-helix-helix	0.006677	0.03087	28.14	0.0153	0.00883	0.00649	0.00990099	0.039604	1	IPR013321_Arc-type ribbon-helix-helix
IPR016169_CO dehydrogenase flavoprotein-like, FAD-binding, subdomain 2	0.006675	0.03086	28.17	0.0434	0.0347	0.0362	0.029703	0.00990099	1	IPR016169_CO dehydrogenase flavoprotein-like, FAD-binding, subdomain 2
IPR022441_Parallel beta-helix repeat-2	0.006674	0.03086	28.2	0.00211	0.0114	0.00613	0.782178	0.00990099	0.287129	IPR022441_Parallel beta-helix repeat-2
IPR022607_Bacteriophage T4, Gp53, baseplate wedge protein	0.006674	0.03086	28.23	0.00127	0	0.00981	0.029703	0.980198	0.019802	IPR022607_Bacteriophage T4, Gp53, baseplate wedge protein
IPR011040_Sialidases	0.006673	0.03085	28.26	0.0227	0.0212	0.0131	0.00990099	0.980198	0.049505	IPR011040_Sialidases
IPR010280_(Uracil-5)-methyltransferase family	0.006664	0.03081	28.29	0.00242	0.00689	0.0115	0.00990099	0.643564	0.613861	IPR010280_(Uracil-5)-methyltransferase family
IPR005534_Curli production assembly/transport component CsgG	0.00666	0.03079	28.32	0.00289	0.00442	0.0124	0.00990099	0.990099	0.0594059	IPR005534_Curli production assembly/transport component CsgG
IPR026350_GxxExxY protein	0.006659	0.03079	28.35	0.00687	0.012	0.00208	0.574257	0.336634	0.019802	IPR026350_GxxExxY protein
IPR005126_NapC/NirT cytochrome c, N-terminal	0.006658	0.03078	28.38	0.00237	0.0118	0.00237	1	0.00990099	0.029703	IPR005126_NapC/NirT cytochrome c, N-terminal
IPR001732_UDP-glucose/GDP-mannose dehydrogenase, N-terminal	0.006655	0.03077	28.41	0.017	0.0223	0.026	0.00990099	0.257426	0.970297	IPR001732_UDP-glucose/GDP-mannose dehydrogenase, N-terminal
IPR027408_PNPase/RNase PH domain	0.006635	0.03068	28.44	0.0304	0.0285	0.0382	0.029703	0.990099	0.019802	IPR027408_PNPase/RNase PH domain
IPR010318_Protein of unknown function DUF917	0.006631	0.03066	28.47	0.0122	0.00414	0.00369	0.029703	0.019802	1	IPR010318_Protein of unknown function DUF917
IPR029061_Thiamin diphosphate-binding fold	0.006627	0.03064	28.5	0.0983	0.0928	0.0895	0.00990099	0.237624	0.980198	IPR029061_Thiamin diphosphate-binding fold
IPR003751_Carbon storage regulator	0.006623	0.03062	28.54	0.00371	0.0129	0.00761	0.831683	0.00990099	0.277228	IPR003751_Carbon storage regulator
IPR012669_Pectic acid lyase	0.006617	0.03059	28.57	0.00997	0.00552	0.000961	0.00990099	0.663366	0.673267	IPR012669_Pectic acid lyase
IPR013189_Glycosyl hydrolase family 32, C-terminal	0.006612	0.03057	28.6	0.0107	0.00511	0.00188	0.00990099	0.148515	0.970297	IPR013189_Glycosyl hydrolase family 32, C-terminal
IPR025528_Protein of unknown function DUF4415	0.006604	0.03053	28.63	0.01	0.0051	0.00113	0.00990099	0.346535	0.841584	IPR025528_Protein of unknown function DUF4415
IPR003180_Methylpurine-DNA glycosylase (MPG)	0.006591	0.03047	28.66	0.012	0.0111	0.00269	0.00990099	0.990099	0.049505	IPR003180_Methylpurine-DNA glycosylase (MPG)
IPR013610_Domain of unknown function DUF1738	0.006584	0.03044	28.69	0.0133	0.00449	0.00762	0.128713	0.00990099	0.990099	IPR013610_Domain of unknown function DUF1738
IPR012878_Protein of unknown function DUF1680	0.006581	0.03043	28.72	0.0102	0.00831	0.00106	0.00990099	0.990099	0.0693069	IPR012878_Protein of unknown function DUF1680
IPR007156_LemA	0.006574	0.0304	28.75	0.00766	0.0173	0.00907	1	0.00990099	0.039604	IPR007156_LemA
IPR000060_BCCT transporter family	0.006562	0.03034	28.81	0.0306	0.0215	0.0275	0.920792	0.00990099	0.415842	IPR000060_BCCT transporter family
IPR015933_Aconitase B, HEAT-like, bacterial	0.006562	0.03034	28.78	0.00143	0.00616	0.0103	0.00990099	0.465347	0.772277	IPR015933_Aconitase B, HEAT-like, bacterial
IPR002830_UbiD decarboxylyase family	0.006554	0.0303	28.84	0.0213	0.0201	0.012	0.00990099	0.990099	0.049505	IPR002830_UbiD decarboxylyase family
IPR008162_Inorganic pyrophosphatase	0.006543	0.03025	28.87	0.00564	0.0147	0.00977	0.712871	0.00990099	0.405941	IPR008162_Inorganic pyrophosphatase
IPR016038_Thiolase-like, subgroup	0.006535	0.03022	28.9	0.0681	0.0729	0.0769	0.00990099	0.574257	0.871287	IPR016038_Thiolase-like, subgroup
IPR003791_Protein of unknown function UPF0178	0.006532	0.0302	28.93	0.0011	0.00957	0.00836	0.049505	0.00990099	1	IPR003791_Protein of unknown function UPF0178
IPR007636_Restriction endonuclease, type II, XhoI	0.006531	0.0302	28.99	0.00901	0.00194	0.000524	0.00990099	0.029703	1	IPR007636_Restriction endonuclease, type II, XhoI
IPR014127_Conserved hypothetical protein CHP02757	0.006532	0.0302	28.96	0.00653	0.00687	0.0155	0.00990099	1	0.039604	IPR014127_Conserved hypothetical protein CHP02757
IPR000649_Initiation factor 2B-related	0.00653	0.03019	29.02	0.014	0.013	0.00456	0.00990099	0.980198	0.049505	IPR000649_Initiation factor 2B-related
IPR015085_Bacteriophage T4, Gp59, helicase assembly protein, N-terminal	0.006526	0.03017	29.05	0.000964	0.000457	0.0099	0.019802	0.990099	0.039604	IPR015085_Bacteriophage T4, Gp59, helicase assembly protein, N-terminal
IPR008947_Phospholipase C/P1 nuclease domain	0.006521	0.03015	29.08	0.00544	0.00717	0.0147	0.00990099	0.980198	0.049505	IPR008947_Phospholipase C/P1 nuclease domain
IPR013221_Mur ligase, central	0.00652	0.03014	29.11	0.0421	0.0405	0.05	0.029703	0.990099	0.019802	IPR013221_Mur ligase, central
IPR013211_LVIVD	0.006507	0.03008	29.14	0.0112	0.014	0.0044	0.049505	0.980198	0.019802	IPR013211_LVIVD
IPR003154_S1/P1 nuclease	0.006491	0.03001	29.17	0.00291	0.0055	0.012	0.00990099	0.980198	0.108911	IPR003154_S1/P1 nuclease
IPR012302_Malic enzyme, NAD-binding	0.006478	0.02995	29.2	0.0118	0.0164	0.0205	0.00990099	0.465347	0.762376	IPR012302_Malic enzyme, NAD-binding
IPR010148_CRISPR-associated protein, CT1975	0.006476	0.02994	29.23	0.00933	0.00206	0.000961	0.029703	0.029703	1	IPR010148_CRISPR-associated protein, CT1975
IPR003660_HAMP linker domain	0.006474	0.02993	29.29	0.0124	0.0152	0.00561	0.029703	0.980198	0.019802	IPR003660_HAMP linker domain
IPR005135_Endonuclease/exonuclease/phosphatase	0.006474	0.02993	29.26	0.0199	0.0252	0.0286	0.00990099	0.148515	0.960396	IPR005135_Endonuclease/exonuclease/phosphatase
IPR010268_Archaeal PaREP1	0.006472	0.02992	29.32	0.00842	0.00055	0.000219	0.00990099	0.029703	1	IPR010268_Archaeal PaREP1
IPR002129_Pyridoxal phosphate-dependent decarboxylase	0.006467	0.0299	29.35	0.0194	0.0175	0.0103	0.00990099	0.990099	0.0594059	IPR002129_Pyridoxal phosphate-dependent decarboxylase
IPR000209_Peptidase S8/S53 domain	0.006465	0.02989	29.41	0.0277	0.0369	0.0307	0.950495	0.00990099	0.148515	IPR000209_Peptidase S8/S53 domain
IPR016099_Prismane-like, alpha/beta-sandwich	0.006465	0.02989	29.38	0.000287	0.00977	0.00123	1	0.00990099	0.039604	IPR016099_Prismane-like, alpha/beta-sandwich
IPR016167_FAD-binding, type 2, subdomain 1	0.006465	0.02989	29.44	0.031	0.0244	0.0225	0.00990099	0.029703	1	IPR016167_FAD-binding, type 2, subdomain 1
IPR027473_L-asparaginase, C-terminal domain	0.006464	0.02988	29.47	0.00512	0.00889	0.014	0.00990099	0.891089	0.39604	IPR027473_L-asparaginase, C-terminal domain
IPR012910_TonB-dependent receptor, plug	0.00645	0.02982	29.5	0.0396	0.0366	0.0459	0.049505	0.980198	0.029703	IPR012910_TonB-dependent receptor, plug
IPR007814_Phenylacetic acid catabolic	0.006448	0.02981	29.53	0.00829	0.0131	0.017	0.00990099	0.405941	0.871287	IPR007814_Phenylacetic acid catabolic
IPR001762_Blood coagulation inhibitor, Disintegrin	0.006446	0.0298	29.56	0.000165	0.00965	0.00106	1	0.00990099	0.039604	IPR001762_Blood coagulation inhibitor, Disintegrin
IPR030402_Sulfate transporter N-terminal domain with GLY motif	0.006445	0.0298	29.59	0.00794	0.0149	0.0163	0.00990099	0.029703	1	IPR030402_Sulfate transporter N-terminal domain with GLY motif
IPR002931_Transglutaminase-like	0.006423	0.0297	29.62	0.0127	0.014	0.00456	0.029703	0.980198	0.019802	IPR002931_Transglutaminase-like
IPR004685_Branched-chain amino acid transport system II carrier protein	0.006422	0.02969	29.65	0.000452	0.00325	0.00944	0.00990099	0.980198	0.158416	IPR004685_Branched-chain amino acid transport system II carrier protein
IPR019195_ABC transporter, ATPase, putative	0.006422	0.02969	29.68	0.0103	0.00789	0.00125	0.00990099	0.980198	0.0990099	IPR019195_ABC transporter, ATPase, putative
IPR013780_Glycosyl hydrolase, family 13, all-beta	0.006408	0.02963	29.71	0.0106	0.0164	0.0191	0.00990099	0.0792079	1	IPR013780_Glycosyl hydrolase, family 13, all-beta
IPR002102_Cellulosome anchoring protein, cohesin domain	0.006407	0.02962	29.77	0.0106	0.00393	0.00224	0.029703	0.108911	1	IPR002102_Cellulosome anchoring protein, cohesin domain
IPR003362_Bacterial sugar transferase	0.006408	0.02962	29.74	0.019	0.0282	0.0212	1	0.00990099	0.049505	IPR003362_Bacterial sugar transferase
IPR029039_Flavoprotein-like	0.006393	0.02956	29.8	0.0137	0.0225	0.0185	0.316832	0.00990099	0.811881	IPR029039_Flavoprotein-like
IPR012334_Pectin lyase fold	0.006387	0.02953	29.83	0.0149	0.023	0.0135	1	0.00990099	0.019802	IPR012334_Pectin lyase fold
IPR023366_ATP synthase subunit alpha-like domain	0.006369	0.02945	29.86	0.0228	0.0225	0.0318	0.00990099	0.980198	0.049505	IPR023366_ATP synthase subunit alpha-like domain
IPR014509_Uncharacterised conserved protein UCP020606	0.006357	0.02939	29.89	0.000287	0.00957	0.00122	1	0.00990099	0.039604	IPR014509_Uncharacterised conserved protein UCP020606
IPR015798_Copper amine oxidase, C-terminal	0.006356	0.02939	29.91	0.0145	0.00973	0.00593	0.00990099	0.564356	0.851485	IPR015798_Copper amine oxidase, C-terminal
IPR003835_Glycosyl transferase, family 19	0.006356	0.02938	29.94	0.0118	0.0148	0.0207	0.00990099	0.980198	0.168317	IPR003835_Glycosyl transferase, family 19
IPR010296_Protein of unknown function DUF899, thioredoxin-like	0.006349	0.02935	29.97	0.00317	0.011	0.0016	1	0.00990099	0.019802	IPR010296_Protein of unknown function DUF899, thioredoxin-like
IPR013988_PhnA protein, C-terminal	0.006347	0.02934	30	0.000392	0.00445	0.00907	0.00990099	0.792079	0.445545	IPR013988_PhnA protein, C-terminal
IPR025966_Oligopeptide transport permease C-like, N-terminal domain	0.006343	0.02933	30.03	0.0175	0.0106	0.00923	0.029703	0.0990099	1	IPR025966_Oligopeptide transport permease C-like, N-terminal domain
IPR000055_Restriction endonuclease, type I, HsdS	0.006324	0.02924	30.06	0.012	0.00383	0.00479	0.029703	0.00990099	1	IPR000055_Restriction endonuclease, type I, HsdS
IPR014553_Predicted aminopeptidase	0.006318	0.02921	30.09	0.00861	0.0107	0.00141	0.029703	0.980198	0.019802	IPR014553_Predicted aminopeptidase
IPR023796_Serpin domain	0.006317	0.02921	30.12	0.0109	0.00995	0.00207	0.00990099	0.990099	0.049505	IPR023796_Serpin domain
IPR018721_Protein of unknown function DUF2252	0.006316	0.0292	30.15	0.000325	0.00959	0.00139	1	0.00990099	0.039604	IPR018721_Protein of unknown function DUF2252
IPR005180_Domain of unknown function DUF302	0.006307	0.02916	30.18	0.00236	0.0112	0.00198	1	0.00990099	0.029703	IPR005180_Domain of unknown function DUF302
IPR003034_SAP domain	0.006305	0.02915	30.24	0.00205	0.00558	0.0107	0.00990099	0.920792	0.267327	IPR003034_SAP domain
IPR027363_Methylthioribose-1-phosphate isomerase-like, N-terminal domain	0.006306	0.02915	30.21	0.0135	0.0128	0.00445	0.00990099	0.990099	0.049505	IPR027363_Methylthioribose-1-phosphate isomerase-like, N-terminal domain
IPR002319_Phenylalanyl-tRNA synthetase	0.006298	0.02912	30.32	0.0231	0.0222	0.0313	0.019802	0.990099	0.029703	IPR002319_Phenylalanyl-tRNA synthetase
IPR006652_Kelch repeat type 1	0.006298	0.02912	30.29	0.0134	0.00982	0.00466	0.00990099	0.920792	0.326733	IPR006652_Kelch repeat type 1
IPR013556_Flagellar M-ring C-terminal	0.006298	0.02912	30.27	0.000556	0.00883	0.00695	0.049505	0.00990099	1	IPR013556_Flagellar M-ring C-terminal
IPR010454_Bacteriophage 933W, NinH	0.006294	0.0291	30.38	0	0.0037	0.00763	0.029703	0.891089	0.237624	IPR010454_Bacteriophage 933W, NinH
IPR012000_Thiamine pyrophosphate enzyme, central domain	0.006294	0.0291	30.35	0.0185	0.0131	0.0101	0.00990099	0.108911	1	IPR012000_Thiamine pyrophosphate enzyme, central domain
IPR008972_Cupredoxin	0.006291	0.02909	30.41	0.0303	0.0351	0.0258	0.425743	0.554455	0.019802	IPR008972_Cupredoxin
IPR009097_RNA ligase/cyclic nucleotide phosphodiesterase	0.006287	0.02907	30.47	0.0113	0.0099	0.00229	0.00990099	0.980198	0.049505	IPR009097_RNA ligase/cyclic nucleotide phosphodiesterase
IPR015868_Glutaminase	0.006288	0.02907	30.44	0.0014	0.0101	0.00563	0.643564	0.00990099	0.663366	IPR015868_Glutaminase
IPR015168_SsuA/THI5-like	0.006286	0.02906	30.5	0.013	0.00717	0.00473	0.00990099	0.0693069	1	IPR015168_SsuA/THI5-like
IPR000194_ATPase, F1/V1/A1 complex, alpha/beta subunit, nucleotide-binding domain	0.006283	0.02905	30.53	0.0279	0.0318	0.0365	0.00990099	0.792079	0.405941	IPR000194_ATPase, F1/V1/A1 complex, alpha/beta subunit, nucleotide-binding domain
IPR029045_ClpP/crotonase-like domain	0.006281	0.02904	30.56	0.0941	0.0887	0.0863	0.0594059	0.455446	0.891089	IPR029045_ClpP/crotonase-like domain
IPR011629_Cobalamin (vitamin B12) biosynthesis CobW-like, C-terminal	0.00628	0.02903	30.59	0.0071	0.00572	0.015	0.029703	0.980198	0.019802	IPR011629_Cobalamin (vitamin B12) biosynthesis CobW-like, C-terminal
IPR004364_Aminoacyl-tRNA synthetase, class II (D/K/N)	0.006276	0.02902	30.64	0.0316	0.0316	0.0403	0.00990099	1	0.049505	IPR004364_Aminoacyl-tRNA synthetase, class II (D/K/N)
IPR016117_ArgJ-like domain	0.006277	0.02902	30.61	0.0281	0.0216	0.0199	0.00990099	0.029703	1	IPR016117_ArgJ-like domain
IPR007492_LytTR DNA-binding domain	0.006272	0.029	30.67	0.00394	0.0118	0.0114	0.039604	0.00990099	1	IPR007492_LytTR DNA-binding domain
IPR025248_Domain of unknown function DUF4007	0.00627	0.02899	30.7	0.00983	0.00198	0.00199	0.019802	0.029703	1	IPR025248_Domain of unknown function DUF4007
IPR015946_K homology domain-like, alpha/beta	0.006268	0.02898	30.73	0.0352	0.0361	0.0442	0.00990099	0.990099	0.049505	IPR015946_K homology domain-like, alpha/beta
IPR004299_Membrane bound O-acyl transferase, MBOAT	0.006264	0.02896	30.79	0.00617	0.0149	0.00954	0.970297	0.00990099	0.247525	IPR004299_Membrane bound O-acyl transferase, MBOAT
IPR027432_Deoxyguanosinetriphosphate triphosphohydrolase, C-terminal domain	0.006264	0.02896	30.76	0.00362	0.00635	0.0124	0.00990099	0.980198	0.148515	IPR027432_Deoxyguanosinetriphosphate triphosphohydrolase, C-terminal domain
IPR000330_SNF2-related	0.00626	0.02894	30.82	0.0151	0.0116	0.00652	0.00990099	0.90099	0.267327	IPR000330_SNF2-related
IPR000440_NADH:ubiquinone/plastoquinone oxidoreductase, chain 3	0.006257	0.02893	30.88	0.0165	0.011	0.00818	0.00990099	0.0990099	0.990099	IPR000440_NADH:ubiquinone/plastoquinone oxidoreductase, chain 3
IPR011519_ASPIC/UnbV	0.006258	0.02893	30.85	0.0201	0.0179	0.0113	0.00990099	0.980198	0.118812	IPR011519_ASPIC/UnbV
IPR014862_TrwC relaxase	0.006247	0.02888	30.9	0.01	0.00553	0.00155	0.00990099	0.544554	0.861386	IPR014862_TrwC relaxase
IPR012301_Malic enzyme, N-terminal domain	0.006245	0.02887	30.93	0.0138	0.0204	0.022	0.00990099	0.029703	1	IPR012301_Malic enzyme, N-terminal domain
IPR011614_Catalase core domain	0.006243	0.02886	30.96	0.00995	0.0106	0.00269	0.019802	0.990099	0.039604	IPR011614_Catalase core domain
IPR006992_Amidohydrolase 2	0.006239	0.02885	30.99	0.0122	0.00734	0.00383	0.00990099	0.217822	0.910891	IPR006992_Amidohydrolase 2
IPR000277_Cys/Met metabolism, pyridoxal phosphate-dependent enzyme	0.006239	0.02884	31.02	0.0414	0.0425	0.0493	0.00990099	1	0.138614	IPR000277_Cys/Met metabolism, pyridoxal phosphate-dependent enzyme
IPR013830_SGNH hydrolase-type esterase domain	0.006232	0.02881	31.05	0.015	0.0238	0.0178	1	0.00990099	0.138614	IPR013830_SGNH hydrolase-type esterase domain
IPR017496_Photosynthetic complex assembly protein 2, putative	0.006231	0.02881	31.08	0.00016	0.00165	0.00907	0.00990099	0.980198	0.049505	IPR017496_Photosynthetic complex assembly protein 2, putative
IPR017972_Cytochrome P450, conserved site	0.006218	0.02875	31.11	0.0164	0.0151	0.00752	0.00990099	0.990099	0.049505	IPR017972_Cytochrome P450, conserved site
IPR004670_Na+/H+ antiporter NhaA	0.00621	0.02871	31.13	0.0181	0.0194	0.0104	0.029703	0.980198	0.029703	IPR004670_Na+/H+ antiporter NhaA
IPR013813_Endoribonuclease L-PSP/chorismate mutase-like	0.006204	0.02868	31.16	0.0343	0.0292	0.0259	0.00990099	0.247525	0.970297	IPR013813_Endoribonuclease L-PSP/chorismate mutase-like
IPR014016_UvrD-like Helicase, ATP-binding domain	0.006203	0.02868	31.22	0.0339	0.0259	0.027	0.049505	0.00990099	1	IPR014016_UvrD-like Helicase, ATP-binding domain
IPR027414_Glycosyl hydrolase family, N-terminal domain	0.006203	0.02868	31.19	0.00942	0.011	0.0026	0.029703	0.960396	0.019802	IPR027414_Glycosyl hydrolase family, N-terminal domain
IPR003706_CstA, N-terminal domain	0.006199	0.02866	31.25	0.0103	0.0114	0.00278	0.019802	1	0.029703	IPR003706_CstA, N-terminal domain
IPR002882_LPPG:FO 2-phospho-L-lactate transferase CofD/UPF0052	0.006195	0.02864	31.31	0.0117	0.00707	0.00332	0.00990099	0.39604	0.811881	IPR002882_LPPG:FO 2-phospho-L-lactate transferase CofD/UPF0052
IPR016477_Fructosamine/Ketosamine-3-kinase	0.006196	0.02864	31.28	0.00544	0.0126	0.00335	1	0.00990099	0.019802	IPR016477_Fructosamine/Ketosamine-3-kinase
IPR024975_Domain of unknown function DUF3883	0.006194	0.02864	31.34	0.00973	0.00255	0.00181	0.00990099	0.029703	1	IPR024975_Domain of unknown function DUF3883
IPR001950_Translation initiation factor SUI1	0.006189	0.02861	31.39	0.0037	0.00766	0.0122	0.00990099	0.792079	0.514851	IPR001950_Translation initiation factor SUI1
IPR004045_Glutathione S-transferase, N-terminal	0.006189	0.02861	31.36	0.0129	0.0213	0.0178	0.138614	0.00990099	0.950495	IPR004045_Glutathione S-transferase, N-terminal
IPR007361_Protein of unknown function DUF427	0.006188	0.02861	31.42	0.00618	0.0147	0.00569	1	0.00990099	0.029703	IPR007361_Protein of unknown function DUF427
IPR006433_Prohead protease, HK97 family	0.006184	0.02859	31.45	0.00292	0.00344	0.0117	0.00990099	1	0.049505	IPR006433_Prohead protease, HK97 family
IPR008912_Uncharacterised protein family CoxE-like	0.006173	0.02854	31.48	0.0129	0.00718	0.00475	0.00990099	0.049505	1	IPR008912_Uncharacterised protein family CoxE-like
IPR018668_Protein of unknown function DUF2132	0.006168	0.02852	31.51	0.000325	0.00416	0.00877	0.00990099	0.80198	0.366337	IPR018668_Protein of unknown function DUF2132
IPR023171_Na/H antiporter domain	0.006166	0.02851	31.54	0.0197	0.0216	0.0125	0.029703	0.980198	0.029703	IPR023171_Na/H antiporter domain
IPR010235_Nucleotidyltransferase substrate binding protein, HI0074	0.006164	0.0285	31.56	0.00955	0.0018	0.00187	0.039604	0.029703	1	IPR010235_Nucleotidyltransferase substrate binding protein, HI0074
IPR003773_Menaquinone biosynthesis enzyme	0.006162	0.02849	31.59	0.0108	0.00875	0.00213	0.00990099	0.980198	0.0792079	IPR003773_Menaquinone biosynthesis enzyme
IPR003344_Bacterial Ig-like, group 1	0.006161	0.02848	31.65	0.0117	0.00689	0.00337	0.00990099	0.316832	0.891089	IPR003344_Bacterial Ig-like, group 1
IPR003374_ApbE-like domain	0.006161	0.02848	31.62	0.0129	0.0212	0.0181	0.138614	0.00990099	0.980198	IPR003374_ApbE-like domain
IPR003158_Photosynthetic reaction centre, cytochrome c subunit	0.006158	0.02847	31.71	0.000399	0.00165	0.00924	0.00990099	0.980198	0.049505	IPR003158_Photosynthetic reaction centre, cytochrome c subunit
IPR005475_Transketolase-like, pyrimidine-binding domain	0.006159	0.02847	31.68	0.0295	0.028	0.037	0.019802	0.990099	0.029703	IPR005475_Transketolase-like, pyrimidine-binding domain
IPR005158_Bacterial transcriptional activator domain	0.006148	0.02842	31.73	0.00138	0.0101	0.00106	1	0.00990099	0.019802	IPR005158_Bacterial transcriptional activator domain
IPR005901_GLPGLI family protein	0.006144	0.02841	31.76	0.00542	0.00375	0.0128	0.029703	0.990099	0.019802	IPR005901_GLPGLI family protein
IPR013767_PAS fold	0.006143	0.0284	31.79	0.00547	0.0131	0.00389	1	0.00990099	0.019802	IPR013767_PAS fold
IPR029068_Glyoxalase/Bleomycin resistance protein/Dihydroxybiphenyl dioxygenase	0.006143	0.0284	31.82	0.0479	0.0496	0.0407	0.029703	0.980198	0.019802	IPR029068_Glyoxalase/Bleomycin resistance protein/Dihydroxybiphenyl dioxygenase
IPR015916_Galactose oxidase, beta-propeller	0.006128	0.02833	31.85	0.0128	0.0112	0.00403	0.00990099	0.990099	0.049505	IPR015916_Galactose oxidase, beta-propeller
IPR008978_HSP20-like chaperone	0.006121	0.0283	31.88	0.014	0.0194	0.0103	0.861386	0.118812	0.019802	IPR008978_HSP20-like chaperone
IPR025245_Protein of unknown function DUF4197	0.006114	0.02827	31.9	0.000719	0.00955	0.00256	1	0.00990099	0.039604	IPR025245_Protein of unknown function DUF4197
IPR018931_Domain of unknown function DUF2520	0.006112	0.02826	31.93	0.00358	0.00627	0.0121	0.00990099	0.980198	0.138614	IPR018931_Domain of unknown function DUF2520
IPR025990_Cysteine-rich CPXCG protein	0.00611	0.02825	31.96	0.000287	0.0061	0.00835	0.00990099	0.039604	1	IPR025990_Cysteine-rich CPXCG protein
IPR007087_Zinc finger, C2H2	0.006107	0.02824	31.99	0.00323	0.01	0.0103	0.029703	0.019802	1	IPR007087_Zinc finger, C2H2
IPR011105_Cell wall hydrolase, SleB	0.006104	0.02822	32.02	0.00225	0.00375	0.011	0.00990099	0.980198	0.0594059	IPR011105_Cell wall hydrolase, SleB
IPR006698_Thermus phage phiYS40, Orf56	0.006102	0.02821	32.05	0.00238	0.0114	0.00275	1	0.00990099	0.039604	IPR006698_Thermus phage phiYS40, Orf56
IPR005130_Serine dehydratase-like, alpha subunit	0.006096	0.02818	32.07	0.00557	0.0115	0.0136	0.00990099	0.049505	1	IPR005130_Serine dehydratase-like, alpha subunit
IPR019546_Twin-arginine translocation pathway, signal sequence, bacterial/archaeal	0.006093	0.02817	32.1	0.0223	0.0222	0.0143	0.019802	1	0.029703	IPR019546_Twin-arginine translocation pathway, signal sequence, bacterial/archaeal
IPR007782_Vitamin K-dependent gamma-carboxylase	0.00609	0.02816	32.13	0.00257	0.0102	0.00995	0.00990099	0.019802	1	IPR007782_Vitamin K-dependent gamma-carboxylase
IPR013690_IstB-like ATP binding N-terminal	0.006089	0.02815	32.16	0.00865	0.00309	0.000594	0.00990099	0.0693069	1	IPR013690_IstB-like ATP binding N-terminal
IPR006905_Tryptophan halogenase	0.006085	0.02813	32.19	0.0102	0.0177	0.0173	0.029703	0.00990099	1	IPR006905_Tryptophan halogenase
IPR011604_Exonuclease, phage-type/RecB, C-terminal	0.006084	0.02813	32.21	0.00792	0.0077	0.0165	0.00990099	0.980198	0.049505	IPR011604_Exonuclease, phage-type/RecB, C-terminal
IPR000933_Glycoside hydrolase, family 29	0.006081	0.02812	32.24	0.0111	0.0165	0.00765	0.881188	0.217822	0.029703	IPR000933_Glycoside hydrolase, family 29
IPR013425_Autotransporter-associated beta strand repeat	0.00608	0.02811	32.27	0.000699	0.00932	0.0034	1	0.00990099	0.0990099	IPR013425_Autotransporter-associated beta strand repeat
IPR013705_Sterol methyltransferase C-terminal	0.00608	0.02811	32.3	0.00881	0.00197	0.000963	0.00990099	0.019802	1	IPR013705_Sterol methyltransferase C-terminal
IPR003507_Peptidase family S66	0.006077	0.0281	32.36	0.00995	0.0103	0.0186	0.00990099	0.980198	0.049505	IPR003507_Peptidase family S66
IPR012001_Thiamine pyrophosphate enzyme, N-terminal TPP-binding domain	0.006078	0.0281	32.33	0.0317	0.0263	0.0236	0.00990099	0.158416	1	IPR012001_Thiamine pyrophosphate enzyme, N-terminal TPP-binding domain
IPR001765_Carbonic anhydrase	0.006075	0.02809	32.38	0.00887	0.0167	0.0158	0.049505	0.00990099	1	IPR001765_Carbonic anhydrase
IPR002942_RNA-binding S4 domain	0.006075	0.02808	32.41	0.0207	0.0221	0.0294	0.00990099	0.980198	0.049505	IPR002942_RNA-binding S4 domain
IPR005066_Moybdenum cofactor oxidoreductase, dimerisation	0.006074	0.02808	32.44	0.0147	0.00832	0.00679	0.00990099	0.029703	1	IPR005066_Moybdenum cofactor oxidoreductase, dimerisation
IPR022720_Gliding motility-associated protein GldM, N-terminal	0.006071	0.02807	32.47	0.000287	0.0029	0.00878	0.00990099	0.980198	0.158416	IPR022720_Gliding motility-associated protein GldM, N-terminal
IPR023204_SP1917 domain	0.006063	0.02803	32.5	0.00016	0.00757	0.0078	0.029703	0.019802	1	IPR023204_SP1917 domain
IPR016936_Uncharacterised conserved protein UCP029693	0.006058	0.02801	32.52	0.00332	0.011	0.0106	0.049505	0.00990099	1	IPR016936_Uncharacterised conserved protein UCP029693
IPR010260_Bacteriophage P4, Orf88	0.006054	0.02799	32.55	0.0129	0.00513	0.00598	0.029703	0.00990099	1	IPR010260_Bacteriophage P4, Orf88
IPR023346_Lysozyme-like domain	0.006051	0.02798	32.58	0.00797	0.0144	0.0158	0.00990099	0.029703	1	IPR023346_Lysozyme-like domain
IPR000531_TonB-dependent receptor, beta-barrel	0.006044	0.02794	32.61	0.0414	0.0397	0.048	0.029703	0.980198	0.029703	IPR000531_TonB-dependent receptor, beta-barrel
IPR004869_Membrane transport protein, MMPL domain	0.006027	0.02786	32.64	0.0116	0.00721	0.00343	0.00990099	0.405941	0.742574	IPR004869_Membrane transport protein, MMPL domain
IPR007890_CHASE2	0.006019	0.02783	32.66	0.0016	0.00984	0.00589	0.386139	0.00990099	0.762376	IPR007890_CHASE2
IPR029069_HotDog domain	0.006015	0.02781	32.69	0.0453	0.0501	0.0534	0.00990099	0.425743	0.920792	IPR029069_HotDog domain
IPR007402_Protein of unknown function DUF455	0.005998	0.02773	32.72	0.00166	0.0069	0.00964	0.00990099	0.0693069	0.980198	IPR007402_Protein of unknown function DUF455
IPR014960_Domain of unknown function DUF1828	0.005994	0.02771	32.75	0.00775	0.000403	0.000214	0.00990099	0.029703	1	IPR014960_Domain of unknown function DUF1828
IPR013751_3-Oxoacyl-[acyl-carrier-protein (ACP)] synthase III	0.005991	0.0277	32.77	0.0136	0.0162	0.022	0.00990099	0.980198	0.148515	IPR013751_3-Oxoacyl-[acyl-carrier-protein (ACP)] synthase III
IPR023299_P-type ATPase, cytoplasmic domain N	0.00599	0.0277	32.8	0.00965	0.0156	0.00666	0.980198	0.049505	0.019802	IPR023299_P-type ATPase, cytoplasmic domain N
IPR013216_Methyltransferase type 11	0.00599	0.02769	32.83	0.0204	0.0246	0.0157	0.217822	0.594059	0.019802	IPR013216_Methyltransferase type 11
IPR023997_TonB-dependent outer membrane protein SusC/RagA, conserved site	0.005988	0.02768	32.86	0.00509	0.00613	0.0135	0.00990099	0.990099	0.049505	IPR023997_TonB-dependent outer membrane protein SusC/RagA, conserved site
IPR025309_KTSC domain	0.005984	0.02767	32.89	0.00444	0.00244	0.0113	0.029703	0.980198	0.019802	IPR025309_KTSC domain
IPR002300_Aminoacyl-tRNA synthetase, class Ia	0.005981	0.02765	32.94	0.0431	0.0414	0.0502	0.019802	0.990099	0.029703	IPR002300_Aminoacyl-tRNA synthetase, class Ia
IPR007560_Restriction endonuclease type IV, Mrr	0.005981	0.02765	32.97	0.0101	0.00454	0.00223	0.00990099	0.049505	1	IPR007560_Restriction endonuclease type IV, Mrr
IPR019884_YtoQ family protein	0.005981	0.02765	32.91	0.00208	0.00881	0.0098	0.00990099	0.029703	1	IPR019884_YtoQ family protein
IPR001539_Peptidase U32	0.005971	0.02761	33	0.000819	0.00937	0.00305	1	0.00990099	0.0891089	IPR001539_Peptidase U32
IPR021866_SpoIIAA-like	0.005967	0.02759	33.02	0.000898	0.0097	0.00144	1	0.00990099	0.039604	IPR021866_SpoIIAA-like
IPR007956_Malonyl-CoA decarboxylase	0.005961	0.02756	33.05	0.0047	0.00843	0.0129	0.00990099	0.752475	0.39604	IPR007956_Malonyl-CoA decarboxylase
IPR002509_Polysaccharide deacetylase	0.005956	0.02754	33.08	0.0249	0.0275	0.0188	0.039604	0.980198	0.019802	IPR002509_Polysaccharide deacetylase
IPR001106_Aromatic amino acid lyase	0.005954	0.02753	33.11	0.0164	0.0228	0.0241	0.00990099	0.029703	1	IPR001106_Aromatic amino acid lyase
IPR004463_UDP-3-O-acyl N-acetylglucosamine deacetylase	0.00595	0.02751	33.16	0.014	0.0173	0.0222	0.00990099	0.920792	0.277228	IPR004463_UDP-3-O-acyl N-acetylglucosamine deacetylase
IPR013105_Tetratricopeptide TPR2	0.005951	0.02751	33.13	0.0141	0.015	0.00656	0.019802	1	0.029703	IPR013105_Tetratricopeptide TPR2
IPR020958_DUF3686	0.00595	0.02751	33.19	0.000287	0.0089	0.00193	1	0.00990099	0.039604	IPR020958_DUF3686
IPR006656_Molybdopterin oxidoreductase	0.005949	0.0275	33.22	0.0207	0.024	0.0152	0.0792079	0.980198	0.019802	IPR006656_Molybdopterin oxidoreductase
IPR014580_Uncharacterised conserved protein UCP033199	0.005945	0.02749	33.24	0.00016	0.0074	0.00768	0.029703	0.019802	1	IPR014580_Uncharacterised conserved protein UCP033199
IPR007125_Histone core	0.005935	0.02744	33.27	0.000474	0.00735	0.00592	0.277228	0.00990099	0.742574	IPR007125_Histone core
IPR004232_Nitrile hydratase alpha /Thiocyanate hydrolase gamma	0.005934	0.02743	33.3	0.0152	0.0105	0.00725	0.00990099	0.247525	0.960396	IPR004232_Nitrile hydratase alpha /Thiocyanate hydrolase gamma
IPR003700_Ketopantoate hydroxymethyltransferase	0.00593	0.02741	33.33	0.0185	0.0204	0.0268	0.00990099	0.980198	0.0891089	IPR003700_Ketopantoate hydroxymethyltransferase
IPR023614_Porin domain	0.005928	0.02741	33.35	0.00804	0.016	0.0073	1	0.00990099	0.019802	IPR023614_Porin domain
IPR029055_Nucleophile aminohydrolases, N-terminal	0.005922	0.02738	33.38	0.052	0.0566	0.0599	0.00990099	0.237624	0.930693	IPR029055_Nucleophile aminohydrolases, N-terminal
IPR000600_ROK family	0.005917	0.02736	33.41	0.0143	0.0105	0.00622	0.00990099	0.70297	0.435644	IPR000600_ROK family
IPR000795_Elongation factor, GTP-binding domain	0.005917	0.02735	33.44	0.0455	0.0451	0.0533	0.019802	1	0.029703	IPR000795_Elongation factor, GTP-binding domain
IPR028081_Leucine-binding protein domain	0.005916	0.02735	33.46	0.0128	0.00649	0.00505	0.00990099	0.029703	1	IPR028081_Leucine-binding protein domain
IPR002524_Cation efflux protein	0.005905	0.0273	33.49	0.0137	0.013	0.00516	0.00990099	0.980198	0.049505	IPR002524_Cation efflux protein
IPR002514_Transposase IS3/IS911family	0.005899	0.02727	33.52	0.0137	0.0094	0.00572	0.00990099	0.554455	0.831683	IPR002514_Transposase IS3/IS911family
IPR011109_Recombinase	0.005895	0.02726	33.54	0.0108	0.00567	0.00296	0.00990099	0.0891089	0.990099	IPR011109_Recombinase
IPR009072_Histone-fold	0.005894	0.02725	33.6	0.00368	0.0107	0.00838	0.643564	0.019802	0.683168	IPR009072_Histone-fold
IPR010177_Doubled CXXCH motif	0.005895	0.02725	33.57	0.00413	0.011	0.00224	1	0.00990099	0.019802	IPR010177_Doubled CXXCH motif
IPR001878_Zinc finger, CCHC-type	0.005883	0.0272	33.63	0.00149	0.00732	0.00898	0.00990099	0.0792079	1	IPR001878_Zinc finger, CCHC-type
IPR019198_Beta propeller domain-containing family	0.00588	0.02719	33.68	0.0123	0.00962	0.00439	0.00990099	0.970297	0.247525	IPR019198_Beta propeller domain-containing family
IPR020602_GTP cyclohydrolase I domain	0.005882	0.02719	33.65	0.0169	0.0186	0.0252	0.00990099	0.980198	0.0693069	IPR020602_GTP cyclohydrolase I domain
IPR018511_Hemolysin-type calcium-binding conserved site	0.005876	0.02717	33.71	0.0135	0.0183	0.00955	0.673267	0.287129	0.019802	IPR018511_Hemolysin-type calcium-binding conserved site
IPR003733_Thiamine phosphate synthase	0.005872	0.02715	33.73	0.013	0.0105	0.00476	0.00990099	0.980198	0.158416	IPR003733_Thiamine phosphate synthase
IPR029020_Ammonium/urea transporter	0.005869	0.02713	33.76	0.0405	0.0326	0.0411	1	0.00990099	0.029703	IPR029020_Ammonium/urea transporter
IPR001126_DNA-repair protein, UmuC-like	0.005866	0.02712	33.79	0.0108	0.0152	0.0187	0.00990099	0.29703	0.841584	IPR001126_DNA-repair protein, UmuC-like
IPR005151_Tail specific protease	0.005862	0.0271	33.82	0.0187	0.022	0.0268	0.00990099	0.920792	0.267327	IPR005151_Tail specific protease
IPR006823_Neutral/alkaline nonlysosomal ceramidase	0.005861	0.0271	33.84	0.000484	0.00609	0.00821	0.00990099	0.039604	1	IPR006823_Neutral/alkaline nonlysosomal ceramidase
IPR005265_Uncharacterised protein family UPF0093	0.005857	0.02708	33.87	0.00517	0.00741	0.0134	0.00990099	0.980198	0.108911	IPR005265_Uncharacterised protein family UPF0093
IPR019476_Type IV secretion system, TraD, DNA-binding domain	0.005854	0.02707	33.9	0.00988	0.00471	0.0021	0.00990099	0.227723	0.990099	IPR019476_Type IV secretion system, TraD, DNA-binding domain
IPR014955_Protein of unknown function DUF1826	0.005852	0.02705	33.92	0.000166	0.00239	0.0084	0.00990099	0.980198	0.0990099	IPR014955_Protein of unknown function DUF1826
IPR023917_UDP-GlcNAc diphosphorylase/GlcNAc-1-P N-acetyltransferase, GlmU, bacterial-type	0.005846	0.02703	33.95	0.000325	0.00354	0.0084	0.00990099	0.891089	0.277228	IPR023917_UDP-GlcNAc diphosphorylase/GlcNAc-1-P N-acetyltransferase, GlmU, bacterial-type
IPR024041_Ammonium transporter AmtB-like domain	0.005845	0.02702	33.98	0.0348	0.0277	0.0364	1	0.00990099	0.019802	IPR024041_Ammonium transporter AmtB-like domain
IPR026876_Fn3 associated repeat	0.005843	0.02701	34.01	0.000771	0.00845	0.00674	0.049505	0.00990099	1	IPR026876_Fn3 associated repeat
IPR004183_Extradiol ring-cleavage dioxygenase, class III enzyme, subunit B	0.00584	0.027	34.03	0.0166	0.012	0.00874	0.00990099	0.594059	0.891089	IPR004183_Extradiol ring-cleavage dioxygenase, class III enzyme, subunit B
IPR000121_PEP-utilising enzyme, C-terminal	0.005835	0.02698	34.06	0.0224	0.0256	0.017	0.0693069	0.891089	0.019802	IPR000121_PEP-utilising enzyme, C-terminal
IPR022532_Domain of unknown function DUF3696, C-terminal	0.005833	0.02697	34.09	0.00814	0.00131	0.000757	0.00990099	0.029703	1	IPR022532_Domain of unknown function DUF3696, C-terminal
IPR014966_FRG domain	0.00583	0.02695	34.11	0.00891	0.00359	0.00119	0.00990099	0.0594059	1	IPR014966_FRG domain
IPR007337_RelB antitoxin/Antitoxin DinJ	0.005819	0.02691	34.14	0.00863	0.00203	0.00112	0.00990099	0.029703	1	IPR007337_RelB antitoxin/Antitoxin DinJ
IPR013096_Cupin 2, conserved barrel	0.005815	0.02689	34.17	0.0215	0.017	0.0137	0.00990099	0.29703	0.90099	IPR013096_Cupin 2, conserved barrel
IPR022719_Gliding motility-associated protein GldM, C-terminal	0.005815	0.02688	34.19	0.000165	0.00305	0.00824	0.00990099	0.950495	0.19802	IPR022719_Gliding motility-associated protein GldM, C-terminal
IPR029016_GAF domain-like	0.005813	0.02688	34.22	0.0262	0.0314	0.0228	0.861386	0.108911	0.019802	IPR029016_GAF domain-like
IPR012434_Protein of unknown function DUF1631	0.005808	0.02685	34.25	0.000391	0.00858	0.00325	0.980198	0.00990099	0.168317	IPR012434_Protein of unknown function DUF1631
IPR022156_Uncharacterised protein YfbK, N-terminal	0.005807	0.02685	34.27	0.0106	0.00909	0.00227	0.00990099	0.980198	0.049505	IPR022156_Uncharacterised protein YfbK, N-terminal
IPR007546_Protein of unknown function DUF503	0.005803	0.02683	34.3	0.0088	0.00587	0.000742	0.00990099	0.970297	0.207921	IPR007546_Protein of unknown function DUF503
IPR004033_UbiE/COQ5 methyltransferase	0.0058	0.02682	34.33	0.0134	0.0157	0.0215	0.00990099	0.980198	0.108911	IPR004033_UbiE/COQ5 methyltransferase
IPR010144_CRISPR-associated protein, Csd1-type	0.005788	0.02676	34.38	0.0085	0.00179	0.00105	0.00990099	0.029703	1	IPR010144_CRISPR-associated protein, Csd1-type
IPR012495_TadE-like	0.005788	0.02676	34.35	0.00486	0.00993	0.00134	0.772277	0.148515	0.019802	IPR012495_TadE-like
IPR007729_2-keto-3-deoxy-galactonokinase	0.005778	0.02671	34.41	0.00295	0.00433	0.0111	0.00990099	0.980198	0.0594059	IPR007729_2-keto-3-deoxy-galactonokinase
IPR029022_ABC transporter, BtuC-like	0.005774	0.0267	34.44	0.0218	0.0172	0.0141	0.00990099	0.207921	0.970297	IPR029022_ABC transporter, BtuC-like
IPR010329_3-hydroxyanthranilic acid dioxygenase	0.005768	0.02667	34.46	0.00557	0.00888	0.0135	0.00990099	0.940594	0.386139	IPR010329_3-hydroxyanthranilic acid dioxygenase
IPR007370_Glutamate--cysteine ligase	0.005763	0.02664	34.49	0.00718	0.0145	0.0138	0.049505	0.019802	1	IPR007370_Glutamate--cysteine ligase
IPR019500_Peptidase S46	0.00576	0.02663	34.52	0.0114	0.014	0.0194	0.00990099	0.980198	0.19802	IPR019500_Peptidase S46
IPR001360_Glycoside hydrolase, family 1	0.005758	0.02662	34.54	0.00483	0.0121	0.0117	0.029703	0.00990099	1	IPR001360_Glycoside hydrolase, family 1
IPR004137_Hydroxylamine reductase/Ni-containing CO dehydrogenase	0.005751	0.02659	34.57	0.000234	0.00864	0.0008	1	0.00990099	0.039604	IPR004137_Hydroxylamine reductase/Ni-containing CO dehydrogenase
IPR010727_Protein of unknown function DUF1302	0.005747	0.02657	34.59	0.00595	0.0126	0.00407	1	0.00990099	0.019802	IPR010727_Protein of unknown function DUF1302
IPR002622_Transposase, Synechocystis PCC 6803	0.005736	0.02652	34.62	0.0091	0.0023	0.00174	0.00990099	0.029703	1	IPR002622_Transposase, Synechocystis PCC 6803
IPR006482_CRISPR-associated protein TM1801	0.005732	0.0265	34.65	0.00859	0.0019	0.00122	0.00990099	0.029703	1	IPR006482_CRISPR-associated protein TM1801
IPR021908_Protein of unknown function DUF3520	0.005727	0.02648	34.67	0.0103	0.00945	0.00208	0.00990099	0.980198	0.049505	IPR021908_Protein of unknown function DUF3520
IPR015032_MTH538 TIR-like domain	0.005721	0.02645	34.7	0.00923	0.00463	0.00156	0.00990099	0.277228	0.950495	IPR015032_MTH538 TIR-like domain
IPR003477_mRNA interferase PemK-like protein	0.005716	0.02643	34.73	0.0109	0.00437	0.00357	0.00990099	0.029703	1	IPR003477_mRNA interferase PemK-like protein
IPR012547_Protein of unknown function DUF1703	0.005713	0.02641	34.75	0.00804	0.00204	0.000599	0.00990099	0.029703	1	IPR012547_Protein of unknown function DUF1703
IPR004104_Oxidoreductase, C-terminal	0.005704	0.02637	34.78	0.0166	0.00941	0.0094	0.029703	0.029703	1	IPR004104_Oxidoreductase, C-terminal
IPR008962_PapD-like	0.005701	0.02636	34.83	0.00626	0.0111	0.0139	0.00990099	0.128713	0.990099	IPR008962_PapD-like
IPR013762_Integrase-like, catalytic core	0.005702	0.02636	34.81	0.0465	0.04	0.0396	0.029703	0.049505	1	IPR013762_Integrase-like, catalytic core
IPR006657_Molybdopterin dinucleotide-binding domain	0.005695	0.02633	34.86	0.0146	0.0165	0.00812	0.029703	0.980198	0.019802	IPR006657_Molybdopterin dinucleotide-binding domain
IPR000890_Aliphatic acid kinase, short-chain	0.00569	0.02631	34.89	0.00895	0.0151	0.00658	1	0.019802	0.019802	IPR000890_Aliphatic acid kinase, short-chain
IPR007801_Uncharacterised protein family UPF0276	0.005686	0.02629	34.91	0.00696	0.0142	0.00571	1	0.00990099	0.019802	IPR007801_Uncharacterised protein family UPF0276
IPR019239_Protein of unknown function DUF2191	0.005686	0.02629	34.94	0.0085	0.00478	0.000749	0.00990099	0.732673	0.594059	IPR019239_Protein of unknown function DUF2191
IPR001543_Surface presentation of antigen (SpoA)	0.005684	0.02628	34.96	0.00128	0.00893	0.00603	0.108911	0.00990099	0.990099	IPR001543_Surface presentation of antigen (SpoA)
IPR029035_DHS-like NAD/FAD-binding domain	0.005678	0.02625	34.99	0.0468	0.0422	0.0392	0.00990099	0.217822	0.970297	IPR029035_DHS-like NAD/FAD-binding domain
IPR027558_Prepilin-type processing-associated H-X9-DG domain	0.005672	0.02623	35.02	0.00141	0.00975	0.0021	1	0.00990099	0.039604	IPR027558_Prepilin-type processing-associated H-X9-DG domain
IPR008471_MnmC-like methyltransferase	0.005665	0.02619	35.04	0.00407	0.00606	0.0121	0.00990099	0.980198	0.0792079	IPR008471_MnmC-like methyltransferase
IPR008526_Inner membrane protein YedI	0.005664	0.02619	35.07	0.000942	0.00861	0.00548	0.257426	0.00990099	0.90099	IPR008526_Inner membrane protein YedI
IPR008713_Bacteriophage lambda NinG	0.005657	0.02616	35.1	0.00134	0.00437	0.00855	0.019802	0.910891	0.346535	IPR008713_Bacteriophage lambda NinG
IPR014747_Bacterial photosynthetic reaction centre, H-chain, C-terminal	0.005644	0.02609	35.12	0.00016	0.00107	0.00823	0.00990099	0.980198	0.049505	IPR014747_Bacterial photosynthetic reaction centre, H-chain, C-terminal
IPR025723_Anion-transporting ATPase-like domain	0.005644	0.02609	35.15	0.0101	0.00788	0.00219	0.00990099	0.980198	0.178218	IPR025723_Anion-transporting ATPase-like domain
IPR011719_Conserved hypothetical protein CHP02058	0.005641	0.02608	35.17	0.00104	0.00357	0.00891	0.00990099	0.980198	0.148515	IPR011719_Conserved hypothetical protein CHP02058
IPR024072_Dihydrofolate reductase-like domain	0.005634	0.02605	35.2	0.0213	0.0228	0.0293	0.00990099	0.980198	0.049505	IPR024072_Dihydrofolate reductase-like domain
IPR012872_Protein of unknown function DUF1670	0.005633	0.02604	35.23	0.00808	0.0016	0.000925	0.00990099	0.019802	1	IPR012872_Protein of unknown function DUF1670
IPR003495_CobW/HypB/UreG domain	0.005625	0.02601	35.25	0.0127	0.0126	0.0205	0.00990099	1	0.049505	IPR003495_CobW/HypB/UreG domain
IPR003808_Fe-S metabolism associated domain, SufE-like	0.00562	0.02598	35.28	0.00678	0.00845	0.0148	0.00990099	0.980198	0.0594059	IPR003808_Fe-S metabolism associated domain, SufE-like
IPR005269_Cytokinin riboside 5'-monophosphate phosphoribohydrolase LOG	0.005607	0.02592	35.33	0.00734	0.0142	0.0144	0.019802	0.029703	1	IPR005269_Cytokinin riboside 5'-monophosphate phosphoribohydrolase LOG
IPR023393_START-like domain	0.005607	0.02592	35.3	0.0222	0.0231	0.0152	0.00990099	1	0.049505	IPR023393_START-like domain
IPR014867_Spore coat protein CotH	0.0056	0.02589	35.36	0.00418	0.00734	0.0119	0.00990099	0.940594	0.29703	IPR014867_Spore coat protein CotH
IPR022615_NADH-quinone reductase, Na(+)-translocating, subunit A, C-terminal	0.005598	0.02588	35.38	0.00257	0.0073	0.01	0.00990099	0.118812	0.980198	IPR022615_NADH-quinone reductase, Na(+)-translocating, subunit A, C-terminal
IPR011486_Protein of unknown function DUF1597	0.005596	0.02587	35.41	0.00373	0.00853	0.0112	0.00990099	0.0990099	0.980198	IPR011486_Protein of unknown function DUF1597
IPR019072_Restriction endonuclease, type II, XamI	0.005596	0.02587	35.43	0.00734	0.000758	0.000214	0.00990099	0.029703	1	IPR019072_Restriction endonuclease, type II, XamI
IPR019108_Cytochrome c oxidase caa3-type, assembly factor CtaG-related	0.005592	0.02585	35.46	0.00898	0.00439	0.0015	0.00990099	0.168317	0.950495	IPR019108_Cytochrome c oxidase caa3-type, assembly factor CtaG-related
IPR027787_Alpha/beta-hydrolase, catalytic domain	0.005591	0.02585	35.48	0.000277	0.00836	0.00189	1	0.00990099	0.039604	IPR027787_Alpha/beta-hydrolase, catalytic domain
IPR003819_Taurine catabolism dioxygenase TauD/TfdA	0.00559	0.02584	35.51	0.0205	0.0207	0.0136	0.00990099	1	0.049505	IPR003819_Taurine catabolism dioxygenase TauD/TfdA
IPR002793_Endonuclease NucS	0.005585	0.02582	35.54	0.00878	0.00449	0.00126	0.00990099	0.475248	0.910891	IPR002793_Endonuclease NucS
IPR007295_Domain of unknown function DUF402	0.005578	0.02579	35.56	0.00771	0.00325	0.000219	0.00990099	0.277228	0.960396	IPR007295_Domain of unknown function DUF402
IPR009905_2-vinyl bacteriochlorophyllide hydratase	0.005575	0.02578	35.59	0.00016	0.00107	0.00814	0.00990099	0.980198	0.049505	IPR009905_2-vinyl bacteriochlorophyllide hydratase
IPR014721_Ribosomal protein S5 domain 2-type fold, subgroup	0.005561	0.02571	35.61	0.0545	0.0536	0.0618	0.019802	0.990099	0.029703	IPR014721_Ribosomal protein S5 domain 2-type fold, subgroup
IPR019079_Capsule synthesis protein, CapA	0.005559	0.0257	35.64	0.0119	0.0104	0.00398	0.00990099	0.980198	0.049505	IPR019079_Capsule synthesis protein, CapA
IPR015413_Methionyl/Leucyl tRNA synthetase	0.005541	0.02562	35.66	0.0273	0.0261	0.0342	0.029703	0.980198	0.019802	IPR015413_Methionyl/Leucyl tRNA synthetase
IPR010384_MtfA family	0.005537	0.0256	35.69	0.00372	0.011	0.00271	1	0.00990099	0.019802	IPR010384_MtfA family
IPR002737_MEMO1 family	0.005534	0.02559	35.72	0.00328	0.00987	0.00162	1	0.00990099	0.019802	IPR002737_MEMO1 family
IPR011531_Bicarbonate transporter, C-terminal	0.005532	0.02558	35.74	0.000166	0.00828	0.0011	1	0.00990099	0.039604	IPR011531_Bicarbonate transporter, C-terminal
IPR009499_Protein of unknown function DUF1116	0.005531	0.02557	35.77	0.00811	0.00611	0.000303	0.00990099	0.990099	0.178218	IPR009499_Protein of unknown function DUF1116
IPR015396_Acyl-CoA dehydrogenase, C-termina, bacterial type	0.005531	0.02557	35.79	0.00628	0.0101	0.00187	0.168317	0.722772	0.019802	IPR015396_Acyl-CoA dehydrogenase, C-termina, bacterial type
IPR020616_Thiolase, N-terminal	0.005523	0.02553	35.82	0.0278	0.0325	0.0352	0.00990099	0.188119	0.980198	IPR020616_Thiolase, N-terminal
IPR022563_Domain of unknown function DUF3463	0.005509	0.02547	35.84	0.00841	0.00639	0.000652	0.00990099	0.980198	0.0891089	IPR022563_Domain of unknown function DUF3463
IPR025272_Domain of unknown function DUF4065	0.005502	0.02544	35.87	0.00811	0.00157	0.00106	0.00990099	0.029703	1	IPR025272_Domain of unknown function DUF4065
IPR006153_Cation/H+ exchanger	0.005499	0.02542	35.89	0.00726	0.0112	0.00307	0.366337	0.524752	0.019802	IPR006153_Cation/H+ exchanger
IPR011083_Phage tail collar domain	0.005499	0.02542	35.92	0.0019	0.00937	0.00616	0.217822	0.00990099	0.970297	IPR011083_Phage tail collar domain
IPR008983_Tumour necrosis factor-like domain	0.005497	0.02541	35.95	0.0008	0.0016	0.00869	0.00990099	0.990099	0.049505	IPR008983_Tumour necrosis factor-like domain
IPR018117_DNA methylase, C-5 cytosine-specific, active site	0.005488	0.02537	35.97	0.0127	0.00486	0.0108	1	0.00990099	0.049505	IPR018117_DNA methylase, C-5 cytosine-specific, active site
IPR001347_Sugar isomerase (SIS)	0.005485	0.02536	36	0.0144	0.0171	0.022	0.00990099	0.970297	0.188119	IPR001347_Sugar isomerase (SIS)
IPR001576_Phosphoglycerate kinase	0.005482	0.02535	36.05	0.0243	0.0241	0.0319	0.00990099	0.980198	0.049505	IPR001576_Phosphoglycerate kinase
IPR021878_Protein of unknown function DUF3488	0.005482	0.02535	36.02	0.000559	0.00829	0.00325	1	0.00990099	0.178218	IPR021878_Protein of unknown function DUF3488
IPR008949_Isoprenoid synthase domain	0.005476	0.02532	36.07	0.0333	0.0317	0.0398	0.029703	0.980198	0.019802	IPR008949_Isoprenoid synthase domain
IPR003742_SPOUT methyltransferase, predicted	0.00547	0.02529	36.1	0.00554	0.00976	0.0129	0.00990099	0.287129	0.90099	IPR003742_SPOUT methyltransferase, predicted
IPR010721_Protein of unknown function DUF1295	0.005461	0.02525	36.12	0.00903	0.0138	0.0163	0.00990099	0.0891089	0.990099	IPR010721_Protein of unknown function DUF1295
IPR013655_PAS fold-3	0.005457	0.02523	36.15	0.00227	0.00976	0.00163	1	0.00990099	0.019802	IPR013655_PAS fold-3
IPR001867_Signal transduction response regulator, C-terminal	0.005453	0.02521	36.17	0.0279	0.0306	0.0227	0.0693069	0.980198	0.019802	IPR001867_Signal transduction response regulator, C-terminal
IPR015003_Protein of unknown function DUF1853	0.005447	0.02519	36.22	0.000558	0.00382	0.00804	0.00990099	0.871287	0.336634	IPR015003_Protein of unknown function DUF1853
IPR021708_Domain of unknown function DUF3291	0.005448	0.02519	36.2	0.001	0.00886	0.00264	1	0.00990099	0.039604	IPR021708_Domain of unknown function DUF3291
IPR001792_Acylphosphatase-like domain	0.005443	0.02516	36.25	0.00772	0.00991	0.00198	0.029703	0.990099	0.019802	IPR001792_Acylphosphatase-like domain
IPR025188_Domain of unknown function DUF4113	0.005442	0.02516	36.27	0.0005	0.00208	0.00824	0.00990099	0.980198	0.049505	IPR025188_Domain of unknown function DUF4113
IPR007642_RNA polymerase Rpb2, domain 2	0.00544	0.02515	36.3	0.0174	0.0169	0.0248	0.00990099	1	0.049505	IPR007642_RNA polymerase Rpb2, domain 2
IPR004852_Di-haem cytochrome c peroxidase	0.005438	0.02514	36.32	0.0103	0.0161	0.0174	0.00990099	0.029703	1	IPR004852_Di-haem cytochrome c peroxidase
IPR007434_Protein of unknown function DUF482	0.005431	0.02511	36.35	0.0111	0.0159	0.0183	0.00990099	0.0891089	0.990099	IPR007434_Protein of unknown function DUF482
IPR021428_Protein of unknown function DUF3078	0.005431	0.02511	36.37	0.000734	0.00342	0.00828	0.00990099	0.950495	0.207921	IPR021428_Protein of unknown function DUF3078
IPR029475_Methane oxygenase PmoA	0.005426	0.02509	36.4	0.00848	0.00529	0.00102	0.00990099	0.891089	0.524752	IPR029475_Methane oxygenase PmoA
IPR003713_Flagellar protein FliS	0.005424	0.02508	36.42	0.000511	0.0077	0.00572	0.0594059	0.00990099	1	IPR003713_Flagellar protein FliS
IPR009858_Protein of unknown function DUF1415	0.005422	0.02507	36.45	0.000393	0.00626	0.00743	0.00990099	0.029703	1	IPR009858_Protein of unknown function DUF1415
IPR002328_Alcohol dehydrogenase, zinc-type, conserved site	0.005412	0.02502	36.5	0.0163	0.0117	0.0091	0.00990099	0.108911	0.970297	IPR002328_Alcohol dehydrogenase, zinc-type, conserved site
IPR025420_Domain of unknown function DUF4143	0.005412	0.02502	36.47	0.00766	0.00244	0.00053	0.00990099	0.029703	1	IPR025420_Domain of unknown function DUF4143
IPR008565_Protein of unknown function DUF847	0.00541	0.02501	36.52	0.00154	0.00225	0.00926	0.00990099	0.980198	0.049505	IPR008565_Protein of unknown function DUF847
IPR026889_Transposase zinc-binding domain	0.005409	0.02501	36.55	0.00518	0.0101	0.00208	0.960396	0.148515	0.019802	IPR026889_Transposase zinc-binding domain
IPR013534_Starch synthase, catalytic domain	0.005403	0.02498	36.57	0.00573	0.0129	0.0111	0.049505	0.00990099	1	IPR013534_Starch synthase, catalytic domain
IPR006970_PT repeat	0.005394	0.02494	36.62	0.0018	0.00482	0.00924	0.00990099	0.910891	0.356436	IPR006970_PT repeat
IPR007432_Protein of unknown function DUF480	0.005395	0.02494	36.6	0.0016	0.0089	0.000871	1	0.00990099	0.019802	IPR007432_Protein of unknown function DUF480
IPR005115_Uncharacterised domain UPF0126	0.005391	0.02492	36.65	0.0012	0.00842	0.00596	0.0990099	0.00990099	1	IPR005115_Uncharacterised domain UPF0126
IPR003333_Mycolic acid cyclopropane synthase	0.005387	0.02491	36.7	0.0126	0.0204	0.0137	1	0.00990099	0.039604	IPR003333_Mycolic acid cyclopropane synthase
IPR023293_Deoxyguanosinetriphosphate triphosphohydrolase, central domain	0.005389	0.02491	36.67	0.00467	0.00716	0.0122	0.00990099	0.980198	0.188119	IPR023293_Deoxyguanosinetriphosphate triphosphohydrolase, central domain
IPR008279_PEP-utilising enzyme, mobile domain	0.005382	0.02488	36.72	0.0187	0.021	0.0131	0.029703	0.980198	0.019802	IPR008279_PEP-utilising enzyme, mobile domain
IPR011606_Branched-chain amino acid transport, permease	0.005379	0.02487	36.75	0.00187	0.00549	0.00919	0.00990099	0.613861	0.544554	IPR011606_Branched-chain amino acid transport, permease
IPR021365_Protein of unknown function DUF2891	0.005377	0.02486	36.77	0.00543	0.00897	0.0128	0.00990099	0.742574	0.534653	IPR021365_Protein of unknown function DUF2891
IPR022675_Glucose-6-phosphate dehydrogenase, C-terminal	0.005376	0.02485	36.8	0.00955	0.0167	0.0147	0.0792079	0.00990099	0.990099	IPR022675_Glucose-6-phosphate dehydrogenase, C-terminal
IPR000111_Glycoside hydrolase, clan GH-D	0.005371	0.02483	36.82	0.00496	0.00607	0.0124	0.00990099	0.990099	0.0594059	IPR000111_Glycoside hydrolase, clan GH-D
IPR007712_Toxin-antitoxin system, RelE/ParE toxin family	0.005368	0.02482	36.85	0.0088	0.00453	0.00159	0.00990099	0.19802	0.930693	IPR007712_Toxin-antitoxin system, RelE/ParE toxin family
IPR003760_Basic membrane lipoprotein	0.005366	0.02481	36.87	0.0129	0.00597	0.00679	0.049505	0.019802	1	IPR003760_Basic membrane lipoprotein
IPR001806_Small GTPase superfamily	0.005365	0.0248	36.9	0.00118	0.00587	0.00832	0.00990099	0.0990099	0.980198	IPR001806_Small GTPase superfamily
IPR000629_ATP-dependent RNA helicase DEAD-box, conserved site	0.005363	0.02479	36.92	0.00773	0.0116	0.015	0.00990099	0.514851	0.782178	IPR000629_ATP-dependent RNA helicase DEAD-box, conserved site
IPR010752_Protein of unknown function DUF1329	0.005363	0.02479	36.95	0.00697	0.0143	0.00629	1	0.00990099	0.019802	IPR010752_Protein of unknown function DUF1329
IPR016185_Pre-ATP-grasp domain	0.00536	0.02478	36.97	0.043	0.0431	0.0507	0.00990099	1	0.049505	IPR016185_Pre-ATP-grasp domain
IPR002657_Bile acid:sodium symporter/arsenical resistance protein Acr3	0.005355	0.02476	37	0.00562	0.0124	0.0113	0.049505	0.00990099	1	IPR002657_Bile acid:sodium symporter/arsenical resistance protein Acr3
IPR011658_PA14	0.005355	0.02476	37.02	0.00985	0.0115	0.00427	0.029703	0.990099	0.019802	IPR011658_PA14
IPR001387_Cro/C1-type helix-turn-helix domain	0.005354	0.02475	37.07	0.0261	0.0193	0.0196	0.039604	0.00990099	1	IPR001387_Cro/C1-type helix-turn-helix domain
IPR004101_Mur ligase, C-terminal	0.005354	0.02475	37.05	0.0318	0.0309	0.0386	0.019802	1	0.029703	IPR004101_Mur ligase, C-terminal
IPR015086_Bacteriophage T4, Gp59, helicase assembly protein, C-terminal	0.005353	0.02475	37.1	0.00112	0	0.00787	0.029703	0.980198	0.019802	IPR015086_Bacteriophage T4, Gp59, helicase assembly protein, C-terminal
IPR023430_Peptidase HybD-like domain	0.005351	0.02474	37.12	0.0037	0.00847	0.000524	0.861386	0.108911	0.019802	IPR023430_Peptidase HybD-like domain
IPR022712_Beta-Casp domain	0.005349	0.02473	37.15	0.00508	0.0103	0.00237	1	0.049505	0.019802	IPR022712_Beta-Casp domain
IPR027383_Putative zinc-finger	0.005346	0.02472	37.17	0.00845	0.00895	0.00135	0.019802	1	0.029703	IPR027383_Putative zinc-finger
IPR002678_GTP cyclohydrolase 1 type 2/Nif3	0.005345	0.02471	37.2	0.0073	0.00956	0.0148	0.00990099	0.980198	0.148515	IPR002678_GTP cyclohydrolase 1 type 2/Nif3
IPR025840_7 transmembrane helices usually fused to an inactive transglutaminase	0.005344	0.02471	37.22	0.00204	0.00984	0.0032	1	0.00990099	0.039604	IPR025840_7 transmembrane helices usually fused to an inactive transglutaminase
IPR000131_ATPase, F1 complex, gamma subunit	0.005343	0.0247	37.24	0.0194	0.0184	0.0262	0.019802	0.990099	0.029703	IPR000131_ATPase, F1 complex, gamma subunit
IPR003758_Tetraacyldisaccharide 4'-kinase	0.005342	0.0247	37.27	0.0117	0.0141	0.0191	0.00990099	0.980198	0.178218	IPR003758_Tetraacyldisaccharide 4'-kinase
IPR010452_Isocitrate dehydrogenase kinasephosphatase	0.005334	0.02466	37.29	0.00761	0.0145	0.0134	0.049505	0.00990099	1	IPR010452_Isocitrate dehydrogenase kinasephosphatase
IPR001808_Transcription regulator HTH, Crp	0.005332	0.02465	37.32	0.00286	0.0103	0.00584	0.90099	0.00990099	0.217822	IPR001808_Transcription regulator HTH, Crp
IPR001830_Glycosyl transferase, family 20	0.005328	0.02463	37.34	0.00879	0.0129	0.00497	0.455446	0.465347	0.019802	IPR001830_Glycosyl transferase, family 20
IPR003959_ATPase, AAA-type, core	0.005325	0.02462	37.39	0.0463	0.04	0.0396	0.00990099	0.029703	1	IPR003959_ATPase, AAA-type, core
IPR009822_YaeQ	0.005325	0.02462	37.37	0.000467	0.00478	0.00761	0.00990099	0.188119	0.950495	IPR009822_YaeQ
IPR029033_Histidine phosphatase superfamily	0.005321	0.0246	37.42	0.0258	0.0262	0.0187	0.00990099	1	0.049505	IPR029033_Histidine phosphatase superfamily
IPR001148_Alpha carbonic anhydrase	0.005313	0.02456	37.44	0.0111	0.00844	0.00369	0.00990099	0.970297	0.217822	IPR001148_Alpha carbonic anhydrase
IPR015223_ATPase MipZ/NubP2/Cfd1	0.005313	0.02456	37.47	0.00205	0.00476	0.00942	0.00990099	0.960396	0.227723	IPR015223_ATPase MipZ/NubP2/Cfd1
IPR023375_Acetoacetate decarboxylase beta barrel domain	0.00531	0.02455	37.49	0.0121	0.00882	0.0048	0.00990099	0.80198	0.405941	IPR023375_Acetoacetate decarboxylase beta barrel domain
IPR011320_Ribonuclease H1, N-terminal	0.005307	0.02454	37.52	0.00149	0.0036	0.00894	0.00990099	0.980198	0.118812	IPR011320_Ribonuclease H1, N-terminal
IPR009248_SbmA/BacA-like	0.005305	0.02453	37.56	0.00272	0.00507	0.0101	0.00990099	0.960396	0.168317	IPR009248_SbmA/BacA-like
IPR010394_5-nucleotidase	0.005306	0.02453	37.54	0.00372	0.00808	0.0108	0.00990099	0.217822	0.950495	IPR010394_5-nucleotidase
IPR001133_NADH-ubiquinone oxidoreductase chain 4L/K	0.005298	0.0245	37.59	0.0148	0.0111	0.00761	0.00990099	0.534653	0.594059	IPR001133_NADH-ubiquinone oxidoreductase chain 4L/K
IPR013765_DNA recombination and repair protein RecA	0.005296	0.02449	37.64	0.0296	0.0266	0.0344	0.0693069	0.920792	0.019802	IPR013765_DNA recombination and repair protein RecA
IPR020018_Gliding motility-associated lipoprotein, GldH	0.005297	0.02449	37.61	0.000467	0.00313	0.00782	0.00990099	0.970297	0.207921	IPR020018_Gliding motility-associated lipoprotein, GldH
IPR006190_Antifreeze-like/N-acetylneuraminic acid synthase C-terminal	0.005294	0.02447	37.66	0.00105	0.00599	0.00804	0.00990099	0.049505	1	IPR006190_Antifreeze-like/N-acetylneuraminic acid synthase C-terminal
IPR001048_Aspartate/glutamate/uridylate kinase	0.005288	0.02445	37.71	0.0368	0.0385	0.0442	0.00990099	0.980198	0.0594059	IPR001048_Aspartate/glutamate/uridylate kinase
IPR007024_BLUF domain	0.005288	0.02445	37.69	0.00016	0.00625	0.00697	0.029703	0.029703	1	IPR007024_BLUF domain
IPR001910_Inosine/uridine-preferring nucleoside hydrolase domain	0.005285	0.02444	37.76	0.0193	0.0161	0.0121	0.00990099	0.811881	0.445545	IPR001910_Inosine/uridine-preferring nucleoside hydrolase domain
IPR011338_Restriction endonuclease, type II, BamHI/BglIII/BstY	0.005285	0.02444	37.78	0.0083	0.00164	0.00172	0.00990099	0.029703	1	IPR011338_Restriction endonuclease, type II, BamHI/BglIII/BstY
IPR011467_Protein of unknown function DUF1573	0.005287	0.02444	37.74	0.00358	0.00789	0.0107	0.00990099	0.19802	0.960396	IPR011467_Protein of unknown function DUF1573
IPR002161_PdxT/SNO family	0.005284	0.02443	37.83	0.00846	0.00602	0.00109	0.00990099	0.980198	0.168317	IPR002161_PdxT/SNO family
IPR023574_Ribosomal protein L4 domain	0.005285	0.02443	37.81	0.0135	0.0152	0.021	0.00990099	0.980198	0.0891089	IPR023574_Ribosomal protein L4 domain
IPR002048_EF-hand domain	0.005282	0.02442	37.86	0.00442	0.0094	0.0114	0.00990099	0.039604	1	IPR002048_EF-hand domain
IPR020536_Thil, AANH domain	0.005281	0.02442	37.88	0.0094	0.00741	0.00196	0.00990099	0.980198	0.0990099	IPR020536_Thil, AANH domain
IPR003741_Domain of unknown function DUF162	0.005278	0.0244	37.91	0.00939	0.00882	0.00179	0.00990099	0.990099	0.049505	IPR003741_Domain of unknown function DUF162
IPR001538_Mannose-6-phosphate isomerase, type II, C-terminal	0.005272	0.02437	37.93	0.00616	0.011	0.0131	0.00990099	0.118812	1	IPR001538_Mannose-6-phosphate isomerase, type II, C-terminal
IPR023471_Cytochrome c oxidase assembly protein CtaG/Cox11, domain	0.005271	0.02437	37.96	0.0056	0.00991	0.0127	0.00990099	0.29703	0.950495	IPR023471_Cytochrome c oxidase assembly protein CtaG/Cox11, domain
IPR027369_DinB/YfiT-like putative metal-dependent hydrolase	0.005268	0.02436	37.98	0.0175	0.018	0.0106	0.019802	1	0.039604	IPR027369_DinB/YfiT-like putative metal-dependent hydrolase
IPR016047_Peptidase M23	0.005266	0.02435	38	0.019	0.0217	0.0264	0.00990099	0.970297	0.217822	IPR016047_Peptidase M23
IPR001374_Single-stranded nucleic acid binding R3H	0.005265	0.02434	38.03	0.00928	0.0058	0.0021	0.00990099	0.574257	0.465347	IPR001374_Single-stranded nucleic acid binding R3H
IPR027924_Phage-like element PBSX protein, XkdF	0.005262	0.02433	38.05	0.00226	0.000997	0.00874	0.029703	0.980198	0.019802	IPR027924_Phage-like element PBSX protein, XkdF
IPR018394_Cryptochrome/DNA photolyase, class 1 conserved site, C-terminal	0.005259	0.02432	38.08	0.00301	0.00602	0.0103	0.00990099	0.90099	0.356436	IPR018394_Cryptochrome/DNA photolyase, class 1 conserved site, C-terminal
IPR006091_Acyl-CoA oxidase/dehydrogenase, central domain	0.005256	0.0243	38.1	0.0508	0.0502	0.0453	0.049505	0.762376	0.564356	IPR006091_Acyl-CoA oxidase/dehydrogenase, central domain
IPR008878_Transposase IS66, Orf2	0.005254	0.02429	38.13	0.0113	0.0109	0.00436	0.00990099	0.990099	0.039604	IPR008878_Transposase IS66, Orf2
IPR005648_Flagellar hook capping protein	0.005251	0.02428	38.17	0.000326	0.0072	0.00584	0.049505	0.00990099	1	IPR005648_Flagellar hook capping protein
IPR011538_NADH-ubiquinone oxidoreductase 51 kDa subunit, FMN-binding domain	0.005252	0.02428	38.15	0.0196	0.0225	0.0147	0.0792079	0.920792	0.019802	IPR011538_NADH-ubiquinone oxidoreductase 51 kDa subunit, FMN-binding domain
IPR003744_Protein of unknown function DUF165	0.005248	0.02427	38.2	0.00721	0.00979	0.0145	0.00990099	0.980198	0.217822	IPR003744_Protein of unknown function DUF165
IPR012827_Haemerythrin-like, metal-binding domain	0.005235	0.0242	38.22	0.000325	0.008	0.00126	1	0.00990099	0.039604	IPR012827_Haemerythrin-like, metal-binding domain
IPR006099_Methylmalonyl-CoA mutase, alpha/beta chain, catalytic	0.005229	0.02418	38.25	0.0395	0.0334	0.0394	0.980198	0.039604	0.0594059	IPR006099_Methylmalonyl-CoA mutase, alpha/beta chain, catalytic
IPR006944_Bacteriophage/Gene transfer agent portal protein	0.005224	0.02415	38.27	0.00156	0.0024	0.00903	0.00990099	0.990099	0.049505	IPR006944_Bacteriophage/Gene transfer agent portal protein
IPR015901_Phosphoglycerate kinase, C-terminal	0.005223	0.02415	38.3	0.019	0.019	0.0263	0.00990099	0.990099	0.039604	IPR015901_Phosphoglycerate kinase, C-terminal
IPR021289_Recombination, repair and ssDNA binding protein UvsY	0.005221	0.02414	38.32	0.00086	0	0.00767	0.029703	0.980198	0.029703	IPR021289_Recombination, repair and ssDNA binding protein UvsY
IPR001171_Ergosterol biosynthesis ERG4/ERG24	0.005216	0.02411	38.37	0.0097	0.00586	0.00265	0.00990099	0.415842	0.80198	IPR001171_Ergosterol biosynthesis ERG4/ERG24
IPR006124_Metalloenzyme	0.005216	0.02411	38.34	0.0119	0.0127	0.0193	0.00990099	0.990099	0.049505	IPR006124_Metalloenzyme
IPR001093_IMP dehydrogenase/GMP reductase	0.005212	0.0241	38.39	0.0236	0.0231	0.0305	0.019802	1	0.029703	IPR001093_IMP dehydrogenase/GMP reductase
IPR008651_Uncharacterised protein family HicB	0.005205	0.02406	38.44	0.0089	0.00455	0.00194	0.00990099	0.158416	0.970297	IPR008651_Uncharacterised protein family HicB
IPR026904_GidA associated domain 3	0.005205	0.02406	38.42	0.00809	0.00917	0.0155	0.00990099	0.980198	0.049505	IPR026904_GidA associated domain 3
IPR010380_Protein of unknown function DUF975	0.005199	0.02404	38.46	0.000176	0.000705	0.00771	0.00990099	0.990099	0.049505	IPR010380_Protein of unknown function DUF975
IPR024051_AICAR transformylase domain	0.005194	0.02401	38.49	0.0222	0.021	0.0285	0.029703	0.990099	0.019802	IPR024051_AICAR transformylase domain
IPR024432_Putative exodeoxyribonuclease 8, PDDEXK-like domain	0.00519	0.02399	38.51	0.00256	0.0017	0.00926	0.029703	0.980198	0.029703	IPR024432_Putative exodeoxyribonuclease 8, PDDEXK-like domain
IPR006068_Cation-transporting P-type ATPase, C-terminal	0.005187	0.02398	38.54	0.0007	0.00812	0.00263	1	0.00990099	0.049505	IPR006068_Cation-transporting P-type ATPase, C-terminal
IPR023154_Jann4075-like domain	0.005186	0.02398	38.58	0.000861	0.00598	0.00767	0.00990099	0.029703	1	IPR023154_Jann4075-like domain
IPR029493_RecD helicase-like helix-hairpin-helix domain	0.005187	0.02398	38.56	0.00768	0.00479	0.000523	0.00990099	0.940594	0.356436	IPR029493_RecD helicase-like helix-hairpin-helix domain
IPR003482_Transcription factor WhiB	0.005184	0.02397	38.61	0.0089	0.00551	0.0019	0.00990099	0.80198	0.782178	IPR003482_Transcription factor WhiB
IPR005255_4-hydroxythreonine-4-phosphate dehydrogenase PdxA	0.005183	0.02396	38.63	0.0176	0.0174	0.0244	0.00990099	1	0.049505	IPR005255_4-hydroxythreonine-4-phosphate dehydrogenase PdxA
IPR023153_PSPTO4464-like domain	0.00518	0.02395	38.66	0.000469	0.00694	0.00678	0.019802	0.019802	1	IPR023153_PSPTO4464-like domain
IPR030475_Ribonucleotide reductase small subunit, acitve site	0.005175	0.02392	38.68	0.000579	0.00216	0.00792	0.00990099	0.980198	0.0693069	IPR030475_Ribonucleotide reductase small subunit, acitve site
IPR029759_Glutathione peroxidase active site	0.00517	0.0239	38.7	0.000924	0.0054	0.00781	0.00990099	0.0792079	0.980198	IPR029759_Glutathione peroxidase active site
IPR027266_GTP-binding protein TrmE/Glycine cleavage system T protein, domain 1	0.005167	0.02389	38.73	0.0309	0.028	0.0356	0.0693069	0.980198	0.019802	IPR027266_GTP-binding protein TrmE/Glycine cleavage system T protein, domain 1
IPR003721_Pantoate-beta-alanine ligase	0.005164	0.02387	38.75	0.0154	0.0174	0.0227	0.00990099	0.980198	0.158416	IPR003721_Pantoate-beta-alanine ligase
IPR018653_Domain of unknown function DUF2083,transcriptional regulator	0.005162	0.02387	38.77	0.0014	0.00426	0.00852	0.00990099	0.920792	0.267327	IPR018653_Domain of unknown function DUF2083,transcriptional regulator
IPR011646_KAP P-loop	0.005157	0.02384	38.8	0.01	0.00419	0.00335	0.00990099	0.029703	1	IPR011646_KAP P-loop
IPR013689_RNA helicase, ATP-dependent, HrpB type, C-terminal	0.005154	0.02383	38.82	0.000687	0.00666	0.00726	0.00990099	0.019802	1	IPR013689_RNA helicase, ATP-dependent, HrpB type, C-terminal
IPR021255_Protein of unknown function DUF2807	0.005151	0.02382	38.85	0.000853	0.00763	0.006	0.049505	0.00990099	1	IPR021255_Protein of unknown function DUF2807
IPR000583_Class II glutamine amidotransferase domain	0.00515	0.02381	38.89	0.0266	0.0313	0.0334	0.00990099	0.049505	1	IPR000583_Class II glutamine amidotransferase domain
IPR013539_Adenylosuccinate lyase PurB, C-terminal	0.00515	0.02381	38.87	0.00478	0.00787	0.0119	0.00990099	0.821782	0.316832	IPR013539_Adenylosuccinate lyase PurB, C-terminal
IPR007445_Pilus assembly protein, PilO	0.005145	0.02379	38.92	0.00266	0.0098	0.00587	0.811881	0.00990099	0.415842	IPR007445_Pilus assembly protein, PilO
IPR010266_NnrS	0.005145	0.02379	38.94	0.00412	0.00993	0.00226	1	0.00990099	0.019802	IPR010266_NnrS
IPR025979_ChrR-like cupin domain	0.005144	0.02378	38.97	0.00196	0.00904	0.00544	0.534653	0.00990099	0.594059	IPR025979_ChrR-like cupin domain
IPR009474_Bacillithiol system oxidoreductase, YphP/YqiW	0.005137	0.02375	38.99	0.00897	0.0068	0.0144	0.029703	0.980198	0.019802	IPR009474_Bacillithiol system oxidoreductase, YphP/YqiW
IPR023352_Membrane associated eicosanoid/glutathione metabolism-like domain	0.005134	0.02373	39.01	0.0024	0.00971	0.00447	1	0.00990099	0.0792079	IPR023352_Membrane associated eicosanoid/glutathione metabolism-like domain
IPR002326_Cytochrome c1	0.00513	0.02372	39.06	0.00685	0.01	0.0139	0.00990099	0.861386	0.39604	IPR002326_Cytochrome c1
IPR017945_DHBP synthase RibB-like alpha/beta domain	0.005131	0.02372	39.04	0.0277	0.0295	0.035	0.00990099	0.980198	0.0792079	IPR017945_DHBP synthase RibB-like alpha/beta domain
IPR013083_Zinc finger, RING/FYVE/PHD-type	0.005128	0.02371	39.11	0.00352	0.00938	0.00982	0.029703	0.019802	1	IPR013083_Zinc finger, RING/FYVE/PHD-type
IPR017896_4Fe-4S ferredoxin-type, iron-sulphur binding domain	0.005128	0.02371	39.08	0.0122	0.0179	0.0103	1	0.00990099	0.019802	IPR017896_4Fe-4S ferredoxin-type, iron-sulphur binding domain
IPR006047_Glycosyl hydrolase, family 13, catalytic domain	0.005126	0.0237	39.13	0.0142	0.0171	0.0212	0.00990099	0.90099	0.386139	IPR006047_Glycosyl hydrolase, family 13, catalytic domain
IPR022571_Magnesium chelatase, subunit H, N-terminal	0.005126	0.0237	39.16	0	0.00109	0.00735	0.00990099	0.980198	0.049505	IPR022571_Magnesium chelatase, subunit H, N-terminal
IPR004147_UbiB domain	0.005121	0.02367	39.18	0.00767	0.0143	0.0132	0.029703	0.00990099	1	IPR004147_UbiB domain
IPR005320_Peptidase S51	0.005119	0.02367	39.23	0.00436	0.00616	0.0115	0.00990099	0.990099	0.0990099	IPR005320_Peptidase S51
IPR006160_Short chain fatty acid transporter AtoE	0.00512	0.02367	39.2	0.00569	0.00859	0.0128	0.00990099	0.90099	0.326733	IPR006160_Short chain fatty acid transporter AtoE
IPR006133_DNA-directed DNA polymerase, family B, exonuclease domain	0.005116	0.02365	39.25	0.0035	0.00483	0.0108	0.00990099	0.980198	0.0693069	IPR006133_DNA-directed DNA polymerase, family B, exonuclease domain
IPR000391_Aromatic-ring-hydroxylating dioxygenase, beta subunit	0.005111	0.02363	39.3	0.00858	0.00462	0.00171	0.00990099	0.564356	0.910891	IPR000391_Aromatic-ring-hydroxylating dioxygenase, beta subunit
IPR018110_Mandelate racemase/muconate lactonizing enzyme, conserved site	0.005111	0.02363	39.27	0.0101	0.00433	0.00353	0.029703	0.029703	1	IPR018110_Mandelate racemase/muconate lactonizing enzyme, conserved site
IPR025861_Cobalamin biosynthesis protein CobT VWA domain	0.005111	0.02363	39.32	0.00621	0.00754	0.0134	0.00990099	0.980198	0.0693069	IPR025861_Cobalamin biosynthesis protein CobT VWA domain
IPR001155_NADH:flavin oxidoreductase/NADH oxidase, N-terminal	0.00511	0.02362	39.34	0.0164	0.0211	0.0232	0.00990099	0.108911	1	IPR001155_NADH:flavin oxidoreductase/NADH oxidase, N-terminal
IPR023395_Mitochondrial carrier domain	0.005108	0.02362	39.37	0.000474	0.00491	0.00728	0.00990099	0.128713	0.990099	IPR023395_Mitochondrial carrier domain
IPR000581_Dihydroxy-acid/6-phosphogluconate dehydratase	0.005104	0.0236	39.39	0.0377	0.0336	0.041	0.722772	0.386139	0.019802	IPR000581_Dihydroxy-acid/6-phosphogluconate dehydratase
IPR021941_Protein of unknown function DUF3556, transmembrane	0.005099	0.02358	39.42	0.00637	0.00697	0.000219	0.019802	1	0.039604	IPR021941_Protein of unknown function DUF3556, transmembrane
IPR001268_NADH:ubiquinone oxidoreductase, 30kDa subunit	0.005098	0.02357	39.46	0.015	0.0123	0.00797	0.00990099	0.920792	0.257426	IPR001268_NADH:ubiquinone oxidoreductase, 30kDa subunit
IPR001845_HTH ArsR-type DNA-binding domain	0.005098	0.02357	39.49	0.00843	0.0159	0.00921	1	0.00990099	0.039604	IPR001845_HTH ArsR-type DNA-binding domain
IPR004344_Tubulin-tyrosine ligase/Tubulin polyglutamylase	0.005097	0.02357	39.53	0.000166	0.00295	0.00721	0.00990099	0.881188	0.287129	IPR004344_Tubulin-tyrosine ligase/Tubulin polyglutamylase
IPR005537_Protein of unknown function, RAMP	0.005097	0.02357	39.51	0.00723	0.00144	0.000652	0.00990099	0.029703	1	IPR005537_Protein of unknown function, RAMP
IPR007831_General secretory system II, protein E, N-terminal	0.005099	0.02357	39.44	0.00534	0.0107	0.0031	1	0.039604	0.019802	IPR007831_General secretory system II, protein E, N-terminal
IPR015870_UDP-3-O-acyl N-acetylglucosamine deacetylase, N-terminal	0.005096	0.02356	39.56	0.0105	0.013	0.0175	0.00990099	0.950495	0.227723	IPR015870_UDP-3-O-acyl N-acetylglucosamine deacetylase, N-terminal
IPR005021_Phage terminase	0.005093	0.02355	39.6	0.00148	0.00316	0.00868	0.00990099	0.980198	0.0792079	IPR005021_Phage terminase
IPR017690_Outer membrane insertion C-terminal signal, omp85 target	0.005094	0.02355	39.58	0.00446	0.00879	0.0113	0.00990099	0.188119	0.990099	IPR017690_Outer membrane insertion C-terminal signal, omp85 target
IPR022595_Protein of unknown function DUF2815	0.005092	0.02354	39.63	0.000986	0.00055	0.00782	0.00990099	1	0.049505	IPR022595_Protein of unknown function DUF2815
IPR004629_Glycosyl transferase WecB/TagA/CpsF	0.005084	0.0235	39.65	0.00291	0.00993	0.00624	0.623762	0.00990099	0.663366	IPR004629_Glycosyl transferase WecB/TagA/CpsF
IPR024590_RNA helicase, ATP-dependent DEAH box, HrpA, C-terminal	0.005083	0.0235	39.67	0.00357	0.0103	0.00838	0.0594059	0.00990099	1	IPR024590_RNA helicase, ATP-dependent DEAH box, HrpA, C-terminal
IPR004618_Aspartate--ammonia ligase	0.00508	0.02349	39.7	0.000234	0.00766	0.00076	1	0.00990099	0.039604	IPR004618_Aspartate--ammonia ligase
IPR003715_Polysaccharide export protein	0.005079	0.02348	39.72	0.0027	0.00983	0.00534	0.950495	0.00990099	0.188119	IPR003715_Polysaccharide export protein
IPR002502_N-acetylmuramoyl-L-alanine amidase domain	0.005076	0.02347	39.74	0.0103	0.0135	0.0172	0.00990099	0.871287	0.564356	IPR002502_N-acetylmuramoyl-L-alanine amidase domain
IPR005661_Na+-transporting methylmalonyl-CoA/oxaloacetate decarboxylase, beta subunit	0.005074	0.02346	39.79	0.00704	0.014	0.0106	0.623762	0.00990099	0.782178	IPR005661_Na+-transporting methylmalonyl-CoA/oxaloacetate decarboxylase, beta subunit
IPR025103_Protein of unknown function DUF4011	0.005074	0.02346	39.77	0.00854	0.00292	0.00199	0.00990099	0.029703	1	IPR025103_Protein of unknown function DUF4011
IPR001952_Alkaline phosphatase	0.005073	0.02345	39.82	0.00574	0.01	0.0125	0.00990099	0.158416	0.980198	IPR001952_Alkaline phosphatase
IPR015878_S-adenosyl-L-homocysteine hydrolase, NAD binding domain	0.005072	0.02345	39.84	0.0194	0.0188	0.0262	0.019802	0.990099	0.029703	IPR015878_S-adenosyl-L-homocysteine hydrolase, NAD binding domain
IPR010428_Protein of unknown function DUF1025	0.00507	0.02344	39.86	0.00839	0.00625	0.00129	0.00990099	0.980198	0.108911	IPR010428_Protein of unknown function DUF1025
IPR007272_Sulphur transport domain	0.005064	0.02341	39.89	0.00447	0.00925	0.0112	0.00990099	0.0891089	1	IPR007272_Sulphur transport domain
IPR023158_YerB-like domain	0.005056	0.02337	39.91	0.00843	0.00593	0.0014	0.00990099	0.970297	0.326733	IPR023158_YerB-like domain
IPR008778_Pirin, C-terminal domain	0.00505	0.02335	39.93	0.0017	0.00808	0.00771	0.039604	0.00990099	1	IPR008778_Pirin, C-terminal domain
IPR010297_Protein of unknown function DUF900, hydrolase-like	0.005047	0.02334	39.98	0.00148	0.00878	0.00189	1	0.00990099	0.029703	IPR010297_Protein of unknown function DUF900, hydrolase-like
IPR021856_Protein of unknown function DUF3465	0.005049	0.02334	39.96	0	0.00752	0.000219	1	0.00990099	0.039604	IPR021856_Protein of unknown function DUF3465
IPR015109_Restriction endonuclease, type II, EcoRII, C-terminal	0.005044	0.02332	40	0.00689	0.0022	0.00022	0.00990099	0.049505	1	IPR015109_Restriction endonuclease, type II, EcoRII, C-terminal
IPR022138_Helicase SWF/SNF-related	0.005043	0.02332	40.03	0.00761	0.00317	0.000905	0.00990099	0.0594059	0.980198	IPR022138_Helicase SWF/SNF-related
IPR001689_Flagellar motor switch protein FliM	0.005041	0.02331	40.05	0.000452	0.00771	0.00206	1	0.00990099	0.0594059	IPR001689_Flagellar motor switch protein FliM
IPR012507_YibE/F-like	0.005035	0.02328	40.07	0.00712	0.00302	0.00038	0.00990099	0.217822	0.930693	IPR012507_YibE/F-like
IPR021134_Bestrophin/UPF0187	0.005035	0.02328	40.1	0.000855	0.00808	0.00262	1	0.00990099	0.0594059	IPR021134_Bestrophin/UPF0187
IPR024524_Protein of unknown function DUF3800	0.005035	0.02328	40.12	0.00688	0.000783	0.000621	0.00990099	0.029703	1	IPR024524_Protein of unknown function DUF3800
IPR005580_DbpA, RNA-binding domain	0.005034	0.02327	40.14	0.00363	0.00797	0.0103	0.00990099	0.148515	1	IPR005580_DbpA, RNA-binding domain
IPR013761_Sterile alpha motif/pointed domain	0.005029	0.02325	40.17	0.00149	0.00855	0.00412	0.930693	0.00990099	0.168317	IPR013761_Sterile alpha motif/pointed domain
IPR007403_Protein of unknown function DUF456	0.005024	0.02323	40.19	0.00152	0.00413	0.00848	0.00990099	0.950495	0.207921	IPR007403_Protein of unknown function DUF456
IPR019223_Domain of unknown function DUF2147	0.005015	0.02319	40.21	0.00215	0.00559	0.00896	0.00990099	0.574257	0.712871	IPR019223_Domain of unknown function DUF2147
IPR022002_Domain of unknown function DUF35, rubredoxin-like zinc ribbon domain, N-terminal	0.005015	0.02318	40.23	0.00959	0.00772	0.00254	0.00990099	0.980198	0.118812	IPR022002_Domain of unknown function DUF35, rubredoxin-like zinc ribbon domain, N-terminal
IPR007079_Succinylarginine dihydrolase	0.005006	0.02315	40.26	0.000773	0.00776	0.00362	0.891089	0.00990099	0.247525	IPR007079_Succinylarginine dihydrolase
IPR008753_Peptidase M13, N-terminal domain	0.005002	0.02313	40.28	0.00109	0.00765	0.00629	0.049505	0.00990099	1	IPR008753_Peptidase M13, N-terminal domain
IPR006094_FAD linked oxidase, N-terminal	0.004998	0.02311	40.3	0.0192	0.016	0.0123	0.00990099	0.732673	0.475248	IPR006094_FAD linked oxidase, N-terminal
IPR006674_HD domain	0.004994	0.02309	40.35	0.0263	0.0268	0.0327	0.00990099	1	0.0693069	IPR006674_HD domain
IPR015406_Domain of unknown function DUF1983	0.004995	0.02309	40.33	0.000821	0.000351	0.00757	0.019802	0.990099	0.039604	IPR015406_Domain of unknown function DUF1983
IPR001721_ACT-like domain	0.004992	0.02308	40.37	0.00433	0.0088	0.011	0.00990099	0.0792079	1	IPR001721_ACT-like domain
IPR011737_Conserved hypothetical protein CHP02206, TP0381	0.004984	0.02304	40.4	0.00667	0.00359	0.011	0.108911	0.871287	0.019802	IPR011737_Conserved hypothetical protein CHP02206, TP0381
IPR008894_WxcM-like, C-terminal	0.004981	0.02303	40.44	0.000693	0.0055	0.00725	0.00990099	0.039604	1	IPR008894_WxcM-like, C-terminal
IPR010650_PrkA C-terminal domain	0.004982	0.02303	40.42	0.00195	0.00913	0.00215	1	0.00990099	0.039604	IPR010650_PrkA C-terminal domain
IPR026325_Protein of unknown function DUF932	0.00498	0.02303	40.47	0.00326	0.00191	0.00916	0.039604	0.980198	0.029703	IPR026325_Protein of unknown function DUF932
IPR016055_Alpha-D-phosphohexomutase, alpha/beta/alpha I/II/III	0.004979	0.02302	40.51	0.0333	0.035	0.0403	0.00990099	0.980198	0.0891089	IPR016055_Alpha-D-phosphohexomutase, alpha/beta/alpha I/II/III
IPR020449_Transcription regulator HTH, AraC- type	0.00498	0.02302	40.49	0.00319	0.00986	0.00757	0.0990099	0.00990099	0.990099	IPR020449_Transcription regulator HTH, AraC- type
IPR025713_Motility protein B, N-terminal domain	0.004979	0.02302	40.53	0.000567	0.00724	0.0049	0.0891089	0.00990099	0.990099	IPR025713_Motility protein B, N-terminal domain
IPR023095_Adenine-specific methyltransferase, domain 2	0.00497	0.02298	40.56	0.00823	0.00444	0.00153	0.00990099	0.366337	0.881188	IPR023095_Adenine-specific methyltransferase, domain 2
IPR002725_Protein of unknown function DUF45	0.004969	0.02297	40.58	0.0134	0.00799	0.00701	0.00990099	0.029703	1	IPR002725_Protein of unknown function DUF45
IPR013763_Cyclin-like	0.004966	0.02296	40.6	0.00575	0.0117	0.00583	0.980198	0.039604	0.0990099	IPR013763_Cyclin-like
IPR000667_Peptidase S13, D-Ala-D-Ala carboxypeptidase C	0.004963	0.02295	40.63	0.0111	0.00899	0.0042	0.00990099	0.980198	0.138614	IPR000667_Peptidase S13, D-Ala-D-Ala carboxypeptidase C
IPR000453_Chorismate synthase	0.004958	0.02292	40.65	0.0258	0.0242	0.0315	0.029703	0.990099	0.019802	IPR000453_Chorismate synthase
IPR007035_Peptidase M55, D-aminopeptidase	0.004955	0.02291	40.67	0.00742	0.00503	0.00053	0.00990099	0.970297	0.237624	IPR007035_Peptidase M55, D-aminopeptidase
IPR001537_tRNA/rRNA methyltransferase, SpoU type	0.004949	0.02288	40.72	0.0177	0.0184	0.0247	0.00990099	0.980198	0.049505	IPR001537_tRNA/rRNA methyltransferase, SpoU type
IPR003329_Acylneuraminate cytidylyltransferase	0.00495	0.02288	40.7	0.00716	0.011	0.0138	0.00990099	0.287129	0.90099	IPR003329_Acylneuraminate cytidylyltransferase
IPR014985_WbqC-like protein family	0.004949	0.02288	40.74	0.00371	0.00853	0.0102	0.00990099	0.039604	1	IPR014985_WbqC-like protein family
IPR001516_Proton-conducting membrane transporter, N-terminal domain	0.004947	0.02287	40.79	0.0135	0.0104	0.00679	0.00990099	0.821782	0.524752	IPR001516_Proton-conducting membrane transporter, N-terminal domain
IPR004014_Cation-transporting P-type ATPase, N-terminal	0.004947	0.02287	40.76	0.0021	0.00888	0.00149	1	0.00990099	0.029703	IPR004014_Cation-transporting P-type ATPase, N-terminal
IPR025567_Domain of unknown function DUF4332	0.004944	0.02286	40.81	0.0022	0.00861	0.00123	1	0.00990099	0.019802	IPR025567_Domain of unknown function DUF4332
IPR009091_Regulator of chromosome condensation 1/beta-lactamase-inhibitor protein II	0.004939	0.02284	40.83	0.0211	0.0163	0.0149	0.00990099	0.108911	1	IPR009091_Regulator of chromosome condensation 1/beta-lactamase-inhibitor protein II
IPR007476_Putative exonuclease, RdgC	0.004934	0.02281	40.86	0.000661	0.00691	0.00581	0.049505	0.00990099	1	IPR007476_Putative exonuclease, RdgC
IPR003385_Glycoside hydrolase, family 77	0.004931	0.0228	40.9	0.00701	0.0101	0.00284	0.128713	0.811881	0.019802	IPR003385_Glycoside hydrolase, family 77
IPR021218_Protein of unknown function DUF2784	0.004931	0.0228	40.88	0.00599	0.00833	0.00105	0.049505	0.980198	0.019802	IPR021218_Protein of unknown function DUF2784
IPR010667_Bacteriophage T4, Gp19, tail tube	0.00493	0.02279	40.95	0.00217	0.00906	0.00491	0.891089	0.00990099	0.247525	IPR010667_Bacteriophage T4, Gp19, tail tube
IPR013589_Bacterial transglutaminase-like, N-terminal	0.00493	0.02279	40.92	0.00845	0.00588	0.00163	0.00990099	0.950495	0.237624	IPR013589_Bacterial transglutaminase-like, N-terminal
IPR015810_Photosynthetic reaction centre, H subunit, N-terminal	0.004927	0.02278	40.97	0.00016	0.000852	0.00722	0.00990099	0.980198	0.049505	IPR015810_Photosynthetic reaction centre, H subunit, N-terminal
IPR013506_DNA topoisomerase, type IIA, subunit B, domain 2	0.004926	0.02277	40.99	0.0206	0.0192	0.0264	0.029703	0.990099	0.019802	IPR013506_DNA topoisomerase, type IIA, subunit B, domain 2
IPR021342_Protein of unknown function DUF2959	0.004924	0.02277	41.01	0.000392	0.00753	0.00172	1	0.00990099	0.039604	IPR021342_Protein of unknown function DUF2959
IPR002589_Macro domain	0.004923	0.02276	41.04	0.0105	0.00941	0.00345	0.00990099	0.990099	0.049505	IPR002589_Macro domain
IPR010272_Type VI secretion system, VCA0110	0.004922	0.02276	41.06	0.000627	0.00766	0.00239	1	0.00990099	0.0594059	IPR010272_Type VI secretion system, VCA0110
IPR005498_Type IV secretion system, VirB10 / TraB / TrbI	0.004922	0.02275	41.08	0.00814	0.00507	0.0014	0.00990099	0.851485	0.445545	IPR005498_Type IV secretion system, VirB10 / TraB / TrbI
IPR013094_Alpha/beta hydrolase fold-3	0.004919	0.02274	41.11	0.0217	0.0194	0.0148	0.00990099	0.970297	0.188119	IPR013094_Alpha/beta hydrolase fold-3
IPR012135_Dihydroorotate dehydrogenase, class 1/ 2	0.004917	0.02273	41.13	0.0143	0.0155	0.0214	0.00990099	0.980198	0.049505	IPR012135_Dihydroorotate dehydrogenase, class 1/ 2
IPR020617_Thiolase, C-terminal	0.004917	0.02273	41.15	0.0245	0.0298	0.0307	0.029703	0.039604	1	IPR020617_Thiolase, C-terminal
IPR013551_Domain of unknown function DUF1732	0.004915	0.02272	41.17	0.00778	0.011	0.0145	0.00990099	0.673267	0.50495	IPR013551_Domain of unknown function DUF1732
IPR014352_FERM/acyl-CoA-binding protein, 3-helical bundle	0.004915	0.02272	41.2	0.000643	0.00436	0.00727	0.00990099	0.39604	0.851485	IPR014352_FERM/acyl-CoA-binding protein, 3-helical bundle
IPR011703_ATPase, AAA-3	0.004911	0.02271	41.22	0.0316	0.0332	0.0259	0.039604	0.980198	0.019802	IPR011703_ATPase, AAA-3
IPR025379_Protein of unknown function DUF4295	0.004911	0.02271	41.24	0.000573	0.00261	0.00746	0.00990099	0.980198	0.138614	IPR025379_Protein of unknown function DUF4295
IPR007253_Putative cell wall binding repeat 2	0.004909	0.0227	41.26	0.00647	0.00185	0	0.00990099	0.188119	0.990099	IPR007253_Putative cell wall binding repeat 2
IPR018445_Putitive phosphate transport regulator	0.004907	0.02269	41.29	0.000573	0.00721	0.00455	0.158416	0.00990099	0.970297	IPR018445_Putitive phosphate transport regulator
IPR004013_PHP, C-terminal	0.004906	0.02268	41.33	0.0156	0.013	0.00882	0.00990099	0.960396	0.227723	IPR004013_PHP, C-terminal
IPR021448_Protein of unknown function DUF3098	0.004907	0.02268	41.31	0.00331	0.00385	0.0102	0.00990099	1	0.049505	IPR021448_Protein of unknown function DUF3098
IPR002109_Glutaredoxin	0.004903	0.02267	41.38	0.008	0.0133	0.0141	0.00990099	0.029703	1	IPR002109_Glutaredoxin
IPR011089_Domain of unknown function DUF1524	0.004904	0.02267	41.36	0.00826	0.0024	0.00199	0.00990099	0.029703	1	IPR011089_Domain of unknown function DUF1524
IPR025110_AMP-binding enzyme C-terminal domain	0.004901	0.02266	41.4	0.0249	0.0263	0.0193	0.039604	0.990099	0.029703	IPR025110_AMP-binding enzyme C-terminal domain
IPR008671_Lycopene cyclase-type, FAD-binding	0.0049	0.02265	41.42	0.000574	0.00532	0.00702	0.00990099	0.039604	1	IPR008671_Lycopene cyclase-type, FAD-binding
IPR002562_3'-5' exonuclease domain	0.004893	0.02262	41.45	0.0102	0.012	0.0171	0.00990099	0.980198	0.0990099	IPR002562_3'-5' exonuclease domain
IPR009425_Single-strand annealing protein SAK3	0.004888	0.0226	41.49	0.00308	0.00171	0.00886	0.029703	0.990099	0.019802	IPR009425_Single-strand annealing protein SAK3
IPR023414_Ethanolamine utilization protein-like domain	0.004888	0.0226	41.47	0.00867	0.00944	0.0025	0.019802	1	0.029703	IPR023414_Ethanolamine utilization protein-like domain
IPR000668_Peptidase C1A, papain C-terminal	0.004884	0.02258	41.54	0.000824	0.00434	0.00744	0.00990099	0.514851	0.742574	IPR000668_Peptidase C1A, papain C-terminal
IPR015320_DNA topoisomerase VI, subunit B, transducer	0.004885	0.02258	41.51	0.00435	0.00877	0.00151	0.940594	0.0891089	0.019802	IPR015320_DNA topoisomerase VI, subunit B, transducer
IPR020058_Glutamyl/glutaminyl-tRNA synthetase, class Ib, catalytic domain	0.004871	0.02252	41.56	0.0289	0.0287	0.0356	0.019802	1	0.039604	IPR020058_Glutamyl/glutaminyl-tRNA synthetase, class Ib, catalytic domain
IPR005074_Peptidase C39, bacteriocin processing	0.004869	0.02251	41.6	0.00951	0.00608	0.00291	0.00990099	0.514851	0.712871	IPR005074_Peptidase C39, bacteriocin processing
IPR023201_SecY subunit domain	0.004869	0.02251	41.63	0.0296	0.0275	0.0347	0.029703	0.990099	0.019802	IPR023201_SecY subunit domain
IPR027443_Isopenicillin N synthase-like	0.004869	0.02251	41.58	0.021	0.0187	0.0257	0.168317	1	0.019802	IPR027443_Isopenicillin N synthase-like
IPR006230_Protein MutL	0.004866	0.0225	41.65	0.00761	0.00379	0.00106	0.00990099	0.376238	0.920792	IPR006230_Protein MutL
IPR007899_CHAD	0.00486	0.02247	41.67	0.00658	0.00826	0.0011	0.029703	0.980198	0.019802	IPR007899_CHAD
IPR009874_Protein of unknown function DUF1428	0.004857	0.02246	41.72	0.00306	0.0076	0.00038	0.920792	0.0891089	0.019802	IPR009874_Protein of unknown function DUF1428
IPR027820_Domain of unknown function DUF4478	0.004859	0.02246	41.69	0.00063	0.00765	0.00205	1	0.00990099	0.039604	IPR027820_Domain of unknown function DUF4478
IPR008756_Peptidase M56	0.004852	0.02243	41.74	0.00783	0.00894	0.00195	0.029703	1	0.019802	IPR008756_Peptidase M56
IPR009978_Protein of unknown function DUF1504	0.004851	0.02243	41.76	0.00016	0.00691	0.00301	0.821782	0.00990099	0.257426	IPR009978_Protein of unknown function DUF1504
IPR010879_Domain of unknown function DUF1508	0.004851	0.02243	41.78	0.00402	0.00928	0.00206	1	0.029703	0.019802	IPR010879_Domain of unknown function DUF1508
IPR012545_Protein of unknown function DUF1697	0.004846	0.0224	41.81	0.00834	0.00644	0.00153	0.00990099	0.980198	0.118812	IPR012545_Protein of unknown function DUF1697
IPR025411_Domain of unknown function DUF4136	0.004845	0.0224	41.83	0.000558	0.00529	0.00693	0.00990099	0.0693069	1	IPR025411_Domain of unknown function DUF4136
IPR007446_Pilus assembly protein PilP	0.004842	0.02239	41.85	0.00174	0.00847	0.00463	0.821782	0.00990099	0.29703	IPR007446_Pilus assembly protein PilP
IPR011334_UDP-3-O-acyl N-acetylglucosamine deacetylase, C-terminal	0.004838	0.02237	41.87	0.0112	0.0139	0.0178	0.00990099	0.910891	0.277228	IPR011334_UDP-3-O-acyl N-acetylglucosamine deacetylase, C-terminal
IPR007160_Domain of unknown function DUF362	0.004837	0.02236	41.9	0.00715	0.00721	0.00053	0.00990099	0.980198	0.039604	IPR007160_Domain of unknown function DUF362
IPR011199_Bacillithiol biosynthesis BshC	0.004837	0.02236	41.92	0.0103	0.0078	0.0149	0.039604	0.970297	0.019802	IPR011199_Bacillithiol biosynthesis BshC
IPR006097_Glutamate/phenylalanine/leucine/valine dehydrogenase, dimerisation domain	0.004834	0.02235	41.94	0.0144	0.0206	0.02	0.029703	0.00990099	1	IPR006097_Glutamate/phenylalanine/leucine/valine dehydrogenase, dimerisation domain
IPR019619_Protein of unknown function DUF2490	0.004832	0.02234	41.96	0.000793	0.00328	0.00749	0.00990099	0.950495	0.257426	IPR019619_Protein of unknown function DUF2490
IPR013223_Ribonuclease B, N-terminal OB domain	0.00483	0.02233	41.98	0.00394	0.00775	0.0104	0.00990099	0.237624	0.940594	IPR013223_Ribonuclease B, N-terminal OB domain
IPR024633_DnaA N-terminal domain	0.004829	0.02233	42.01	0.00466	0.0081	0.0112	0.00990099	0.50495	0.782178	IPR024633_DnaA N-terminal domain
IPR001457_NADH:ubiquinone/plastoquinone oxidoreductase, chain 6	0.004828	0.02232	42.03	0.0121	0.00764	0.00567	0.00990099	0.039604	1	IPR001457_NADH:ubiquinone/plastoquinone oxidoreductase, chain 6
IPR012577_NIPSNAP	0.004822	0.02229	42.05	0.00817	0.00438	0.00169	0.00990099	0.386139	0.940594	IPR012577_NIPSNAP
IPR006837_Protein of unknown function DUF610, YibQ	0.004817	0.02227	42.07	0.00356	0.0106	0.00443	1	0.00990099	0.039604	IPR006837_Protein of unknown function DUF610, YibQ
IPR012131_Histidinol dehydrogenase	0.004813	0.02225	42.1	0.0246	0.0228	0.0299	0.029703	0.990099	0.019802	IPR012131_Histidinol dehydrogenase
IPR027790_S-adenosylmethionine synthase	0.004812	0.02225	42.12	0	0.00714	0.00038	1	0.00990099	0.039604	IPR027790_S-adenosylmethionine synthase
IPR003206_Diol/glycerol dehydratase, large subunit	0.004811	0.02224	42.14	0.00782	0.00401	0.00137	0.029703	0.50495	0.861386	IPR003206_Diol/glycerol dehydratase, large subunit
IPR004323_Divalent ion tolerance protein, CutA	0.00481	0.02224	42.16	0.00665	0.00899	0.00189	0.049505	0.980198	0.019802	IPR004323_Divalent ion tolerance protein, CutA
IPR029753_D-isomer specific 2-hydroxyacid dehydrogenase, NAD-binding domain conserved site	0.004809	0.02223	42.19	0.0158	0.0112	0.00941	0.00990099	0.0594059	1	IPR029753_D-isomer specific 2-hydroxyacid dehydrogenase, NAD-binding domain conserved site
IPR011493_GLUG	0.004805	0.02221	42.21	0.00726	0.0034	0.00081	0.00990099	0.376238	0.90099	IPR011493_GLUG
IPR013320_Concanavalin A-like lectin/glucanase domain	0.004804	0.02221	42.23	0.0413	0.0356	0.0389	0.70297	0.178218	0.623762	IPR013320_Concanavalin A-like lectin/glucanase domain
IPR020580_Glycine cleavage system P-protein, N-terminal	0.004802	0.0222	42.25	0.0246	0.0231	0.0301	0.029703	0.990099	0.019802	IPR020580_Glycine cleavage system P-protein, N-terminal
IPR001119_S-layer homology domain	0.004799	0.02219	42.3	0.00917	0.0056	0.00269	0.00990099	0.633663	0.90099	IPR001119_S-layer homology domain
IPR029024_TerB-like	0.0048	0.02219	42.27	0.00661	0.0118	0.0128	0.00990099	0.019802	1	IPR029024_TerB-like
IPR000023_Phosphofructokinase domain	0.004797	0.02218	42.34	0.0155	0.0172	0.0222	0.00990099	0.980198	0.108911	IPR000023_Phosphofructokinase domain
IPR007688_Conjugal transfer, TrbL/VirB6	0.004797	0.02218	42.32	0.00715	0.00209	0.000903	0.00990099	0.029703	1	IPR007688_Conjugal transfer, TrbL/VirB6
IPR029000_Cyclophilin-like domain	0.004797	0.02218	42.36	0.0246	0.0276	0.0312	0.00990099	0.80198	0.455446	IPR029000_Cyclophilin-like domain
IPR005654_ATPase, AFG1-like	0.004794	0.02217	42.43	0.00819	0.013	0.0145	0.00990099	0.039604	1	IPR005654_ATPase, AFG1-like
IPR013021_Myo-inositol-1-phosphate synthase, GAPDH-like	0.004795	0.02217	42.41	0.0105	0.00743	0.004	0.00990099	0.841584	0.594059	IPR013021_Myo-inositol-1-phosphate synthase, GAPDH-like
IPR014086_Cyanuric acid hydrolase/Barbiturase	0.004796	0.02217	42.38	0.0079	0.00254	0.00171	0.00990099	0.029703	1	IPR014086_Cyanuric acid hydrolase/Barbiturase
IPR007325_Kynurenine formamidase	0.004794	0.02216	42.45	0.0128	0.0107	0.00608	0.00990099	0.980198	0.217822	IPR007325_Kynurenine formamidase
IPR024046_Flagellar assembly factor FliW domain	0.004788	0.02214	42.47	0	0.00696	0.00115	1	0.00990099	0.039604	IPR024046_Flagellar assembly factor FliW domain
IPR018164_Alanyl-tRNA synthetase, class IIc, N-terminal	0.004782	0.02211	42.5	0.0294	0.0279	0.035	0.029703	0.980198	0.019802	IPR018164_Alanyl-tRNA synthetase, class IIc, N-terminal
IPR001015_Ferrochelatase	0.00478	0.0221	42.52	0.0163	0.0173	0.0231	0.00990099	0.980198	0.049505	IPR001015_Ferrochelatase
IPR001109_Hydrogenase expression/formation protein, HupF/HypC	0.004779	0.0221	42.54	0.00336	0.0079	0.000793	0.980198	0.0792079	0.019802	IPR001109_Hydrogenase expression/formation protein, HupF/HypC
IPR005368_Uncharacterised protein family UPF0175	0.004779	0.02209	42.56	0.00686	0.00251	0.000524	0.00990099	0.0594059	1	IPR005368_Uncharacterised protein family UPF0175
IPR027471_YbeD-like domain	0.004767	0.02204	42.58	0.00146	0.00692	0.00759	0.00990099	0.029703	1	IPR027471_YbeD-like domain
IPR002569_Peptide methionine sulphoxide reductase MsrA	0.004766	0.02203	42.61	0.0211	0.0244	0.0275	0.00990099	0.524752	0.584158	IPR002569_Peptide methionine sulphoxide reductase MsrA
IPR024690_Nitrile hydratase beta subunit domain	0.004764	0.02203	42.63	0.0118	0.00813	0.00535	0.00990099	0.39604	0.90099	IPR024690_Nitrile hydratase beta subunit domain
IPR013107_Acyl-CoA dehydrogenase, C-terminal domain	0.004764	0.02202	42.65	0.00989	0.00681	0.00339	0.00990099	0.762376	0.534653	IPR013107_Acyl-CoA dehydrogenase, C-terminal domain
IPR001478_PDZ domain	0.004759	0.022	42.67	0.0311	0.0347	0.0276	0.366337	0.336634	0.019802	IPR001478_PDZ domain
IPR003500_Sugar-phosphate isomerase, RpiB/LacA/LacB family	0.004758	0.022	42.69	0.0119	0.0147	0.0185	0.00990099	0.930693	0.376238	IPR003500_Sugar-phosphate isomerase, RpiB/LacA/LacB family
IPR024517_Glycogen phosphorylase, domain of unknown function DUF3417	0.004755	0.02199	42.72	0.00786	0.00601	0.00117	0.00990099	0.980198	0.118812	IPR024517_Glycogen phosphorylase, domain of unknown function DUF3417
IPR002579_Peptide methionine sulphoxide reductase MrsB	0.004747	0.02195	42.74	0.0157	0.0193	0.0221	0.00990099	0.326733	0.871287	IPR002579_Peptide methionine sulphoxide reductase MrsB
IPR005493_Ribonuclease E inhibitor RraA/Dimethylmenaquinone methyltransferase	0.004746	0.02194	42.76	0.0186	0.0126	0.0129	0.039604	0.00990099	1	IPR005493_Ribonuclease E inhibitor RraA/Dimethylmenaquinone methyltransferase
IPR000257_Uroporphyrinogen decarboxylase (URO-D)	0.004744	0.02193	42.78	0.0173	0.0183	0.024	0.00990099	0.980198	0.0594059	IPR000257_Uroporphyrinogen decarboxylase (URO-D)
IPR021471_Protein of unknown function DUF3124	0.004744	0.02193	42.8	0.00016	0.00706	0.00132	1	0.00990099	0.039604	IPR021471_Protein of unknown function DUF3124
IPR002477_Peptidoglycan binding-like	0.004741	0.02192	42.85	0.00943	0.015	0.0153	0.00990099	0.029703	1	IPR002477_Peptidoglycan binding-like
IPR004360_Glyoxalase/fosfomycin resistance/dioxygenase domain	0.004741	0.02192	42.87	0.0158	0.015	0.00902	0.00990099	0.990099	0.049505	IPR004360_Glyoxalase/fosfomycin resistance/dioxygenase domain
IPR006660_Arsenate reductase-like	0.004742	0.02192	42.83	0.0047	0.00923	0.011	0.00990099	0.0594059	1	IPR006660_Arsenate reductase-like
IPR026902_RnfC Barrel sandwich hybrid domain	0.004737	0.0219	42.89	0.00154	0.0081	0.00452	0.722772	0.00990099	0.405941	IPR026902_RnfC Barrel sandwich hybrid domain
IPR027461_LD-carboxypeptidase A, C-terminal domain	0.004734	0.02189	42.91	0.00818	0.00812	0.0147	0.00990099	0.980198	0.039604	IPR027461_LD-carboxypeptidase A, C-terminal domain
IPR005097_Saccharopine dehydrogenase / Homospermidine synthase	0.004732	0.02188	42.94	0.00175	0.00511	0.00817	0.00990099	0.445545	0.712871	IPR005097_Saccharopine dehydrogenase / Homospermidine synthase
IPR018303_P-type ATPase, phosphorylation site	0.004731	0.02187	42.96	0.00953	0.013	0.00601	0.267327	0.39604	0.019802	IPR018303_P-type ATPase, phosphorylation site
IPR019292_5-methylcytosine restriction system component	0.004729	0.02186	42.98	0.00893	0.00319	0.00301	0.00990099	0.029703	1	IPR019292_5-methylcytosine restriction system component
IPR002125_CMP/dCMP deaminase, zinc-binding	0.004724	0.02184	43	0.0145	0.0156	0.0212	0.00990099	0.980198	0.0594059	IPR002125_CMP/dCMP deaminase, zinc-binding
IPR007049_Carbohydrate-selective porin OprB	0.004721	0.02183	43.02	0.000898	0.00753	0.00338	0.970297	0.00990099	0.19802	IPR007049_Carbohydrate-selective porin OprB
IPR011639_Restriction modification methylase Eco57I	0.004719	0.02182	43.04	0.00797	0.00191	0.0024	0.029703	0.019802	1	IPR011639_Restriction modification methylase Eco57I
IPR019776_Flagellar basal body rod protein, conserved site	0.004717	0.02181	43.07	0.000176	0.00652	0.00417	0.118812	0.00990099	0.990099	IPR019776_Flagellar basal body rod protein, conserved site
IPR001967_Peptidase S11, D-alanyl-D-alanine carboxypeptidase A, N-terminal	0.004715	0.0218	43.09	0.0103	0.0142	0.0166	0.00990099	0.267327	0.990099	IPR001967_Peptidase S11, D-alanyl-D-alanine carboxypeptidase A, N-terminal
IPR006169_GTP1/OBG domain	0.004713	0.02179	43.13	0.0137	0.0148	0.0204	0.00990099	0.990099	0.049505	IPR006169_GTP1/OBG domain
IPR006444_Phage major capsid protein, HK97	0.004714	0.02179	43.11	0.00172	0.0033	0.00837	0.00990099	0.990099	0.0792079	IPR006444_Phage major capsid protein, HK97
IPR029010_ThuA-like domain	0.004711	0.02178	43.15	0.00866	0.00612	0.00215	0.00990099	0.930693	0.277228	IPR029010_ThuA-like domain
IPR025662_Sigma-54 interaction domain, ATP-binding site 1	0.004709	0.02177	43.18	0.0123	0.0189	0.0123	1	0.00990099	0.039604	IPR025662_Sigma-54 interaction domain, ATP-binding site 1
IPR005107_CO dehydrogenase flavoprotein, C-terminal	0.004707	0.02176	43.2	0.0138	0.00947	0.00759	0.00990099	0.049505	1	IPR005107_CO dehydrogenase flavoprotein, C-terminal
IPR021274_Protein of unknown function DUF2853	0.004707	0.02176	43.24	0.000474	0.00531	0.00663	0.00990099	0.029703	1	IPR021274_Protein of unknown function DUF2853
IPR022737_RNA polymerase recycling, bacterial, C-terminal	0.004707	0.02176	43.22	0.000771	0.0071	0.00483	0.158416	0.00990099	0.990099	IPR022737_RNA polymerase recycling, bacterial, C-terminal
IPR000408_Regulator of chromosome condensation, RCC1	0.004703	0.02174	43.26	0.00543	0.0103	0.0114	0.00990099	0.039604	1	IPR000408_Regulator of chromosome condensation, RCC1
IPR002872_Proline dehydrogenase domain	0.004699	0.02173	43.31	0.0073	0.00896	0.0139	0.00990099	0.980198	0.0693069	IPR002872_Proline dehydrogenase domain
IPR014348_Cobalamin (vitamin B12)-dependent enzyme, catalytic subdomain	0.004699	0.02173	43.28	0.0445	0.041	0.0476	0.811881	0.445545	0.049505	IPR014348_Cobalamin (vitamin B12)-dependent enzyme, catalytic subdomain
IPR028987_F-type ATP synthase subunit B-like, membrane domain	0.004694	0.0217	43.33	0.00561	0.00779	0.0121	0.00990099	0.980198	0.178218	IPR028987_F-type ATP synthase subunit B-like, membrane domain
IPR006664_Outer membrane protein, bacterial	0.004689	0.02168	43.35	0.00491	0.0112	0.00885	0.138614	0.00990099	0.990099	IPR006664_Outer membrane protein, bacterial
IPR000056_Ribulose-phosphate 3-epimerase-like	0.004687	0.02167	43.37	0.0209	0.0194	0.0263	0.029703	0.990099	0.019802	IPR000056_Ribulose-phosphate 3-epimerase-like
IPR013839_NAD-dependent DNA ligase, adenylation	0.004687	0.02167	43.39	0.0233	0.021	0.0279	0.029703	0.980198	0.019802	IPR013839_NAD-dependent DNA ligase, adenylation
IPR004218_Prokaryotic glutathione synthetase, ATP-binding	0.004683	0.02165	43.41	0.00797	0.0138	0.0136	0.019802	0.019802	1	IPR004218_Prokaryotic glutathione synthetase, ATP-binding
IPR015200_Gp45 sliding clamp, C-terminal	0.00468	0.02164	43.44	0.000506	0	0.00687	0.019802	0.980198	0.039604	IPR015200_Gp45 sliding clamp, C-terminal
IPR011234_Fumarylacetoacetase, C-terminal-related	0.004677	0.02162	43.46	0.0386	0.032	0.0375	1	0.00990099	0.049505	IPR011234_Fumarylacetoacetase, C-terminal-related
IPR003776_YcaO-like domain	0.004663	0.02156	43.5	0.00739	0.00431	0.00103	0.00990099	0.722772	0.594059	IPR003776_YcaO-like domain
IPR007352_Protein of unknown function DUF420	0.004664	0.02156	43.48	0.00805	0.00776	0.0144	0.019802	1	0.039604	IPR007352_Protein of unknown function DUF420
IPR003836_Glucokinase	0.004661	0.02155	43.52	0.00521	0.0114	0.00944	0.0792079	0.00990099	1	IPR003836_Glucokinase
IPR007438_Protein of unknown function DUF488	0.004659	0.02154	43.59	0.00695	0.00541	0.000381	0.00990099	0.980198	0.0792079	IPR007438_Protein of unknown function DUF488
IPR016866_Uncharacterised conserved protein UCP028069	0.00466	0.02154	43.57	0.00434	0.0104	0.00941	0.049505	0.00990099	1	IPR016866_Uncharacterised conserved protein UCP028069
IPR018246_AP endonuclease 2, zinc binding site	0.00466	0.02154	43.54	0.00768	0.00489	0.00128	0.00990099	0.851485	0.336634	IPR018246_AP endonuclease 2, zinc binding site
IPR025427_Protein of unknown function DUF4160	0.004659	0.02154	43.61	0.00712	0.00362	0.000832	0.00990099	0.326733	0.861386	IPR025427_Protein of unknown function DUF4160
IPR004821_Cytidyltransferase-like domain	0.004656	0.02153	43.65	0.013	0.0129	0.0196	0.00990099	1	0.049505	IPR004821_Cytidyltransferase-like domain
IPR029001_Inosine triphosphate pyrophosphatase-like	0.004658	0.02153	43.63	0.0235	0.0258	0.03	0.00990099	0.980198	0.217822	IPR029001_Inosine triphosphate pyrophosphatase-like
IPR008514_Type VI secretion system effector, Hcp	0.004654	0.02152	43.69	0.000474	0.00716	0.00204	1	0.00990099	0.0693069	IPR008514_Type VI secretion system effector, Hcp
IPR025275_Putative glycosyl hydrolase domain DUF4015	0.004655	0.02152	43.67	0.00692	0.00357	0.000613	0.00990099	0.643564	0.831683	IPR025275_Putative glycosyl hydrolase domain DUF4015
IPR001498_Impact, N-terminal	0.004652	0.02151	43.72	0.00625	0.00735	0.0128	0.00990099	0.990099	0.049505	IPR001498_Impact, N-terminal
IPR001624_Flagellar hook-basal body complex protein FliE	0.004651	0.0215	43.74	0.000335	0.00645	0.00502	0.0594059	0.00990099	1	IPR001624_Flagellar hook-basal body complex protein FliE
IPR024364_Base plate protein, bacteriophage T4-like	0.00465	0.0215	43.76	0.000413	0.000225	0.00691	0.00990099	1	0.049505	IPR024364_Base plate protein, bacteriophage T4-like
IPR002641_Patatin/Phospholipase A2-related	0.004646	0.02148	43.78	0.00526	0.0121	0.00599	1	0.00990099	0.039604	IPR002641_Patatin/Phospholipase A2-related
IPR007046_RNA polymerase sigma factor 54, core-binding	0.004645	0.02148	43.84	0.00791	0.012	0.0141	0.00990099	0.128713	0.990099	IPR007046_RNA polymerase sigma factor 54, core-binding
IPR015314_Restriction endonuclease, type II, EcoRV	0.004645	0.02148	43.82	0.00616	0.000318	0.000648	0.029703	0.00990099	1	IPR015314_Restriction endonuclease, type II, EcoRV
IPR020899_Arginine repressor, C-terminal	0.004645	0.02148	43.8	0.00689	0.00407	0.000524	0.00990099	0.841584	0.39604	IPR020899_Arginine repressor, C-terminal
IPR012451_Protein of unknown function DUF1656	0.004643	0.02147	43.89	0	0.00684	0.000658	1	0.00990099	0.039604	IPR012451_Protein of unknown function DUF1656
IPR019257_Histidine-specific methyltransferase, SAM-dependent	0.004645	0.02147	43.87	0.00733	0.0112	0.00432	0.762376	0.227723	0.019802	IPR019257_Histidine-specific methyltransferase, SAM-dependent
IPR000522_ABC transporter, permease protein	0.004638	0.02144	43.93	0.016	0.0123	0.00982	0.00990099	0.19802	0.950495	IPR000522_ABC transporter, permease protein
IPR007533_Cytochrome c oxidase assembly protein CtaG/Cox11	0.004638	0.02144	43.91	0.00481	0.0082	0.0111	0.00990099	0.564356	0.782178	IPR007533_Cytochrome c oxidase assembly protein CtaG/Cox11
IPR029526_PiggyBac transposable element-derived protein	0.004638	0.02144	43.95	0	0.0062	0.00212	0.693069	0.019802	0.663366	IPR029526_PiggyBac transposable element-derived protein
IPR001279_Beta-lactamase-like	0.004629	0.0214	43.97	0.0523	0.0555	0.0486	0.19802	0.70297	0.019802	IPR001279_Beta-lactamase-like
IPR003199_Choloylglycine hydrolase/Peptidase C59 family	0.004627	0.02139	43.99	0.000841	0.00644	0.00588	0.049505	0.00990099	1	IPR003199_Choloylglycine hydrolase/Peptidase C59 family
IPR010787_Protein of unknown function DUF1385	0.004623	0.02137	44.02	0.00745	0.00476	0.00108	0.00990099	0.851485	0.564356	IPR010787_Protein of unknown function DUF1385
IPR008243_Chorismate mutase, AroH class	0.00462	0.02136	44.04	0.00781	0.0039	0.00164	0.00990099	0.168317	0.990099	IPR008243_Chorismate mutase, AroH class
IPR008537_Protein of unknown function DUF819	0.00462	0.02136	44.06	0.00828	0.01	0.0148	0.00990099	0.980198	0.118812	IPR008537_Protein of unknown function DUF819
IPR005200_Endo-1,3(4)-beta-glucanase	0.004617	0.02135	44.08	0.000176	0.00216	0.00664	0.00990099	0.980198	0.158416	IPR005200_Endo-1,3(4)-beta-glucanase
IPR001365_Adenosine/AMP deaminase domain	0.004614	0.02133	44.1	0.0136	0.0112	0.00724	0.00990099	0.950495	0.237624	IPR001365_Adenosine/AMP deaminase domain
IPR023845_Domain of unknown function DUF3817, transmembrane	0.004609	0.02131	44.12	0.00119	0.00282	0.0077	0.00990099	0.980198	0.0693069	IPR023845_Domain of unknown function DUF3817, transmembrane
IPR027418_Protoporphyrinogen oxidase, C-terminal domain	0.004608	0.0213	44.14	0.00848	0.0073	0.00194	0.00990099	0.980198	0.049505	IPR027418_Protoporphyrinogen oxidase, C-terminal domain
IPR010432_RDD	0.004604	0.02129	44.17	0.0106	0.00862	0.00419	0.00990099	0.980198	0.168317	IPR010432_RDD
IPR024560_Uncharacterised protein family UPF0313, C-terminal	0.004602	0.02128	44.21	0	0.00598	0.00482	0.049505	0.00990099	1	IPR024560_Uncharacterised protein family UPF0313, C-terminal
IPR028087_Putative Flp pilus-assembly TadG-like, N-terminal	0.004604	0.02128	44.19	0.00151	0.00772	0.000961	1	0.00990099	0.029703	IPR028087_Putative Flp pilus-assembly TadG-like, N-terminal
IPR011125_Zinc finger, HypF-type	0.004599	0.02126	44.23	0.00329	0.00763	0.000801	0.980198	0.0891089	0.019802	IPR011125_Zinc finger, HypF-type
IPR003708_Bacterial protein export chaperone SecB	0.004596	0.02125	44.25	0.00577	0.0111	0.0117	0.00990099	0.029703	1	IPR003708_Bacterial protein export chaperone SecB
IPR000249_Microcompartment protein, bacteria	0.004595	0.02124	44.27	0.00774	0.00907	0.00234	0.019802	0.990099	0.029703	IPR000249_Microcompartment protein, bacteria
IPR005650_BlaI transcriptional regulatory family	0.004593	0.02123	44.29	0.00897	0.01	0.00329	0.029703	0.990099	0.019802	IPR005650_BlaI transcriptional regulatory family
IPR011871_Fibrobacter succinogenes major paralogous domain	0.00459	0.02122	44.31	0.000799	0.00555	0.00657	0.00990099	0.049505	1	IPR011871_Fibrobacter succinogenes major paralogous domain
IPR007428_VacJ-like lipoprotein	0.004586	0.0212	44.34	0.0054	0.0113	0.0106	0.049505	0.019802	1	IPR007428_VacJ-like lipoprotein
IPR025698_2TM domain	0.004584	0.0212	44.36	0.0012	0.00628	0.00713	0.00990099	0.029703	1	IPR025698_2TM domain
IPR021124_CRISPR-associated protein, Cas5	0.004584	0.02119	44.38	0.00652	0.00128	0.000614	0.00990099	0.029703	1	IPR021124_CRISPR-associated protein, Cas5
IPR010066_Oligopeptide/dipeptide ABC transporter, ATP-binding protein, C-terminal	0.004575	0.02115	44.4	0.00974	0.00567	0.00366	0.029703	0.267327	0.980198	IPR010066_Oligopeptide/dipeptide ABC transporter, ATP-binding protein, C-terminal
IPR024071_Protein of unknown function DUF917, C-terminal	0.004573	0.02114	44.42	0.00864	0.00303	0.00287	0.029703	0.019802	1	IPR024071_Protein of unknown function DUF917, C-terminal
IPR021953_Protein of unknown function DUF3570	0.004565	0.02111	44.44	0.00205	0.00848	0.00433	0.940594	0.00990099	0.178218	IPR021953_Protein of unknown function DUF3570
IPR001095_Acetyl-CoA carboxylase, alpha subunit	0.004564	0.0211	44.48	0.0143	0.0143	0.0206	0.00990099	1	0.049505	IPR001095_Acetyl-CoA carboxylase, alpha subunit
IPR001915_Peptidase M48	0.004563	0.0211	44.5	0.0142	0.0209	0.0149	1	0.00990099	0.039604	IPR001915_Peptidase M48
IPR006202_Neurotransmitter-gated ion-channel ligand-binding domain	0.004564	0.0211	44.46	0.000176	0.00653	0.00285	0.861386	0.00990099	0.326733	IPR006202_Neurotransmitter-gated ion-channel ligand-binding domain
IPR011337_DNA mismatch repair MutH/Restriction endonuclease, type II	0.004557	0.02107	44.55	0.00921	0.00351	0.0035	0.019802	0.019802	1	IPR011337_DNA mismatch repair MutH/Restriction endonuclease, type II
IPR014061_Conserved hypothetical protein CHP02688	0.004557	0.02107	44.53	0.0107	0.00687	0.00461	0.00990099	0.188119	0.990099	IPR014061_Conserved hypothetical protein CHP02688
IPR006963_Molybdopterin oxidoreductase, 4Fe-4S domain	0.004556	0.02106	44.57	0.0165	0.0169	0.0105	0.019802	1	0.039604	IPR006963_Molybdopterin oxidoreductase, 4Fe-4S domain
IPR009080_Aminoacyl-tRNA synthetase, class 1a, anticodon-binding	0.004555	0.02106	44.61	0.0391	0.0374	0.0441	0.029703	0.990099	0.019802	IPR009080_Aminoacyl-tRNA synthetase, class 1a, anticodon-binding
IPR018746_Protein of unknown function DUF2298	0.004555	0.02106	44.59	0.00636	0.00288	0.000214	0.029703	0.514851	0.841584	IPR018746_Protein of unknown function DUF2298
IPR005094_Endonuclease relaxase, MobA/VirD2	0.004549	0.02103	44.65	0.00663	0.00216	0.000658	0.00990099	0.029703	1	IPR005094_Endonuclease relaxase, MobA/VirD2
IPR013691_C-methyltransferase	0.004549	0.02103	44.63	0.00347	0.0101	0.00459	1	0.00990099	0.039604	IPR013691_C-methyltransferase
IPR016172_D-lactate dehydrogenase, C-terminal subdomain 1	0.004547	0.02102	44.67	0.000165	0.000875	0.00672	0.00990099	0.980198	0.049505	IPR016172_D-lactate dehydrogenase, C-terminal subdomain 1
IPR003321_Cytochrome c552	0.004542	0.021	44.71	0.00183	0.00831	0.0019	1	0.00990099	0.029703	IPR003321_Cytochrome c552
IPR017443_Ribulose bisphosphate carboxylase, large subunit, ferrodoxin-like N-terminal	0.004542	0.021	44.69	0.000883	0.00679	0.00587	0.049505	0.00990099	1	IPR017443_Ribulose bisphosphate carboxylase, large subunit, ferrodoxin-like N-terminal
IPR001731_Delta-aminolevulinic acid dehydratase	0.00454	0.02099	44.74	0.0247	0.0231	0.0298	0.029703	0.980198	0.019802	IPR001731_Delta-aminolevulinic acid dehydratase
IPR006224_Pseudouridine synthase, RluC/RluD, conserved site	0.004538	0.02098	44.76	0.00683	0.00875	0.0132	0.00990099	0.980198	0.158416	IPR006224_Pseudouridine synthase, RluC/RluD, conserved site
IPR025883_Cadherin-like beta sandwich domain	0.004537	0.02098	44.78	0.00719	0.00124	0.00255	0.029703	0.019802	1	IPR025883_Cadherin-like beta sandwich domain
IPR001890_RNA-binding, CRM domain	0.004536	0.02097	44.8	0.00108	0.00716	0.00509	0.0792079	0.00990099	1	IPR001890_RNA-binding, CRM domain
IPR004569_Pyridoxal phosphate (active vitamin B6) biosynthesis PdxJ	0.004534	0.02096	44.84	0.0138	0.0144	0.0202	0.00990099	0.990099	0.049505	IPR004569_Pyridoxal phosphate (active vitamin B6) biosynthesis PdxJ
IPR018766_Protein of unknown function DUF2342	0.004534	0.02096	44.82	0.00635	0.00309	0.000214	0.00990099	0.584158	0.811881	IPR018766_Protein of unknown function DUF2342
IPR027478_Murein tetrapeptide carboxypeptidase, N-terminal domain	0.004532	0.02095	44.86	0.00794	0.00828	0.0145	0.00990099	0.990099	0.049505	IPR027478_Murein tetrapeptide carboxypeptidase, N-terminal domain
IPR001075_NIF system FeS cluster assembly, NifU, C-terminal	0.004529	0.02094	44.95	0.0107	0.00977	0.0163	0.029703	0.990099	0.019802	IPR001075_NIF system FeS cluster assembly, NifU, C-terminal
IPR013509_Ribonucleotide reductase large subunit, N-terminal	0.004529	0.02094	44.9	0.00803	0.0084	0.0146	0.00990099	0.990099	0.049505	IPR013509_Ribonucleotide reductase large subunit, N-terminal
IPR021826_Protein of unknown function DUF3412	0.004529	0.02094	44.92	0.000661	0.00728	0.00158	1	0.00990099	0.039604	IPR021826_Protein of unknown function DUF3412
IPR025297_Domain of unknown function DUF4159	0.004529	0.02094	44.88	0.014	0.00826	0.00853	0.029703	0.019802	1	IPR025297_Domain of unknown function DUF4159
IPR003816_Nitrate reductase, gamma subunit	0.004522	0.02091	44.97	0.00488	0.00847	0.00177	0.663366	0.336634	0.019802	IPR003816_Nitrate reductase, gamma subunit
IPR026906_Leucine rich repeat 5	0.004521	0.0209	44.99	0.000666	0.00643	0.00487	0.0891089	0.00990099	0.950495	IPR026906_Leucine rich repeat 5
IPR000477_Reverse transcriptase domain	0.004519	0.02089	45.01	0.0159	0.0165	0.0103	0.029703	0.990099	0.019802	IPR000477_Reverse transcriptase domain
IPR002823_Protein of unknown function DUF112, transmembrane	0.004518	0.02089	45.03	0.0195	0.0216	0.0252	0.00990099	0.920792	0.594059	IPR002823_Protein of unknown function DUF112, transmembrane
IPR005226_UPF0014 family	0.004518	0.02089	45.05	0.00489	0.0097	0.00298	1	0.00990099	0.019802	IPR005226_UPF0014 family
IPR018497_Peptidase M13, C-terminal domain	0.004515	0.02087	45.07	0.00138	0.00729	0.00611	0.049505	0.00990099	1	IPR018497_Peptidase M13, C-terminal domain
IPR014722_Ribosomal protein L2 domain 2	0.004513	0.02086	45.09	0.0254	0.0238	0.0304	0.029703	0.980198	0.019802	IPR014722_Ribosomal protein L2 domain 2
IPR027291_Glycoside hydrolase 38/57, N-terminal domain	0.004512	0.02086	45.11	0.00407	0.0103	0.0055	1	0.00990099	0.0891089	IPR027291_Glycoside hydrolase 38/57, N-terminal domain
IPR002921_Fungal lipase-like domain	0.004508	0.02084	45.13	0.00312	0.00632	0.00923	0.00990099	0.60396	0.712871	IPR002921_Fungal lipase-like domain
IPR000368_Sucrose synthase	0.004506	0.02083	45.18	0	0.00661	0.000757	1	0.00990099	0.039604	IPR000368_Sucrose synthase
IPR025487_Domain of unknown function DUF4379	0.004506	0.02083	45.15	0.00016	0.00317	0.0063	0.00990099	0.594059	0.475248	IPR025487_Domain of unknown function DUF4379
IPR004100_ATPase, F1 complex alpha/beta subunit, N-terminal domain	0.004498	0.0208	45.2	0.0154	0.0158	0.0218	0.00990099	0.980198	0.049505	IPR004100_ATPase, F1 complex alpha/beta subunit, N-terminal domain
IPR012341_Six-hairpin glycosidase	0.004497	0.02079	45.22	0.021	0.0267	0.0213	1	0.019802	0.0693069	IPR012341_Six-hairpin glycosidase
IPR000399_TPP-binding enzyme, conserved site	0.004494	0.02078	45.26	0.0125	0.00918	0.00638	0.00990099	0.475248	0.811881	IPR000399_TPP-binding enzyme, conserved site
IPR001333_Peptidase M32, carboxypeptidase Taq metallopeptidase	0.004495	0.02078	45.24	0.0143	0.0123	0.00805	0.00990099	0.970297	0.148515	IPR001333_Peptidase M32, carboxypeptidase Taq metallopeptidase
IPR004456_Bisphosphoglycerate-independent phosphoglycerate mutase	0.004494	0.02078	45.28	0.00689	0.00643	0.000691	0.00990099	1	0.039604	IPR004456_Bisphosphoglycerate-independent phosphoglycerate mutase
IPR003187_Phospholipase A1	0.00449	0.02076	45.3	0.000399	0.00688	0.00182	1	0.00990099	0.0792079	IPR003187_Phospholipase A1
IPR029494_Domain of unknown function DUF4433	0.004488	0.02075	45.32	0.00648	0.00145	0.000681	0.00990099	0.029703	1	IPR029494_Domain of unknown function DUF4433
IPR027839_Protein of unknown function DUF4432	0.004484	0.02073	45.34	0.00702	0.00326	0.00103	0.00990099	0.108911	0.980198	IPR027839_Protein of unknown function DUF4432
IPR007115_6-pyruvoyl tetrahydropterin synthase/QueD family protein	0.004481	0.02072	45.36	0.00958	0.0113	0.0159	0.00990099	0.980198	0.148515	IPR007115_6-pyruvoyl tetrahydropterin synthase/QueD family protein
IPR018970_Xylulose 5-phosphate/Fructose 6-phosphate phosphoketolase, N-terminal	0.00448	0.02071	45.38	0	0.00645	0.00141	1	0.00990099	0.039604	IPR018970_Xylulose 5-phosphate/Fructose 6-phosphate phosphoketolase, N-terminal
IPR005003_Bacteriophage lambda, Stf, side tail fibre-repeat-1	0.004477	0.0207	45.4	0.000166	0.00258	0.0057	0.029703	0.910891	0.247525	IPR005003_Bacteriophage lambda, Stf, side tail fibre-repeat-1
IPR003358_tRNA (guanine-N-7) methyltransferase, Trmb type	0.004472	0.02068	45.44	0.00905	0.0118	0.0152	0.00990099	0.881188	0.465347	IPR003358_tRNA (guanine-N-7) methyltransferase, Trmb type
IPR025943_Sigma-54 interaction domain, ATP-binding site 2	0.004474	0.02068	45.42	0.0107	0.0168	0.0103	1	0.00990099	0.029703	IPR025943_Sigma-54 interaction domain, ATP-binding site 2
IPR002018_Carboxylesterase, type B	0.004471	0.02067	45.47	0.0188	0.0175	0.0125	0.00990099	0.980198	0.0594059	IPR002018_Carboxylesterase, type B
IPR005502_ADP-ribosylation/Crystallin J1	0.004469	0.02066	45.49	0.00869	0.00507	0.0027	0.00990099	0.178218	0.980198	IPR005502_ADP-ribosylation/Crystallin J1
IPR013159_Chromosomal replication initiator, DnaA C-terminal	0.00446	0.02062	45.53	0.0143	0.0141	0.0204	0.019802	1	0.029703	IPR013159_Chromosomal replication initiator, DnaA C-terminal
IPR022270_Beta-carotene 15,15'-monooxygenase, Brp/Blh family	0.004461	0.02062	45.51	0.00016	0.000875	0.00659	0.00990099	0.980198	0.049505	IPR022270_Beta-carotene 15,15'-monooxygenase, Brp/Blh family
IPR007329_FMN-binding	0.004456	0.0206	45.55	0.00359	0.00935	0.00848	0.049505	0.00990099	1	IPR007329_FMN-binding
IPR010497_Epoxide hydrolase, N-terminal	0.004454	0.02059	45.57	0.0119	0.00767	0.00606	0.00990099	0.029703	1	IPR010497_Epoxide hydrolase, N-terminal
IPR005586_Protein of unknown function DUF330	0.004452	0.02058	45.61	0.00254	0.00797	0.00133	1	0.00990099	0.019802	IPR005586_Protein of unknown function DUF330
IPR010710_Protein of unknown function DUF1289	0.004452	0.02058	45.59	0.00244	0.00479	0.0086	0.00990099	0.950495	0.277228	IPR010710_Protein of unknown function DUF1289
IPR019127_Exosortase EpsH-related	0.004448	0.02057	45.65	0.00016	0.00658	0.00153	1	0.00990099	0.049505	IPR019127_Exosortase EpsH-related
IPR023447_Formylmethanofuran: tetrahydromethanopterin formyltransferase Ftr, ferredoxin-like domain	0.004448	0.02057	45.63	0.00568	0.00821	0.00164	0.118812	0.950495	0.019802	IPR023447_Formylmethanofuran: tetrahydromethanopterin formyltransferase Ftr, ferredoxin-like domain
IPR027806_Harbinger transposase-derived nuclease domain	0.004447	0.02056	45.67	0.00682	0.00157	0.00112	0.00990099	0.029703	1	IPR027806_Harbinger transposase-derived nuclease domain
IPR005131_Serine dehydratase beta chain	0.004445	0.02055	45.71	0.00356	0.00858	0.00927	0.00990099	0.029703	1	IPR005131_Serine dehydratase beta chain
IPR008914_Phosphatidylethanolamine-binding protein PEBP	0.004445	0.02055	45.69	0.00502	0.00923	0.00264	1	0.108911	0.019802	IPR008914_Phosphatidylethanolamine-binding protein PEBP
IPR006189_CHASE	0.004443	0.02054	45.73	0	0.00636	0.00166	1	0.00990099	0.0792079	IPR006189_CHASE
IPR020561_Phosphoribosylglycinamide synthetase, ATP-grasp (A) domain	0.004438	0.02052	45.77	0.0186	0.0194	0.025	0.00990099	0.980198	0.049505	IPR020561_Phosphoribosylglycinamide synthetase, ATP-grasp (A) domain
IPR025543_Dodecin-like	0.004439	0.02052	45.75	0.00674	0.0106	0.00405	0.930693	0.158416	0.019802	IPR025543_Dodecin-like
IPR000432_DNA mismatch repair protein MutS, C-terminal	0.004436	0.02051	45.82	0.0215	0.0207	0.0272	0.019802	0.980198	0.029703	IPR000432_DNA mismatch repair protein MutS, C-terminal
IPR006104_Glycosyl hydrolases family 2, sugar binding domain	0.004436	0.02051	45.84	0.00934	0.0125	0.00597	0.564356	0.633663	0.019802	IPR006104_Glycosyl hydrolases family 2, sugar binding domain
IPR007481_Stringent starvation protein B	0.004436	0.02051	45.79	0.00499	0.00963	0.0108	0.00990099	0.039604	1	IPR007481_Stringent starvation protein B
IPR000868_Isochorismatase-like	0.004428	0.02047	45.86	0.0204	0.0204	0.0143	0.00990099	0.980198	0.049505	IPR000868_Isochorismatase-like
IPR013977_Glycine cleavage T-protein, C-terminal barrel domain	0.004427	0.02047	45.88	0.0238	0.0209	0.0274	0.178218	0.841584	0.019802	IPR013977_Glycine cleavage T-protein, C-terminal barrel domain
IPR024747_Pyridoxamine 5'-phosphate oxidase-related	0.004423	0.02045	45.9	0.00515	0.00674	0.00022	0.029703	0.980198	0.019802	IPR024747_Pyridoxamine 5'-phosphate oxidase-related
IPR002191_Bacterial export protein family 3	0.004421	0.02044	45.94	0.00217	0.00823	0.00527	0.415842	0.00990099	0.70297	IPR002191_Bacterial export protein family 3
IPR018456_PTR2 family proton/oligopeptide symporter, conserved site	0.00442	0.02044	45.96	0.0045	0.00616	0.0107	0.00990099	0.980198	0.108911	IPR018456_PTR2 family proton/oligopeptide symporter, conserved site
IPR018713_Domain of unknown function DUF2236	0.004422	0.02044	45.92	0.007	0.0047	0.000878	0.00990099	0.930693	0.237624	IPR018713_Domain of unknown function DUF2236
IPR005084_Carbohydrate binding module family 6	0.004419	0.02043	45.98	0.00162	0.00431	0.00768	0.00990099	0.871287	0.386139	IPR005084_Carbohydrate binding module family 6
IPR018707_Protein of unknown function DUF2219	0.004418	0.02043	46	0.000233	0.00569	0.00557	0.019802	0.019802	1	IPR018707_Protein of unknown function DUF2219
IPR007791_Heat shock protein DnaJ-like protein DjlA	0.004417	0.02042	46.02	0.0057	0.00856	0.0117	0.00990099	0.722772	0.485149	IPR007791_Heat shock protein DnaJ-like protein DjlA
IPR002616_tRNA-guanine(15) transglycosylase-like	0.004414	0.02041	46.06	0.0279	0.0283	0.0342	0.00990099	0.990099	0.049505	IPR002616_tRNA-guanine(15) transglycosylase-like
IPR005195_Glycoside hydrolase, family 65, central catalytic	0.004415	0.02041	46.04	0.00449	0.00961	0.0102	0.00990099	0.029703	1	IPR005195_Glycoside hydrolase, family 65, central catalytic
IPR011446_Domain of unknown function DUF1551	0.004413	0.0204	46.1	0.00033	0.00681	0.00106	1	0.00990099	0.039604	IPR011446_Domain of unknown function DUF1551
IPR023119_Multihaem cytochrome, photosynthetic reaction centre cytochrome subunit-like	0.004413	0.0204	46.08	0.00246	0.00368	0.00874	0.00990099	0.980198	0.0693069	IPR023119_Multihaem cytochrome, photosynthetic reaction centre cytochrome subunit-like
IPR009305_Protein of unknown function DUF962	0.004409	0.02039	46.12	0.00122	0.00505	0.00709	0.00990099	0.128713	1	IPR009305_Protein of unknown function DUF962
IPR012441_Protein of unknown function DUF1643	0.004401	0.02035	46.14	0.00383	0.00408	0.00985	0.00990099	1	0.049505	IPR012441_Protein of unknown function DUF1643
IPR020040_Ribosomal protein L6, alpha-beta domain	0.004401	0.02035	46.16	0.0207	0.0193	0.0258	0.029703	0.990099	0.019802	IPR020040_Ribosomal protein L6, alpha-beta domain
IPR013560_Domain of unknown function DUF1722	0.004396	0.02033	46.2	0.00376	0.00825	0.00171	1	0.049505	0.019802	IPR013560_Domain of unknown function DUF1722
IPR025166_Domain of unknown function DUF4102	0.004397	0.02033	46.18	0.0104	0.00616	0.00456	0.00990099	0.0693069	1	IPR025166_Domain of unknown function DUF4102
IPR025381_Domain of unknown function DUF4296	0.004394	0.02032	46.22	0.000277	0.00182	0.00648	0.00990099	0.980198	0.0693069	IPR025381_Domain of unknown function DUF4296
IPR004154_Anticodon-binding	0.004391	0.0203	46.26	0.0255	0.0237	0.0302	0.029703	0.980198	0.019802	IPR004154_Anticodon-binding
IPR010644_Chlorite dismutase	0.004391	0.0203	46.24	0.0072	0.00519	0.00118	0.00990099	0.980198	0.178218	IPR010644_Chlorite dismutase
IPR007395_Putative neutral zinc metallopeptidase	0.004389	0.02029	46.28	0.0121	0.0139	0.0182	0.00990099	0.990099	0.178218	IPR007395_Putative neutral zinc metallopeptidase
IPR000863_Sulfotransferase domain	0.004383	0.02027	46.3	0.0032	0.0095	0.00374	1	0.00990099	0.039604	IPR000863_Sulfotransferase domain
IPR019288_Predicted 3'-5' exonuclease, PolB-like	0.004376	0.02023	46.32	0.00618	0.00873	0.00226	0.108911	0.90099	0.019802	IPR019288_Predicted 3'-5' exonuclease, PolB-like
IPR010620_Beta-propeller repeat	0.004372	0.02022	46.34	0.00418	0.0105	0.00547	1	0.00990099	0.039604	IPR010620_Beta-propeller repeat
IPR008754_Peptidase M43, pregnancy-associated plasma-A	0.00437	0.0202	46.36	0.000871	0.00519	0.00661	0.00990099	0.029703	1	IPR008754_Peptidase M43, pregnancy-associated plasma-A
IPR000559_Formate-tetrahydrofolate ligase, FTHFS	0.004368	0.02019	46.39	0.0254	0.0247	0.0304	0.019802	1	0.029703	IPR000559_Formate-tetrahydrofolate ligase, FTHFS
IPR029503_Phosphotransferase system EIIB component, mannitol-specific	0.004366	0.02018	46.41	0.00598	0.00126	0.000311	0.00990099	0.019802	1	IPR029503_Phosphotransferase system EIIB component, mannitol-specific
IPR004000_Actin family	0.00436	0.02016	46.43	0.000461	0.00433	0.00625	0.00990099	0.0792079	0.990099	IPR004000_Actin family
IPR005312_Protein of unknown function DUF1759	0.004359	0.02015	46.45	0.00135	0.00732	0.0019	0.960396	0.019802	0.148515	IPR005312_Protein of unknown function DUF1759
IPR014039_Translation elongation factor EFTs/EF1B, dimerisation	0.004354	0.02013	46.47	0.0167	0.0165	0.0227	0.00990099	0.990099	0.049505	IPR014039_Translation elongation factor EFTs/EF1B, dimerisation
IPR021314_Protein of unknown function DUF2911	0.004352	0.02012	46.49	0.0105	0.0105	0.0163	0.00990099	0.990099	0.039604	IPR021314_Protein of unknown function DUF2911
IPR004616_Leucyl/phenylalanyl-tRNA-protein transferase	0.004351	0.02011	46.51	0.0104	0.0146	0.0161	0.00990099	0.039604	1	IPR004616_Leucyl/phenylalanyl-tRNA-protein transferase
IPR006103_Glycoside hydrolase, family 2, TIM barrel	0.004348	0.0201	46.53	0.00875	0.0138	0.00729	1	0.029703	0.019802	IPR006103_Glycoside hydrolase, family 2, TIM barrel
IPR001736_Phospholipase D/Transphosphatidylase	0.004346	0.02009	46.55	0.00421	0.00946	0.00299	1	0.00990099	0.019802	IPR001736_Phospholipase D/Transphosphatidylase
IPR019587_Polyketide cyclase/dehydrase	0.004345	0.02009	46.57	0.00695	0.00873	0.00233	0.039604	0.980198	0.019802	IPR019587_Polyketide cyclase/dehydrase
IPR015349_GTP-binding protein OBG, C-terminal	0.004342	0.02008	46.59	0.00657	0.00203	0.000902	0.029703	0.029703	1	IPR015349_GTP-binding protein OBG, C-terminal
IPR006839_Ribosome-associated, YjgA	0.004342	0.02007	46.61	0.000248	0.00552	0.00556	0.00990099	0.019802	1	IPR006839_Ribosome-associated, YjgA
IPR009923_Dodecin	0.004342	0.02007	46.63	0.00643	0.0105	0.00407	0.990099	0.0891089	0.019802	IPR009923_Dodecin
IPR015806_Pyruvate kinase, beta-barrel insert domain	0.004339	0.02006	46.65	0.0101	0.0127	0.0161	0.00990099	0.821782	0.386139	IPR015806_Pyruvate kinase, beta-barrel insert domain
IPR011465_Protein of unknown function DUF1571	0.004337	0.02005	46.67	0	0.0063	0.0011	1	0.00990099	0.039604	IPR011465_Protein of unknown function DUF1571
IPR010342_Protein of unknown function DUF938	0.004332	0.02003	46.69	0.00418	0.01	0.00768	0.188119	0.00990099	0.970297	IPR010342_Protein of unknown function DUF938
IPR011204_Virulence protein RhuM-like	0.004332	0.02003	46.71	0.00698	0.00275	0.00129	0.00990099	0.0594059	1	IPR011204_Virulence protein RhuM-like
IPR022107_DNA polymerase III, subunit gamma/ tau, C-terminal	0.004331	0.02002	46.73	0.000957	0.00331	0.00694	0.00990099	0.940594	0.267327	IPR022107_DNA polymerase III, subunit gamma/ tau, C-terminal
IPR002864_Acyl-ACP thioesterase	0.004328	0.02001	46.77	0.000868	0.00414	0.00671	0.00990099	0.376238	0.861386	IPR002864_Acyl-ACP thioesterase
IPR007454_Uncharacterised protein family UPF0250	0.004328	0.02001	46.75	0.00125	0.00634	0.00675	0.00990099	0.029703	1	IPR007454_Uncharacterised protein family UPF0250
IPR026891_Fibronectin type III-like domain	0.004328	0.02001	46.79	0.00333	0.00712	0.00909	0.00990099	0.0990099	1	IPR026891_Fibronectin type III-like domain
IPR003738_Protein of unknown function DUF159	0.004326	0.02	46.81	0.0168	0.0159	0.0107	0.00990099	0.990099	0.049505	IPR003738_Protein of unknown function DUF159
IPR010550_Deoxycytidine triphosphate deaminase, bacterial	0.004324	0.01999	46.83	0.00896	0.00739	0.0135	0.0594059	0.980198	0.029703	IPR010550_Deoxycytidine triphosphate deaminase, bacterial
IPR002305_Aminoacyl-tRNA synthetase, class Ic	0.004319	0.01997	46.85	0.0237	0.0211	0.0275	0.0891089	0.861386	0.019802	IPR002305_Aminoacyl-tRNA synthetase, class Ic
IPR021556_Protein of unknown function DUF2950	0.004311	0.01993	46.87	0.000556	0.00673	0.000891	1	0.00990099	0.029703	IPR021556_Protein of unknown function DUF2950
IPR007120_DNA-directed RNA polymerase, subunit 2, domain 6	0.004308	0.01992	46.91	0.0255	0.0242	0.0306	0.029703	0.990099	0.019802	IPR007120_DNA-directed RNA polymerase, subunit 2, domain 6
IPR019627_Mycobacteriophage D29, Gp61	0.004308	0.01992	46.89	0.00629	0.00105	0.00108	0.029703	0.029703	1	IPR019627_Mycobacteriophage D29, Gp61
IPR001088_Glycoside hydrolase, family 4	0.004304	0.0199	46.93	0.0108	0.00507	0.00652	0.0990099	0.019802	1	IPR001088_Glycoside hydrolase, family 4
IPR002904_Lysine-tRNA ligase	0.004299	0.01987	46.95	0.00839	0.0087	0.0143	0.019802	1	0.039604	IPR002904_Lysine-tRNA ligase
IPR013087_Zinc finger C2H2-type/integrase DNA-binding domain	0.004298	0.01987	46.97	0.00994	0.0139	0.0153	0.029703	0.168317	0.940594	IPR013087_Zinc finger C2H2-type/integrase DNA-binding domain
IPR013317_Chromosomal replication control, initiator (DnaA)/regulator (Hda)	0.004297	0.01987	46.99	0.0223	0.02	0.0263	0.0693069	0.990099	0.019802	IPR013317_Chromosomal replication control, initiator (DnaA)/regulator (Hda)
IPR002136_Ribosomal protein L4/L1e	0.004296	0.01986	47.01	0.0135	0.0144	0.0196	0.00990099	0.980198	0.0594059	IPR002136_Ribosomal protein L4/L1e
IPR017136_Uncharacterised conserved protein UCP037205	0.004295	0.01986	47.03	0.000166	0.00142	0.00627	0.00990099	0.980198	0.0594059	IPR017136_Uncharacterised conserved protein UCP037205
IPR006437_Bacteriophage terminase, large subunit	0.004291	0.01984	47.09	0.00275	0.0015	0.00776	0.039604	0.980198	0.019802	IPR006437_Bacteriophage terminase, large subunit
IPR018316_Tubulin/FtsZ, 2-layer sandwich domain	0.004292	0.01984	47.05	0.018	0.016	0.0223	0.039604	0.970297	0.019802	IPR018316_Tubulin/FtsZ, 2-layer sandwich domain
IPR023323_Tex-like domain	0.004292	0.01984	47.07	0.00396	0.00992	0.00401	1	0.00990099	0.029703	IPR023323_Tex-like domain
IPR023155_Cytochrome c-552/4	0.004289	0.01983	47.11	0.00523	0.0102	0.00377	1	0.019802	0.019802	IPR023155_Cytochrome c-552/4
IPR018076_Type II secretion system F domain	0.004285	0.01981	47.12	0.00615	0.0123	0.0059	1	0.00990099	0.029703	IPR018076_Type II secretion system F domain
IPR029066_PLP-binding barrel	0.004283	0.0198	47.14	0.0318	0.0313	0.0375	0.019802	1	0.039604	IPR029066_PLP-binding barrel
IPR008910_Conserved TM helix	0.00428	0.01979	47.18	0.00187	0.00766	0.00128	1	0.00990099	0.019802	IPR008910_Conserved TM helix
IPR020560_Phosphoribosylglycinamide synthetase, C-domain	0.004281	0.01979	47.16	0.0123	0.0134	0.0184	0.00990099	0.980198	0.0594059	IPR020560_Phosphoribosylglycinamide synthetase, C-domain
IPR001753_Crotonase superfamily	0.004276	0.01977	47.22	0.0408	0.0373	0.0351	0.00990099	0.643564	0.891089	IPR001753_Crotonase superfamily
IPR012128_Phycobilisome, alpha/beta subunit	0.004276	0.01977	47.2	0.00165	0.00304	0.00768	0.00990099	0.980198	0.108911	IPR012128_Phycobilisome, alpha/beta subunit
IPR021771_Triacylglycerol lipase	0.004275	0.01976	47.24	0	0.00582	0.00328	0.257426	0.00990099	0.831683	IPR021771_Triacylglycerol lipase
IPR004193_Glycoside hydrolase, family 13, N-terminal	0.004272	0.01975	47.26	0.00695	0.00924	0.00293	0.0693069	0.950495	0.019802	IPR004193_Glycoside hydrolase, family 13, N-terminal
IPR005000_HpcH/HpaI aldolase/citrate lyase domain	0.004271	0.01975	47.3	0.0176	0.0125	0.0123	0.029703	0.029703	1	IPR005000_HpcH/HpaI aldolase/citrate lyase domain
IPR011657_Concentrative nucleoside transporter C-terminal domain	0.004272	0.01975	47.28	0.0124	0.0139	0.0184	0.00990099	0.980198	0.0990099	IPR011657_Concentrative nucleoside transporter C-terminal domain
IPR005177_Bifunctional kinase-pyrophosphorylase	0.004269	0.01974	47.32	0.00392	0.01	0.00565	1	0.00990099	0.0792079	IPR005177_Bifunctional kinase-pyrophosphorylase
IPR021747_Protein of unknown function DUF3313	0.004269	0.01974	47.34	0	0.00605	0.00192	1	0.00990099	0.108911	IPR021747_Protein of unknown function DUF3313
IPR005184_Domain of unknown function DUF306, Meta/HslJ	0.004268	0.01973	47.36	0.00117	0.00721	0.00318	1	0.00990099	0.158416	IPR005184_Domain of unknown function DUF306, Meta/HslJ
IPR007232_DNA repair protein Rad52/59/22	0.004267	0.01973	47.38	0.00652	0.00251	0.000883	0.00990099	0.049505	1	IPR007232_DNA repair protein Rad52/59/22
IPR010263_Protein of unknown function DUF876	0.004267	0.01973	47.4	0.000452	0.0063	0.00347	0.356436	0.00990099	0.772277	IPR010263_Protein of unknown function DUF876
IPR010607_Protein of unknown function DUF1194	0.004264	0.01972	47.42	0.00287	0.00862	0.00639	0.227723	0.00990099	0.990099	IPR010607_Protein of unknown function DUF1194
IPR003699_S-adenosylmethionine:tRNA ribosyltransferase-isomerase, QueA	0.004263	0.01971	47.44	0.0209	0.0205	0.0265	0.00990099	0.990099	0.039604	IPR003699_S-adenosylmethionine:tRNA ribosyltransferase-isomerase, QueA
IPR029054_dUTPase-like	0.004262	0.0197	47.46	0.023	0.0219	0.028	0.029703	0.980198	0.019802	IPR029054_dUTPase-like
IPR019080_YqaJ viral recombinase	0.004254	0.01967	47.48	0.00128	0.00146	0.00744	0.00990099	0.980198	0.049505	IPR019080_YqaJ viral recombinase
IPR005614_NrfD family	0.004249	0.01964	47.5	0.0056	0.0087	0.00241	0.247525	0.425743	0.019802	IPR005614_NrfD family
IPR001073_Complement C1q protein	0.004246	0.01963	47.52	0.000341	0.000647	0.00639	0.00990099	0.990099	0.049505	IPR001073_Complement C1q protein
IPR010693_Divergent 4Fe-4S mono-cluster	0.004245	0.01962	47.54	0.00302	0.00726	0.000951	0.990099	0.039604	0.019802	IPR010693_Divergent 4Fe-4S mono-cluster
IPR027392_Transcription factor zinc-finger	0.004243	0.01962	47.56	0.00422	0.008	0.0017	0.80198	0.0990099	0.019802	IPR027392_Transcription factor zinc-finger
IPR005479_Carbamoyl-phosphate synthetase large subunit-like, ATP-binding domain	0.004241	0.01961	47.58	0.0374	0.0361	0.0422	0.029703	0.990099	0.019802	IPR005479_Carbamoyl-phosphate synthetase large subunit-like, ATP-binding domain
IPR014144_DNA ligase D, 3'-phosphoesterase domain	0.00424	0.0196	47.6	0.00579	0.00663	0.000524	0.029703	1	0.019802	IPR014144_DNA ligase D, 3'-phosphoesterase domain
IPR027299_GIY-YIG domain	0.00424	0.0196	47.62	0.00801	0.00801	0.0137	0.00990099	1	0.049505	IPR027299_GIY-YIG domain
IPR027555_tRNA (mo5U34)-methyltransferase-like	0.00424	0.0196	47.64	0.00505	0.0107	0.009	0.0891089	0.019802	1	IPR027555_tRNA (mo5U34)-methyltransferase-like
IPR002803_Fructose-1,6-bisphosphatase, class V	0.004238	0.01959	47.68	0.00501	0.00673	0.000652	0.0594059	1	0.019802	IPR002803_Fructose-1,6-bisphosphatase, class V
IPR021028_Homotrimeric ring hydroxylase, catalytic domain	0.004238	0.01959	47.66	0.0066	0.00168	0.00119	0.00990099	0.029703	1	IPR021028_Homotrimeric ring hydroxylase, catalytic domain
IPR021129_Sterile alpha motif, type 1	0.004236	0.01958	47.7	0.000226	0.00627	0.00188	1	0.00990099	0.108911	IPR021129_Sterile alpha motif, type 1
IPR012467_Protein of unknown function DUF1684	0.004232	0.01957	47.74	0.00471	0.00692	0.0106	0.00990099	0.920792	0.227723	IPR012467_Protein of unknown function DUF1684
IPR023168_Aspartyl/glutamyl-tRNA(Asn/Gln) amidotransferase subunit B, C-terminal	0.004232	0.01957	47.72	0.00726	0.00997	0.013	0.00990099	0.673267	0.39604	IPR023168_Aspartyl/glutamyl-tRNA(Asn/Gln) amidotransferase subunit B, C-terminal
IPR000994_Peptidase M24, structural domain	0.004231	0.01956	47.75	0.0369	0.0356	0.0419	0.029703	0.990099	0.019802	IPR000994_Peptidase M24, structural domain
IPR001030_Aconitase/3-isopropylmalate dehydratase large subunit, alpha/beta/alpha	0.00423	0.01956	47.77	0.0346	0.0325	0.0387	0.029703	0.960396	0.019802	IPR001030_Aconitase/3-isopropylmalate dehydratase large subunit, alpha/beta/alpha
IPR000022_Carboxyl transferase	0.004226	0.01954	47.79	0.0403	0.0364	0.0347	0.00990099	0.237624	0.940594	IPR000022_Carboxyl transferase
IPR002376_Formyl transferase, N-terminal	0.004224	0.01953	47.85	0.024	0.0265	0.0298	0.00990099	0.930693	0.306931	IPR002376_Formyl transferase, N-terminal
IPR007607_Protein of unknown function DUF583	0.004225	0.01953	47.83	0.00975	0.0136	0.0153	0.00990099	0.0594059	1	IPR007607_Protein of unknown function DUF583
IPR014917_Protein of unknown function DUF1800	0.004223	0.01953	47.87	0.0107	0.0158	0.00949	1	0.029703	0.019802	IPR014917_Protein of unknown function DUF1800
IPR023096_Phosphoglucose isomerase, C-terminal	0.004225	0.01953	47.81	0.00439	0.00745	0.0101	0.00990099	0.435644	0.772277	IPR023096_Phosphoglucose isomerase, C-terminal
IPR006314_Dyp-type peroxidase	0.004217	0.0195	47.91	0.00678	0.00428	0.000992	0.00990099	0.90099	0.29703	IPR006314_Dyp-type peroxidase
IPR028203_Photosynthesis system II assembly factor Ycf48/Hcf136-like domain	0.004218	0.0195	47.89	0.00771	0.00219	0.0033	0.0693069	0.019802	1	IPR028203_Photosynthesis system II assembly factor Ycf48/Hcf136-like domain
IPR013573_Transcription regulator YcdC, C-terminal	0.004213	0.01948	47.93	0.00326	0.00403	0.00914	0.00990099	0.990099	0.049505	IPR013573_Transcription regulator YcdC, C-terminal
IPR013150_Transcription factor TFIIB, cyclin-like domain	0.004211	0.01947	47.97	0.0044	0.00793	0.00191	0.940594	0.19802	0.019802	IPR013150_Transcription factor TFIIB, cyclin-like domain
IPR027394_Cytochrome-c3 hydrogenase, C-terminal	0.004211	0.01947	47.95	0.00434	0.00727	0.00103	0.217822	0.712871	0.019802	IPR027394_Cytochrome-c3 hydrogenase, C-terminal
IPR004105_Histidine kinase CheA-like, homodimeric domain	0.00421	0.01946	48.01	0.000489	0.00658	0.00134	1	0.00990099	0.039604	IPR004105_Histidine kinase CheA-like, homodimeric domain
IPR004485_Cobalamin biosynthesis CobD/CbiB	0.004209	0.01946	48.03	0.0119	0.00627	0.00793	0.0594059	0.00990099	1	IPR004485_Cobalamin biosynthesis CobD/CbiB
IPR018639_Domain of unknown function DUF2062	0.00421	0.01946	47.99	0.00347	0.00806	0.00893	0.00990099	0.029703	1	IPR018639_Domain of unknown function DUF2062
IPR003682_rRNA small subunit methyltransferase G	0.004207	0.01945	48.05	0.00982	0.011	0.0158	0.00990099	0.980198	0.0594059	IPR003682_rRNA small subunit methyltransferase G
IPR024079_Metallopeptidase, catalytic domain	0.004205	0.01944	48.07	0.0236	0.0294	0.0265	0.732673	0.00990099	0.821782	IPR024079_Metallopeptidase, catalytic domain
IPR012938_Glucose/Sorbosone dehydrogenase	0.004192	0.01938	48.09	0.0227	0.023	0.0172	0.019802	1	0.029703	IPR012938_Glucose/Sorbosone dehydrogenase
IPR025645_Domain of unknown function DUF4349	0.004192	0.01938	48.11	0.0066	0.00436	0.000802	0.00990099	0.940594	0.287129	IPR025645_Domain of unknown function DUF4349
IPR000715_Glycosyl transferase, family 4	0.00419	0.01937	48.12	0.0146	0.017	0.0203	0.00990099	0.930693	0.306931	IPR000715_Glycosyl transferase, family 4
IPR002847_Coenzyme F420:L-glutamate ligase-like domain	0.004185	0.01935	48.14	0.0106	0.00775	0.00489	0.00990099	0.683168	0.60396	IPR002847_Coenzyme F420:L-glutamate ligase-like domain
IPR011660_Rv0623-like transcription factor	0.004185	0.01935	48.16	0.00569	0.00138	0.00022	0.00990099	0.029703	1	IPR011660_Rv0623-like transcription factor
IPR000653_DegT/DnrJ/EryC1/StrS aminotransferase	0.004183	0.01934	48.2	0.0325	0.0363	0.0358	0.0891089	0.0693069	1	IPR000653_DegT/DnrJ/EryC1/StrS aminotransferase
IPR007300_CidB/LrgB family	0.004183	0.01934	48.22	0	0.00278	0.0057	0.00990099	0.564356	0.455446	IPR007300_CidB/LrgB family
IPR015794_Pyruvate kinase, alpha/beta	0.004184	0.01934	48.18	0.014	0.015	0.02	0.00990099	0.990099	0.0594059	IPR015794_Pyruvate kinase, alpha/beta
IPR029464_Type I restriction enzyme R protein, N-terminal domain	0.004181	0.01933	48.24	0.00706	0.00441	0.0106	0.148515	0.861386	0.019802	IPR029464_Type I restriction enzyme R protein, N-terminal domain
IPR003798_DNA recombination RmuC	0.004179	0.01932	48.26	0.0102	0.0118	0.0161	0.00990099	0.980198	0.0891089	IPR003798_DNA recombination RmuC
IPR018699_Protein of unknown function DUF2203	0.004176	0.01931	48.28	0.00631	0.00413	0.000524	0.00990099	0.980198	0.267327	IPR018699_Protein of unknown function DUF2203
IPR000164_Histone H3/CENP-A	0.004174	0.0193	48.36	0.000414	0.0055	0.00379	0.613861	0.00990099	0.693069	IPR000164_Histone H3/CENP-A
IPR005618_Outer membrane protein, OmpW	0.004175	0.0193	48.3	0.00046	0.00637	0.00241	1	0.00990099	0.158416	IPR005618_Outer membrane protein, OmpW
IPR005835_Nucleotidyl transferase	0.004175	0.0193	48.32	0.0163	0.0215	0.0213	0.029703	0.00990099	1	IPR005835_Nucleotidyl transferase
IPR023180_Tetrahydrodipicolinate-N-succinyltransferase, chain A, domain 1	0.004173	0.0193	48.38	0.00718	0.00824	0.0131	0.00990099	0.990099	0.049505	IPR023180_Tetrahydrodipicolinate-N-succinyltransferase, chain A, domain 1
IPR023404_Radical SAM, alpha/beta horseshoe	0.004175	0.0193	48.34	0.0304	0.0305	0.036	0.019802	1	0.039604	IPR023404_Radical SAM, alpha/beta horseshoe
IPR025634_Protein of unknown function DUF4292	0.004173	0.01929	48.4	0.000166	0.00327	0.0058	0.00990099	0.386139	0.861386	IPR025634_Protein of unknown function DUF4292
IPR018948_GTP-binding protein TrmE, N-terminal	0.004169	0.01928	48.43	0.0107	0.011	0.0165	0.00990099	0.990099	0.049505	IPR018948_GTP-binding protein TrmE, N-terminal
IPR020810_Enolase, C-terminal	0.00417	0.01928	48.41	0.0248	0.0242	0.0303	0.029703	0.990099	0.019802	IPR020810_Enolase, C-terminal
IPR005939_Beta-lactamase hydrolase-like	0.004168	0.01927	48.47	0.000928	0.00421	0.00653	0.00990099	0.188119	0.920792	IPR005939_Beta-lactamase hydrolase-like
IPR013497_DNA topoisomerase, type IA, central	0.004168	0.01927	48.49	0.0222	0.0202	0.0264	0.039604	0.980198	0.019802	IPR013497_DNA topoisomerase, type IA, central
IPR019302_Nucleotide-binding protein, predicted, TIR-like domain	0.004169	0.01927	48.45	0.00561	0.00234	0	0.00990099	0.29703	0.930693	IPR019302_Nucleotide-binding protein, predicted, TIR-like domain
IPR001626_ABC-3	0.004165	0.01926	48.57	0.0188	0.0148	0.0209	1	0.0891089	0.019802	IPR001626_ABC-3
IPR004474_Cell envelope-related transcriptional attenuator domain	0.004166	0.01926	48.55	0.00684	0.00434	0.00112	0.00990099	0.841584	0.544554	IPR004474_Cell envelope-related transcriptional attenuator domain
IPR007963_Peptidase M61, catalytic domain	0.004166	0.01926	48.53	0.0024	0.00828	0.00428	1	0.00990099	0.128713	IPR007963_Peptidase M61, catalytic domain
IPR019058_Restriction endonuclease, type II, HaeII	0.004166	0.01926	48.51	0.00559	0.000329	0.000739	0.029703	0.00990099	1	IPR019058_Restriction endonuclease, type II, HaeII
IPR014030_Beta-ketoacyl synthase, N-terminal	0.004164	0.01925	48.59	0.0276	0.024	0.0221	0.00990099	0.158416	0.980198	IPR014030_Beta-ketoacyl synthase, N-terminal
IPR002855_Probable pantothenate synthetase/4-phosphopantoate--beta-alanine ligase	0.004162	0.01924	48.61	0.00666	0.00399	0.000977	0.00990099	0.752475	0.643564	IPR002855_Probable pantothenate synthetase/4-phosphopantoate--beta-alanine ligase
IPR023616_Cytochrome c oxidase, subunit I domain	0.004161	0.01924	48.63	0.0403	0.0393	0.0449	0.0594059	1	0.029703	IPR023616_Cytochrome c oxidase, subunit I domain
IPR024078_Putative deacetylase LmbE-like domain	0.004159	0.01923	48.65	0.0226	0.0171	0.0183	0.039604	0.00990099	1	IPR024078_Putative deacetylase LmbE-like domain
IPR003782_Copper chaperone SCO1/SenC	0.004154	0.01921	48.68	0.00862	0.011	0.0143	0.00990099	0.910891	0.326733	IPR003782_Copper chaperone SCO1/SenC
IPR007833_Capsule polysaccharide biosynthesis	0.004156	0.01921	48.66	0.000841	0.00453	0.00636	0.00990099	0.118812	1	IPR007833_Capsule polysaccharide biosynthesis
IPR010152_CRISPR-associated protein Cas2 subtype	0.004147	0.01917	48.7	0.00581	0.00124	0.000433	0.029703	0.029703	1	IPR010152_CRISPR-associated protein Cas2 subtype
IPR013422_CRISPR-associated protein Cas5, N-terminal	0.004147	0.01917	48.74	0.00634	0.00134	0.00105	0.00990099	0.029703	1	IPR013422_CRISPR-associated protein Cas5, N-terminal
IPR019045_Restriction endonuclease, type II, TdeIII	0.004146	0.01917	48.76	0.00548	0.000627	0.000214	0.029703	0.029703	1	IPR019045_Restriction endonuclease, type II, TdeIII
IPR019151_Proteasome assembly chaperone 2	0.004147	0.01917	48.72	0.00625	0.00351	0.000594	0.00990099	0.762376	0.613861	IPR019151_Proteasome assembly chaperone 2
IPR019219_Protein of unknown function DUF2130	0.004143	0.01915	48.78	0.00195	0.0042	0.00767	0.00990099	0.940594	0.306931	IPR019219_Protein of unknown function DUF2130
IPR005591_Nitrate reductase cytochrome c-type subunit NapB	0.004141	0.01914	48.8	0.000234	0.0062	0.00107	1	0.00990099	0.039604	IPR005591_Nitrate reductase cytochrome c-type subunit NapB
IPR021445_Protein of unknown function DUF3095	0.004138	0.01913	48.82	0.000806	0.00665	0.000977	1	0.00990099	0.039604	IPR021445_Protein of unknown function DUF3095
IPR000182_GNAT domain	0.004136	0.01912	48.84	0.02	0.0249	0.0191	1	0.00990099	0.029703	IPR000182_GNAT domain
IPR004017_Cysteine-rich domain	0.004134	0.01911	48.86	0.011	0.00772	0.00548	0.00990099	0.158416	0.960396	IPR004017_Cysteine-rich domain
IPR014826_Formaldehyde-activating enzyme	0.004133	0.01911	48.89	0.00313	0.00748	0.00133	1	0.019802	0.019802	IPR014826_Formaldehyde-activating enzyme
IPR018189_Phosphoglucose isomerase, conserved site	0.004133	0.01911	48.88	0.0053	0.008	0.0109	0.00990099	0.683168	0.475248	IPR018189_Phosphoglucose isomerase, conserved site
IPR000859_CUB domain	0.004131	0.0191	48.91	0.000341	0.00388	0.00585	0.00990099	0.128713	1	IPR000859_CUB domain
IPR013126_Heat shock protein 70 family	0.00413	0.0191	48.93	0.0383	0.0414	0.0439	0.00990099	0.465347	0.90099	IPR013126_Heat shock protein 70 family
IPR005801_ADC synthase	0.004129	0.01909	48.95	0.0332	0.0327	0.0384	0.019802	1	0.029703	IPR005801_ADC synthase
IPR025295_Domain of unknown function DUF4157	0.004128	0.01909	48.97	0.00116	0.00721	0.00195	1	0.00990099	0.039604	IPR025295_Domain of unknown function DUF4157
IPR025200_Polyphosphate kinase C-terminal domain	0.004125	0.01907	48.99	0.0229	0.0228	0.0174	0.00990099	1	0.049505	IPR025200_Polyphosphate kinase C-terminal domain
IPR000157_Toll/interleukin-1 receptor homology (TIR) domain	0.004123	0.01906	49.01	0.00369	0.00865	0.0025	1	0.00990099	0.019802	IPR000157_Toll/interleukin-1 receptor homology (TIR) domain
IPR018673_Protein of unknown function DUF2141	0.004122	0.01906	49.03	0.00305	0.00726	0.00844	0.00990099	0.029703	1	IPR018673_Protein of unknown function DUF2141
IPR000361_FeS cluster biogenesis	0.00412	0.01905	49.07	0.0177	0.0164	0.0224	0.029703	0.980198	0.019802	IPR000361_FeS cluster biogenesis
IPR018376_Enoyl-CoA hydratase/isomerase, conserved site	0.00412	0.01905	49.05	0.0143	0.0116	0.00866	0.00990099	0.851485	0.60396	IPR018376_Enoyl-CoA hydratase/isomerase, conserved site
IPR002813_Arginine biosynthesis protein ArgJ	0.004117	0.01904	49.12	0.0207	0.0157	0.0157	0.029703	0.019802	1	IPR002813_Arginine biosynthesis protein ArgJ
IPR007163_Protein of unknown function DUF368	0.004119	0.01904	49.1	0.0117	0.0116	0.0173	0.00990099	1	0.049505	IPR007163_Protein of unknown function DUF368
IPR021848_Protein of unknown function DUF3445	0.004119	0.01904	49.09	0.00204	0.00363	0.00783	0.00990099	0.980198	0.0990099	IPR021848_Protein of unknown function DUF3445
IPR001114_Adenylosuccinate synthetase	0.004106	0.01899	49.16	0.0289	0.0268	0.0329	0.049505	0.990099	0.019802	IPR001114_Adenylosuccinate synthetase
IPR025455_Protein of unknown function DUF4276	0.004107	0.01899	49.14	0.0057	0.000801	0.000433	0.029703	0.029703	1	IPR025455_Protein of unknown function DUF4276
IPR001412_Aminoacyl-tRNA synthetase, class I, conserved site	0.004106	0.01898	49.18	0.0179	0.0188	0.0238	0.00990099	0.980198	0.049505	IPR001412_Aminoacyl-tRNA synthetase, class I, conserved site
IPR001328_Peptidyl-tRNA hydrolase	0.004103	0.01897	49.2	0.0166	0.0153	0.0214	0.029703	0.980198	0.019802	IPR001328_Peptidyl-tRNA hydrolase
IPR000092_Polyprenyl synthetase	0.0041	0.01896	49.24	0.0209	0.0223	0.0267	0.00990099	0.980198	0.0792079	IPR000092_Polyprenyl synthetase
IPR001150_Glycine radical domain	0.004101	0.01896	49.22	0.000234	0.00618	0.00031	1	0.00990099	0.039604	IPR001150_Glycine radical domain
IPR025154_Putative metallopeptidase domain	0.0041	0.01895	49.26	0.00234	0.00312	0.0082	0.00990099	0.990099	0.049505	IPR025154_Putative metallopeptidase domain
IPR019456_Pyruvate-flavodoxin oxidoreductase, EKR domain	0.004096	0.01894	49.28	0.000559	0.00652	0.00138	1	0.00990099	0.039604	IPR019456_Pyruvate-flavodoxin oxidoreductase, EKR domain
IPR015130_D-Lysine 5,6-aminomutase alpha subunit	0.004088	0.0189	49.33	0.000226	0.00612	0	1	0.00990099	0.019802	IPR015130_D-Lysine 5,6-aminomutase alpha subunit
IPR015915_Kelch-type beta propeller	0.004089	0.0189	49.29	0.0116	0.0106	0.00619	0.00990099	1	0.118812	IPR015915_Kelch-type beta propeller
IPR016061_Proline-tRNA ligase, class II, C-terminal	0.004089	0.0189	49.31	0.00567	0.00657	0.0114	0.00990099	0.990099	0.049505	IPR016061_Proline-tRNA ligase, class II, C-terminal
IPR003813_Methyl-viologen-reducing hydrogenase, delta subunit	0.004086	0.01889	49.37	0.00256	0.00666	0.000591	1	0.0891089	0.019802	IPR003813_Methyl-viologen-reducing hydrogenase, delta subunit
IPR007630_RNA polymerase sigma-70 region 4	0.004087	0.01889	49.35	0.0206	0.0216	0.0166	0.128713	0.80198	0.039604	IPR007630_RNA polymerase sigma-70 region 4
IPR003804_L-lactate permease	0.004083	0.01888	49.39	0.00671	0.00605	0.000963	0.00990099	0.990099	0.049505	IPR003804_L-lactate permease
IPR005017_Membrane protein, aromatic hydrocarbon degradation	0.004081	0.01887	49.43	0.00107	0.00705	0.00182	1	0.00990099	0.039604	IPR005017_Membrane protein, aromatic hydrocarbon degradation
IPR019286_Protein of unknown function DUF2339, transmembrane	0.004083	0.01887	49.41	0.00698	0.00615	0.00117	0.00990099	0.990099	0.049505	IPR019286_Protein of unknown function DUF2339, transmembrane
IPR024532_Protein of unknown function DUF3830	0.004081	0.01887	49.45	0.00597	0.00244	0.000525	0.029703	0.316832	0.990099	IPR024532_Protein of unknown function DUF3830
IPR008312_Uncharacterised conserved protein UCP028301	0.004079	0.01886	49.48	0.000567	0.00637	0.00228	1	0.00990099	0.0990099	IPR008312_Uncharacterised conserved protein UCP028301
IPR018194_Nickel-dependent hydrogenase, large subunit, nickel binding site	0.00408	0.01886	49.46	0.00016	0.00612	0.000658	1	0.00990099	0.039604	IPR018194_Nickel-dependent hydrogenase, large subunit, nickel binding site
IPR024501_Protein of unknown function DUF3141	0.004079	0.01886	49.5	0	0.00605	0.00031	1	0.00990099	0.039604	IPR024501_Protein of unknown function DUF3141
IPR005053_MobA/MobL protein	0.004076	0.01884	49.52	0.0066	0.00189	0.00136	0.00990099	0.029703	1	IPR005053_MobA/MobL protein
IPR022701_Glycosyltransferase family 1, N-terminal	0.004076	0.01884	49.54	0.00631	0.00764	0.00171	0.029703	0.990099	0.019802	IPR022701_Glycosyltransferase family 1, N-terminal
IPR010389_Protein of unknown function DUF989	0.004072	0.01883	49.56	0.0087	0.0128	0.014	0.00990099	0.039604	1	IPR010389_Protein of unknown function DUF989
IPR022813_Protein-export membrane protein SecD/SecF, archaeal and bacterial	0.004072	0.01883	49.58	0.0189	0.0175	0.0235	0.029703	0.990099	0.019802	IPR022813_Protein-export membrane protein SecD/SecF, archaeal and bacterial
IPR001640_Prolipoprotein diacylglyceryl transferase	0.004066	0.0188	49.6	0.00986	0.0126	0.0154	0.00990099	0.752475	0.633663	IPR001640_Prolipoprotein diacylglyceryl transferase
IPR024719_HpaB/PvcC/4-BUDH C-terminal	0.004062	0.01878	49.61	0.01	0.00808	0.00451	0.00990099	0.960396	0.306931	IPR024719_HpaB/PvcC/4-BUDH C-terminal
IPR010940_Magnesium-protoporphyrin IX methyltransferase, C-terminal	0.004058	0.01876	49.63	0.000341	0.000997	0.00606	0.00990099	0.980198	0.049505	IPR010940_Magnesium-protoporphyrin IX methyltransferase, C-terminal
IPR021728_Protein of unknown function DUF3300	0.004058	0.01876	49.65	0.00057	0.00652	0.0013	1	0.00990099	0.039604	IPR021728_Protein of unknown function DUF3300
IPR029064_50S ribosomal protein L30e-like	0.004057	0.01876	49.67	0.0101	0.0104	0.0157	0.00990099	0.990099	0.049505	IPR029064_50S ribosomal protein L30e-like
IPR027368_tRNA modification GTPase MnmE domain 2	0.004056	0.01875	49.69	0.0102	0.0109	0.016	0.00990099	0.990099	0.049505	IPR027368_tRNA modification GTPase MnmE domain 2
IPR013974_SAF domain	0.004052	0.01873	49.71	0.00267	0.00797	0.00695	0.049505	0.00990099	1	IPR013974_SAF domain
IPR007553_Domain of unknown function DUF523	0.004049	0.01872	49.75	0.00601	0.00786	0.00189	0.039604	0.990099	0.019802	IPR007553_Domain of unknown function DUF523
IPR008939_Lytic transglycosylase, superhelical U-shaped	0.00405	0.01872	49.73	0.00364	0.00932	0.0058	0.960396	0.00990099	0.227723	IPR008939_Lytic transglycosylase, superhelical U-shaped
IPR016750_Acetophenone carboxylase beta subunit/Acetone carboxylase gamma subunit	0.004048	0.01872	49.76	0.00564	0.00236	0.000219	0.00990099	0.217822	0.970297	IPR016750_Acetophenone carboxylase beta subunit/Acetone carboxylase gamma subunit
IPR019282_Domain of unknown function DUF2329	0.004047	0.01871	49.78	0.000331	0.00607	0.00213	1	0.00990099	0.118812	IPR019282_Domain of unknown function DUF2329
IPR000631_ATP-dependent (S)-NAD(P)H-hydrate dehydratase	0.004044	0.0187	49.8	0.0109	0.0105	0.00508	0.00990099	0.980198	0.049505	IPR000631_ATP-dependent (S)-NAD(P)H-hydrate dehydratase
IPR005628_General secretion pathway protein K	0.004044	0.0187	49.82	0.00378	0.00938	0.00632	0.742574	0.00990099	0.425743	IPR005628_General secretion pathway protein K
IPR001129_Membrane-associated, eicosanoid/glutathione metabolism (MAPEG) protein	0.004039	0.01867	49.84	0.0021	0.00761	0.00508	0.316832	0.00990099	0.891089	IPR001129_Membrane-associated, eicosanoid/glutathione metabolism (MAPEG) protein
IPR003828_Protein of unknown function DUF208	0.004037	0.01867	49.9	0.000635	0.00276	0.00622	0.00990099	0.940594	0.316832	IPR003828_Protein of unknown function DUF208
IPR015421_Pyridoxal phosphate-dependent transferase, major region, subdomain 1	0.004038	0.01867	49.86	0.113	0.109	0.115	0.990099	0.108911	0.019802	IPR015421_Pyridoxal phosphate-dependent transferase, major region, subdomain 1
IPR021127_CRISPR associated protein Cas2	0.004038	0.01867	49.88	0.00589	0.00121	0.000962	0.00990099	0.029703	1	IPR021127_CRISPR associated protein Cas2
IPR003008_Tubulin/FtsZ, GTPase domain	0.004036	0.01866	49.91	0.0243	0.0203	0.0263	0.950495	0.039604	0.019802	IPR003008_Tubulin/FtsZ, GTPase domain
IPR008824_DNA helicase, Holliday junction RuvB type, N-terminal	0.004031	0.01864	49.93	0.0236	0.0212	0.0271	0.108911	0.861386	0.019802	IPR008824_DNA helicase, Holliday junction RuvB type, N-terminal
IPR020900_Arginine repressor, DNA-binding domain	0.00403	0.01863	49.95	0.00673	0.00484	0.00112	0.00990099	0.980198	0.207921	IPR020900_Arginine repressor, DNA-binding domain
IPR022803_Ribosomal protein L5 domain	0.004029	0.01863	49.97	0.0213	0.0194	0.0254	0.029703	0.980198	0.019802	IPR022803_Ribosomal protein L5 domain
IPR006512_YidE/YbjL duplication	0.004023	0.0186	50.01	0.000559	0.00628	0.001	1	0.00990099	0.039604	IPR006512_YidE/YbjL duplication
IPR021306_Protein of unknown function DUF2878	0.004023	0.0186	49.99	0.00128	0.00672	0.00454	0.237624	0.00990099	0.970297	IPR021306_Protein of unknown function DUF2878
IPR009613_Lipase maturation factor	0.004021	0.01859	50.03	0.0069	0.00599	0.00124	0.00990099	0.990099	0.0693069	IPR009613_Lipase maturation factor
IPR010799_Microcystin LR degradation protein MlrC, C-terminal	0.004015	0.01856	50.04	0.00875	0.00555	0.00337	0.029703	0.50495	0.90099	IPR010799_Microcystin LR degradation protein MlrC, C-terminal
IPR018711_Domain of unknown function DUF2233	0.004011	0.01855	50.06	0.00676	0.00289	0.00148	0.00990099	0.0594059	1	IPR018711_Domain of unknown function DUF2233
IPR006694_Fatty acid hydroxylase	0.004009	0.01854	50.08	0.00641	0.0106	0.0116	0.029703	0.029703	1	IPR006694_Fatty acid hydroxylase
IPR013694_VIT domain	0.004009	0.01853	50.1	0.00543	0.00869	0.00274	0.653465	0.217822	0.019802	IPR013694_VIT domain
IPR019089_CRISPR-associated protein, GSU0054	0.004005	0.01852	50.12	0.00523	0.000465	0.000219	0.019802	0.029703	1	IPR019089_CRISPR-associated protein, GSU0054
IPR005331_Sulfotransferase	0.003995	0.01847	50.17	0.00145	0.00465	0.0068	0.00990099	0.178218	0.930693	IPR005331_Sulfotransferase
IPR006015_Universal stress protein A	0.003996	0.01847	50.16	0.00118	0.00696	0.00232	1	0.00990099	0.039604	IPR006015_Universal stress protein A
IPR007344_GrpB/Dephospho-CoA kinase	0.003996	0.01847	50.14	0.00441	0.0069	0.000993	0.0990099	0.821782	0.019802	IPR007344_GrpB/Dephospho-CoA kinase
IPR003691_Putative fluoride ion transporter CrcB	0.003991	0.01845	50.19	0.00642	0.0096	0.0118	0.00990099	0.306931	0.920792	IPR003691_Putative fluoride ion transporter CrcB
IPR013802_Formiminotransferase, C-terminal subdomain	0.003991	0.01845	50.21	0.00562	0.00782	0.0111	0.00990099	0.950495	0.29703	IPR013802_Formiminotransferase, C-terminal subdomain
IPR024467_Domain of unknown function DUF2384	0.003988	0.01844	50.23	0.00668	0.00409	0.00123	0.00990099	0.821782	0.653465	IPR024467_Domain of unknown function DUF2384
IPR002629_Cobalamin-independent methionine synthase MetE, C-terminal/archaeal	0.003987	0.01843	50.28	0.00751	0.00502	0.00205	0.00990099	0.861386	0.623762	IPR002629_Cobalamin-independent methionine synthase MetE, C-terminal/archaeal
IPR010732_Protein of unknown function DUF1305	0.003986	0.01843	50.3	0.000394	0.00606	0.00205	1	0.00990099	0.0990099	IPR010732_Protein of unknown function DUF1305
IPR020845_AMP-binding, conserved site	0.003987	0.01843	50.27	0.0244	0.0297	0.0246	1	0.00990099	0.049505	IPR020845_AMP-binding, conserved site
IPR024036_tRNA-dihydrouridine synthase, putative, C-terminal	0.003987	0.01843	50.25	0.00716	0.00917	0.0127	0.00990099	0.950495	0.217822	IPR024036_tRNA-dihydrouridine synthase, putative, C-terminal
IPR002733_AMMECR1 domain	0.003985	0.01842	50.32	0.00282	0.00713	0.0012	1	0.029703	0.019802	IPR002733_AMMECR1 domain
IPR014051_Phosphoesterase, HXTX	0.003983	0.01841	50.34	0.00653	0.00513	0.000905	0.00990099	0.980198	0.0693069	IPR014051_Phosphoesterase, HXTX
IPR025598_Domain of unknown function DUF4341	0.003982	0.01841	50.36	0.00034	0.00503	0.00538	0.00990099	0.019802	1	IPR025598_Domain of unknown function DUF4341
IPR006260_TonB, C-terminal	0.003979	0.0184	50.43	0.0142	0.0133	0.00849	0.00990099	0.990099	0.049505	IPR006260_TonB, C-terminal
IPR007318_Phospholipid methyltransferase	0.00398	0.0184	50.39	0.00638	0.00929	0.00339	0.227723	0.455446	0.019802	IPR007318_Phospholipid methyltransferase
IPR015278_Restriction endonuclease, type II, BglII	0.003979	0.0184	50.41	0.00595	0.00093	0.00112	0.049505	0.019802	1	IPR015278_Restriction endonuclease, type II, BglII
IPR017444_Ribulose bisphosphate carboxylase, large subunit, N-terminal	0.00398	0.0184	50.38	0.000839	0.00606	0.00497	0.049505	0.00990099	1	IPR017444_Ribulose bisphosphate carboxylase, large subunit, N-terminal
IPR010275_Protein of unknown function DUF882	0.003977	0.01839	50.45	0.00302	0.00851	0.00469	1	0.00990099	0.128713	IPR010275_Protein of unknown function DUF882
IPR024946_Arginine repressor C-terminal-like domain	0.003975	0.01838	50.47	0.0252	0.0226	0.0285	0.118812	0.871287	0.019802	IPR024946_Arginine repressor C-terminal-like domain
IPR000109_Proton-dependent oligopeptide transporter family	0.003974	0.01837	50.49	0.00779	0.0102	0.0132	0.00990099	0.861386	0.366337	IPR000109_Proton-dependent oligopeptide transporter family
IPR000031_Phosphoribosylaminoimidazole carboxylase PurE domain	0.003971	0.01836	50.52	0.0183	0.0184	0.0235	0.00990099	0.980198	0.049505	IPR000031_Phosphoribosylaminoimidazole carboxylase PurE domain
IPR023198_Phosphoglycolate phosphatase, domain 2	0.003971	0.01836	50.51	0.011	0.013	0.0165	0.00990099	0.960396	0.257426	IPR023198_Phosphoglycolate phosphatase, domain 2
IPR013658_SMP-30/Gluconolactonase/LRE-like region	0.003967	0.01834	50.54	0.0143	0.0101	0.00916	0.029703	0.039604	1	IPR013658_SMP-30/Gluconolactonase/LRE-like region
IPR018108_Mitochondrial substrate/solute carrier	0.003964	0.01833	50.56	0.000226	0.00368	0.00551	0.00990099	0.118812	1	IPR018108_Mitochondrial substrate/solute carrier
IPR009008_Valyl/Leucyl/Isoleucyl-tRNA synthetase, editing domain	0.003963	0.01832	50.58	0.0301	0.0291	0.035	0.029703	0.980198	0.029703	IPR009008_Valyl/Leucyl/Isoleucyl-tRNA synthetase, editing domain
IPR015824_Phosphoglycerate kinase, N-terminal	0.003962	0.01832	50.6	0.0183	0.0185	0.0239	0.00990099	0.980198	0.049505	IPR015824_Phosphoglycerate kinase, N-terminal
IPR002513_Tn3 transposase DDE domain	0.00396	0.01831	50.63	0.00919	0.00859	0.00382	0.00990099	0.980198	0.039604	IPR002513_Tn3 transposase DDE domain
IPR023214_HAD-like domain	0.00396	0.01831	50.62	0.0439	0.0493	0.0468	0.574257	0.00990099	0.861386	IPR023214_HAD-like domain
IPR001874_Dehydroquinase, class II	0.003958	0.0183	50.65	0.0169	0.0149	0.0208	0.029703	0.990099	0.019802	IPR001874_Dehydroquinase, class II
IPR011964_YVTN beta-propeller repeat	0.003955	0.01828	50.67	0.00563	0.00756	0.00172	0.049505	0.980198	0.019802	IPR011964_YVTN beta-propeller repeat
IPR021857_Bacteriophage 92, 0rf53	0.003953	0.01827	50.69	0.00508	0.00523	0.0106	0.00990099	1	0.039604	IPR021857_Bacteriophage 92, 0rf53
IPR028263_Flagellar motor switch protein FliG, N-terminal domain	0.003951	0.01827	50.71	0.000166	0.00512	0.00505	0.00990099	0.029703	1	IPR028263_Flagellar motor switch protein FliG, N-terminal domain
IPR008979_Galactose-binding domain-like	0.003949	0.01826	50.74	0.0302	0.0321	0.0338	0.366337	0.693069	0.287129	IPR008979_Galactose-binding domain-like
IPR024084_Isopropylmalate dehydrogenase-like domain	0.00395	0.01826	50.72	0.0528	0.0473	0.0505	0.940594	0.00990099	0.564356	IPR024084_Isopropylmalate dehydrogenase-like domain
IPR007581_Endonuclease V	0.003947	0.01825	50.76	0.0065	0.00464	0.00105	0.00990099	0.990099	0.227723	IPR007581_Endonuclease V
IPR016160_Aldehyde dehydrogenase, cysteine active site	0.003946	0.01825	50.78	0.0119	0.0134	0.0175	0.00990099	0.980198	0.108911	IPR016160_Aldehyde dehydrogenase, cysteine active site
IPR008532_Domain of unknown function DUF814	0.003946	0.01824	50.8	0.00718	0.00486	0.00175	0.00990099	0.871287	0.326733	IPR008532_Domain of unknown function DUF814
IPR004518_NTP pyrophosphohydrolase MazG, putative catalytic core	0.003943	0.01823	50.83	0.0134	0.0117	0.0175	0.039604	0.980198	0.019802	IPR004518_NTP pyrophosphohydrolase MazG, putative catalytic core
IPR011223_Uncharacterised conserved protein UCP028770	0.003944	0.01823	50.82	0.00016	0.00589	0.000819	1	0.00990099	0.039604	IPR011223_Uncharacterised conserved protein UCP028770
IPR009783_Protein of unknown function DUF1348	0.00394	0.01822	50.85	0.00301	0.00781	0.00194	1	0.00990099	0.019802	IPR009783_Protein of unknown function DUF1348
IPR010421_Protein of unknown function DUF1013	0.003938	0.01821	50.89	0.00358	0.00418	0.00916	0.00990099	0.980198	0.049505	IPR010421_Protein of unknown function DUF1013
IPR021441_Protein of unknown function DUF3090	0.003939	0.01821	50.87	0.00569	0.00234	0.00044	0.00990099	0.138614	0.970297	IPR021441_Protein of unknown function DUF3090
IPR019207_Protein of unknown function DUF2092, periplasmic	0.003934	0.01819	50.91	0	0.0058	0.00049	1	0.00990099	0.039604	IPR019207_Protein of unknown function DUF2092, periplasmic
IPR003453_Permease domain	0.003932	0.01818	50.93	0.0167	0.0223	0.018	1	0.00990099	0.108911	IPR003453_Permease domain
IPR023797_RNA 3'-terminal phosphate cyclase domain	0.003928	0.01816	50.94	0.00202	0.0072	0.0015	1	0.00990099	0.029703	IPR023797_RNA 3'-terminal phosphate cyclase domain
IPR014776_Tetrapyrrole methylase, subdomain 2	0.003923	0.01814	50.98	0.0196	0.0202	0.0252	0.00990099	0.980198	0.049505	IPR014776_Tetrapyrrole methylase, subdomain 2
IPR016154_Heat shock protein Hsp33, C-terminal	0.003924	0.01814	50.96	0.00261	0.00661	0.0077	0.00990099	0.029703	1	IPR016154_Heat shock protein Hsp33, C-terminal
IPR001172_Flagellar motor switch FliN/Type III secretion HrcQb	0.003922	0.01813	51	0.000233	0.00536	0.00435	0.029703	0.00990099	1	IPR001172_Flagellar motor switch FliN/Type III secretion HrcQb
IPR004714_Cytochrome oxidase maturation protein cbb3-type	0.003921	0.01813	51.02	0.00156	0.00728	0.00243	1	0.00990099	0.039604	IPR004714_Cytochrome oxidase maturation protein cbb3-type
IPR021362_Protein of unknown function DUF2834	0.003919	0.01812	51.03	0.0023	0.0037	0.00783	0.00990099	0.980198	0.0990099	IPR021362_Protein of unknown function DUF2834
IPR006070_YrdC-like domain	0.003917	0.01811	51.07	0.0117	0.0146	0.017	0.00990099	0.445545	0.831683	IPR006070_YrdC-like domain
IPR015422_Pyridoxal phosphate-dependent transferase, major region, subdomain 2	0.003917	0.01811	51.05	0.0843	0.0812	0.087	0.811881	0.336634	0.019802	IPR015422_Pyridoxal phosphate-dependent transferase, major region, subdomain 2
IPR025197_Domain of unknown function DUF4116	0.003915	0.0181	51.09	0.00256	0.00383	0.00766	0.00990099	0.980198	0.217822	IPR025197_Domain of unknown function DUF4116
IPR001330_Prenyltransferase/squalene oxidase	0.00391	0.01808	51.16	0.0084	0.00668	0.00294	0.00990099	0.980198	0.158416	IPR001330_Prenyltransferase/squalene oxidase
IPR006254_Isocitrate lyase	0.003912	0.01808	51.11	0.0136	0.0154	0.00967	0.0891089	0.970297	0.019802	IPR006254_Isocitrate lyase
IPR016084_Haem oxygenase-like, multi-helical	0.00391	0.01808	51.14	0.015	0.0105	0.0104	0.019802	0.029703	1	IPR016084_Haem oxygenase-like, multi-helical
IPR018488_Cyclic nucleotide-binding, conserved site	0.003911	0.01808	51.12	0.00425	0.0099	0.00488	1	0.00990099	0.039604	IPR018488_Cyclic nucleotide-binding, conserved site
IPR019301_Flagellar protein FlgJ, N-terminal	0.00391	0.01808	51.18	0.000166	0.00517	0.00477	0.029703	0.019802	1	IPR019301_Flagellar protein FlgJ, N-terminal
IPR025529_Protein of unknown function DUF4416	0.003908	0.01807	51.2	0.00609	0.00422	0.000653	0.00990099	0.980198	0.19802	IPR025529_Protein of unknown function DUF4416
IPR011707_Multicopper oxidase, type 3	0.003907	0.01806	51.23	0.0113	0.0114	0.00605	0.00990099	1	0.049505	IPR011707_Multicopper oxidase, type 3
IPR019026_Peptidase M64, IgA	0.003907	0.01806	51.21	0.00258	0.0077	0.00221	1	0.019802	0.039604	IPR019026_Peptidase M64, IgA
IPR010430_Protein of unknown function DUF1028	0.003901	0.01804	51.25	0.0101	0.00653	0.0049	0.00990099	0.0594059	1	IPR010430_Protein of unknown function DUF1028
IPR004176_Clp, N-terminal	0.003901	0.01803	51.27	0.0182	0.0159	0.0128	0.00990099	0.910891	0.415842	IPR004176_Clp, N-terminal
IPR013149_Alcohol dehydrogenase, C-terminal	0.003897	0.01802	51.31	0.0141	0.0103	0.00899	0.00990099	0.049505	1	IPR013149_Alcohol dehydrogenase, C-terminal
IPR022641_MCP methyltransferase, CheR-type, all-alpha domain, N-terminal	0.003897	0.01802	51.29	0.00102	0.00669	0.00199	1	0.00990099	0.039604	IPR022641_MCP methyltransferase, CheR-type, all-alpha domain, N-terminal
IPR016905_Glycyl radical enzyme, HI0521, predicted	0.003895	0.01801	51.32	0	0.0057	0.000749	1	0.00990099	0.039604	IPR016905_Glycyl radical enzyme, HI0521, predicted
IPR001351_Ribosomal protein S3, C-terminal	0.003891	0.01799	51.36	0.015	0.0148	0.0203	0.019802	1	0.029703	IPR001351_Ribosomal protein S3, C-terminal
IPR021109_Aspartic peptidase domain	0.003892	0.01799	51.34	0.00399	0.00761	0.00913	0.00990099	0.0792079	1	IPR021109_Aspartic peptidase domain
IPR008826_Selenium-binding protein	0.003888	0.01798	51.4	0.0112	0.0124	0.0165	0.019802	1	0.178218	IPR008826_Selenium-binding protein
IPR027406_Periplasmic nitrate reductase NapB subunit, heme binding domain	0.003888	0.01798	51.38	0.000234	0.00585	0.00137	1	0.00990099	0.039604	IPR027406_Periplasmic nitrate reductase NapB subunit, heme binding domain
IPR006531_Gp5 N-terminal	0.003887	0.01797	51.43	0.00213	0.00782	0.00258	1	0.00990099	0.039604	IPR006531_Gp5 N-terminal
IPR013527_YicC-like, N-terminal	0.003888	0.01797	51.41	0.00528	0.00865	0.0105	0.00990099	0.0792079	0.980198	IPR013527_YicC-like, N-terminal
IPR012427_Protein of unknown function DUF1622	0.003885	0.01796	51.45	0.000335	0.00587	0.00117	1	0.00990099	0.0594059	IPR012427_Protein of unknown function DUF1622
IPR021694_Protein of unknown function DUF3276	0.003885	0.01796	51.47	0.00366	0.00439	0.00918	0.00990099	0.990099	0.049505	IPR021694_Protein of unknown function DUF3276
IPR019307_RNA-binding protein AU-1/Ribonuclease E/G	0.003882	0.01795	51.48	0.0186	0.0201	0.0241	0.00990099	0.980198	0.118812	IPR019307_RNA-binding protein AU-1/Ribonuclease E/G
IPR024674_HpaB/PvcC/4-BUDH N-terminal	0.00388	0.01794	51.5	0.00988	0.00638	0.00474	0.00990099	0.0792079	1	IPR024674_HpaB/PvcC/4-BUDH N-terminal
IPR013229_PEGA	0.003877	0.01793	51.52	0.0083	0.011	0.00525	0.19802	0.673267	0.019802	IPR013229_PEGA
IPR002296_N6 adenine-specific DNA methyltransferase, N12 class	0.003874	0.01791	51.54	0.00649	0.00172	0.00164	0.00990099	0.029703	1	IPR002296_N6 adenine-specific DNA methyltransferase, N12 class
IPR010383_Glycosyl hydrolase 94	0.003873	0.01791	51.57	0	0.00563	0.000977	1	0.00990099	0.039604	IPR010383_Glycosyl hydrolase 94
IPR025246_Transposase IS30-like HTH domain	0.003873	0.01791	51.56	0.00627	0.00751	0.00184	0.029703	0.980198	0.019802	IPR025246_Transposase IS30-like HTH domain
IPR029262_DNA-directed RNA polymerase N-terminal domain	0.003872	0.0179	51.59	0.000817	0.000627	0.00609	0.00990099	0.990099	0.039604	IPR029262_DNA-directed RNA polymerase N-terminal domain
IPR005798_Cytochrome b/b6, C-terminal	0.00387	0.01789	51.61	0.00651	0.00908	0.0118	0.00990099	0.643564	0.554455	IPR005798_Cytochrome b/b6, C-terminal
IPR009777_Cell division protein ZapD	0.003866	0.01787	51.63	0.00287	0.00658	0.000832	0.90099	0.0693069	0.019802	IPR009777_Cell division protein ZapD
IPR011464_Domain of unknown function DUF1570	0.003865	0.01787	51.65	0.000625	0.00614	0.000749	1	0.00990099	0.029703	IPR011464_Domain of unknown function DUF1570
IPR012912_Plasmid pRiA4b, Orf3	0.003865	0.01787	51.66	0.00764	0.00505	0.00237	0.00990099	0.623762	0.693069	IPR012912_Plasmid pRiA4b, Orf3
IPR002547_tRNA-binding domain	0.003862	0.01786	51.7	0.0117	0.0132	0.0172	0.00990099	0.980198	0.118812	IPR002547_tRNA-binding domain
IPR019042_Restriction endonuclease, type II, CfrBI	0.003864	0.01786	51.68	0.00494	0	0.000219	0.049505	0.019802	1	IPR019042_Restriction endonuclease, type II, CfrBI
IPR019547_B-domain containing protein Kua	0.003858	0.01784	51.74	0.000325	0.00377	0.00544	0.00990099	0.108911	1	IPR019547_B-domain containing protein Kua
IPR025308_UDP-glucose 4-epimerase C-terminal domain	0.003859	0.01784	51.72	0.00435	0.00708	0.00958	0.00990099	0.50495	0.752475	IPR025308_UDP-glucose 4-epimerase C-terminal domain
IPR013747_3-Oxoacyl-[acyl-carrier-protein (ACP)] synthase III C-terminal	0.003854	0.01782	51.75	0.0156	0.0168	0.021	0.00990099	0.980198	0.0792079	IPR013747_3-Oxoacyl-[acyl-carrier-protein (ACP)] synthase III C-terminal
IPR025635_Protein of unknown function DUF4293	0.003851	0.01781	51.77	0.000501	0.00288	0.00578	0.00990099	0.821782	0.465347	IPR025635_Protein of unknown function DUF4293
IPR004381_Glycerate kinase	0.003849	0.0178	51.81	0.014	0.00876	0.0133	1	0.00990099	0.049505	IPR004381_Glycerate kinase
IPR010493_Serine acetyltransferase, N-terminal	0.003851	0.0178	51.79	0.00401	0.00597	0.00934	0.00990099	0.980198	0.257426	IPR010493_Serine acetyltransferase, N-terminal
IPR014845_Uncharacterised protein GYD	0.003849	0.0178	51.82	0.00626	0.00654	0.00112	0.00990099	0.980198	0.039604	IPR014845_Uncharacterised protein GYD
IPR010652_Protein of unknown function DUF1232	0.003848	0.01779	51.86	0.0065	0.00771	0.00204	0.029703	0.980198	0.019802	IPR010652_Protein of unknown function DUF1232
IPR011491_Flagellar basal body FlaE	0.003849	0.01779	51.84	0.000166	0.00518	0.00425	0.049505	0.00990099	1	IPR011491_Flagellar basal body FlaE
IPR001322_Lamin Tail Domain	0.003845	0.01778	51.9	0.00676	0.00878	0.0119	0.00990099	0.90099	0.564356	IPR001322_Lamin Tail Domain
IPR008391_Acetyl xylan esterase	0.003846	0.01778	51.88	0.00753	0.00514	0.00232	0.029703	0.722772	0.752475	IPR008391_Acetyl xylan esterase
IPR002068_Alpha crystallin/Hsp20 domain	0.003843	0.01777	51.98	0.00915	0.0127	0.00698	0.950495	0.0990099	0.019802	IPR002068_Alpha crystallin/Hsp20 domain
IPR006037_Regulator of K+ conductance, C-terminal	0.003843	0.01777	51.95	0.0189	0.0207	0.015	0.049505	0.970297	0.019802	IPR006037_Regulator of K+ conductance, C-terminal
IPR007195_TolB, N-terminal	0.003843	0.01777	51.93	0.00558	0.00984	0.0105	0.00990099	0.029703	1	IPR007195_TolB, N-terminal
IPR008884_Macrocin-O-methyltransferase	0.003843	0.01777	51.97	0.00276	0.00712	0.0014	1	0.00990099	0.019802	IPR008884_Macrocin-O-methyltransferase
IPR013848_Methylthiotransferase, N-terminal	0.003844	0.01777	51.91	0.0175	0.0161	0.0218	0.029703	0.990099	0.019802	IPR013848_Methylthiotransferase, N-terminal
IPR020992_Tail specific protease, C-terminal	0.003842	0.01776	52	0.00118	0.00394	0.00639	0.00990099	0.465347	0.772277	IPR020992_Tail specific protease, C-terminal
IPR025692_Mechanosensitive ion channel inner membrane domain 1	0.003841	0.01776	52.02	0.000165	0.00578	0.000902	1	0.00990099	0.039604	IPR025692_Mechanosensitive ion channel inner membrane domain 1
IPR005105_Protein-PII uridylyltransferase, N-terminal	0.003835	0.01773	52.07	0.0027	0.00698	0.00128	1	0.019802	0.019802	IPR005105_Protein-PII uridylyltransferase, N-terminal
IPR005836_ADP-glucose pyrophosphorylase, conserved site	0.003835	0.01773	52.06	0.00764	0.0082	0.00258	0.029703	0.990099	0.019802	IPR005836_ADP-glucose pyrophosphorylase, conserved site
IPR006667_SLC41 divalent cation transporters, integral membrane domain	0.003835	0.01773	52.04	0.0137	0.0155	0.0191	0.00990099	0.980198	0.178218	IPR006667_SLC41 divalent cation transporters, integral membrane domain
IPR007041_Arginine N-succinyltransferase Ast/AOST	0.003833	0.01772	52.09	0.000394	0.00586	0.00193	1	0.00990099	0.0891089	IPR007041_Arginine N-succinyltransferase Ast/AOST
IPR001650_Helicase, C-terminal	0.003827	0.0177	52.14	0.033	0.0279	0.0335	1	0.00990099	0.029703	IPR001650_Helicase, C-terminal
IPR003430_Methane/phenol/toluene hydroxylase	0.003829	0.0177	52.13	0.00558	0.00256	0.000434	0.00990099	0.29703	0.930693	IPR003430_Methane/phenol/toluene hydroxylase
IPR008515_Ubiquitin-like, Pup	0.003829	0.0177	52.11	0.00544	0.00291	0.00022	0.00990099	0.752475	0.683168	IPR008515_Ubiquitin-like, Pup
IPR004254_AdipoR/Haemolysin-III-related	0.003827	0.01769	52.16	0.00243	0.00712	0.00712	0.00990099	0.029703	1	IPR004254_AdipoR/Haemolysin-III-related
IPR019695_Protein of unknown function DUF2587	0.003827	0.01769	52.2	0.00598	0.00315	0.000819	0.00990099	0.564356	0.841584	IPR019695_Protein of unknown function DUF2587
IPR026937_Strawberry notch, helicase C domain	0.003827	0.01769	52.18	0.00608	0.00137	0.00136	0.039604	0.029703	1	IPR026937_Strawberry notch, helicase C domain
IPR024755_Molybdenum cofactor carrier, putative	0.003824	0.01768	52.21	0.00569	0.00655	0.000924	0.029703	0.980198	0.019802	IPR024755_Molybdenum cofactor carrier, putative
IPR027485_AMMECR1, N-terminal	0.003823	0.01768	52.23	0.002	0.00715	0.00154	1	0.00990099	0.029703	IPR027485_AMMECR1, N-terminal
IPR028978_Chorismate pyruvate-lyase/UbiC transcription regulator-associated domain	0.003822	0.01767	52.25	0.00641	0.0115	0.00998	0.0891089	0.00990099	1	IPR028978_Chorismate pyruvate-lyase/UbiC transcription regulator-associated domain
IPR007411_Protein of unknown function DUF462	0.003819	0.01766	52.3	0.000233	0.00422	0.00521	0.00990099	0.049505	1	IPR007411_Protein of unknown function DUF462
IPR024033_Uncharacterised domain, YlbE	0.00382	0.01766	52.27	0.00555	0.0038	0.000214	0.00990099	0.980198	0.19802	IPR024033_Uncharacterised domain, YlbE
IPR030655_NifH/chlL conserved site	0.00382	0.01766	52.29	0	0.00191	0.00531	0.00990099	0.940594	0.19802	IPR030655_NifH/chlL conserved site
IPR014993_Protein of unknown function DUF1841	0.003817	0.01765	52.32	0.000165	0.00549	0.0023	0.861386	0.00990099	0.237624	IPR014993_Protein of unknown function DUF1841
IPR003393_Ammonia monooxygenase/particulate methane monooxygenase, subunit A	0.003815	0.01764	52.37	0.0049	0.00626	0.000691	0.029703	0.990099	0.019802	IPR003393_Ammonia monooxygenase/particulate methane monooxygenase, subunit A
IPR013118_Mannitol dehydrogenase, C-terminal	0.003815	0.01764	52.34	0.00576	0.00659	0.0111	0.00990099	0.990099	0.0594059	IPR013118_Mannitol dehydrogenase, C-terminal
IPR018202_Peptidase S10, serine carboxypeptidase, active site	0.003815	0.01764	52.36	0.000166	0.00284	0.00534	0.00990099	0.465347	0.683168	IPR018202_Peptidase S10, serine carboxypeptidase, active site
IPR008407_Branched-chain amino acid transport, AzlD	0.003812	0.01763	52.39	0	0.00327	0.00508	0.00990099	0.118812	0.980198	IPR008407_Branched-chain amino acid transport, AzlD
IPR011650_Peptidase M20, dimerisation domain	0.003811	0.01762	52.43	0.0314	0.0308	0.0359	0.019802	1	0.029703	IPR011650_Peptidase M20, dimerisation domain
IPR018638_Domain of unknown function DUF2061, membrane	0.003811	0.01762	52.44	0.00166	0.00504	0.00672	0.00990099	0.138614	1	IPR018638_Domain of unknown function DUF2061, membrane
IPR023091_Metalloprotease catalytic domain, predicted	0.003812	0.01762	52.41	0.0141	0.014	0.0195	0.00990099	0.990099	0.049505	IPR023091_Metalloprotease catalytic domain, predicted
IPR008042_Retrotransposon, Pao	0.00381	0.01761	52.46	0.00145	0.00636	0.00291	0.940594	0.019802	0.168317	IPR008042_Retrotransposon, Pao
IPR000905_Gcp-like domain	0.003806	0.01759	52.5	0.0192	0.0178	0.0234	0.029703	0.980198	0.019802	IPR000905_Gcp-like domain
IPR005002_Eukaryotic phosphomannomutase	0.003806	0.01759	52.48	0.000882	0.00141	0.00619	0.00990099	1	0.049505	IPR005002_Eukaryotic phosphomannomutase
IPR018742_Protein of unknown function DUF2290	0.003799	0.01756	52.51	0.00482	0	0	0.019802	0.019802	1	IPR018742_Protein of unknown function DUF2290
IPR000825_SUF system FeS cluster assembly, SufBD	0.003795	0.01755	52.6	0.024	0.0196	0.0252	1	0.00990099	0.019802	IPR000825_SUF system FeS cluster assembly, SufBD
IPR004099_Pyridine nucleotide-disulphide oxidoreductase, dimerisation domain	0.003797	0.01755	52.53	0.0266	0.0311	0.0315	0.00990099	0.029703	1	IPR004099_Pyridine nucleotide-disulphide oxidoreductase, dimerisation domain
IPR005697_Homoserine O-succinyltransferase	0.003797	0.01755	52.55	0.00681	0.0091	0.012	0.00990099	0.90099	0.554455	IPR005697_Homoserine O-succinyltransferase
IPR006182_Secretory protein YscJ/FliF	0.003795	0.01755	52.58	0.00238	0.00732	0.00648	0.029703	0.00990099	1	IPR006182_Secretory protein YscJ/FliF
IPR029098_Udp N-acetylglucosamine O-acyltransferase, C-terminal	0.003797	0.01755	52.57	0.00878	0.0108	0.014	0.00990099	0.970297	0.277228	IPR029098_Udp N-acetylglucosamine O-acyltransferase, C-terminal
IPR003171_Methylenetetrahydrofolate reductase	0.003793	0.01754	52.64	0.0116	0.0168	0.0142	0.485149	0.00990099	0.594059	IPR003171_Methylenetetrahydrofolate reductase
IPR018753_Azospirillum phage Cd, Gp10	0.003794	0.01754	52.62	0.00137	0.00262	0.00675	0.00990099	0.980198	0.0792079	IPR018753_Azospirillum phage Cd, Gp10
IPR007080_RNA polymerase Rpb1, domain 1	0.003792	0.01753	52.65	0.022	0.0212	0.0268	0.019802	0.990099	0.029703	IPR007080_RNA polymerase Rpb1, domain 1
IPR007029_YHS domain	0.003789	0.01752	52.67	0.00708	0.00714	0.00171	0.00990099	1	0.049505	IPR007029_YHS domain
IPR023192_TGS-like domain	0.003789	0.01752	52.69	0.00859	0.0104	0.0139	0.00990099	0.980198	0.207921	IPR023192_TGS-like domain
IPR001327_Pyridine nucleotide-disulphide oxidoreductase, NAD-binding domain	0.003788	0.01751	52.72	0.0168	0.0198	0.0219	0.00990099	0.257426	0.970297	IPR001327_Pyridine nucleotide-disulphide oxidoreductase, NAD-binding domain
IPR002529_Fumarylacetoacetase, C-terminal	0.003788	0.01751	52.71	0.0228	0.0182	0.0183	0.00990099	0.029703	1	IPR002529_Fumarylacetoacetase, C-terminal
IPR002587_Myo-inositol-1-phosphate synthase	0.003787	0.01751	52.74	0.00683	0.00507	0.00155	0.00990099	0.980198	0.188119	IPR002587_Myo-inositol-1-phosphate synthase
IPR006073_GTP binding domain	0.003785	0.0175	52.79	0.0233	0.0234	0.0286	0.00990099	1	0.039604	IPR006073_GTP binding domain
IPR006747_Protein of unknown function DUF599	0.003786	0.0175	52.76	0.000483	0.0033	0.0056	0.00990099	0.405941	0.90099	IPR006747_Protein of unknown function DUF599
IPR015864_FAD synthetase	0.003785	0.0175	52.78	0.0143	0.012	0.0176	0.0990099	0.891089	0.019802	IPR015864_FAD synthetase
IPR016053_Haem oxygenase-like	0.003784	0.0175	52.81	0.000461	0.00151	0.00584	0.00990099	0.980198	0.0594059	IPR016053_Haem oxygenase-like
IPR014825_DNA alkylation repair enzyme	0.003784	0.01749	52.85	0.00935	0.00866	0.00395	0.00990099	0.990099	0.049505	IPR014825_DNA alkylation repair enzyme
IPR022674_Glucose-6-phosphate dehydrogenase, NAD-binding	0.003784	0.01749	52.83	0.00655	0.0115	0.0103	0.0792079	0.00990099	0.990099	IPR022674_Glucose-6-phosphate dehydrogenase, NAD-binding
IPR029057_Phosphoribosyltransferase-like	0.003783	0.01749	52.86	0.0474	0.0439	0.0496	0.950495	0.128713	0.019802	IPR029057_Phosphoribosyltransferase-like
IPR025938_RRXRR domain	0.00378	0.01748	52.88	0.00565	0.0019	0.000691	0.029703	0.128713	1	IPR025938_RRXRR domain
IPR023798_Ribosomal protein S7 domain	0.003778	0.01747	52.9	0.0192	0.0182	0.0238	0.029703	0.990099	0.019802	IPR023798_Ribosomal protein S7 domain
IPR002225_3-beta hydroxysteroid dehydrogenase/isomerase	0.003773	0.01744	52.92	0.00685	0.0117	0.00613	1	0.00990099	0.029703	IPR002225_3-beta hydroxysteroid dehydrogenase/isomerase
IPR013264_DNA primase, catalytic core, N-terminal	0.003772	0.01744	52.93	0.0168	0.0137	0.0192	0.742574	0.188119	0.019802	IPR013264_DNA primase, catalytic core, N-terminal
IPR005532_Sulfatase-modifying factor enzyme	0.00377	0.01743	52.95	0.0412	0.0386	0.0363	0.029703	0.683168	0.693069	IPR005532_Sulfatase-modifying factor enzyme
IPR011473_Protein of unknown function DUF1579	0.003768	0.01742	52.97	0.000913	0.00589	0.000537	1	0.00990099	0.029703	IPR011473_Protein of unknown function DUF1579
IPR002201_Glycosyl transferase, family 9	0.003766	0.01741	52.99	0.0133	0.0129	0.008	0.00990099	0.990099	0.049505	IPR002201_Glycosyl transferase, family 9
IPR017961_DNA polymerase, Y-family, little finger domain	0.003763	0.0174	53	0.00934	0.0121	0.0144	0.00990099	0.425743	0.811881	IPR017961_DNA polymerase, Y-family, little finger domain
IPR004813_Oligopeptide transporter, OPT superfamily	0.003761	0.01739	53.02	0.00465	0.00659	0.00103	0.049505	0.980198	0.019802	IPR004813_Oligopeptide transporter, OPT superfamily
IPR003664_Fatty acid synthesis PlsX protein	0.003759	0.01738	53.04	0.0186	0.0155	0.0136	0.00990099	0.237624	0.980198	IPR003664_Fatty acid synthesis PlsX protein
IPR001000_Glycoside hydrolase, family 10	0.003757	0.01737	53.07	0.00853	0.00577	0.0113	0.564356	0.772277	0.019802	IPR001000_Glycoside hydrolase, family 10
IPR003856_Lipopolysaccharide biosynthesis	0.003757	0.01737	53.14	0.00047	0.00362	0.00549	0.00990099	0.148515	0.970297	IPR003856_Lipopolysaccharide biosynthesis
IPR007067_Tail sheath protein	0.003758	0.01737	53.06	0.000994	0.00225	0.00631	0.00990099	0.980198	0.0891089	IPR007067_Tail sheath protein
IPR019117_CRISPR-associated protein, Cmr3	0.003757	0.01737	53.11	0.00506	0.000798	0.00022	0.00990099	0.039604	1	IPR019117_CRISPR-associated protein, Cmr3
IPR022669_Ribosomal protein L2, C-terminal	0.003757	0.01737	53.09	0.0169	0.0147	0.0203	0.0693069	0.881188	0.019802	IPR022669_Ribosomal protein L2, C-terminal
IPR023159_SO1590-like domain	0.003756	0.01737	53.16	0.00542	0.00343	0.00022	0.00990099	0.980198	0.257426	IPR023159_SO1590-like domain
IPR025299_CstA, C-terminal domain	0.003757	0.01737	53.13	0.00632	0.00693	0.0016	0.019802	0.990099	0.029703	IPR025299_CstA, C-terminal domain
IPR000582_Acyl-CoA-binding protein, ACBP	0.003756	0.01736	53.18	0.000399	0.00376	0.00538	0.00990099	0.0891089	1	IPR000582_Acyl-CoA-binding protein, ACBP
IPR014914_RES	0.003754	0.01736	53.21	0.00644	0.00379	0.00134	0.00990099	0.594059	0.831683	IPR014914_RES
IPR019109_Protein of unknown function DUF4870	0.003754	0.01736	53.2	0.00146	0.00643	0.00507	0.0594059	0.00990099	1	IPR019109_Protein of unknown function DUF4870
IPR006710_Glycoside hydrolase, family 43	0.003753	0.01735	53.23	0.00218	0.00661	0.00671	0.00990099	0.029703	1	IPR006710_Glycoside hydrolase, family 43
IPR023387_DUF1653-like domain	0.003752	0.01735	53.25	0.000451	0.00384	0.00543	0.00990099	0.0891089	1	IPR023387_DUF1653-like domain
IPR009732_Protein of unknown function DUF1304	0.003744	0.01731	53.28	0.000408	0.00585	0.00114	1	0.00990099	0.039604	IPR009732_Protein of unknown function DUF1304
IPR021252_Protein of unknown function DUF2794	0.003745	0.01731	53.26	0.00242	0.00315	0.00776	0.00990099	0.980198	0.049505	IPR021252_Protein of unknown function DUF2794
IPR019734_Tetratricopeptide repeat	0.003739	0.01729	53.3	0.0125	0.0129	0.00776	0.019802	1	0.029703	IPR019734_Tetratricopeptide repeat
IPR002132_Ribosomal protein L5	0.003737	0.01728	53.35	0.0189	0.0174	0.0229	0.029703	0.990099	0.019802	IPR002132_Ribosomal protein L5
IPR002469_Peptidase S9B, dipeptidylpeptidase IV N-terminal	0.003738	0.01728	53.33	0.0154	0.016	0.0203	0.00990099	1	0.039604	IPR002469_Peptidase S9B, dipeptidylpeptidase IV N-terminal
IPR006555_ATP-dependent helicase, C-terminal	0.003738	0.01728	53.32	0.00947	0.00814	0.00419	0.00990099	0.980198	0.0891089	IPR006555_ATP-dependent helicase, C-terminal
IPR000485_AsnC-type HTH domain	0.003735	0.01727	53.39	0.00914	0.0119	0.0142	0.00990099	0.475248	0.871287	IPR000485_AsnC-type HTH domain
IPR018974_Tex-like protein, N-terminal	0.003735	0.01727	53.37	0.00392	0.00825	0.00287	1	0.00990099	0.019802	IPR018974_Tex-like protein, N-terminal
IPR005144_ATP-cone	0.003732	0.01725	53.4	0.00616	0.00755	0.0114	0.00990099	0.990099	0.118812	IPR005144_ATP-cone
IPR020825_Phenylalanyl-tRNA synthetase, B3/B4	0.003731	0.01725	53.42	0.0195	0.0187	0.0241	0.019802	0.990099	0.029703	IPR020825_Phenylalanyl-tRNA synthetase, B3/B4
IPR026869_Putative glutamine amidotransferase type 2	0.003729	0.01724	53.44	0.000882	0.0063	0.00172	1	0.00990099	0.039604	IPR026869_Putative glutamine amidotransferase type 2
IPR000310_Orn/Lys/Arg decarboxylase, major domain	0.003727	0.01723	53.47	0.000693	0.00616	0.00135	1	0.00990099	0.039604	IPR000310_Orn/Lys/Arg decarboxylase, major domain
IPR020056_Ribosomal protein L25/Gln-tRNA synthetase, beta-barrel domain	0.003726	0.01723	53.49	0.0215	0.0218	0.0268	0.00990099	0.980198	0.049505	IPR020056_Ribosomal protein L25/Gln-tRNA synthetase, beta-barrel domain
IPR026017_Lumazine-binding domain	0.003727	0.01723	53.45	0.0115	0.0119	0.0169	0.00990099	0.990099	0.049505	IPR026017_Lumazine-binding domain
IPR001404_Heat shock protein Hsp90 family	0.003717	0.01719	53.52	0.00937	0.0119	0.0144	0.00990099	0.633663	0.663366	IPR001404_Heat shock protein Hsp90 family
IPR002828_Survival protein SurE-like phosphatase/nucleotidase	0.003717	0.01719	53.54	0.0173	0.0176	0.0223	0.019802	1	0.029703	IPR002828_Survival protein SurE-like phosphatase/nucleotidase
IPR007864_Urease accessory protein UreE, C-terminal domain	0.003718	0.01719	53.51	0.00448	0.00453	0.00948	0.00990099	1	0.049505	IPR007864_Urease accessory protein UreE, C-terminal domain
IPR002508_Cell wall hydrolase/autolysin, catalytic	0.003712	0.01716	53.56	0.0185	0.0229	0.0232	0.00990099	0.029703	1	IPR002508_Cell wall hydrolase/autolysin, catalytic
IPR002489_Glutamate synthase, alpha subunit, C-terminal	0.003707	0.01714	53.57	0.0223	0.0199	0.0254	0.118812	0.841584	0.019802	IPR002489_Glutamate synthase, alpha subunit, C-terminal
IPR024302_SusD-like	0.003705	0.01713	53.59	0.00413	0.00516	0.00921	0.00990099	0.980198	0.0693069	IPR024302_SusD-like
IPR013736_Xaa-Pro dipeptidyl-peptidase, C-terminal	0.003704	0.01712	53.61	0.0165	0.0118	0.0122	0.039604	0.00990099	1	IPR013736_Xaa-Pro dipeptidyl-peptidase, C-terminal
IPR025159_Domain of unknown function DUF4095	0.003702	0.01712	53.63	0.00518	0.00218	0.00022	0.00990099	0.168317	0.970297	IPR025159_Domain of unknown function DUF4095
IPR001486_Truncated hemoglobin	0.003701	0.01711	53.64	0.00577	0.00678	0.00147	0.029703	0.990099	0.029703	IPR001486_Truncated hemoglobin
IPR024935_Rubredoxin domain	0.003701	0.01711	53.66	0.00224	0.00698	0.00617	0.049505	0.00990099	1	IPR024935_Rubredoxin domain
IPR008638_Filamentous haemagglutinin, N-terminal	0.003698	0.0171	53.75	0.000952	0.00638	0.00155	1	0.00990099	0.039604	IPR008638_Filamentous haemagglutinin, N-terminal
IPR008869_Toluene tolerance Ttg2/phospholipid-binding protein MlaC	0.003699	0.0171	53.71	0.00557	0.0107	0.00803	0.653465	0.00990099	0.633663	IPR008869_Toluene tolerance Ttg2/phospholipid-binding protein MlaC
IPR014748_Crontonase, C-terminal	0.003699	0.0171	53.68	0.0272	0.0235	0.0223	0.00990099	0.247525	0.970297	IPR014748_Crontonase, C-terminal
IPR020600_Inosine monophosphate cyclohydrolase-like	0.003699	0.0171	53.69	0.00499	0.00223	0	0.00990099	0.366337	0.891089	IPR020600_Inosine monophosphate cyclohydrolase-like
IPR024434_TSCPD domain	0.003698	0.0171	53.73	0.00987	0.00687	0.00492	0.00990099	0.29703	0.970297	IPR024434_TSCPD domain
IPR022453_Zinc finger, YgiT-type	0.003695	0.01709	53.76	0.00498	0.00212	0	0.00990099	0.227723	0.920792	IPR022453_Zinc finger, YgiT-type
IPR000713_Mur ligase, N-terminal	0.003694	0.01708	53.8	0.0141	0.0137	0.019	0.019802	1	0.029703	IPR000713_Mur ligase, N-terminal
IPR007859_Electron transfer flavoprotein-ubiquinone oxidoreductase	0.003695	0.01708	53.78	0.00574	0.00901	0.0106	0.00990099	0.108911	1	IPR007859_Electron transfer flavoprotein-ubiquinone oxidoreductase
IPR007269_Isoprenylcysteine carboxyl methyltransferase	0.003693	0.01707	53.81	0.00315	0.00623	0.00075	0.782178	0.19802	0.019802	IPR007269_Isoprenylcysteine carboxyl methyltransferase
IPR007072_Rhamnosyl O-methyltransferase/Cephalosporin hydroxylase	0.003691	0.01706	53.83	0.00111	0.0063	0.00298	0.960396	0.00990099	0.178218	IPR007072_Rhamnosyl O-methyltransferase/Cephalosporin hydroxylase
IPR008508_Protein of unknown function DUF790, endonuclease-like	0.003689	0.01705	53.85	0.00526	0.00289	0.000219	0.00990099	0.70297	0.514851	IPR008508_Protein of unknown function DUF790, endonuclease-like
IPR025902_LssY-like C-terminal domain	0.003688	0.01705	53.87	0.000226	0.00554	0.00125	1	0.00990099	0.0594059	IPR025902_LssY-like C-terminal domain
IPR008266_Tyrosine-protein kinase, active site	0.003686	0.01704	53.9	0.00497	0.00935	0.00386	1	0.00990099	0.019802	IPR008266_Tyrosine-protein kinase, active site
IPR016516_Uncharacterised conserved protein UCP07580	0.003686	0.01704	53.88	0.00119	0.00598	0.0052	0.049505	0.019802	1	IPR016516_Uncharacterised conserved protein UCP07580
IPR002808_Adenosylcobinamide amidohydrolase, CbiZ	0.003681	0.01702	53.92	0.00528	0.00172	0.000433	0.00990099	0.039604	1	IPR002808_Adenosylcobinamide amidohydrolase, CbiZ
IPR020751_Aminoacyl-tRNA synthetase, class I, anticodon-binding domain, subdomain 2	0.003679	0.01701	53.93	0.00973	0.00998	0.0149	0.00990099	0.990099	0.049505	IPR020751_Aminoacyl-tRNA synthetase, class I, anticodon-binding domain, subdomain 2
IPR011088_Bacteriophage phiNM3, A0EWY4	0.003677	0.017	53.95	0.0017	0.00351	0.00682	0.00990099	0.980198	0.188119	IPR011088_Bacteriophage phiNM3, A0EWY4
IPR017508_HipA, N-terminal subdomain 1	0.003676	0.017	53.97	0.006	0.00292	0.00109	0.00990099	0.108911	0.970297	IPR017508_HipA, N-terminal subdomain 1
IPR006148_Glucosamine/galactosamine-6-phosphate isomerase	0.003675	0.01699	53.98	0.00518	0.00994	0.00932	0.029703	0.00990099	1	IPR006148_Glucosamine/galactosamine-6-phosphate isomerase
IPR024673_Octaheme c-type cytochrome	0.003675	0.01699	54	0.000166	0.00552	0.00031	1	0.00990099	0.039604	IPR024673_Octaheme c-type cytochrome
IPR024052_Phosphopentomutase DeoB cap domain	0.003672	0.01698	54.02	0.00173	0.00654	0.00555	0.0594059	0.00990099	1	IPR024052_Phosphopentomutase DeoB cap domain
IPR002510_TldD/PmbA	0.00367	0.01697	54.09	0.015	0.015	0.01	0.00990099	1	0.039604	IPR002510_TldD/PmbA
IPR005182_Domain of unknown function DUF304	0.003671	0.01697	54.05	0.00998	0.00833	0.00493	0.00990099	0.990099	0.237624	IPR005182_Domain of unknown function DUF304
IPR018735_Protein of unknown function DUF2277	0.003671	0.01697	54.04	0.00536	0.00623	0.000872	0.029703	0.980198	0.019802	IPR018735_Protein of unknown function DUF2277
IPR028013_Protein of unknown function DUF4437	0.003671	0.01697	54.07	0.00173	0.00639	0.000961	1	0.00990099	0.019802	IPR028013_Protein of unknown function DUF4437
IPR002081_Cryptochrome/DNA photolyase, class 1	0.003667	0.01696	54.1	0.00156	0.00397	0.00656	0.00990099	0.643564	0.524752	IPR002081_Cryptochrome/DNA photolyase, class 1
IPR015277_Restriction endonuclease, type II, AvaI/BsoBI	0.003667	0.01695	54.12	0.0047	0.00105	0	0.029703	0.128713	0.980198	IPR015277_Restriction endonuclease, type II, AvaI/BsoBI
IPR000504_RNA recognition motif domain	0.003664	0.01694	54.14	0.00867	0.0122	0.00677	1	0.0594059	0.019802	IPR000504_RNA recognition motif domain
IPR023564_Ribosomal protein L13 domain	0.003664	0.01694	54.15	0.019	0.0173	0.0227	0.029703	0.980198	0.019802	IPR023564_Ribosomal protein L13 domain
IPR000218_Ribosomal protein L14b/L23e	0.003662	0.01693	54.17	0.0168	0.0159	0.0211	0.029703	0.990099	0.019802	IPR000218_Ribosomal protein L14b/L23e
IPR002903_Ribosomal RNA small subunit methyltransferase H	0.003661	0.01693	54.19	0.0195	0.0181	0.0235	0.029703	0.980198	0.019802	IPR002903_Ribosomal RNA small subunit methyltransferase H
IPR007038_Hydrogenase/Urease accessory protein HupE/UreJ protein	0.003661	0.01692	54.21	0.00157	0.00594	0.00617	0.00990099	0.029703	1	IPR007038_Hydrogenase/Urease accessory protein HupE/UreJ protein
IPR025827_Recombinase zinc beta ribbon domain	0.003661	0.01692	54.22	0.00662	0.00403	0.00166	0.00990099	0.584158	0.811881	IPR025827_Recombinase zinc beta ribbon domain
IPR000626_Ubiquitin-like	0.003658	0.01691	54.24	0.00125	0.00392	0.0062	0.00990099	0.50495	0.821782	IPR000626_Ubiquitin-like
IPR007413_Protein of unknown function DUF463, YcjX-like protein	0.003658	0.01691	54.26	0.00109	0.00456	0.00592	0.00990099	0.0693069	1	IPR007413_Protein of unknown function DUF463, YcjX-like protein
IPR029228_Alkyl sulfatase dimerisation domain	0.003657	0.01691	54.27	0.00971	0.0133	0.00819	0.980198	0.0792079	0.029703	IPR029228_Alkyl sulfatase dimerisation domain
IPR005814_Aminotransferase class-III	0.003655	0.0169	54.29	0.0488	0.0438	0.0458	0.514851	0.00990099	0.970297	IPR005814_Aminotransferase class-III
IPR006380_Sucrose-phosphate synthase	0.003653	0.01689	54.31	0.00196	0.00701	0.00195	1	0.00990099	0.039604	IPR006380_Sucrose-phosphate synthase
IPR002825_Peptidase S49, serine-peptidase prokaryotes	0.00365	0.01688	54.36	0.00568	0.00296	0.000744	0.00990099	0.633663	0.871287	IPR002825_Peptidase S49, serine-peptidase prokaryotes
IPR021254_Protein of unknown function DUF2806	0.003652	0.01688	54.32	0.00487	0.000697	0.000219	0.029703	0.029703	1	IPR021254_Protein of unknown function DUF2806
IPR021974_Protein of unknown function DUF3581	0.003651	0.01688	54.34	0.000558	0.00497	0.00488	0.019802	0.029703	1	IPR021974_Protein of unknown function DUF3581
IPR020811_Enolase, N-terminal	0.003649	0.01687	54.37	0.0163	0.0164	0.0214	0.00990099	1	0.049505	IPR020811_Enolase, N-terminal
IPR022602_Protein of unknown function DUF2813	0.003648	0.01687	54.39	0.0052	0.00229	0.00031	0.00990099	0.257426	0.930693	IPR022602_Protein of unknown function DUF2813
IPR012353_Uncharacterised conserved protein UCP01524, polysaccharide biosynthesis aminopeptidase-like	0.003647	0.01686	54.41	0.00545	0.0103	0.00504	1	0.00990099	0.029703	IPR012353_Uncharacterised conserved protein UCP01524, polysaccharide biosynthesis aminopeptidase-like
IPR007365_Transferrin receptor-like, dimerisation domain	0.003642	0.01684	54.42	0.00523	0.00254	0.000311	0.00990099	0.425743	0.881188	IPR007365_Transferrin receptor-like, dimerisation domain
IPR001986_Enolpyruvate transferase domain	0.00364	0.01683	54.44	0.0329	0.0316	0.037	0.029703	0.990099	0.019802	IPR001986_Enolpyruvate transferase domain
IPR003226_Metal-dependent protein hydrolase	0.003637	0.01681	54.46	0.000391	0.00225	0.00543	0.00990099	0.970297	0.217822	IPR003226_Metal-dependent protein hydrolase
IPR010538_Protein of unknown function DUF1111	0.003633	0.0168	54.49	0.0103	0.00933	0.0052	0.00990099	0.990099	0.0693069	IPR010538_Protein of unknown function DUF1111
IPR013824_DNA topoisomerase, type IA, central region, subdomain 1	0.003634	0.0168	54.47	0.0199	0.0189	0.0243	0.029703	0.990099	0.019802	IPR013824_DNA topoisomerase, type IA, central region, subdomain 1
IPR000571_Zinc finger, CCCH-type	0.003631	0.01679	54.53	0.00114	0.00268	0.00623	0.00990099	0.960396	0.168317	IPR000571_Zinc finger, CCCH-type
IPR010810_Flagellin hook, IN motif	0.003631	0.01679	54.51	0	0.00483	0.00337	0.0594059	0.00990099	1	IPR010810_Flagellin hook, IN motif
IPR008302_Uncharacterised conserved protein UCP016719	0.003628	0.01677	54.54	0.0166	0.0134	0.0187	0.930693	0.178218	0.019802	IPR008302_Uncharacterised conserved protein UCP016719
IPR029038_Methionyl-tRNA synthetase, Zn-domain	0.003623	0.01675	54.56	0.00714	0.00841	0.0123	0.00990099	0.990099	0.0693069	IPR029038_Methionyl-tRNA synthetase, Zn-domain
IPR002789_Domain of unknown function DUF87	0.003621	0.01674	54.59	0.00619	0.00572	0.00112	0.00990099	1	0.039604	IPR002789_Domain of unknown function DUF87
IPR018229_Rhodopsin, retinal binding site	0.00362	0.01674	54.61	0	0.000831	0.00518	0.00990099	0.980198	0.0594059	IPR018229_Rhodopsin, retinal binding site
IPR022385_Rhs repeat-associated core	0.003622	0.01674	54.58	0.00218	0.00738	0.00344	1	0.00990099	0.0693069	IPR022385_Rhs repeat-associated core
IPR013114_Beta-hydroxydecanoyl thiol ester dehydrase, FabA/FabZ	0.003619	0.01673	54.64	0.0117	0.0134	0.0167	0.00990099	0.980198	0.168317	IPR013114_Beta-hydroxydecanoyl thiol ester dehydrase, FabA/FabZ
IPR016173_D-lactate dehydrogenase, C-terminal subdomain 2	0.00362	0.01673	54.63	0.000399	0.00154	0.00553	0.00990099	0.980198	0.0891089	IPR016173_D-lactate dehydrogenase, C-terminal subdomain 2
IPR025354_Protein of unknown function DUF4258	0.003616	0.01672	54.66	0.00566	0.00201	0.000924	0.00990099	0.029703	1	IPR025354_Protein of unknown function DUF4258
IPR018187_Asp/Glu racemase, active site	0.003614	0.01671	54.68	0.00431	0.00725	0.00915	0.00990099	0.257426	0.940594	IPR018187_Asp/Glu racemase, active site
IPR021580_Restriction endonuclease, type II SfiI	0.003614	0.01671	54.69	0.00465	0.000457	0	0.00990099	0.029703	1	IPR021580_Restriction endonuclease, type II SfiI
IPR001437_Transcription elongation factor, GreA/GreB, C-terminal	0.003612	0.0167	54.71	0.0109	0.0137	0.0157	0.00990099	0.227723	0.891089	IPR001437_Transcription elongation factor, GreA/GreB, C-terminal
IPR005644_NolW-like	0.003611	0.01669	54.73	0.00454	0.00942	0.00435	1	0.00990099	0.029703	IPR005644_NolW-like
IPR009297_Protein of unknown function DUF952	0.003606	0.01667	54.76	0.00149	0.00441	0.00632	0.00990099	0.247525	0.940594	IPR009297_Protein of unknown function DUF952
IPR021917_Uncharacterised protein family, zinc metallopeptidase-like	0.003606	0.01667	54.74	0.00546	0.00176	0.00075	0.00990099	0.049505	1	IPR021917_Uncharacterised protein family, zinc metallopeptidase-like
IPR027450_Alpha-ketoglutarate-dependent dioxygenase AlkB-like	0.003603	0.01666	54.78	0.00922	0.00734	0.0127	0.0594059	0.980198	0.019802	IPR027450_Alpha-ketoglutarate-dependent dioxygenase AlkB-like
IPR005822_Ribosomal protein L13	0.0036	0.01665	54.81	0.0177	0.016	0.0213	0.029703	0.980198	0.019802	IPR005822_Ribosomal protein L13
IPR012506_YhhN-like	0.003602	0.01665	54.79	0.000234	0.00537	0.00155	1	0.00990099	0.0891089	IPR012506_YhhN-like
IPR013078_Histidine phosphatase superfamily, clade-1	0.0036	0.01664	54.83	0.0119	0.0111	0.00673	0.00990099	0.990099	0.049505	IPR013078_Histidine phosphatase superfamily, clade-1
IPR023215_Nitrophenylphosphatase-like domain	0.003599	0.01664	54.84	0.00684	0.00746	0.00225	0.019802	0.990099	0.029703	IPR023215_Nitrophenylphosphatase-like domain
IPR001297_Phycobilisome linker domain	0.003597	0.01663	54.86	0.00135	0.00306	0.00636	0.00990099	0.930693	0.227723	IPR001297_Phycobilisome linker domain
IPR010846_Protein of unknown function DUF1460	0.003596	0.01662	54.88	0.00575	0.00347	0.000832	0.00990099	0.851485	0.584158	IPR010846_Protein of unknown function DUF1460
IPR022966_Ribonuclease II/R, conserved site	0.003593	0.01661	54.89	0.00216	0.00442	0.00707	0.00990099	0.752475	0.475248	IPR022966_Ribonuclease II/R, conserved site
IPR007427_Protein of unknown function DUF475	0.003585	0.01658	54.91	0.000166	0.00246	0.00507	0.00990099	0.762376	0.465347	IPR007427_Protein of unknown function DUF475
IPR025139_Domain of unknown function DUF4062	0.003582	0.01656	54.93	0.00604	0.00386	0.00112	0.00990099	0.841584	0.39604	IPR025139_Domain of unknown function DUF4062
IPR008380_HAD-superfamily hydrolase, subfamily IG, 5'-nucleotidase	0.00358	0.01655	54.96	0.00231	0.00629	0.00109	1	0.019802	0.019802	IPR008380_HAD-superfamily hydrolase, subfamily IG, 5'-nucleotidase
IPR014995_Protein of unknown function DUF1844	0.00358	0.01655	54.94	0.00553	0.00638	0.00132	0.019802	1	0.029703	IPR014995_Protein of unknown function DUF1844
IPR016170_Vanillyl-alcohol oxidase/Cytokinin dehydrogenase C-terminal domain	0.003577	0.01654	54.98	0.00498	0.00326	0	0.00990099	0.980198	0.178218	IPR016170_Vanillyl-alcohol oxidase/Cytokinin dehydrogenase C-terminal domain
IPR014262_Extracellular HAF	0.003575	0.01653	55.01	0.00154	0.00588	0.000594	1	0.019802	0.019802	IPR014262_Extracellular HAF
IPR014795_Vibrio phage ICP1, Orf50	0.003574	0.01653	55.02	0.00571	0.00338	0.000835	0.00990099	0.712871	0.514851	IPR014795_Vibrio phage ICP1, Orf50
IPR024034_ATPase, F1 complex beta subunit/V1 complex, C-terminal	0.003575	0.01653	54.99	0.0178	0.0173	0.0225	0.019802	1	0.029703	IPR024034_ATPase, F1 complex beta subunit/V1 complex, C-terminal
IPR022765_Dna2/Cas4, domain of unknown function DUF83	0.003574	0.01652	55.04	0.00483	0.000808	0.000219	0.00990099	0.029703	1	IPR022765_Dna2/Cas4, domain of unknown function DUF83
IPR004464_Fructose-1,6-bisphosphatase class 2/Sedoheputulose-1,7-bisphosphatase	0.00357	0.01651	55.07	0.0158	0.0114	0.0114	0.019802	0.019802	1	IPR004464_Fructose-1,6-bisphosphatase class 2/Sedoheputulose-1,7-bisphosphatase
IPR013856_Peptidase M4 domain	0.003571	0.01651	55.06	0.00252	0.00713	0.0019	1	0.00990099	0.029703	IPR013856_Peptidase M4 domain
IPR022560_Domain of unknown function DUF3473	0.003568	0.0165	55.09	0.00118	0.0063	0.00244	1	0.00990099	0.039604	IPR022560_Domain of unknown function DUF3473
IPR011681_GcrA cell cycle regulator	0.003564	0.01648	55.12	0.00233	0.00366	0.00735	0.00990099	0.980198	0.0891089	IPR011681_GcrA cell cycle regulator
IPR024953_Polyphosphate kinase middle domain	0.003564	0.01648	55.11	0.0168	0.0155	0.0119	0.00990099	0.990099	0.148515	IPR024953_Polyphosphate kinase middle domain
IPR021146_Phage gp6-like head-tail connector protein	0.003563	0.01647	55.14	0	0.00103	0.00506	0.00990099	0.980198	0.0693069	IPR021146_Phage gp6-like head-tail connector protein
IPR001394_Peptidase C19, ubiquitin carboxyl-terminal hydrolase	0.00356	0.01646	55.17	0.000474	0.00302	0.0053	0.00990099	0.554455	0.712871	IPR001394_Peptidase C19, ubiquitin carboxyl-terminal hydrolase
IPR008807_ROSMUCR transcriptional regulator	0.003561	0.01646	55.16	0.00266	0.00629	0.001	1	0.039604	0.019802	IPR008807_ROSMUCR transcriptional regulator
IPR020573_UDP-3-O-[3-hydroxymyristoyl] glucosamine N-acyltransferase, non-repeat region	0.00356	0.01646	55.19	0.00524	0.00727	0.0101	0.00990099	0.940594	0.386139	IPR020573_UDP-3-O-[3-hydroxymyristoyl] glucosamine N-acyltransferase, non-repeat region
IPR010640_Low temperature requirement A	0.003557	0.01644	55.21	0.00563	0.00493	0.000523	0.00990099	0.980198	0.049505	IPR010640_Low temperature requirement A
IPR019088_Conserved hypothetical protein CHP02186-related, transmembrane	0.003555	0.01644	55.24	0.00334	0.00436	0.00839	0.00990099	0.980198	0.0693069	IPR019088_Conserved hypothetical protein CHP02186-related, transmembrane
IPR022346_General secretion pathway, GspH	0.003557	0.01644	55.22	0.00218	0.00733	0.00318	1	0.00990099	0.039604	IPR022346_General secretion pathway, GspH
IPR024069_AF2212-like domain	0.003553	0.01643	55.26	0.00484	0.00109	0.000219	0.00990099	0.029703	1	IPR024069_AF2212-like domain
IPR015191_Translation elongation factor SelB, winged helix, type 3	0.003548	0.01641	55.29	0.00753	0.00516	0.00269	0.00990099	0.584158	0.485149	IPR015191_Translation elongation factor SelB, winged helix, type 3
IPR018655_Protein of unknown function DUF2086	0.00355	0.01641	55.27	0.00225	0.00558	0.00031	0.910891	0.0891089	0.019802	IPR018655_Protein of unknown function DUF2086
IPR017968_Acylphosphatase, conserved site	0.003547	0.0164	55.3	0.00513	0.00664	0.00141	0.029703	0.990099	0.019802	IPR017968_Acylphosphatase, conserved site
IPR020821_Extracellular Endonuclease, subunit A	0.003546	0.0164	55.32	0.00271	0.00611	0.00738	0.00990099	0.049505	1	IPR020821_Extracellular Endonuclease, subunit A
IPR023571_Ribosomal protein L14 domain	0.003544	0.01639	55.35	0.0176	0.0164	0.0216	0.029703	0.990099	0.019802	IPR023571_Ribosomal protein L14 domain
IPR027379_Cardiolipin synthase N-terminal	0.003544	0.01639	55.34	0.0033	0.00728	0.00204	1	0.00990099	0.019802	IPR027379_Cardiolipin synthase N-terminal
IPR005212_NDP-hexose 2,3-dehydratase	0.003541	0.01637	55.37	0.00034	0.00287	0.00514	0.00990099	0.485149	0.762376	IPR005212_NDP-hexose 2,3-dehydratase
IPR013032_EGF-like, conserved site	0.00354	0.01637	55.39	0.00205	0.00655	0.00599	0.049505	0.00990099	1	IPR013032_EGF-like, conserved site
IPR000682_Protein-L-isoaspartate(D-aspartate) O-methyltransferase	0.003539	0.01636	55.44	0.0172	0.0222	0.017	1	0.00990099	0.029703	IPR000682_Protein-L-isoaspartate(D-aspartate) O-methyltransferase
IPR007047_Flp/Fap pilin component	0.003539	0.01636	55.42	0.00205	0.00618	0.000905	1	0.00990099	0.019802	IPR007047_Flp/Fap pilin component
IPR029730_Archaeal/bacterial/fungal rhodopsin-like	0.00354	0.01636	55.4	0.000166	0.000647	0.00522	0.00990099	0.980198	0.049505	IPR029730_Archaeal/bacterial/fungal rhodopsin-like
IPR001911_Ribosomal protein S21	0.003537	0.01635	55.45	0.00972	0.00942	0.0145	0.00990099	1	0.049505	IPR001911_Ribosomal protein S21
IPR005063_Transposase, IS1	0.003537	0.01635	55.47	0.00504	0.00401	0.000972	0.049505	0.861386	0.633663	IPR005063_Transposase, IS1
IPR008180_Deoxyuridine triphosphate nucleotidohydrolase/Deoxycytidine triphosphate deaminase	0.003536	0.01635	55.48	0.00902	0.0104	0.014	0.00990099	0.980198	0.128713	IPR008180_Deoxyuridine triphosphate nucleotidohydrolase/Deoxycytidine triphosphate deaminase
IPR014777_Tetrapyrrole methylase, subdomain 1	0.003535	0.01634	55.5	0.0145	0.0165	0.0194	0.00990099	0.940594	0.316832	IPR014777_Tetrapyrrole methylase, subdomain 1
IPR022240_Protein of unknown function DUF3764	0.003531	0.01633	55.52	0.000166	0	0.00518	0.00990099	1	0.049505	IPR022240_Protein of unknown function DUF3764
IPR026956_D-serine dehydratase-like domain	0.003531	0.01633	55.53	0.00828	0.00558	0.00352	0.00990099	0.356436	0.851485	IPR026956_D-serine dehydratase-like domain
IPR007860_DNA mismatch repair protein MutS, connector domain	0.003529	0.01631	55.57	0.0119	0.0115	0.0165	0.00990099	0.990099	0.049505	IPR007860_DNA mismatch repair protein MutS, connector domain
IPR010293_Protein of unknown function DUF897	0.003529	0.01631	55.55	0.000176	0.00505	0.00246	0.643564	0.00990099	0.524752	IPR010293_Protein of unknown function DUF897
IPR000671_Peptidase A31 family	0.003526	0.0163	55.58	0.00237	0.00545	0.000214	0.792079	0.128713	0.019802	IPR000671_Peptidase A31 family
IPR004164_Coenzyme A transferase active site	0.003525	0.0163	55.6	0.00264	0.00352	0.00767	0.00990099	0.990099	0.049505	IPR004164_Coenzyme A transferase active site
IPR007472_Arginine-tRNA-protein transferase, C-terminal	0.003525	0.0163	55.62	0.00371	0.00711	0.00835	0.00990099	0.049505	1	IPR007472_Arginine-tRNA-protein transferase, C-terminal
IPR023349_Ammonia monooxygenase/particulate methane monooxygenase, subunit C domain	0.003523	0.01629	55.63	0.00423	0.0061	0.000902	0.0594059	0.930693	0.019802	IPR023349_Ammonia monooxygenase/particulate methane monooxygenase, subunit C domain
IPR013812_Glycoside hydrolase, family 2/20, immunoglobulin-like beta-sandwich domain	0.003522	0.01628	55.65	0.00909	0.0136	0.012	0.415842	0.00990099	0.80198	IPR013812_Glycoside hydrolase, family 2/20, immunoglobulin-like beta-sandwich domain
IPR000894_Ribulose bisphosphate carboxylase small chain, domain	0.003519	0.01627	55.66	0.00041	0.00497	0.00434	0.029703	0.019802	1	IPR000894_Ribulose bisphosphate carboxylase small chain, domain
IPR001971_Ribosomal protein S11	0.003517	0.01626	55.68	0.0153	0.0157	0.02	0.00990099	1	0.039604	IPR001971_Ribosomal protein S11
IPR000172_Glucose-methanol-choline oxidoreductase, N-terminal	0.003515	0.01625	55.7	0.0191	0.0182	0.023	0.029703	1	0.029703	IPR000172_Glucose-methanol-choline oxidoreductase, N-terminal
IPR019284_Xylella phage Xfas53, Orf42	0.003512	0.01624	55.71	0.00481	0.000583	0.000433	0.00990099	0.029703	1	IPR019284_Xylella phage Xfas53, Orf42
IPR013786_Acyl-CoA dehydrogenase/oxidase, N-terminal	0.003506	0.01621	55.73	0.0443	0.0467	0.0437	0.366337	0.267327	0.762376	IPR013786_Acyl-CoA dehydrogenase/oxidase, N-terminal
IPR022055_Protein of unknown function DUF3612	0.003505	0.0162	55.75	0	0.0051	0.000819	1	0.00990099	0.039604	IPR022055_Protein of unknown function DUF3612
IPR022754_DNA polymerase III, gamma subunit, domain III	0.003504	0.0162	55.78	0.00416	0.00567	0.009	0.00990099	0.980198	0.138614	IPR022754_DNA polymerase III, gamma subunit, domain III
IPR024447_YXWGXW repeat	0.003504	0.0162	55.76	0.000165	0.00529	0.000835	1	0.00990099	0.039604	IPR024447_YXWGXW repeat
IPR004273_Dynein heavy chain domain	0.003501	0.01619	55.84	0.000413	0.0027	0.00519	0.00990099	0.772277	0.613861	IPR004273_Dynein heavy chain domain
IPR010290_Transmembrane secretion effector	0.003502	0.01619	55.81	0.00785	0.0058	0.00304	0.00990099	0.881188	0.29703	IPR010290_Transmembrane secretion effector
IPR018821_Domain of unknown function DUF294, putative nucleotidyltransferase substrate-binding	0.003502	0.01619	55.83	0.002	0.00612	0.000923	1	0.00990099	0.019802	IPR018821_Domain of unknown function DUF294, putative nucleotidyltransferase substrate-binding
IPR023101_AF1862-like domain	0.003503	0.01619	55.79	0.00455	0.000801	0	0.00990099	0.039604	1	IPR023101_AF1862-like domain
IPR001046_NRAMP family	0.0035	0.01618	55.87	0.00271	0.00518	0.00745	0.00990099	0.49505	0.762376	IPR001046_NRAMP family
IPR010496_Protein of unknown function DUF1080	0.0035	0.01618	55.89	0.0112	0.0127	0.00759	0.0693069	0.980198	0.019802	IPR010496_Protein of unknown function DUF1080
IPR012136_NADP transhydrogenase, beta subunit	0.003501	0.01618	55.86	0.0215	0.026	0.0219	1	0.019802	0.0693069	IPR012136_NADP transhydrogenase, beta subunit
IPR002782_Mut7-C RNAse domain	0.003496	0.01616	55.91	0.00182	0.00542	0.00022	0.980198	0.029703	0.019802	IPR002782_Mut7-C RNAse domain
IPR022551_Protein of unknown function DUF2847	0.003494	0.01615	55.92	0.00364	0.0044	0.00865	0.00990099	0.980198	0.049505	IPR022551_Protein of unknown function DUF2847
IPR025461_Protein of unknown function DUF4281	0.00349	0.01614	55.94	0.000166	0.00496	0.00256	0.485149	0.00990099	0.643564	IPR025461_Protein of unknown function DUF4281
IPR000383_Xaa-Pro dipeptidyl-peptidase-like domain	0.003488	0.01612	55.96	0.0174	0.0127	0.0146	0.316832	0.00990099	0.990099	IPR000383_Xaa-Pro dipeptidyl-peptidase-like domain
IPR002591_Type I phosphodiesterase/nucleotide pyrophosphatase/phosphate transferase	0.003486	0.01612	55.97	0.0155	0.016	0.0109	0.019802	1	0.029703	IPR002591_Type I phosphodiesterase/nucleotide pyrophosphatase/phosphate transferase
IPR001661_Glycoside hydrolase, family 37	0.003482	0.0161	55.99	0.00123	0.00618	0.0015	1	0.00990099	0.039604	IPR001661_Glycoside hydrolase, family 37
IPR008203_Uncharacterised protein family UPF0165	0.00348	0.01609	56.02	0.00451	0.000682	0	0.00990099	0.029703	1	IPR008203_Uncharacterised protein family UPF0165
IPR013035_Phosphoenolpyruvate carboxykinase, C-terminal	0.00348	0.01609	56.04	0.0205	0.0228	0.0252	0.00990099	0.623762	0.732673	IPR013035_Phosphoenolpyruvate carboxykinase, C-terminal
IPR019823_Large-conductance mechanosensitive channel, conserved site	0.00348	0.01609	56.05	0.000165	0.00486	0.00301	0.158416	0.00990099	0.970297	IPR019823_Large-conductance mechanosensitive channel, conserved site
IPR023212_Heat shock protein Hsp33, helix hairpin bin domain	0.003481	0.01609	56	0.0021	0.00426	0.00687	0.00990099	0.811881	0.415842	IPR023212_Heat shock protein Hsp33, helix hairpin bin domain
IPR004921_Terminase, large subunit	0.003476	0.01607	56.07	0.00137	0.00114	0.00616	0.00990099	0.990099	0.049505	IPR004921_Terminase, large subunit
IPR005181_Domain of unknown function DUF303, acetylesterase putative	0.003474	0.01606	56.08	0.0126	0.0174	0.013	1	0.00990099	0.039604	IPR005181_Domain of unknown function DUF303, acetylesterase putative
IPR000089_Biotin/lipoyl attachment	0.003472	0.01605	56.1	0.0255	0.0249	0.0296	0.019802	0.990099	0.029703	IPR000089_Biotin/lipoyl attachment
IPR013237_Bacteriophage T7, Gp4, DNA primase/helicase, N-terminal	0.003472	0.01605	56.12	0.00299	0.00122	0.00634	0.0693069	0.940594	0.019802	IPR013237_Bacteriophage T7, Gp4, DNA primase/helicase, N-terminal
IPR009718_Rex DNA-binding, C-terminal domain	0.003465	0.01602	56.15	0.00592	0.00478	0.00102	0.00990099	0.980198	0.0792079	IPR009718_Rex DNA-binding, C-terminal domain
IPR013619_Domain of unknown function DUF1737	0.003466	0.01602	56.13	0.000894	0.00241	0.00574	0.00990099	0.980198	0.178218	IPR013619_Domain of unknown function DUF1737
IPR019760_DNA-directed DNA polymerase, family A, conserved site	0.003464	0.01602	56.18	0.00595	0.0053	0.0103	0.019802	1	0.029703	IPR019760_DNA-directed DNA polymerase, family A, conserved site
IPR022761_Fumarate lyase, N-terminal	0.003464	0.01602	56.16	0.0262	0.0244	0.0295	0.049505	0.970297	0.019802	IPR022761_Fumarate lyase, N-terminal
IPR008631_Glycogen synthase	0.003464	0.01601	56.2	0.000391	0.00547	0.000992	1	0.00990099	0.039604	IPR008631_Glycogen synthase
IPR011994_Cytidylate kinase domain	0.003463	0.01601	56.21	0.0121	0.0122	0.017	0.00990099	1	0.049505	IPR011994_Cytidylate kinase domain
IPR004167_E3-binding domain	0.003461	0.016	56.23	0.0136	0.0139	0.0185	0.00990099	0.980198	0.049505	IPR004167_E3-binding domain
IPR007698_Alanine dehydrogenase/pyridine nucleotide transhydrogenase, NAD(H)-binding domain	0.00346	0.016	56.26	0.0149	0.0186	0.0193	0.029703	0.039604	1	IPR007698_Alanine dehydrogenase/pyridine nucleotide transhydrogenase, NAD(H)-binding domain
IPR023696_Ureohydrolase domain	0.00346	0.016	56.28	0.0241	0.0289	0.0258	0.970297	0.00990099	0.465347	IPR023696_Ureohydrolase domain
IPR028909_Ribosomal protein L21-like	0.003461	0.016	56.24	0.0125	0.0128	0.0174	0.00990099	0.990099	0.049505	IPR028909_Ribosomal protein L21-like
IPR010149_CRISPR-associated protein, TM1810 C-terminal	0.003458	0.01599	56.29	0.00459	0.000225	0.000433	0.049505	0.00990099	1	IPR010149_CRISPR-associated protein, TM1810 C-terminal
IPR018234_GTP cyclohydrolase I, conserved site	0.003458	0.01599	56.31	0.00872	0.00945	0.0137	0.00990099	0.980198	0.049505	IPR018234_GTP cyclohydrolase I, conserved site
IPR022227_Protein of unknown function DUF3754	0.003456	0.01598	56.32	0	0.00498	0.0011	1	0.00990099	0.0594059	IPR022227_Protein of unknown function DUF3754
IPR002123_Phospholipid/glycerol acyltransferase	0.003454	0.01597	56.34	0.0096	0.0125	0.00733	0.594059	0.188119	0.019802	IPR002123_Phospholipid/glycerol acyltransferase
IPR007453_Sulphur transfer protein DsrC/TusE	0.00345	0.01595	56.37	0.00375	0.00875	0.00383	1	0.00990099	0.039604	IPR007453_Sulphur transfer protein DsrC/TusE
IPR018086_NADH:ubiquinone oxidoreductase, subunit 1, conserved site	0.003451	0.01595	56.36	0.0106	0.0086	0.00586	0.00990099	0.930693	0.29703	IPR018086_NADH:ubiquinone oxidoreductase, subunit 1, conserved site
IPR018209_Pyruvate kinase, active site	0.003449	0.01594	56.39	0.00378	0.00455	0.00871	0.00990099	0.980198	0.049505	IPR018209_Pyruvate kinase, active site
IPR006110_RNA polymerase, subunit omega/K/RPB6	0.003447	0.01593	56.4	0.00474	0.00767	0.00934	0.00990099	0.0990099	0.980198	IPR006110_RNA polymerase, subunit omega/K/RPB6
IPR025959_Winged helix-turn helix domain	0.003445	0.01593	56.42	0.00478	0.00596	0.00114	0.049505	0.990099	0.019802	IPR025959_Winged helix-turn helix domain
IPR023335_Orthogonal Bundle domain in ATP12	0.003442	0.01591	56.44	0.00386	0.00365	0.00849	0.019802	1	0.039604	IPR023335_Orthogonal Bundle domain in ATP12
IPR025591_RloB-like protein	0.003441	0.01591	56.45	0.00467	0.0008	0.00031	0.00990099	0.029703	1	IPR025591_RloB-like protein
IPR018768_Domain of unknown function DUF2344	0.003438	0.0159	56.47	0.00639	0.00413	0.00171	0.00990099	0.742574	0.564356	IPR018768_Domain of unknown function DUF2344
IPR011712_Signal transduction histidine kinase, subgroup 3, dimerisation and phosphoacceptor domain	0.003437	0.01589	56.48	0.00653	0.00946	0.00435	0.712871	0.188119	0.019802	IPR011712_Signal transduction histidine kinase, subgroup 3, dimerisation and phosphoacceptor domain
IPR007213_Leucine carboxyl methyltransferase	0.003435	0.01588	56.52	0.00733	0.00741	0.00276	0.019802	1	0.039604	IPR007213_Leucine carboxyl methyltransferase
IPR007433_Protein of unknown function DUF481	0.003434	0.01588	56.53	0.00235	0.00735	0.00294	1	0.00990099	0.039604	IPR007433_Protein of unknown function DUF481
IPR013564_Domain of unknown function DUF1727	0.003436	0.01588	56.5	0.00446	0.00072	0	0.00990099	0.029703	1	IPR013564_Domain of unknown function DUF1727
IPR001673_Dictyostelium (slime mold) repeat	0.003433	0.01587	56.58	0	0.0051	0.000214	1	0.00990099	0.039604	IPR001673_Dictyostelium (slime mold) repeat
IPR010401_Glycogen debranching enzyme	0.003433	0.01587	56.56	0.00396	0.00622	0.00118	0.237624	0.752475	0.019802	IPR010401_Glycogen debranching enzyme
IPR011544_Restriction endonuclease, type II, Cfr10/BsoB1, core	0.003432	0.01587	56.59	0.00463	0.00122	0.00031	0.039604	0.168317	0.980198	IPR011544_Restriction endonuclease, type II, Cfr10/BsoB1, core
IPR011706_Multicopper oxidase, type 2	0.003433	0.01587	56.55	0.00831	0.00973	0.00476	0.0693069	0.980198	0.019802	IPR011706_Multicopper oxidase, type 2
IPR000192_Aminotransferase class V domain	0.003431	0.01586	56.61	0.0391	0.0343	0.0383	1	0.00990099	0.0594059	IPR000192_Aminotransferase class V domain
IPR008210_Phosphoenolpyruvate carboxykinase, N-terminal	0.003427	0.01585	56.66	0.0185	0.0213	0.0231	0.00990099	0.346535	0.990099	IPR008210_Phosphoenolpyruvate carboxykinase, N-terminal
IPR013120_Male sterility, NAD-binding	0.003428	0.01585	56.63	0.0107	0.00969	0.006	0.00990099	0.990099	0.0792079	IPR013120_Male sterility, NAD-binding
IPR016180_Ribosomal protein L10e/L16	0.003428	0.01585	56.64	0.0159	0.0161	0.0206	0.00990099	1	0.049505	IPR016180_Ribosomal protein L10e/L16
IPR000456_Ribosomal protein L17	0.003427	0.01584	56.67	0.0163	0.0149	0.0199	0.029703	0.990099	0.019802	IPR000456_Ribosomal protein L17
IPR009023_Hydroxymethylglutaryl-CoA reductase, class I/II, NAD/NADP-binding domain	0.003426	0.01584	56.69	0.00697	0.0104	0.0115	0.00990099	0.0891089	1	IPR009023_Hydroxymethylglutaryl-CoA reductase, class I/II, NAD/NADP-binding domain
IPR015298_Bacteriophage T4, Gp8	0.003426	0.01584	56.71	0.000534	0	0.00503	0.029703	0.980198	0.029703	IPR015298_Bacteriophage T4, Gp8
IPR003780_COX15/CtaA family	0.003423	0.01583	56.74	0.0114	0.0132	0.0162	0.00990099	0.960396	0.277228	IPR003780_COX15/CtaA family
IPR015305_Protein of unknown function DUF1961	0.003423	0.01583	56.72	0.00449	0.00107	0	0.029703	0.0990099	0.990099	IPR015305_Protein of unknown function DUF1961
IPR009706_Protein of unknown function DUF1287	0.003422	0.01582	56.75	0.000597	0.00532	0.00284	0.742574	0.00990099	0.633663	IPR009706_Protein of unknown function DUF1287
IPR009569_Amino acid synthesis, putative	0.003417	0.0158	56.78	0.0111	0.00666	0.0105	1	0.019802	0.0891089	IPR009569_Amino acid synthesis, putative
IPR016135_Ubiquitin-conjugating enzyme/RWD-like	0.003417	0.0158	56.77	0.00132	0.00429	0.00588	0.00990099	0.118812	0.990099	IPR016135_Ubiquitin-conjugating enzyme/RWD-like
IPR025196_Domain of unknown function DUF4126	0.003414	0.01579	56.82	0.00258	0.0063	0.00122	1	0.00990099	0.019802	IPR025196_Domain of unknown function DUF4126
IPR026881_WYL domain	0.003415	0.01579	56.8	0.00672	0.00586	0.00185	0.00990099	0.980198	0.049505	IPR026881_WYL domain
IPR012925_TipAS antibiotic-recognition domain	0.003414	0.01578	56.83	0.00485	0.00247	0.000219	0.00990099	0.762376	0.752475	IPR012925_TipAS antibiotic-recognition domain
IPR013630_Methyltransferase putative zinc binding domain	0.003411	0.01577	56.85	0.00179	0.00666	0.00309	1	0.00990099	0.0990099	IPR013630_Methyltransferase putative zinc binding domain
IPR026912_Adenine deaminase C-terminal domain	0.003411	0.01577	56.86	0.00617	0.00673	0.0108	0.00990099	0.990099	0.0693069	IPR026912_Adenine deaminase C-terminal domain
IPR025497_Domain of unknown function DUF4388	0.003406	0.01575	56.88	0	0.00506	0.00022	1	0.00990099	0.039604	IPR025497_Domain of unknown function DUF4388
IPR001972_Stomatin family	0.003404	0.01574	56.9	0.00676	0.00583	0.00192	0.00990099	0.980198	0.0693069	IPR001972_Stomatin family
IPR001160_Peptidase M20C, Xaa-His dipeptidase	0.003399	0.01572	56.94	0.000595	0.00299	0.0052	0.00990099	0.60396	0.851485	IPR001160_Peptidase M20C, Xaa-His dipeptidase
IPR002692_Penicillin/cephalosporin acylase	0.0034	0.01572	56.91	0.0188	0.0187	0.0231	0.019802	1	0.039604	IPR002692_Penicillin/cephalosporin acylase
IPR007214_YbaK/aminoacyl-tRNA synthetase-associated domain	0.003399	0.01572	56.93	0.0142	0.0147	0.00986	0.019802	1	0.039604	IPR007214_YbaK/aminoacyl-tRNA synthetase-associated domain
IPR026950_Capsule assembly protein Wzi	0.003397	0.01571	56.96	0	0.0046	0.00272	0.148515	0.00990099	0.920792	IPR026950_Capsule assembly protein Wzi
IPR013656_PAS fold-4	0.003391	0.01568	56.99	0.00285	0.00569	0.000659	0.722772	0.247525	0.019802	IPR013656_PAS fold-4
IPR017456_CTP synthase, N-terminal	0.003393	0.01568	56.97	0.0255	0.0243	0.0293	0.029703	0.980198	0.019802	IPR017456_CTP synthase, N-terminal
IPR021279_Protein of unknown function DUF2721	0.003389	0.01567	57.01	0.000166	0.00225	0.00481	0.00990099	0.891089	0.326733	IPR021279_Protein of unknown function DUF2721
IPR025519_Protein of unknown function DUF4407	0.003388	0.01566	57.02	0.000467	0.00502	0.00339	0.0990099	0.00990099	1	IPR025519_Protein of unknown function DUF4407
IPR010767_Campylobacter phage CGC-2007, Cje0229	0.003386	0.01565	57.05	0.000873	0.00299	0.0055	0.00990099	0.762376	0.49505	IPR010767_Campylobacter phage CGC-2007, Cje0229
IPR022742_Putative lysophospholipase	0.003386	0.01565	57.04	0.00425	0.00799	0.00861	0.00990099	0.029703	1	IPR022742_Putative lysophospholipase
IPR021400_Protein of unknown function DUF3039	0.003383	0.01564	57.07	0.00482	0.00251	0.000219	0.00990099	0.772277	0.712871	IPR021400_Protein of unknown function DUF3039
IPR001245_Serine-threonine/tyrosine-protein kinase catalytic domain	0.00338	0.01563	57.13	0.00198	0.00672	0.00375	0.980198	0.00990099	0.188119	IPR001245_Serine-threonine/tyrosine-protein kinase catalytic domain
IPR011237_Peptidase M16 domain	0.003381	0.01563	57.08	0.0345	0.0298	0.0324	0.851485	0.00990099	0.70297	IPR011237_Peptidase M16 domain
IPR018691_Protein of unknown function DUF2188	0.00338	0.01563	57.1	0.00543	0.00311	0.000835	0.00990099	0.524752	0.623762	IPR018691_Protein of unknown function DUF2188
IPR023109_Integrase/recombinase, N-terminal	0.00338	0.01563	57.11	0.022	0.0178	0.0179	0.019802	0.029703	1	IPR023109_Integrase/recombinase, N-terminal
IPR000594_UBA/THIF-type NAD/FAD binding fold	0.003377	0.01561	57.16	0.0177	0.015	0.0131	0.00990099	0.346535	0.920792	IPR000594_UBA/THIF-type NAD/FAD binding fold
IPR008551_Protein of unknown function DUF833	0.003377	0.01561	57.15	0.00276	0.0076	0.00385	1	0.00990099	0.0594059	IPR008551_Protein of unknown function DUF833
IPR026392_Exosortase/Archaeosortase domain	0.003376	0.01561	57.18	0	0.0048	0.00144	0.980198	0.00990099	0.0990099	IPR026392_Exosortase/Archaeosortase domain
IPR009006_Alanine racemase/group IV decarboxylase, C-terminal	0.003375	0.0156	57.19	0.0235	0.0247	0.0283	0.00990099	0.980198	0.0594059	IPR009006_Alanine racemase/group IV decarboxylase, C-terminal
IPR002773_Deoxyhypusine synthase	0.003373	0.01559	57.21	0.00877	0.00993	0.00529	0.029703	1	0.039604	IPR002773_Deoxyhypusine synthase
IPR015865_Riboflavin kinase domain, bacterial/eukaryotic	0.003371	0.01558	57.22	0.0146	0.0132	0.0182	0.029703	0.980198	0.019802	IPR015865_Riboflavin kinase domain, bacterial/eukaryotic
IPR008628_Golgi phosphoprotein 3	0.003367	0.01557	57.24	0.00506	0.000978	0.000814	0.00990099	0.029703	1	IPR008628_Golgi phosphoprotein 3
IPR001209_Ribosomal protein S14	0.003366	0.01556	57.25	0.00858	0.0084	0.0132	0.00990099	1	0.039604	IPR001209_Ribosomal protein S14
IPR003833_Allophanate hydrolase subunit 1	0.003365	0.01556	57.3	0.00751	0.00751	0.0119	0.00990099	0.980198	0.049505	IPR003833_Allophanate hydrolase subunit 1
IPR010918_AIR synthase-related protein, C-terminal domain	0.003365	0.01556	57.27	0.0224	0.023	0.0273	0.00990099	0.980198	0.049505	IPR010918_AIR synthase-related protein, C-terminal domain
IPR019614_S-adenosylmethionine-dependent methyltransferase	0.003365	0.01556	57.29	0.000937	0.00569	0.00251	0.980198	0.00990099	0.118812	IPR019614_S-adenosylmethionine-dependent methyltransferase
IPR010935_SMCs flexible hinge	0.003364	0.01555	57.32	0.0068	0.00481	0.00217	0.00990099	0.841584	0.336634	IPR010935_SMCs flexible hinge
IPR014743_Chloride channel, core	0.00336	0.01554	57.33	0.00953	0.014	0.0109	0.990099	0.019802	0.19802	IPR014743_Chloride channel, core
IPR013328_Dehydrogenase, multihelical	0.003359	0.01553	57.35	0.0436	0.0434	0.0478	0.019802	1	0.029703	IPR013328_Dehydrogenase, multihelical
IPR012675_Beta-grasp domain	0.003357	0.01552	57.36	0.0456	0.041	0.0447	1	0.00990099	0.0693069	IPR012675_Beta-grasp domain
IPR015300_DNA-binding pseudobarrel domain	0.003355	0.01551	57.38	0.00466	0.00161	0.000214	0.00990099	0.128713	1	IPR015300_DNA-binding pseudobarrel domain
IPR000999_Ribonuclease III domain	0.003353	0.0155	57.39	0.0139	0.0145	0.0185	0.00990099	0.990099	0.0693069	IPR000999_Ribonuclease III domain
IPR025366_Protein of unknown function DUF4270	0.003352	0.0155	57.41	0.000176	0.0017	0.00485	0.00990099	0.980198	0.188119	IPR025366_Protein of unknown function DUF4270
IPR024083_Fumarase/histidase, N-terminal	0.003351	0.01549	57.43	0.0295	0.0301	0.0343	0.00990099	0.990099	0.049505	IPR024083_Fumarase/histidase, N-terminal
IPR004837_Sodium/calcium exchanger membrane region	0.003348	0.01548	57.44	0.0108	0.0145	0.0152	0.00990099	0.029703	1	IPR004837_Sodium/calcium exchanger membrane region
IPR000066_Antenna complex, alpha/beta subunit	0.003344	0.01546	57.46	0.000234	0.00161	0.00492	0.00990099	0.980198	0.158416	IPR000066_Antenna complex, alpha/beta subunit
IPR006222_Glycine cleavage T-protein-like, N-terminal	0.003344	0.01546	57.47	0.0322	0.0287	0.0337	1	0.0594059	0.019802	IPR006222_Glycine cleavage T-protein-like, N-terminal
IPR021890_Protein of unknown function DUF3501	0.003343	0.01546	57.49	0.00503	0.00965	0.00717	0.712871	0.00990099	0.445545	IPR021890_Protein of unknown function DUF3501
IPR023410_14-3-3 domain	0.003343	0.01546	57.5	0.000176	0.00166	0.00485	0.00990099	0.930693	0.178218	IPR023410_14-3-3 domain
IPR010836_SapC	0.003343	0.01545	57.52	0.00165	0.00573	0.00577	0.00990099	0.029703	1	IPR010836_SapC
IPR017926_Glutamine amidotransferase	0.003342	0.01545	57.53	0.0274	0.0253	0.0302	0.108911	0.841584	0.019802	IPR017926_Glutamine amidotransferase
IPR021957_Protein of unknown function DUF3574	0.003341	0.01545	57.55	0.00455	0.000875	0.000214	0.00990099	0.029703	1	IPR021957_Protein of unknown function DUF3574
IPR021416_Protein of unknown function DUF3048	0.003339	0.01544	57.56	0.00571	0.00408	0.00106	0.00990099	0.980198	0.277228	IPR021416_Protein of unknown function DUF3048
IPR006980_Ammonia monooxygenase/particulate methane monooxygenase, subunit C	0.003336	0.01542	57.58	0.0027	0.00516	0.00022	0.336634	0.643564	0.019802	IPR006980_Ammonia monooxygenase/particulate methane monooxygenase, subunit C
IPR007349_Domain of unknown function DUF418	0.003334	0.01541	57.61	0.00872	0.00952	0.00474	0.029703	0.990099	0.019802	IPR007349_Domain of unknown function DUF418
IPR011419_ATP12, ATPase F1F0-assembly protein	0.003333	0.01541	57.63	0.00359	0.00357	0.00808	0.00990099	1	0.049505	IPR011419_ATP12, ATPase F1F0-assembly protein
IPR013727_Two-component sensor kinase N-terminal	0.003332	0.01541	57.64	0.000922	0.00192	0.00566	0.00990099	0.980198	0.0693069	IPR013727_Two-component sensor kinase N-terminal
IPR018644_Protein of unknown function DUF2071	0.003334	0.01541	57.6	0.00396	0.00784	0.00315	1	0.019802	0.039604	IPR018644_Protein of unknown function DUF2071
IPR000754_Ribosomal protein S9	0.003331	0.0154	57.67	0.0139	0.0145	0.0187	0.00990099	0.980198	0.049505	IPR000754_Ribosomal protein S9
IPR028979_HPr(Ser) kinase/phosphorylase, N-terminal domain like	0.003331	0.0154	57.66	0.00493	0.00751	0.00257	0.574257	0.326733	0.019802	IPR028979_HPr(Ser) kinase/phosphorylase, N-terminal domain like
IPR007449_ZipA, C-terminal FtsZ-binding domain	0.003329	0.01539	57.69	0.00281	0.00723	0.00597	0.049505	0.00990099	1	IPR007449_ZipA, C-terminal FtsZ-binding domain
IPR019068_Restriction endonuclease, type II, MjaI	0.003329	0.01539	57.7	0.00429	0.000473	0	0.00990099	0.019802	1	IPR019068_Restriction endonuclease, type II, MjaI
IPR021120_KduI/IolB isomerase	0.003328	0.01539	57.72	0.00891	0.00739	0.0123	0.029703	0.990099	0.019802	IPR021120_KduI/IolB isomerase
IPR007085_DNA/pantothenate metabolism flavoprotein, C-terminal	0.003325	0.01537	57.73	0.0187	0.0173	0.0222	0.039604	0.980198	0.019802	IPR007085_DNA/pantothenate metabolism flavoprotein, C-terminal
IPR015888_L-fucose isomerase, C-terminal	0.003325	0.01537	57.75	0.00259	0.00685	0.00188	1	0.00990099	0.019802	IPR015888_L-fucose isomerase, C-terminal
IPR029510_Aldehyde dehydrogenase, glutamic acid active site	0.003323	0.01536	57.77	0.0148	0.0167	0.0194	0.00990099	0.90099	0.366337	IPR029510_Aldehyde dehydrogenase, glutamic acid active site
IPR009351_Protein of unknown function DUF1006	0.00332	0.01535	57.78	0.00741	0.00765	0.00289	0.00990099	0.980198	0.039604	IPR009351_Protein of unknown function DUF1006
IPR001223_Glycoside hydrolase, family 18, catalytic domain	0.003319	0.01534	57.8	0.00123	0.0026	0.00588	0.00990099	0.980198	0.178218	IPR001223_Glycoside hydrolase, family 18, catalytic domain
IPR000045_Prepilin type IV endopeptidase, peptidase domain	0.003316	0.01533	57.83	0.00718	0.0104	0.00545	0.920792	0.049505	0.019802	IPR000045_Prepilin type IV endopeptidase, peptidase domain
IPR007742_Periplasmic copper-binding protein NosD, beta helix domain	0.003317	0.01533	57.81	0.000636	0.00531	0.000833	1	0.00990099	0.039604	IPR007742_Periplasmic copper-binding protein NosD, beta helix domain
IPR020459_AMP-binding	0.003315	0.01533	57.84	0.0105	0.0149	0.0135	0.0792079	0.00990099	1	IPR020459_AMP-binding
IPR001017_Dehydrogenase, E1 component	0.003312	0.01531	57.86	0.0257	0.0225	0.0275	0.980198	0.138614	0.019802	IPR001017_Dehydrogenase, E1 component
IPR009589_Protein of unknown function DUF1200	0.003309	0.0153	57.89	0.000483	0.00312	0.00493	0.00990099	0.207921	0.960396	IPR009589_Protein of unknown function DUF1200
IPR016100_Prismane, alpha-bundle	0.003309	0.0153	57.87	0	0.00483	0.000742	1	0.00990099	0.039604	IPR016100_Prismane, alpha-bundle
IPR018642_Protein of unknown function DUF2066	0.003309	0.0153	57.9	0.00295	0.00738	0.00586	0.138614	0.00990099	1	IPR018642_Protein of unknown function DUF2066
IPR029144_Threonine synthase, N-terminal	0.003308	0.0153	57.92	0.0078	0.00795	0.0122	0.00990099	1	0.039604	IPR029144_Threonine synthase, N-terminal
IPR006603_PQ-loop repeat	0.003308	0.01529	57.93	0.00206	0.003	0.00676	0.00990099	0.990099	0.0693069	IPR006603_PQ-loop repeat
IPR028973_3-demethylubiquinone-9 3-methyltransferase	0.003308	0.01529	57.95	0.00534	0.00325	0.000808	0.00990099	0.792079	0.584158	IPR028973_3-demethylubiquinone-9 3-methyltransferase
IPR004136_2-nitropropane dioxygenase, NPD	0.003302	0.01527	57.96	0.0149	0.0188	0.019	0.049505	0.0594059	1	IPR004136_2-nitropropane dioxygenase, NPD
IPR002130_Cyclophilin-type peptidyl-prolyl cis-trans isomerase domain	0.0033	0.01526	57.98	0.0206	0.023	0.025	0.00990099	0.376238	0.891089	IPR002130_Cyclophilin-type peptidyl-prolyl cis-trans isomerase domain
IPR003726_Homocysteine S-methyltransferase	0.003299	0.01525	57.99	0.0276	0.027	0.0229	0.00990099	0.990099	0.049505	IPR003726_Homocysteine S-methyltransferase
IPR002810_NfeD-like, C-terminal domain	0.003295	0.01524	58.03	0.00611	0.00616	0.00168	0.00990099	1	0.039604	IPR002810_NfeD-like, C-terminal domain
IPR007131_SLA1 homology domain 1, SHD1	0.003297	0.01524	58.01	0	0.00487	0.00038	1	0.00990099	0.039604	IPR007131_SLA1 homology domain 1, SHD1
IPR004992_Ethanolamine utilization protein EutN/carboxysome structural protein Ccml	0.003295	0.01523	58.06	0.00622	0.00619	0.00182	0.00990099	1	0.049505	IPR004992_Ethanolamine utilization protein EutN/carboxysome structural protein Ccml
IPR006048_Alpha-amylase, C-terminal all beta	0.003295	0.01523	58.04	0.00591	0.00672	0.00189	0.029703	0.990099	0.019802	IPR006048_Alpha-amylase, C-terminal all beta
IPR007044_Cyclodeaminase/cyclohydrolase	0.003295	0.01523	58.07	0.00479	0.00727	0.0091	0.00990099	0.386139	0.990099	IPR007044_Cyclodeaminase/cyclohydrolase
IPR026865_Cytidylate kinase-like family	0.003293	0.01523	58.09	0.00561	0.00453	0.000961	0.00990099	0.990099	0.138614	IPR026865_Cytidylate kinase-like family
IPR006083_Phosphoribulokinase/uridine kinase	0.003292	0.01522	58.13	0.00482	0.00882	0.00902	0.00990099	0.029703	1	IPR006083_Phosphoribulokinase/uridine kinase
IPR007813_Fimbrial assembly PilN	0.003293	0.01522	58.1	0.00151	0.00605	0.00368	0.712871	0.00990099	0.643564	IPR007813_Fimbrial assembly PilN
IPR029465_TupA-like ATPgrasp protein	0.003293	0.01522	58.12	0.000814	0.00303	0.0053	0.00990099	0.782178	0.633663	IPR029465_TupA-like ATPgrasp protein
IPR001570_Peptidase M4, C-terminal	0.00329	0.01521	58.15	0.000999	0.00578	0.0018	1	0.00990099	0.039604	IPR001570_Peptidase M4, C-terminal
IPR005501_Uncharacterised protein family UPF0271, LamB/YcsF	0.00329	0.01521	58.18	0.0102	0.0104	0.0147	0.00990099	0.990099	0.049505	IPR005501_Uncharacterised protein family UPF0271, LamB/YcsF
IPR010583_MltA-interacting MipA	0.003289	0.01521	58.22	0.000166	0.00487	0.0014	1	0.00990099	0.0594059	IPR010583_MltA-interacting MipA
IPR013442_CRISPR-associated protein APE2256	0.00329	0.01521	58.16	0.00422	0.000329	0	0.00990099	0.029703	1	IPR013442_CRISPR-associated protein APE2256
IPR018833_Domain of unknown function DUF2437	0.003289	0.01521	58.21	0.00529	0.00296	0.000832	0.00990099	0.594059	0.831683	IPR018833_Domain of unknown function DUF2437
IPR021799_Protein of unknown function DUF3368	0.00329	0.01521	58.19	0.00442	0.0018	0	0.00990099	0.277228	0.920792	IPR021799_Protein of unknown function DUF3368
IPR003447_FemABX peptidyl transferase	0.003285	0.01519	58.24	0.00515	0.00293	0.000744	0.029703	0.574257	0.811881	IPR003447_FemABX peptidyl transferase
IPR002208_SecY/SEC61-alpha family	0.003283	0.01518	58.27	0.0229	0.0211	0.0259	0.0693069	0.960396	0.019802	IPR002208_SecY/SEC61-alpha family
IPR018171_Peptidyl-tRNA hydrolase, conserved site	0.003283	0.01518	58.25	0.00673	0.00633	0.0111	0.019802	1	0.029703	IPR018171_Peptidyl-tRNA hydrolase, conserved site
IPR022606_Protein of unknown function DUF2914	0.003283	0.01518	58.28	0	0.00463	0.0016	0.950495	0.00990099	0.118812	IPR022606_Protein of unknown function DUF2914
IPR014027_UDP-glucose/GDP-mannose dehydrogenase, C-terminal	0.003281	0.01517	58.31	0.0104	0.0136	0.0148	0.00990099	0.0594059	1	IPR014027_UDP-glucose/GDP-mannose dehydrogenase, C-terminal
IPR021269_Protein of unknown function DUF2848	0.003281	0.01517	58.3	0.00512	0.00275	0.000681	0.00990099	0.643564	0.821782	IPR021269_Protein of unknown function DUF2848
IPR007081_RNA polymerase Rpb1, domain 5	0.003278	0.01515	58.33	0.0169	0.0163	0.0211	0.029703	0.980198	0.019802	IPR007081_RNA polymerase Rpb1, domain 5
IPR007507_3-deoxy-D-manno-octulosonic-acid transferase, N-terminal	0.003277	0.01515	58.34	0.00969	0.0127	0.014	0.00990099	0.049505	1	IPR007507_3-deoxy-D-manno-octulosonic-acid transferase, N-terminal
IPR007412_Anti-sigma-28 factor, FlgM	0.003275	0.01514	58.36	0.00046	0.00481	0.00355	0.118812	0.00990099	1	IPR007412_Anti-sigma-28 factor, FlgM
IPR002680_Alternative oxidase	0.00327	0.01512	58.37	0.0012	0.00192	0.00585	0.00990099	0.990099	0.049505	IPR002680_Alternative oxidase
IPR003746_Protein of unknown function DUF167	0.003268	0.01511	58.4	0.00294	0.00576	0.000908	0.841584	0.168317	0.019802	IPR003746_Protein of unknown function DUF167
IPR005480_Carbamoyl-phosphate synthetase, large subunit oligomerisation domain	0.003268	0.01511	58.45	0.0164	0.0156	0.0204	0.029703	0.990099	0.019802	IPR005480_Carbamoyl-phosphate synthetase, large subunit oligomerisation domain
IPR007686_YutG/PgpA domain	0.003269	0.01511	58.39	0.00626	0.0105	0.00965	0.049505	0.00990099	1	IPR007686_YutG/PgpA domain
[truncated: 8,275 more rows]

## Sheet: Sheet2
Sponge vs seawater p-values	Sponge vs sediment p-values	Sediment vs. seawater p-values
0.00990099	0.148515	0.990099
0.00990099	0.287129	0.980198
0.00990099	0.722772	0.633663
0.00990099	0.158416	0.970297
0.00990099	0.0891089	1
0.00990099	0.306931	0.960396
0.00990099	0.980198	0.158416
0.00990099	0.980198	0.0792079
0.00990099	0.128713	0.990099
0.00990099	0.980198	0.188119
0.00990099	0.990099	0.049505
0.00990099	0.990099	0.049505
0.00990099	0.049505	1
0.00990099	0.029703	1
0.00990099	0.029703	1
0.00990099	0.990099	0.049505
0.00990099	0.0693069	1
0.00990099	0.029703	1
0.00990099	0.356436	0.950495
0.00990099	0.0891089	1
0.00990099	0.029703	1
0.00990099	0.0594059	1
0.00990099	0.861386	0.29703
0.00990099	0.891089	0.356436
0.00990099	1	0.039604
0.00990099	0.980198	0.049505
0.00990099	0.891089	0.29703
0.00990099	0.465347	0.861386
0.00990099	0.029703	1
0.00990099	0.930693	0.207921
0.00990099	0.0990099	1
0.00990099	0.108911	1
0.00990099	0.980198	0.207921
0.00990099	0.980198	0.0594059
0.00990099	0.168317	0.980198
0.00990099	1	0.049505
0.00990099	0.039604	1
0.00990099	0.742574	0.554455
0.00990099	0.683168	0.435644
0.00990099	0.445545	0.861386
0.00990099	0.0693069	1
0.00990099	0.207921	0.930693
0.00990099	0.980198	0.0594059
0.00990099	0.663366	0.782178
0.00990099	0.029703	1
0.00990099	0.029703	1
0.00990099	0.039604	1
0.00990099	0.633663	0.742574
0.00990099	0.594059	0.821782
0.00990099	0.980198	0.108911
0.00990099	0.217822	0.950495
0.00990099	0.752475	0.712871
0.00990099	0.415842	0.920792
0.00990099	0.049505	1
0.00990099	0.148515	0.990099
0.00990099	0.633663	0.683168
0.00990099	0.029703	1
0.00990099	0.70297	0.80198
0.00990099	0.683168	0.475248
0.00990099	0.0594059	1
0.00990099	0.50495	0.613861
0.00990099	0.029703	1
0.00990099	1	0.049505
0.00990099	0.029703	1
0.00990099	0.029703	1
0.00990099	0.980198	0.118812
0.00990099	0.980198	0.108911
0.00990099	0.029703	1
0.00990099	1	0.049505
0.00990099	0.910891	0.287129
0.00990099	0.336634	0.861386
0.00990099	0.980198	0.138614
0.00990099	0.584158	0.752475
0.00990099	1	0.049505
0.00990099	0.980198	0.049505
0.00990099	0.029703	1
0.00990099	0.920792	0.257426
0.00990099	0.980198	0.049505
0.00990099	0.673267	0.50495
0.00990099	0.980198	0.0693069
0.00990099	0.841584	0.316832
0.00990099	0.980198	0.0990099
0.00990099	0.980198	0.188119
0.00990099	0.980198	0.049505
0.00990099	0.049505	1
0.00990099	0.029703	1
0.00990099	0.980198	0.336634
0.00990099	1	0.049505
0.00990099	0.980198	0.0693069
0.00990099	0.029703	1
0.00990099	0.029703	1
0.00990099	0.029703	1
0.00990099	0.940594	0.257426
0.00990099	0.910891	0.237624
0.00990099	0.623762	0.683168
0.00990099	0.49505	0.712871
0.00990099	0.0891089	0.990099
0.00990099	0.980198	0.0891089
0.00990099	0.0891089	1
0.00990099	0.158416	0.950495
0.00990099	0.980198	0.0792079
0.00990099	0.980198	0.0693069
0.00990099	0.029703	1
0.00990099	0.029703	1
0.00990099	0.019802	1
0.00990099	0.980198	0.049505
0.00990099	0.019802	1
0.00990099	0.049505	1
0.00990099	0.980198	0.0594059
0.00990099	0.029703	1
0.00990099	0.90099	0.29703
0.00990099	0.683168	0.60396
0.00990099	0.990099	0.049505
0.00990099	0.980198	0.158416
0.00990099	0.990099	0.049505
0.00990099	0.039604	1
0.00990099	0.980198	0.0891089
0.00990099	0.811881	0.336634
0.00990099	0.405941	0.831683
0.00990099	0.475248	0.752475
0.00990099	0.029703	1
0.00990099	0.029703	1
0.00990099	0.0594059	1
0.00990099	0.841584	0.29703
0.00990099	0.980198	0.0594059
0.00990099	0.980198	0.118812
0.00990099	0.881188	0.287129
0.00990099	0.0990099	0.980198
0.00990099	0.950495	0.19802
0.00990099	0.039604	1
0.00990099	0.930693	0.207921
0.00990099	0.277228	0.910891
0.00990099	0.0891089	1
0.00990099	0.80198	0.663366
0.00990099	0.990099	0.049505
0.00990099	1	0.049505
0.00990099	0.316832	0.871287
0.00990099	0.980198	0.19802
0.00990099	0.039604	1
0.00990099	0.980198	0.0792079
0.00990099	0.0693069	1
0.00990099	0.980198	0.0594059
0.00990099	0.029703	1
0.00990099	0.029703	1
0.00990099	0.50495	0.524752
0.00990099	1	0.049505
0.00990099	0.980198	0.108911
0.00990099	0.029703	1
0.00990099	0.990099	0.049505
0.00990099	0.990099	0.049505
0.00990099	0.980198	0.0594059
0.00990099	0.0792079	0.990099
0.00990099	0.851485	0.376238
0.00990099	0.118812	0.960396
0.00990099	0.980198	0.0693069
0.00990099	0.366337	0.871287
0.00990099	0.049505	1
0.00990099	0.970297	0.237624
0.00990099	0.029703	1
0.00990099	0.980198	0.188119
0.00990099	0.029703	1
0.00990099	0.029703	1
0.00990099	0.940594	0.227723
0.00990099	0.980198	0.049505
0.00990099	0.70297	0.445545
0.00990099	0.980198	0.158416
0.00990099	0.0792079	1
0.00990099	0.168317	0.970297
0.00990099	0.485149	0.851485
0.00990099	0.960396	0.227723
0.00990099	0.861386	0.29703
0.00990099	0.524752	0.653465
0.00990099	0.029703	1
0.00990099	0.544554	0.742574
0.00990099	0.217822	0.871287
0.00990099	0.029703	1
0.00990099	0.920792	0.237624
0.00990099	0.029703	1
0.00990099	0.970297	0.227723
0.00990099	0.594059	0.623762
0.00990099	0.029703	1
0.00990099	0.980198	0.049505
0.00990099	0.623762	0.534653
0.00990099	0.0891089	0.980198
0.00990099	0.970297	0.277228
0.00990099	1	0.049505
0.00990099	0.653465	0.643564
0.00990099	1	0.049505
0.00990099	0.029703	1
0.00990099	0.970297	0.178218
0.00990099	0.910891	0.29703
0.00990099	0.980198	0.0594059
0.00990099	0.455446	0.683168
0.00990099	0.029703	1
0.00990099	0.594059	0.643564
0.00990099	0.980198	0.118812
0.00990099	0.980198	0.0594059
0.00990099	0.485149	0.831683
0.00990099	0.019802	1
0.00990099	0.980198	0.049505
0.00990099	0.80198	0.366337
0.00990099	0.029703	1
0.00990099	0.782178	0.465347
0.00990099	0.029703	1
0.00990099	0.990099	0.0594059
0.00990099	0.148515	0.990099
0.00990099	0.029703	1
0.00990099	0.920792	0.366337
0.00990099	0.980198	0.049505
0.00990099	0.990099	0.049505
0.00990099	0.376238	0.841584
0.00990099	0.465347	0.693069
0.00990099	0.722772	0.475248
0.00990099	0.940594	0.217822
0.00990099	0.980198	0.138614
0.00990099	0.70297	0.445545
0.00990099	0.881188	0.376238
0.00990099	0.980198	0.049505
0.00990099	0.029703	1
0.00990099	0.653465	0.613861
0.00990099	0.980198	0.0792079
0.00990099	1	0.049505
0.00990099	1	0.049505
0.00990099	0.910891	0.287129
0.00990099	0.990099	0.049505
0.00990099	0.029703	1
0.00990099	0.980198	0.118812
0.00990099	0.851485	0.366337
0.00990099	0.960396	0.168317
0.00990099	0.465347	0.80198
0.00990099	0.980198	0.128713
0.00990099	0.188119	0.930693
0.00990099	0.29703	0.920792
0.00990099	0.029703	1
0.00990099	0.891089	0.277228
0.00990099	0.108911	0.990099
0.00990099	0.980198	0.049505
0.00990099	0.752475	0.376238
0.00990099	0.980198	0.0693069
0.00990099	0.732673	0.683168
0.00990099	0.029703	1
0.00990099	0.782178	0.376238
0.00990099	0.970297	0.237624
0.00990099	0.415842	0.891089
0.00990099	0.960396	0.19802
0.00990099	0.108911	0.970297
0.00990099	0.465347	0.841584
0.00990099	0.0693069	1
0.00990099	0.613861	0.693069
0.00990099	0.0891089	1
0.00990099	0.940594	0.247525
0.00990099	0.980198	0.049505
0.00990099	0.990099	0.049505
0.00990099	0.930693	0.267327
0.00990099	0.980198	0.178218
0.00990099	0.0792079	1
0.00990099	0.970297	0.207921
0.00990099	0.940594	0.316832
0.00990099	0.881188	0.316832
0.00990099	0.990099	0.049505
0.00990099	0.108911	1
0.00990099	0.980198	0.0891089
0.00990099	0.990099	0.138614
0.00990099	0.485149	0.792079
0.00990099	0.653465	0.752475
0.00990099	0.039604	1
0.00990099	0.990099	0.049505
0.00990099	0.118812	1
0.00990099	1	0.049505
0.00990099	1	0.049505
0.00990099	0.70297	0.831683
0.00990099	0.0891089	0.980198
0.00990099	0.029703	1
0.00990099	0.980198	0.138614
0.00990099	0.029703	1
0.00990099	0.980198	0.0594059
0.00990099	0.29703	0.891089
0.00990099	0.029703	1
0.00990099	0.980198	0.049505
0.00990099	0.217822	0.940594
0.00990099	0.762376	0.366337
0.00990099	0.891089	0.287129
0.00990099	0.990099	0.049505
0.00990099	0.970297	0.188119
0.00990099	0.980198	0.19802
0.00990099	0.039604	1
0.00990099	0.960396	0.237624
0.00990099	0.465347	0.722772
0.00990099	0.792079	0.346535
0.00990099	0.029703	1
0.00990099	0.980198	0.158416
0.00990099	0.574257	0.910891
0.00990099	0.980198	0.158416
0.00990099	0.980198	0.0891089
0.00990099	0.029703	1
0.00990099	0.237624	0.990099
0.00990099	0.0594059	1
0.00990099	0.237624	0.930693
0.00990099	0.990099	0.049505
0.00990099	0.980198	0.0990099
0.00990099	0.792079	0.475248
0.00990099	1	0.049505
0.00990099	0.60396	0.465347
0.00990099	0.980198	0.0594059
0.00990099	0.980198	0.049505
0.00990099	0.029703	1
0.00990099	0.990099	0.0594059
0.00990099	0.613861	0.722772
0.00990099	0.762376	0.415842
0.00990099	0.445545	0.792079
0.00990099	0.178218	0.970297
0.00990099	0.445545	0.80198
0.00990099	0.0693069	0.990099
0.00990099	0.990099	0.0792079
0.00990099	0.118812	1
0.00990099	0.980198	0.148515
0.00990099	0.811881	0.415842
0.00990099	0.0594059	0.980198
0.00990099	0.980198	0.0594059
0.00990099	0.980198	0.138614
0.00990099	0.029703	1
0.00990099	0.524752	0.683168
0.00990099	0.980198	0.168317
0.00990099	0.980198	0.049505
0.00990099	0.980198	0.247525
0.00990099	0.049505	1
0.00990099	0.980198	0.168317
0.00990099	0.524752	0.693069
0.00990099	0.049505	1
0.00990099	0.534653	0.811881
0.00990099	0.980198	0.0594059
0.00990099	0.039604	1
0.00990099	0.980198	0.049505
0.00990099	0.643564	0.613861
0.00990099	0.990099	0.0594059
0.00990099	0.257426	0.970297
0.00990099	0.237624	0.980198
0.00990099	0.663366	0.673267
0.00990099	0.148515	0.970297
0.00990099	0.346535	0.841584
0.00990099	0.990099	0.049505
0.00990099	0.990099	0.0693069
0.00990099	0.465347	0.772277
0.00990099	0.990099	0.049505
0.00990099	0.574257	0.871287
0.00990099	0.029703	1
0.00990099	1	0.039604
0.00990099	0.980198	0.049505
0.00990099	0.980198	0.049505
0.00990099	0.980198	0.108911
0.00990099	0.465347	0.762376
0.00990099	0.148515	0.960396
0.00990099	0.029703	1
0.00990099	0.990099	0.0594059
0.00990099	0.029703	1
0.00990099	0.891089	0.39604
0.00990099	0.405941	0.871287
0.00990099	0.029703	1
0.00990099	0.980198	0.158416
0.00990099	0.980198	0.0990099
0.00990099	0.0792079	1
0.00990099	0.980198	0.049505
0.00990099	0.564356	0.851485
0.00990099	0.980198	0.168317
0.00990099	0.792079	0.445545
0.00990099	0.990099	0.049505
0.00990099	0.920792	0.267327
0.00990099	0.990099	0.049505
0.00990099	0.920792	0.326733
0.00990099	0.108911	1
0.00990099	0.980198	0.049505
0.00990099	0.0693069	1
0.00990099	0.792079	0.405941
0.00990099	1	0.049505
0.00990099	0.029703	1
0.00990099	0.990099	0.049505
0.00990099	0.980198	0.148515
0.00990099	0.90099	0.267327
0.00990099	0.0990099	0.990099
0.00990099	0.980198	0.118812
0.00990099	0.544554	0.861386
0.00990099	0.029703	1
0.00990099	0.217822	0.910891
0.00990099	1	0.138614
0.00990099	0.980198	0.049505
0.00990099	0.990099	0.049505
0.00990099	0.247525	0.970297
0.00990099	0.39604	0.811881
0.00990099	0.029703	1
0.00990099	0.792079	0.514851
0.00990099	1	0.049505
0.00990099	0.049505	1
0.00990099	0.80198	0.366337
0.00990099	0.980198	0.0792079
0.00990099	0.316832	0.891089
0.00990099	0.980198	0.049505
0.00990099	0.990099	0.049505
0.00990099	0.980198	0.138614
0.00990099	0.039604	1
0.00990099	0.980198	0.0594059
0.00990099	0.049505	1
0.00990099	0.019802	1
0.00990099	0.0693069	1
0.00990099	0.980198	0.049505
0.00990099	0.019802	1
0.00990099	0.980198	0.049505
0.00990099	0.158416	1
0.00990099	0.980198	0.049505
0.00990099	0.029703	1
0.00990099	0.980198	0.158416
0.00990099	0.029703	1
0.00990099	0.405941	0.742574
0.00990099	0.425743	0.920792
0.00990099	0.0693069	0.980198
0.00990099	0.029703	1
0.00990099	0.980198	0.148515
0.00990099	0.990099	0.049505
0.00990099	0.049505	1
0.00990099	0.029703	1
0.00990099	0.752475	0.39604
0.00990099	0.029703	1
0.00990099	0.920792	0.277228
0.00990099	0.247525	0.960396
0.00990099	0.980198	0.0891089
0.00990099	0.237624	0.930693
0.00990099	0.70297	0.435644
0.00990099	0.029703	1
0.00990099	0.980198	0.049505
0.00990099	0.554455	0.831683
0.00990099	0.0891089	0.990099
0.00990099	0.0792079	1
0.00990099	0.970297	0.247525
0.00990099	0.980198	0.0693069
0.00990099	0.980198	0.158416
0.00990099	0.29703	0.841584
0.00990099	0.920792	0.267327
0.00990099	0.039604	1
0.00990099	0.980198	0.108911
0.00990099	0.227723	0.990099
0.00990099	0.980198	0.0990099
0.00990099	0.891089	0.277228
0.00990099	0.594059	0.891089
0.00990099	0.029703	1
0.00990099	0.0594059	1
0.00990099	0.029703	1
0.00990099	0.29703	0.90099
0.00990099	0.950495	0.19802
0.00990099	0.980198	0.049505
0.00990099	0.970297	0.207921
0.00990099	0.980198	0.108911
0.00990099	0.029703	1
0.00990099	0.980198	0.0594059
0.00990099	0.207921	0.970297
0.00990099	0.940594	0.386139
0.00990099	0.980198	0.19802
0.00990099	0.029703	1
0.00990099	0.029703	1
0.00990099	0.980198	0.049505
0.00990099	0.277228	0.950495
0.00990099	0.029703	1
0.00990099	0.029703	1
0.00990099	0.128713	0.990099
0.00990099	0.732673	0.594059
0.00990099	0.217822	0.970297
0.00990099	0.980198	0.0792079
0.00990099	0.980198	0.049505
0.00990099	0.980198	0.178218
0.00990099	0.980198	0.148515
0.00990099	0.980198	0.049505
0.00990099	0.019802	1
0.00990099	1	0.049505
0.00990099	0.980198	0.0594059
0.00990099	1	0.049505
0.00990099	0.940594	0.29703
0.00990099	0.118812	0.980198
0.00990099	0.0990099	0.980198
0.00990099	0.029703	1
0.00990099	0.168317	0.950495
0.00990099	1	0.049505
0.00990099	0.475248	0.910891
0.00990099	0.277228	0.960396
0.00990099	0.980198	0.049505
0.00990099	0.980198	0.049505
0.00990099	0.990099	0.178218
0.00990099	0.188119	0.980198
0.00990099	0.980198	0.0891089
0.00990099	0.029703	1
0.00990099	0.990099	0.049505
0.00990099	0.970297	0.188119
0.00990099	0.980198	0.049505
0.00990099	0.287129	0.90099
0.00990099	0.0891089	0.990099
0.00990099	0.871287	0.336634
0.00990099	0.980198	0.049505
0.00990099	1	0.049505
0.00990099	0.029703	1
0.00990099	0.0891089	0.990099
0.00990099	0.950495	0.207921
0.00990099	0.891089	0.524752
0.00990099	0.029703	1
0.00990099	0.108911	0.970297
0.00990099	0.029703	1
0.00990099	0.980198	0.049505
0.00990099	0.910891	0.356436
0.00990099	0.980198	0.188119
0.00990099	0.613861	0.544554
0.00990099	0.742574	0.534653
0.00990099	0.990099	0.0594059
0.00990099	0.19802	0.930693
0.00990099	0.0990099	0.980198
0.00990099	0.514851	0.782178
0.00990099	1	0.049505
0.00990099	0.980198	0.148515
0.00990099	0.980198	0.178218
0.00990099	0.029703	1
0.00990099	0.188119	0.950495
0.00990099	1	0.049505
0.00990099	0.970297	0.217822
0.00990099	0.960396	0.227723
0.00990099	0.80198	0.405941
0.00990099	0.980198	0.118812
0.00990099	0.960396	0.168317
0.00990099	0.217822	0.950495
0.00990099	0.534653	0.594059
0.00990099	0.970297	0.207921
0.00990099	0.049505	1
0.00990099	0.980198	0.0594059
0.00990099	0.811881	0.445545
0.00990099	0.029703	1
0.00990099	0.19802	0.960396
0.00990099	0.980198	0.168317
0.00990099	0.980198	0.0891089
0.00990099	0.039604	1
0.00990099	0.980198	0.0990099
0.00990099	0.990099	0.049505
0.00990099	0.118812	1
0.00990099	0.29703	0.950495
0.00990099	0.970297	0.217822
0.00990099	0.574257	0.465347
0.00990099	0.90099	0.356436
0.00990099	0.990099	0.039604
0.00990099	0.980198	0.217822
0.00990099	0.990099	0.049505
0.00990099	0.990099	0.039604
0.00990099	0.415842	0.80198
0.00990099	0.990099	0.049505
0.00990099	0.158416	0.970297
0.00990099	0.980198	0.049505
0.00990099	0.990099	0.049505
0.00990099	0.029703	1
0.00990099	0.940594	0.356436
0.00990099	0.80198	0.782178
0.00990099	1	0.049505
0.00990099	0.980198	0.0693069
0.00990099	0.0792079	0.980198
0.00990099	0.980198	0.158416
0.00990099	0.920792	0.267327
0.00990099	0.029703	1
0.00990099	0.019802	1
0.00990099	0.049505	1
0.00990099	0.821782	0.316832
0.00990099	0.861386	0.39604
0.00990099	0.980198	0.0792079
0.00990099	0.90099	0.386139
0.00990099	0.980198	0.049505
0.00990099	0.990099	0.0990099
0.00990099	0.90099	0.326733
0.00990099	0.980198	0.0693069
0.00990099	0.564356	0.910891
0.00990099	0.980198	0.0693069
0.00990099	0.108911	1
0.00990099	0.128713	0.990099
0.00990099	0.920792	0.257426
0.00990099	0.881188	0.287129
0.00990099	0.029703	1
0.00990099	0.950495	0.227723
0.00990099	0.980198	0.0792079
0.00990099	0.188119	0.990099
0.00990099	1	0.049505
0.00990099	0.871287	0.564356
0.00990099	0.029703	1
0.00990099	0.158416	0.980198
0.00990099	0.980198	0.108911
0.00990099	0.0891089	1
0.00990099	0.970297	0.326733
0.00990099	0.049505	1
0.00990099	0.0594059	0.980198
0.00990099	0.217822	0.930693
0.00990099	0.029703	1
0.00990099	0.148515	1
0.00990099	0.950495	0.207921
0.00990099	0.574257	0.712871
0.00990099	0.980198	0.118812
0.00990099	0.732673	0.475248
0.00990099	1	0.0693069
0.00990099	0.0792079	1
0.00990099	0.039604	1
0.00990099	0.980198	0.0891089
0.00990099	0.366337	0.881188
0.00990099	0.029703	1
0.00990099	0.980198	0.138614
0.00990099	0.970297	0.237624
0.00990099	0.980198	0.049505
0.00990099	0.287129	0.90099
0.00990099	0.039604	1
0.00990099	0.821782	0.524752
0.00990099	0.108911	1
0.00990099	0.950495	0.237624
0.00990099	0.980198	0.049505
0.00990099	0.990099	0.049505
0.00990099	0.851485	0.445545
0.00990099	0.970297	0.188119
0.00990099	0.980198	0.049505
0.00990099	0.673267	0.50495
0.00990099	0.39604	0.851485
0.00990099	0.980198	0.138614
0.00990099	0.188119	0.990099
0.00990099	0.960396	0.227723
0.00990099	1	0.049505
0.00990099	0.029703	1
0.00990099	0.029703	1
0.00990099	0.039604	1
0.00990099	0.980198	0.0990099
0.00990099	0.514851	0.742574
0.00990099	0.514851	0.712871
0.00990099	0.376238	0.920792
0.00990099	0.980198	0.118812
0.00990099	0.0693069	1
0.00990099	0.910891	0.277228
0.00990099	0.980198	0.039604
0.00990099	0.950495	0.257426
0.00990099	0.237624	0.940594
0.00990099	0.50495	0.782178
0.00990099	0.039604	1
0.00990099	0.386139	0.940594
0.00990099	0.0594059	1
0.00990099	0.376238	0.90099
0.00990099	0.633663	0.90099
0.00990099	0.019802	1
0.00990099	0.980198	0.108911
0.00990099	0.029703	1
0.00990099	0.80198	0.455446
0.00990099	0.039604	1
0.00990099	0.841584	0.594059
0.00990099	0.029703	1
0.00990099	0.980198	0.217822
0.00990099	0.980198	0.049505
0.00990099	0.0594059	1
0.00990099	0.029703	1
0.00990099	0.524752	0.584158
0.00990099	0.39604	0.90099
0.00990099	0.762376	0.534653
0.00990099	0.930693	0.376238
0.00990099	0.980198	0.118812
0.00990099	0.326733	0.871287
0.00990099	0.980198	0.0594059
0.00990099	0.029703	1
0.00990099	0.990099	0.049505
0.00990099	0.0594059	1
0.00990099	0.980198	0.039604
0.00990099	0.445545	0.712871
0.00990099	0.029703	1
0.00990099	0.980198	0.0594059
0.00990099	0.267327	0.990099
0.00990099	0.990099	0.049505
0.00990099	0.990099	0.0792079
0.00990099	0.930693	0.277228
0.00990099	0.049505	1
0.00990099	0.029703	1
0.00990099	0.039604	1
0.00990099	0.980198	0.0693069
0.00990099	0.980198	0.178218
0.00990099	0.722772	0.594059
0.00990099	0.980198	0.0792079
0.00990099	0.851485	0.336634
0.00990099	0.326733	0.861386
0.00990099	1	0.049505
0.00990099	0.980198	0.217822
0.00990099	0.643564	0.831683
0.00990099	0.990099	0.049505
0.00990099	1	0.049505
0.00990099	0.128713	0.990099
0.00990099	0.841584	0.39604
0.00990099	0.19802	0.950495
0.00990099	0.564356	0.782178
0.00990099	0.851485	0.564356
0.00990099	0.168317	0.990099
0.00990099	0.980198	0.118812
0.00990099	0.980198	0.158416
0.00990099	0.950495	0.237624
0.00990099	0.980198	0.0693069
0.00990099	0.980198	0.049505
0.00990099	0.980198	0.168317
0.00990099	0.029703	1
0.00990099	0.049505	1
0.00990099	0.029703	1
0.00990099	0.029703	1
0.00990099	1	0.049505
0.00990099	0.188119	0.990099
0.00990099	0.029703	1
0.00990099	0.980198	0.049505
0.00990099	0.980198	0.158416
0.00990099	0.990099	0.049505
0.00990099	0.584158	0.811881
0.00990099	0.990099	0.049505
0.00990099	0.990099	0.049505
0.00990099	0.920792	0.594059
0.00990099	0.60396	0.712871
0.00990099	0.594059	0.475248
0.00990099	0.980198	0.049505
0.00990099	0.475248	0.811881
0.00990099	0.970297	0.148515
0.00990099	1	0.039604
0.00990099	0.029703	1
0.00990099	0.108911	0.980198
0.00990099	0.980198	0.148515
0.00990099	0.881188	0.465347
0.00990099	0.980198	0.0594059
0.00990099	0.178218	0.980198
0.00990099	0.980198	0.049505
0.00990099	0.029703	1
0.00990099	0.950495	0.277228
0.00990099	0.029703	1
0.00990099	0.029703	1
0.00990099	0.980198	0.049505
0.00990099	0.039604	1
0.00990099	0.980198	0.049505
0.00990099	0.980198	0.108911
0.00990099	0.930693	0.237624
0.00990099	0.871287	0.386139
0.00990099	0.722772	0.485149
0.00990099	0.990099	0.049505
0.00990099	0.029703	1
0.00990099	0.980198	0.0693069
0.00990099	0.128713	1
0.00990099	1	0.049505
0.00990099	0.0693069	1
0.00990099	0.980198	0.0693069
0.00990099	0.980198	0.178218
0.00990099	0.990099	0.178218
0.00990099	0.029703	1
0.00990099	0.019802	1
0.00990099	0.0792079	0.990099
0.00990099	0.990099	0.049505
0.00990099	0.990099	0.039604
0.00990099	0.039604	1
0.00990099	0.019802	1
0.00990099	0.821782	0.386139
0.00990099	0.0594059	1
0.00990099	0.940594	0.267327
0.00990099	0.376238	0.861386
0.00990099	0.029703	1
0.00990099	0.0990099	1
0.00990099	0.990099	0.049505
0.00990099	0.980198	0.0594059
0.00990099	0.980198	0.0594059
0.00990099	0.980198	0.0594059
0.00990099	0.643564	0.891089
0.00990099	0.980198	0.108911
0.00990099	0.980198	0.0990099
0.00990099	0.049505	1
0.00990099	0.990099	0.039604
0.00990099	0.980198	0.049505
0.00990099	0.990099	0.049505
0.00990099	1	0.049505
0.00990099	0.029703	1
0.00990099	0.920792	0.227723
0.00990099	0.673267	0.39604
0.00990099	0.237624	0.940594
0.00990099	0.930693	0.306931
0.00990099	0.0594059	1
0.00990099	0.435644	0.772277
0.00990099	0.90099	0.29703
0.00990099	0.990099	0.049505
0.00990099	0.029703	1
0.00990099	0.980198	0.0594059
0.00990099	0.940594	0.287129
0.00990099	0.930693	0.306931
0.00990099	0.683168	0.60396
0.00990099	0.029703	1
0.00990099	0.564356	0.455446
0.00990099	0.990099	0.0594059
0.00990099	0.980198	0.0891089
0.00990099	0.980198	0.267327
0.00990099	0.990099	0.049505
0.00990099	0.386139	0.861386
0.00990099	0.990099	0.049505
0.00990099	0.188119	0.920792
0.00990099	0.29703	0.930693
0.00990099	0.841584	0.544554
0.00990099	0.158416	0.980198
0.00990099	0.752475	0.643564
0.00990099	0.910891	0.326733
0.00990099	0.118812	1
0.00990099	0.029703	1
0.00990099	0.762376	0.613861
0.00990099	0.940594	0.306931
0.00990099	0.158416	0.960396
0.00990099	0.683168	0.475248
0.00990099	0.128713	1
0.00990099	0.465347	0.90099
0.00990099	1	0.049505
0.00990099	0.029703	1
0.00990099	0.851485	0.60396
0.00990099	1	0.049505
0.00990099	0.980198	0.0990099
0.00990099	0.980198	0.049505
0.00990099	0.980198	0.0792079
0.00990099	0.990099	0.049505
0.00990099	1	0.118812
0.00990099	0.990099	0.049505
0.00990099	0.990099	0.049505
0.00990099	0.990099	0.049505
0.00990099	0.029703	1
0.00990099	0.039604	1
0.00990099	0.752475	0.633663
0.00990099	0.960396	0.306931
0.00990099	0.980198	0.049505
0.00990099	0.990099	0.049505
0.00990099	0.990099	0.049505
0.00990099	0.217822	0.970297
0.00990099	0.980198	0.049505
0.00990099	0.940594	0.316832
0.00990099	0.029703	1
0.00990099	0.980198	0.207921
0.00990099	0.990099	0.0693069
0.00990099	0.0594059	1
0.00990099	0.178218	0.930693
0.00990099	0.306931	0.920792
0.00990099	0.950495	0.29703
0.00990099	0.821782	0.653465
0.00990099	0.861386	0.623762
0.00990099	0.950495	0.217822
0.00990099	0.980198	0.0693069
0.00990099	0.019802	1
0.00990099	0.990099	0.049505
0.00990099	0.861386	0.366337
0.00990099	0.980198	0.049505
0.00990099	0.960396	0.257426
0.00990099	0.118812	1
0.00990099	0.980198	0.049505
0.00990099	0.980198	0.039604
0.00990099	1	0.039604
0.00990099	0.029703	1
0.00990099	0.990099	0.227723
0.00990099	0.980198	0.108911
0.00990099	0.871287	0.326733
0.00990099	0.980198	0.049505
0.00990099	0.138614	0.970297
0.00990099	0.980198	0.049505
0.00990099	0.029703	1
0.00990099	0.980198	0.0990099
0.00990099	0.445545	0.831683
0.00990099	0.980198	0.217822
0.00990099	0.980198	0.158416
0.00990099	0.980198	0.19802
0.00990099	1	0.049505
0.00990099	0.0594059	1
0.00990099	0.910891	0.415842
0.00990099	0.049505	1
0.00990099	0.0792079	1
0.00990099	0.0792079	0.980198
0.00990099	0.990099	0.049505
0.00990099	0.980198	0.118812
0.00990099	0.0792079	1
0.00990099	0.029703	1
0.00990099	0.990099	0.039604
0.00990099	0.643564	0.554455
0.00990099	0.623762	0.693069
0.00990099	0.980198	0.118812
0.00990099	0.108911	1
0.00990099	0.50495	0.752475
0.00990099	0.980198	0.0792079
0.00990099	0.821782	0.465347
0.00990099	0.980198	0.257426
0.00990099	0.980198	0.039604
0.00990099	0.90099	0.564356
0.00990099	0.029703	1
0.00990099	0.465347	0.772277
0.00990099	0.980198	0.178218
0.00990099	0.29703	0.930693
0.00990099	0.752475	0.683168
0.00990099	0.029703	1
0.00990099	0.564356	0.841584
0.00990099	0.049505	1
0.00990099	0.980198	0.19802
0.00990099	0.940594	0.19802
0.00990099	0.990099	0.0594059
0.00990099	0.465347	0.683168
0.00990099	0.118812	0.980198
0.00990099	0.138614	1
0.00990099	0.990099	0.049505
0.00990099	1	0.049505
0.00990099	0.029703	1
0.00990099	0.90099	0.554455
0.00990099	0.970297	0.277228
0.00990099	0.980198	0.0792079
0.00990099	1	0.049505
0.00990099	0.980198	0.207921
0.00990099	0.257426	0.970297
0.00990099	0.029703	1
0.00990099	0.980198	0.188119
0.00990099	1	0.039604
0.00990099	0.405941	0.90099
0.00990099	0.980198	0.0594059
0.00990099	0.990099	0.049505
0.00990099	0.990099	0.049505
0.00990099	0.425743	0.811881
0.00990099	0.237624	0.980198
0.00990099	0.148515	0.970297
0.00990099	0.980198	0.0891089
0.00990099	0.039604	1
0.00990099	0.980198	0.257426
0.00990099	0.0891089	1
0.00990099	0.594059	0.831683
0.00990099	0.029703	1
0.00990099	0.0891089	1
0.00990099	0.980198	0.049505
0.00990099	1	0.039604
0.00990099	0.980198	0.0891089
0.00990099	0.475248	0.871287
0.00990099	0.990099	0.118812
0.00990099	0.980198	0.049505
0.00990099	0.990099	0.049505
0.00990099	0.633663	0.663366
0.00990099	1	0.049505
0.00990099	0.029703	1
0.00990099	0.980198	0.0693069
0.00990099	0.168317	0.970297
0.00990099	0.247525	0.970297
0.00990099	0.366337	0.891089
0.00990099	0.29703	0.970297
0.00990099	0.227723	0.920792
0.00990099	0.108911	1
0.00990099	0.70297	0.514851
0.00990099	0.039604	1
0.00990099	0.990099	0.049505
0.00990099	0.980198	0.188119
0.00990099	0.108911	0.970297
0.00990099	1	0.039604
0.00990099	0.990099	0.237624
0.00990099	0.643564	0.524752
0.00990099	0.029703	1
0.00990099	0.584158	0.811881
0.00990099	0.50495	0.821782
0.00990099	0.0693069	1
0.00990099	0.633663	0.871287
0.00990099	1	0.049505
0.00990099	0.257426	0.930693
0.00990099	0.425743	0.881188
0.00990099	0.970297	0.217822
0.00990099	0.990099	0.0693069
0.00990099	0.960396	0.168317
0.00990099	0.990099	0.0693069
0.00990099	1	0.039604
0.00990099	0.980198	0.0594059
0.00990099	0.980198	0.168317
0.00990099	0.980198	0.0891089
0.00990099	0.029703	1
0.00990099	0.257426	0.940594
0.00990099	0.029703	1
0.00990099	0.227723	0.891089
0.00990099	0.247525	0.940594
0.00990099	0.049505	1
0.00990099	0.990099	0.049505
0.00990099	0.930693	0.227723
0.00990099	0.851485	0.584158
0.00990099	0.752475	0.475248
0.00990099	0.762376	0.465347
0.00990099	0.841584	0.39604
0.00990099	0.980198	0.178218
0.00990099	0.712871	0.514851
0.00990099	0.029703	1
0.00990099	0.980198	0.0891089
0.00990099	0.990099	0.148515
0.00990099	0.980198	0.0693069
0.00990099	0.554455	0.712871
0.00990099	0.940594	0.386139
0.00990099	0.980198	0.049505
0.00990099	0.980198	0.0693069
0.00990099	0.029703	1
0.00990099	0.584158	0.485149
0.00990099	0.049505	1
0.00990099	0.485149	0.762376
0.00990099	0.980198	0.049505
0.00990099	1	0.049505
0.00990099	0.980198	0.128713
0.00990099	0.940594	0.316832
0.00990099	1	0.049505
0.00990099	0.356436	0.851485
0.00990099	0.990099	0.049505
0.00990099	0.990099	0.049505
0.00990099	0.049505	1
0.00990099	1	0.039604
0.00990099	0.029703	1
0.00990099	0.980198	0.138614
0.00990099	0.772277	0.613861
0.00990099	0.881188	0.29703
0.00990099	0.039604	1
0.00990099	0.49505	0.762376
0.00990099	0.980198	0.049505
0.00990099	0.029703	1
0.00990099	0.623762	0.732673
0.00990099	0.811881	0.415842
0.00990099	0.990099	0.049505
0.00990099	0.980198	0.0792079
0.00990099	0.980198	0.178218
0.00990099	1	0.049505
0.00990099	0.980198	0.049505
0.00990099	0.990099	0.049505
0.00990099	0.980198	0.049505
0.00990099	0.930693	0.29703
0.00990099	0.980198	0.049505
0.00990099	0.0990099	0.980198
0.00990099	0.029703	1
0.00990099	0.742574	0.564356
0.00990099	0.029703	1
0.00990099	0.346535	0.990099
0.00990099	0.990099	0.0792079
0.00990099	1	0.049505
0.00990099	0.0891089	1
0.00990099	0.960396	0.277228
0.00990099	0.118812	0.990099
0.00990099	0.980198	0.049505
0.00990099	0.762376	0.752475
0.00990099	0.990099	0.0693069
0.00990099	0.980198	0.0693069
0.00990099	0.60396	0.851485
0.00990099	0.891089	0.326733
0.00990099	0.762376	0.49505
0.00990099	0.029703	1
0.00990099	0.772277	0.712871
0.00990099	0.524752	0.623762
0.00990099	0.346535	0.920792
0.00990099	0.980198	0.0594059
0.00990099	0.029703	1
0.00990099	1	0.039604
0.00990099	0.980198	0.049505
0.00990099	0.980198	0.049505
0.00990099	0.841584	0.336634
0.00990099	0.128713	1
0.00990099	0.990099	0.0693069
0.00990099	0.980198	0.188119
0.00990099	0.990099	0.049505
0.00990099	0.029703	1
0.00990099	0.980198	0.158416
0.00990099	0.930693	0.178218
0.00990099	0.029703	1
0.00990099	0.029703	1
0.00990099	0.980198	0.277228
0.00990099	1	0.049505
0.00990099	0.980198	0.0693069
0.00990099	0.980198	0.049505
0.00990099	0.019802	1
0.00990099	0.90099	0.366337
0.00990099	0.980198	0.039604
0.00990099	0.980198	0.178218
0.00990099	0.207921	0.960396
0.00990099	1	0.039604
0.00990099	0.990099	0.0693069
0.00990099	0.792079	0.584158
0.00990099	0.376238	0.891089
0.00990099	0.990099	0.049505
0.00990099	1	0.039604
0.00990099	1	0.049505
0.00990099	0.386139	0.990099
0.00990099	0.990099	0.138614
0.00990099	0.029703	1
0.00990099	0.782178	0.633663
0.00990099	0.990099	0.049505
0.00990099	0.029703	1
0.00990099	0.594059	0.831683
0.00990099	0.277228	0.920792
0.00990099	0.0594059	1
0.00990099	0.643564	0.821782
0.00990099	0.049505	1
0.00990099	0.990099	0.049505
0.00990099	1	0.049505
0.00990099	1	0.049505
0.00990099	0.029703	1
0.00990099	0.920792	0.514851
0.00990099	0.980198	0.128713
0.00990099	0.475248	0.811881
0.00990099	0.980198	0.0693069
0.00990099	0.990099	0.0594059
0.00990099	0.990099	0.0792079
0.00990099	1	0.049505
0.00990099	0.60396	0.60396
0.00990099	0.029703	1
0.00990099	1	0.049505
0.00990099	0.980198	0.0594059
0.00990099	0.90099	0.405941
0.00990099	0.0693069	1
0.00990099	0.39604	0.970297
0.00990099	1	0.049505
0.00990099	0.0693069	1
0.00990099	0.990099	0.118812
0.00990099	0.990099	0.049505
0.00990099	0.405941	0.861386
0.00990099	0.029703	1
0.00990099	0.980198	0.217822
0.00990099	0.980198	0.0594059
0.00990099	0.821782	0.722772
0.00990099	0.762376	0.445545
0.00990099	0.990099	0.049505
0.00990099	0.19802	0.980198
0.00990099	0.920792	0.29703
0.00990099	0.029703	1
0.00990099	0.0990099	0.980198
0.00990099	0.980198	0.158416
0.00990099	0.049505	1
0.00990099	0.970297	0.148515
0.00990099	1	0.0594059
0.00990099	0.188119	0.980198
0.00990099	0.970297	0.227723
0.00990099	0.039604	1
0.00990099	0.970297	0.217822
0.00990099	0.029703	1
0.00990099	0.871287	0.613861
0.00990099	1	0.039604
0.00990099	1	0.049505
0.00990099	1	0.049505
0.00990099	0.019802	1
0.00990099	0.980198	0.118812
0.00990099	0.039604	1
0.00990099	0.039604	1
0.00990099	0.386139	0.930693
0.00990099	0.247525	0.970297
0.00990099	1	0.049505
0.00990099	0.049505	1
0.00990099	0.029703	1
0.00990099	0.584158	0.712871
0.00990099	0.316832	0.930693
0.00990099	0.990099	0.039604
0.00990099	0.435644	0.861386
0.00990099	0.990099	0.0792079
0.00990099	0.415842	0.90099
0.00990099	0.108911	0.990099
0.00990099	0.405941	0.841584
0.00990099	0.990099	0.039604
0.00990099	0.960396	0.415842
0.00990099	1	0.049505
0.00990099	0.861386	0.336634
0.00990099	0.019802	1
0.00990099	0.148515	0.990099
0.00990099	0.29703	0.871287
0.00990099	0.950495	0.257426
0.00990099	0.960396	0.217822
0.00990099	0.980198	0.039604
0.00990099	1	0.039604
0.00990099	0.247525	1
0.00990099	0.950495	0.376238
0.00990099	0.980198	0.0990099
0.00990099	0.376238	0.970297
0.00990099	0.019802	1
0.00990099	1	0.049505
0.00990099	0.950495	0.277228
0.00990099	0.267327	0.940594
0.00990099	0.980198	0.049505
0.00990099	0.90099	0.564356
0.00990099	0.990099	0.0693069
0.00990099	0.049505	1
0.00990099	0.0594059	1
0.00990099	0.178218	0.960396
0.00990099	0.980198	0.0891089
0.00990099	0.851485	0.415842
0.00990099	0.029703	1
0.00990099	0.732673	0.584158
0.00990099	0.841584	0.445545
0.00990099	0.950495	0.207921
0.00990099	0.029703	1
0.00990099	0.990099	0.049505
0.00990099	1	0.049505
0.00990099	0.118812	1
0.00990099	0.910891	0.376238
0.00990099	0.851485	0.782178
0.00990099	0.980198	0.0891089
0.00990099	0.0594059	1
0.00990099	0.990099	0.0594059
0.00990099	1	0.049505
0.00990099	1	0.049505
0.00990099	0.980198	0.0594059
0.00990099	0.990099	0.049505
0.00990099	0.980198	0.0693069
0.00990099	0.980198	0.049505
0.00990099	0.930693	0.376238
0.00990099	1	0.049505
0.00990099	0.990099	0.049505
0.00990099	0.049505	1
0.00990099	1	0.049505
0.00990099	0.990099	0.0594059
0.00990099	0.029703	1
0.00990099	0.980198	0.0891089
0.00990099	0.990099	0.118812
0.00990099	0.019802	1
0.00990099	0.049505	1
0.00990099	0.029703	1
0.00990099	0.821782	0.70297
0.00990099	0.980198	0.0594059
0.00990099	0.861386	0.386139
0.00990099	1	0.049505
0.00990099	0.980198	0.128713
0.00990099	0.980198	0.049505
0.00990099	0.940594	0.386139
0.00990099	1	0.049505
0.00990099	0.990099	0.049505
0.00990099	0.732673	0.465347
0.00990099	1	0.039604
0.00990099	0.138614	1
0.00990099	0.990099	0.049505
0.00990099	0.990099	0.0594059
0.00990099	0.306931	0.930693
0.00990099	0.70297	0.415842
0.00990099	0.990099	0.0594059
0.00990099	1	0.049505
0.00990099	0.970297	0.277228
0.00990099	0.138614	1
0.00990099	0.188119	0.990099
0.00990099	0.574257	0.851485
0.00990099	0.108911	1
0.00990099	0.029703	1
0.00990099	0.287129	0.792079
0.00990099	0.029703	1
0.00990099	0.049505	1
0.00990099	0.980198	0.168317
0.00990099	0.118812	1
0.00990099	0.980198	0.049505
0.00990099	0.970297	0.168317
0.00990099	0.970297	0.267327
0.00990099	0.841584	0.465347
0.00990099	0.039604	1
0.00990099	0.029703	1
0.00990099	0.019802	1
0.00990099	0.980198	0.277228
0.00990099	0.980198	0.128713
0.00990099	0.128713	0.980198
0.00990099	0.990099	0.168317
0.00990099	0.980198	0.217822
0.00990099	0.772277	0.554455
0.00990099	0.0891089	0.980198
0.00990099	0.138614	1
0.00990099	0.772277	0.663366
0.00990099	0.990099	0.138614
0.00990099	0.990099	0.0693069
0.00990099	0.980198	0.188119
0.00990099	1	0.049505
0.00990099	0.237624	0.980198
0.00990099	0.029703	1
0.00990099	0.029703	1
0.00990099	0.049505	1
0.00990099	0.960396	0.237624
0.00990099	0.980198	0.178218
0.00990099	0.158416	1
0.00990099	0.336634	0.920792
0.00990099	0.029703	1
0.00990099	0.178218	0.950495
0.00990099	0.891089	0.514851
0.00990099	0.029703	1
0.00990099	0.029703	1
0.00990099	0.029703	1
0.00990099	0.029703	1
0.00990099	0.70297	0.425743
0.00990099	0.980198	0.336634
0.00990099	0.019802	1
0.00990099	0.465347	0.821782
0.00990099	0.623762	0.910891
0.00990099	0.376238	0.950495
0.00990099	0.0891089	1
0.00990099	0.990099	0.049505
0.00990099	0.019802	1
0.00990099	1	0.049505
0.00990099	0.980198	0.0693069
0.00990099	0.990099	0.0792079
0.00990099	0.712871	0.811881
0.00990099	0.990099	0.049505
0.00990099	0.207921	0.970297
0.00990099	0.990099	0.138614
0.00990099	0.60396	0.722772
0.00990099	1	0.108911
0.00990099	0.80198	0.50495
0.00990099	0.029703	1
0.00990099	0.881188	0.673267
0.00990099	0.0693069	1
0.00990099	0.980198	0.0891089
0.00990099	0.980198	0.287129
0.00990099	0.920792	0.346535
0.00990099	0.217822	0.970297
0.00990099	0.980198	0.0792079
0.00990099	0.336634	0.970297
0.00990099	0.148515	0.990099
0.00990099	0.39604	0.940594
0.00990099	0.811881	0.554455
0.00990099	0.029703	1
0.00990099	0.366337	0.960396
0.00990099	0.039604	1
0.00990099	0.108911	1
0.00990099	0.990099	0.049505
0.00990099	0.029703	1
0.00990099	0.356436	0.930693
0.00990099	0.990099	0.227723
0.00990099	0.980198	0.158416
0.00990099	0.940594	0.39604
0.00990099	1	0.049505
0.00990099	1	0.0693069
0.00990099	1	0.0693069
0.00990099	0.0693069	1
0.00990099	1	0.049505
0.00990099	0.336634	0.891089
0.00990099	0.0792079	1
0.00990099	0.980198	0.168317
0.00990099	0.019802	1
0.00990099	0.990099	0.049505
0.00990099	1	0.049505
0.00990099	0.158416	1
0.00990099	0.138614	0.990099
0.00990099	0.990099	0.158416
0.00990099	0.366337	0.920792
0.00990099	1	0.049505
0.00990099	0.811881	0.693069
0.00990099	0.029703	1
0.00990099	1	0.049505
0.00990099	0.029703	1
0.00990099	0.029703	1
0.00990099	0.990099	0.0891089
0.00990099	0.930693	0.237624
0.00990099	0.980198	0.049505
0.00990099	1	0.0792079
0.00990099	0.861386	0.49505
0.00990099	1	0.049505
0.00990099	0.910891	0.405941
0.00990099	0.90099	0.673267
0.00990099	0.990099	0.237624
0.00990099	0.564356	0.821782
0.00990099	0.445545	0.831683
0.00990099	1	0.039604
0.00990099	0.980198	0.0594059
0.00990099	0.029703	1
0.00990099	0.910891	0.287129
0.00990099	0.980198	0.108911
0.00990099	0.891089	0.316832
0.00990099	0.356436	0.940594
0.00990099	0.148515	0.990099
0.00990099	0.980198	0.118812
0.00990099	0.990099	0.0594059
0.00990099	0.0792079	1
0.00990099	0.128713	1
0.00990099	0.693069	0.782178
0.00990099	0.980198	0.148515
0.00990099	0.029703	1
0.00990099	0.80198	0.643564
0.00990099	0.138614	0.980198
0.00990099	0.990099	0.0792079
0.00990099	0.029703	1
0.00990099	0.990099	0.039604
0.00990099	0.019802	1
0.00990099	0.980198	0.148515
0.00990099	0.980198	0.178218
0.00990099	0.851485	0.534653
0.00990099	0.821782	0.732673
0.00990099	0.544554	0.970297
0.00990099	0.366337	0.821782
0.00990099	0.980198	0.237624
0.00990099	1	0.0792079
0.00990099	0.742574	0.752475
0.00990099	0.910891	0.574257
0.00990099	0.910891	0.287129
0.00990099	0.029703	1
0.00990099	0.039604	1
0.00990099	0.049505	1
0.00990099	0.554455	0.831683
0.00990099	0.960396	0.257426
0.00990099	0.980198	0.207921
0.00990099	0.207921	0.990099
0.00990099	0.90099	0.356436
0.00990099	0.029703	1
0.00990099	0.80198	0.584158
0.00990099	0.990099	0.0594059
0.00990099	1	0.049505
0.00990099	0.930693	0.465347
0.00990099	0.930693	0.534653
0.00990099	0.722772	0.564356
0.00990099	0.465347	0.960396
0.00990099	0.108911	0.990099
0.00990099	0.762376	0.465347
0.00990099	1	0.049505
0.00990099	0.990099	0.0594059
0.00990099	0.108911	0.990099
0.00990099	0.980198	0.0594059
0.00990099	0.306931	0.930693
0.00990099	0.831683	0.485149
0.00990099	0.990099	0.0594059
0.00990099	0.049505	1
0.00990099	0.980198	0.108911
0.00990099	0.039604	1
0.00990099	0.029703	1
0.00990099	0.980198	0.0594059
0.00990099	0.960396	0.257426
0.00990099	0.138614	1
0.00990099	0.029703	1
0.00990099	0.029703	1
0.00990099	0.0891089	1
0.00990099	0.970297	0.128713
0.00990099	0.247525	0.930693
0.00990099	0.980198	0.0594059
0.00990099	0.970297	0.277228
0.00990099	0.108911	1
0.00990099	0.217822	1
0.00990099	0.990099	0.0693069
0.00990099	0.772277	0.594059
0.00990099	0.980198	0.128713
0.00990099	0.980198	0.049505
0.00990099	0.029703	1
0.00990099	0.762376	0.376238
0.00990099	0.980198	0.188119
0.00990099	0.980198	0.128713
0.00990099	0.643564	0.851485
0.00990099	0.980198	0.0594059
0.00990099	0.990099	0.267327
0.00990099	0.0594059	1
0.00990099	0.534653	0.841584
0.00990099	0.980198	0.336634
0.00990099	0.0594059	1
0.00990099	0.623762	0.920792
0.00990099	1	0.049505
0.00990099	0.960396	0.217822
0.00990099	0.039604	1
0.00990099	0.950495	0.257426
0.00990099	0.990099	0.039604
0.00990099	0.653465	0.80198
0.00990099	0.881188	0.435644
0.00990099	1	0.0792079
0.00990099	0.376238	0.920792
0.00990099	0.970297	0.237624
0.00990099	0.0693069	1
0.00990099	0.138614	0.980198
0.00990099	0.50495	0.792079
0.00990099	0.990099	0.188119
0.00990099	0.990099	0.0891089
0.00990099	0.029703	1
0.00990099	0.821782	0.544554
0.00990099	0.910891	0.336634
0.00990099	0.188119	0.950495
0.00990099	0.821782	0.683168
0.00990099	1	0.049505
0.00990099	0.990099	0.049505
0.00990099	0.980198	0.138614
0.00990099	1	0.0693069
0.00990099	0.039604	1
0.00990099	0.871287	0.524752
0.00990099	0.960396	0.346535
0.00990099	0.168317	0.970297
0.00990099	0.148515	0.950495
0.00990099	0.366337	0.772277
0.00990099	0.891089	0.534653
0.00990099	0.980198	0.0594059
0.00990099	0.029703	1
0.00990099	0.980198	0.049505
0.00990099	0.039604	1
0.00990099	0.990099	0.118812
0.00990099	0.990099	0.049505
0.00990099	0.207921	0.910891
0.00990099	1	0.049505
0.00990099	0.980198	0.0693069
0.00990099	0.980198	0.049505
0.00990099	0.990099	0.0792079
0.00990099	0.910891	0.386139
0.00990099	0.415842	0.980198
0.00990099	0.990099	0.148515
0.00990099	0.188119	0.950495
0.00990099	0.990099	0.168317
0.00990099	0.712871	0.584158
0.00990099	1	0.049505
0.00990099	0.980198	0.0693069
0.00990099	0.366337	0.930693
0.00990099	0.980198	0.0891089
0.00990099	0.831683	0.485149
0.00990099	0.722772	0.762376
0.00990099	0.980198	0.0792079
0.00990099	0.0693069	1
0.00990099	0.980198	0.049505
0.00990099	0.287129	0.940594
0.00990099	0.990099	0.227723
0.00990099	0.990099	0.0594059
0.00990099	0.930693	0.594059
0.00990099	0.970297	0.207921
0.00990099	0.792079	0.782178
0.00990099	0.0594059	1
0.00990099	1	0.049505
0.00990099	0.683168	0.534653
0.00990099	0.039604	1
0.00990099	1	0.049505
0.00990099	0.0693069	1
0.00990099	0.712871	0.594059
0.00990099	0.980198	0.049505
0.00990099	0.148515	1
0.00990099	0.980198	0.049505
0.00990099	0.039604	1
0.00990099	0.980198	0.19802
0.00990099	0.80198	0.574257
0.00990099	0.029703	1
0.00990099	0.643564	0.792079
0.00990099	0.554455	0.980198
0.00990099	0.980198	0.267327
0.00990099	0.386139	0.940594
0.00990099	0.752475	0.60396
0.00990099	0.990099	0.267327
0.00990099	0.990099	0.0990099
0.00990099	0.0990099	1
0.00990099	0.039604	1
0.00990099	0.851485	0.425743
0.00990099	0.663366	0.712871
0.00990099	0.772277	0.653465
0.00990099	0.019802	1
0.00990099	0.90099	0.60396
0.00990099	0.524752	0.70297
0.00990099	0.475248	0.950495
0.00990099	0.980198	0.138614
0.00990099	0.980198	0.207921
0.00990099	0.980198	0.0990099
0.00990099	0.128713	0.990099
0.00990099	0.980198	0.277228
0.00990099	0.0792079	1
0.00990099	0.990099	0.0990099
0.00990099	0.475248	0.861386
0.00990099	0.990099	0.148515
0.00990099	0.980198	0.287129
0.00990099	0.138614	0.970297
0.00990099	0.732673	0.782178
0.00990099	0.782178	0.594059
0.00990099	0.762376	0.574257
0.00990099	0.049505	1
0.00990099	0.861386	0.613861
0.00990099	0.980198	0.237624
0.00990099	0.980198	0.049505
0.00990099	0.356436	0.920792
0.00990099	0.019802	1
0.00990099	0.990099	0.049505
0.00990099	0.39604	0.920792
0.00990099	0.980198	0.188119
0.00990099	0.930693	0.415842
0.00990099	0.049505	1
0.00990099	0.128713	0.990099
0.00990099	1	0.0891089
0.00990099	0.950495	0.376238
0.00990099	0.990099	0.168317
0.00990099	0.960396	0.346535
0.00990099	0.980198	0.19802
0.00990099	0.950495	0.356436
0.00990099	1	0.049505
0.00990099	0.821782	0.386139
0.00990099	0.366337	0.910891
0.00990099	0.148515	1
0.00990099	0.80198	0.623762
0.00990099	0.980198	0.049505
0.00990099	1	0.049505
0.00990099	0.910891	0.386139
0.00990099	0.108911	1
0.00990099	0.980198	0.178218
0.00990099	0.990099	0.0792079
0.00990099	0.920792	0.455446
0.00990099	0.039604	1
0.00990099	1	0.049505
0.00990099	0.554455	0.742574
0.00990099	0.841584	0.366337
0.00990099	0.970297	0.287129
0.00990099	0.70297	0.742574
0.00990099	0.980198	0.19802
0.00990099	0.910891	0.60396
0.00990099	0.930693	0.277228
0.00990099	0.633663	0.772277
0.00990099	0.168317	1
0.00990099	0.663366	0.841584
0.00990099	0.920792	0.415842
0.00990099	0.336634	0.960396
0.00990099	0.673267	0.693069
0.00990099	0.980198	0.118812
0.00990099	0.247525	0.970297
0.00990099	0.970297	0.227723
0.00990099	0.990099	0.039604
0.00990099	0.039604	1
0.00990099	0.128713	1
0.00990099	0.207921	0.950495
0.00990099	0.841584	0.425743
0.00990099	0.108911	1
0.00990099	1	0.049505
0.00990099	0.990099	0.108911
0.00990099	0.029703	1
0.00990099	0.039604	1
0.00990099	0.990099	0.0990099
0.00990099	0.990099	0.0594059
0.00990099	0.980198	0.049505
0.00990099	0.316832	0.990099
0.00990099	0.970297	0.158416
0.00990099	0.980198	0.0594059
0.00990099	0.039604	1
0.00990099	0.980198	0.227723
0.00990099	0.980198	0.158416
0.00990099	0.990099	0.0990099
0.00990099	1	0.118812
0.00990099	0.980198	0.277228
0.00990099	0.891089	0.49505
0.00990099	0.90099	0.465347
0.00990099	1	0.118812
0.00990099	1	0.0693069
0.00990099	1	0.049505
0.00990099	0.980198	0.207921
0.00990099	0.980198	0.0891089
0.00990099	0.851485	0.485149
0.00990099	0.980198	0.0693069
0.00990099	0.980198	0.188119
0.00990099	0.683168	0.712871
0.00990099	0.227723	0.990099
0.00990099	0.980198	0.108911
0.00990099	0.029703	1
0.00990099	0.029703	1
0.00990099	0.0693069	1
0.00990099	0.0693069	1
0.00990099	0.990099	0.108911
0.00990099	0.871287	0.376238
0.00990099	0.019802	1
0.00990099	0.029703	1
0.00990099	0.851485	0.742574
0.00990099	0.0594059	1
0.00990099	0.831683	0.653465
0.00990099	0.970297	0.158416
0.00990099	0.019802	1
0.00990099	0.90099	0.405941
0.00990099	1	0.049505
0.00990099	0.039604	1
0.00990099	1	0.0693069
0.00990099	0.970297	0.267327
0.00990099	0.990099	0.19802
0.00990099	0.029703	1
0.00990099	1	0.0594059
0.00990099	0.980198	0.049505
0.00990099	0.990099	0.0891089
0.00990099	0.029703	1
0.00990099	0.029703	1
0.00990099	0.990099	0.049505
0.00990099	0.0891089	1
0.00990099	0.881188	0.514851
0.00990099	0.990099	0.415842
0.00990099	0.0792079	1
0.00990099	0.980198	0.0594059
0.00990099	0.0990099	1
0.00990099	0.940594	0.336634
0.00990099	0.762376	0.623762
0.00990099	0.0693069	1
0.00990099	0.851485	0.643564
0.00990099	0.990099	0.118812
0.00990099	0.0693069	1
0.00990099	1	0.0594059
0.00990099	0.990099	0.0693069
0.00990099	0.029703	1
0.00990099	0.029703	1
0.00990099	0.019802	1
0.00990099	0.0693069	1
0.00990099	0.158416	0.990099
0.00990099	0.990099	0.0594059
0.00990099	0.0990099	1
0.00990099	0.980198	0.049505
0.00990099	1	0.049505
0.00990099	0.970297	0.237624
0.00990099	0.910891	0.376238
0.00990099	0.970297	0.217822
0.00990099	0.990099	0.0990099
0.00990099	0.990099	0.049505
0.00990099	0.039604	1
0.00990099	0.0990099	1
0.00990099	0.980198	0.188119
0.00990099	0.980198	0.287129
0.00990099	0.653465	0.90099
0.00990099	0.138614	0.950495
0.00990099	0.029703	1
0.00990099	0.980198	0.0792079
0.00990099	0.356436	0.960396
0.00990099	0.960396	0.524752
0.00990099	0.425743	0.831683
0.00990099	0.752475	0.762376
0.00990099	0.029703	1
0.00990099	0.029703	1
0.00990099	0.049505	1
0.00990099	0.980198	0.287129
0.00990099	0.029703	1
0.00990099	0.19802	0.980198
0.00990099	0.980198	0.257426
0.00990099	0.386139	0.980198
0.00990099	0.465347	0.871287
0.00990099	0.514851	0.910891
0.00990099	0.990099	0.039604
0.00990099	0.0792079	1
0.00990099	0.0594059	0.990099
0.00990099	0.316832	0.920792
0.00990099	0.613861	0.673267
0.00990099	0.534653	0.871287
0.00990099	0.742574	0.574257
0.00990099	0.168317	1
0.00990099	0.029703	1
0.00990099	0.247525	0.950495
0.00990099	0.623762	0.90099
0.00990099	0.980198	0.118812
0.00990099	0.980198	0.118812
0.00990099	0.990099	0.128713
0.00990099	1	0.049505
0.00990099	0.891089	0.663366
0.00990099	0.584158	0.633663
0.00990099	0.356436	0.861386
0.00990099	0.811881	0.594059
0.00990099	0.306931	0.940594
0.00990099	0.990099	0.039604
0.00990099	0.217822	0.990099
0.00990099	0.168317	0.990099
0.00990099	0.108911	0.990099
0.00990099	0.029703	1
0.00990099	0.980198	0.0990099
0.00990099	0.663366	0.722772
0.00990099	1	0.0693069
0.00990099	0.891089	0.29703
0.00990099	1	0.049505
0.00990099	0.455446	0.920792
0.00990099	0.990099	0.039604
0.00990099	0.0990099	1
0.00990099	0.990099	0.049505
0.00990099	1	0.0594059
0.00990099	0.762376	0.742574
0.00990099	0.920792	0.574257
0.00990099	0.0594059	1
0.00990099	0.633663	0.752475
0.00990099	0.128713	1
0.00990099	0.257426	0.960396
0.00990099	0.663366	0.643564
0.00990099	0.178218	0.990099
0.00990099	0.0792079	1
0.00990099	0.970297	0.188119
0.00990099	0.485149	0.910891
0.00990099	0.990099	0.0792079
0.00990099	0.980198	0.326733
0.00990099	0.980198	0.19802
0.00990099	0.0693069	1
0.00990099	0.128713	0.990099
0.00990099	0.485149	0.80198
0.00990099	0.168317	1
0.00990099	0.267327	0.891089
0.00990099	0.940594	0.435644
0.00990099	1	0.148515
0.00990099	0.831683	0.693069
0.00990099	0.980198	0.128713
0.00990099	0.0891089	0.980198
0.00990099	0.029703	1
0.00990099	1	0.039604
0.00990099	0.990099	0.148515
0.00990099	0.227723	0.980198
0.00990099	0.990099	0.049505
0.00990099	0.752475	0.782178
0.00990099	0.920792	0.39604
0.00990099	0.990099	0.049505
0.00990099	0.683168	0.712871
0.00990099	0.821782	0.574257
0.00990099	1	0.0792079
0.00990099	0.861386	0.306931
0.00990099	0.158416	0.990099
0.00990099	0.811881	0.881188
0.00990099	0.0693069	1
0.00990099	0.158416	0.990099
0.00990099	0.861386	0.366337
0.00990099	0.980198	0.29703
0.00990099	0.108911	0.990099
0.00990099	0.128713	1
0.00990099	0.514851	0.752475
0.00990099	0.980198	0.039604
0.00990099	0.970297	0.178218
0.00990099	0.960396	0.257426
0.00990099	0.029703	1
0.00990099	0.950495	0.405941
0.00990099	1	0.0792079
0.00990099	0.029703	1
0.00990099	0.138614	1
0.00990099	0.980198	0.158416
0.00990099	0.871287	0.415842
0.00990099	0.861386	0.613861
0.00990099	0.960396	0.29703
0.00990099	0.871287	0.514851
0.00990099	0.980198	0.138614
0.00990099	0.613861	0.762376
0.00990099	0.980198	0.178218
0.00990099	0.980198	0.108911
0.00990099	0.841584	0.762376
0.00990099	0.990099	0.039604
0.00990099	0.980198	0.207921
0.00990099	0.980198	0.118812
0.00990099	1	0.049505
0.00990099	0.980198	0.128713
0.00990099	0.990099	0.158416
0.00990099	0.990099	0.247525
0.00990099	0.80198	0.584158
0.00990099	1	0.049505
0.00990099	0.960396	0.316832
0.00990099	0.891089	0.534653
0.00990099	0.980198	0.287129
0.00990099	0.960396	0.227723
0.00990099	0.90099	0.485149
0.00990099	0.336634	0.851485
0.00990099	0.643564	0.633663
0.00990099	0.029703	1
0.00990099	0.0990099	1
0.00990099	0.0792079	0.990099
0.00990099	0.0594059	1
0.00990099	0.455446	0.990099
0.00990099	1	0.0693069
0.00990099	0.920792	0.237624
0.00990099	0.029703	1
0.00990099	0.891089	0.267327
0.00990099	0.990099	0.0792079
0.00990099	0.039604	1
0.00990099	0.524752	0.920792
0.00990099	0.049505	1
0.00990099	0.247525	1
0.00990099	0.980198	0.29703
0.00990099	1	0.0594059
0.00990099	0.50495	0.940594
0.00990099	0.128713	1
0.00990099	0.425743	0.831683
0.00990099	0.336634	0.841584
0.00990099	0.970297	0.168317
0.00990099	0.90099	0.554455
0.00990099	0.940594	0.564356
0.00990099	0.237624	0.960396
0.00990099	0.950495	0.29703
0.00990099	0.188119	1
0.00990099	0.564356	0.871287
0.00990099	1	0.0792079
0.00990099	0.980198	0.287129
0.00990099	0.70297	0.752475
0.00990099	0.346535	0.930693
0.00990099	0.980198	0.346535
0.00990099	0.970297	0.267327
0.00990099	0.980198	0.148515
0.00990099	0.980198	0.049505
0.00990099	1	0.0594059
0.00990099	0.50495	0.970297
0.00990099	1	0.19802
0.00990099	0.980198	0.108911
0.00990099	0.980198	0.108911
0.00990099	0.970297	0.19802
0.00990099	0.277228	0.990099
0.00990099	0.940594	0.356436
0.00990099	0.970297	0.178218
0.00990099	0.980198	0.188119
0.00990099	0.980198	0.227723
0.00990099	0.138614	1
0.00990099	0.980198	0.158416
0.00990099	0.514851	0.990099
0.00990099	0.70297	0.554455
0.00990099	0.772277	0.49505
0.00990099	1	0.0693069
0.00990099	0.237624	0.970297
0.00990099	1	0.237624
0.00990099	0.029703	1
0.00990099	0.0594059	1
0.00990099	0.990099	0.158416
0.00990099	1	0.128713
0.00990099	1	0.049505
0.00990099	0.029703	1
0.00990099	0.980198	0.049505
0.00990099	0.594059	0.910891
0.00990099	0.980198	0.138614
0.00990099	0.029703	1
0.00990099	1	0.0891089
0.00990099	0.405941	0.980198
0.00990099	0.029703	1
0.00990099	0.980198	0.0693069
0.00990099	0.990099	0.0594059
0.00990099	0.980198	0.0594059
0.00990099	1	0.049505
0.00990099	0.049505	1
0.00990099	0.990099	0.128713
0.00990099	0.653465	0.831683
0.00990099	0.990099	0.108911
0.00990099	0.217822	0.980198
0.00990099	0.980198	0.158416
0.00990099	0.50495	0.920792
0.00990099	0.990099	0.118812
0.00990099	0.217822	0.990099
0.00990099	0.029703	1
0.00990099	1	0.049505
0.00990099	0.148515	1
0.00990099	0.643564	0.673267
0.00990099	0.0693069	1
0.00990099	0.207921	0.910891
0.00990099	0.950495	0.405941
0.00990099	0.990099	0.0990099
0.00990099	0.029703	1
0.00990099	0.980198	0.148515
0.00990099	0.980198	0.0594059
0.00990099	0.732673	0.811881
0.00990099	0.633663	0.782178
0.00990099	0.990099	0.158416
0.00990099	0.980198	0.049505
0.00990099	0.178218	0.970297
0.00990099	1	0.128713
0.00990099	0.0891089	0.980198
0.00990099	0.534653	0.752475
0.00990099	0.950495	0.346535
0.00990099	0.0594059	1
0.00990099	0.019802	1
0.00990099	0.990099	0.237624
0.00990099	0.108911	0.950495
0.00990099	0.980198	0.217822
0.00990099	0.029703	1
0.00990099	1	0.049505
0.00990099	0.029703	1
0.00990099	0.980198	0.0792079
0.00990099	0.980198	0.178218
0.00990099	0.257426	0.990099
0.00990099	0.891089	0.485149
0.00990099	1	0.0594059
0.00990099	0.990099	0.0594059
0.00990099	0.871287	0.762376
0.00990099	0.980198	0.118812
0.00990099	0.831683	0.544554
0.00990099	0.643564	0.851485
0.00990099	1	0.0594059
0.00990099	0.772277	0.70297
0.00990099	1	0.049505
0.00990099	0.128713	1
0.00990099	0.772277	0.782178
0.00990099	0.980198	0.188119
0.00990099	1	0.049505
0.00990099	0.0891089	1
0.00990099	0.029703	1
0.00990099	0.990099	0.138614
0.00990099	0.881188	0.534653
0.00990099	0.039604	1
0.00990099	0.0693069	1
0.00990099	0.683168	0.564356
0.00990099	0.039604	1
0.00990099	0.980198	0.0792079
0.00990099	0.841584	0.376238
0.00990099	0.366337	0.950495
0.00990099	0.029703	1
0.00990099	0.990099	0.0792079
0.00990099	0.980198	0.415842
0.00990099	0.871287	0.584158
0.00990099	0.970297	0.168317
0.00990099	0.138614	1
0.00990099	1	0.049505
0.00990099	0.029703	1
0.00990099	0.980198	0.0792079
0.00990099	0.970297	0.435644
0.00990099	0.990099	0.0891089
0.00990099	0.990099	0.049505
0.00990099	0.990099	0.039604
0.00990099	0.920792	0.247525
0.00990099	0.940594	0.475248
0.00990099	0.029703	1
0.00990099	0.970297	0.257426
0.00990099	0.415842	0.940594
0.00990099	0.029703	1
0.00990099	0.168317	1
0.00990099	0.029703	1
0.00990099	0.188119	0.930693
0.00990099	0.108911	1
0.00990099	0.980198	0.217822
0.00990099	0.673267	0.811881
0.00990099	0.257426	0.980198
0.00990099	0.019802	1
0.00990099	0.980198	0.0891089
0.00990099	0.039604	1
0.00990099	0.811881	0.574257
0.00990099	0.940594	0.594059
0.00990099	0.029703	1
0.00990099	0.980198	0.148515
0.00990099	0.990099	0.0693069
0.00990099	0.019802	1
0.00990099	0.0990099	1
0.00990099	0.990099	0.0594059
0.00990099	0.821782	0.772277
0.00990099	0.980198	0.178218
0.00990099	0.990099	0.0693069
0.00990099	0.990099	0.306931
0.00990099	1	0.049505
0.00990099	0.990099	0.118812
0.00990099	0.990099	0.108911
0.00990099	0.0594059	1
0.00990099	0.990099	0.0792079
0.00990099	0.485149	0.881188
0.00990099	0.980198	0.514851
0.00990099	0.247525	0.980198
0.00990099	0.970297	0.118812
0.00990099	0.90099	0.445545
0.00990099	0.029703	1
0.00990099	0.029703	1
0.00990099	0.0594059	1
0.00990099	1	0.0693069
0.00990099	0.950495	0.584158
0.00990099	1	0.0792079
0.00990099	1	0.049505
0.00990099	0.841584	0.752475
0.00990099	0.980198	0.118812
[truncated: 8,160 more rows]
[truncated: 1 more columns]
