# Supplementary material for: Comparative Metagenomics Reveals the Distinctive Adaptive Features of the Spongia officinalis Endosymbiotic Consortium
Source: Front Microbiol. 2017 Dec 14;8:2499. doi: 10.3389/fmicb.2017.02499 (PMC5735121; doi:10.3389/fmicb.2017.02499)
Supplement: Supplementary file 5 [file Table_5.XLSX]

## Sheet: Sheet1
Table S5 │ Most differentiating COG entries among biotopes, with "sponges" representing functional profiles of S. officinalis, R. odorabile, C. concentrica and C. coralliophila.
COG	Av. dissim	Contrib. %	Cumulative %	Hellinger Mean abund sponges	Hellinger Mean abund sediments	Hellinger Mean abund seawater
Adenine specific DNA methylase Mod	0.09317	0.3786	0.3786	0.0808	0.0107	0.00849
Type II restriction enzyme, methylase subunits	0.08339	0.3389	0.7175	0.0706	0.0122	0.00311
Type I restriction-modification system methyltransferase subunit	0.07875	0.32	1.038	0.0717	0.0234	0.00462
Predicted ATPase (AAA+ superfamily)	0.07178	0.2917	1.329	0.0579	0.00888	0
Superfamily II DNA/RNA helicases, SNF2 family	0.07135	0.29	1.619	0.0734	0.0258	0.0148
Adenine-specific DNA methylase containing a Zn-ribbon	0.05909	0.2401	1.859	0.0476	0.0065	0
DNA modification methylase	0.05447	0.2214	2.081	0.0589	0.0141	0.0218
Restriction endonuclease S subunits	0.05016	0.2038	2.285	0.0407	0.00433	0.00139
Predicted helicase	0.04975	0.2022	2.487	0.0382	0	0
Predicted transcriptional regulator containing an HTH domain and an uncharacterized domain shared with the mammalian protein Schlafen	0.04957	0.2015	2.688	0.0429	0.00324	0.00753
Coenzyme F420-dependent N5,N10-methylene tetrahydromethanopterin reductase and related flavin-dependent oxidoreductases	0.04757	0.1933	2.882	0.0702	0.0406	0.0322
Type I site-specific restriction-modification system, R (restriction) subunit and related helicases	0.04701	0.1911	3.073	0.0425	0.0115	0.00368
Glucose dehydrogenase	0.0432	0.1755	3.248	0.0494	0.0291	0.015
Aerobic-type carbon monoxide dehydrogenase, large subunit CoxL/CutL homologs	0.04151	0.1687	3.417	0.0725	0.0457	0.0388
N-acyl-D-aspartate/D-glutamate deacylase	0.03964	0.1611	3.578	0.0441	0.0233	0.00968
Site-specific DNA methylase	0.03729	0.1515	3.729	0.0402	0.00795	0.0174
DNA replication protein	0.03728	0.1515	3.881	0.0338	0.0206	0.00139
Superfamily I DNA and RNA helicases and helicase subunits	0.03621	0.1471	4.028	0.0309	0.00807	0
Permeases of the drug/metabolite transporter (DMT) superfamily	0.03597	0.1462	4.174	0.0274	0.0205	0.0544
Putative silver efflux pump	0.03585	0.1457	4.32	0.0329	0.0644	0.0338
Type II secretory pathway, ATPase PulE/Tfp pilus assembly pathway, ATPase PilB	0.03581	0.1455	4.465	0.0237	0.0567	0.018
ATPase components of ABC transporters with duplicated ATPase domains	0.03567	0.145	4.61	0.0346	0.059	0.0633
Site-specific recombinases, DNA invertase Pin homologs	0.03547	0.1442	4.755	0.0376	0.0239	0.00521
Predicted NTPase (NACHT family)	0.03462	0.1407	4.895	0.0292	0.00606	0.00139
L-alanine-DL-glutamate epimerase and related enzymes of enolase superfamily	0.03429	0.1393	5.035	0.0571	0.0271	0.037
Distinct helicase family with a unique C-terminal domain including a metal-binding cysteine cluster	0.03418	0.1389	5.174	0.0329	0.0161	0.00197
Cbb3-type cytochrome oxidase, cytochrome c subunit	0.03367	0.1368	5.31	0.00831	0.0418	0
Heme/copper-type cytochrome/quinol oxidases, subunit 1	0.03333	0.1354	5.446	0.0358	0.0709	0.0457
O-Glycosyl hydrolase	0.03307	0.1344	5.58	0.00044	0.0216	0.0279
Bacteriophage protein gp37	0.0325	0.1321	5.712	0.0271	0.0059	0
Aminopeptidase N	0.03197	0.1299	5.842	0.0254	0.0385	0.0566
Arylsulfatase A and related enzymes	0.03189	0.1296	5.972	0.0838	0.0804	0.06
Monomeric isocitrate dehydrogenase	0.03177	0.1291	6.101	0.0117	0.0367	0.0337
Predicted Zn peptidase	0.03152	0.1281	6.229	0.0243	0	0
Predicted helicases	0.03129	0.1272	6.356	0.0248	0.00169	0
Exo-beta-1,3-glucanase	0.03123	0.1269	6.483	0.000629	0.0254	0.023
Plasmid maintenance system antidote protein	0.03118	0.1267	6.61	0.0278	0.00872	0.00139
ABC-type oligopeptide transport system, ATPase component	0.03114	0.1265	6.736	0.0435	0.0258	0.0164
Retron-type reverse transcriptase	0.03079	0.1251	6.861	0.0309	0.0324	0
Anaerobic dehydrogenases, typically selenocysteine-containing	0.03066	0.1246	6.986	0.0508	0.0746	0.0377
Dipeptidyl aminopeptidases/acylaminoacyl-peptidases	0.0305	0.1239	7.11	0.0503	0.0409	0.0391
ATPases of the AAA+ class	0.03039	0.1235	7.233	0.0354	0.0301	0.00241
Uncharacterized protein conserved in cyanobacteria	0.0303	0.1231	7.357	0.0255	0.0067	0
Glucan phosphorylase	0.02978	0.121	7.478	0.0205	0.0401	0.00341
Pyruvate dehydrogenase complex, dehydrogenase (E1) component	0.02965	0.1205	7.598	0.0353	0.0506	0.017
Cbb3-type cytochrome oxidase, subunit 1	0.02963	0.1204	7.719	0.0137	0.0415	0.00753
Arsenite efflux pump ACR3 and related permeases	0.02952	0.12	7.838	0.00523	0.0361	0.0148
Putative Ser protein kinase	0.02924	0.1188	7.957	0.00563	0.037	0.00278
ATPases with chaperone activity, ATP-binding subunit	0.02921	0.1187	8.076	0.0697	0.085	0.0494
Uncharacterized protein related to capsule biosynthesis enzymes	0.02919	0.1186	8.195	0.026	0.00971	0
Dynein, heavy chain	0.02903	0.118	8.313	0.023	0.00574	0
Predicted acyl-CoA transferases/carnitine dehydratase	0.0289	0.1174	8.43	0.0575	0.0396	0.0336
Putative alpha-1,2-mannosidase	0.02825	0.1148	8.545	0.0012	0.0159	0.027
Integrase	0.02817	0.1145	8.659	0.0457	0.0324	0.0321
Glutamate synthase domain 2	0.02813	0.1143	8.774	0.0478	0.0683	0.0347
Serine/threonine protein kinase	0.02812	0.1143	8.888	0.0326	0.0185	0.00674
Tfp pilus assembly protein, ATPase PilU	0.02799	0.1138	9.002	0.00291	0.0316	0.0126
Saccharopine dehydrogenase and related proteins	0.02783	0.1131	9.115	0.00621	0.0228	0.0304
GTPase subunit of restriction endonuclease	0.02769	0.1125	9.227	0.0234	0.00294	0.00241
N-methylhydantoinase A/acetone carboxylase, beta subunit	0.02761	0.1122	9.339	0.0497	0.0271	0.0315
Dehydrogenases with different specificities (related to short-chain alcohol dehydrogenases)	0.02739	0.1113	9.451	0.103	0.0779	0.0904
Acyl-CoA dehydrogenases	0.02731	0.111	9.562	0.0958	0.11	0.0976
Transposase and inactivated derivatives, IS30 family	0.02703	0.1099	9.672	0.0105	0.0334	0
4-hydroxyphenylpyruvate dioxygenase and related hemolysins	0.02693	0.1094	9.781	0.0102	0.0302	0.0298
Cytochrome P450	0.02687	0.1092	9.89	0.0478	0.0274	0.0293
FOG: WD40 repeat	0.02663	0.1082	9.998	0.0245	0.00737	0.00197
ABC-type uncharacterized transport systems, ATPase components	0.02661	0.1081	10.11	0.0414	0.0198	0.0247
Aconitase B	0.0266	0.1081	10.21	0.0101	0.0297	0.0294
Thiamine biosynthesis enzyme ThiH and related uncharacterized enzymes	0.02647	0.1076	10.32	0.0289	0.0246	0.00311
Beta-lactamase class C and other penicillin binding proteins	0.02645	0.1075	10.43	0.0406	0.025	0.0391
Superfamily I DNA and RNA helicases	0.02636	0.1071	10.54	0.0607	0.043	0.0393
RecB family exonuclease	0.02601	0.1057	10.64	0.02	0	0
Flagellar biosynthesis pathway, component FlhA	0.02584	0.105	10.75	0.00297	0.0263	0.0171
Translation elongation factors (GTPases)	0.02582	0.1049	10.85	0.0569	0.0712	0.0406
7-keto-8-aminopelargonate synthetase and related enzymes	0.02575	0.1046	10.96	0.0266	0.0419	0.049
Nitrogenase molybdenum-iron protein, alpha and beta chains	0.02568	0.1043	11.06	0.00743	0.00928	0.0318
Cytochrome c, mono- and diheme variants	0.02554	0.1038	11.17	0.0165	0.0399	0.0148
Predicted membrane GTPase involved in stress response	0.0255	0.1036	11.27	0.0255	0.0437	0.0458
Pyruvate:ferredoxin oxidoreductase and related 2-oxoacid:ferredoxin oxidoreductases, alpha subunit	0.02544	0.1034	11.37	0.0271	0.037	0.00577
Pyruvate:ferredoxin oxidoreductase and related 2-oxoacid:ferredoxin oxidoreductases, beta subunit	0.02541	0.1033	11.48	0.0271	0.0348	0.00512
Polyketide synthase modules and related proteins	0.02537	0.1031	11.58	0.0198	0.0191	0
Predicted phosphatase homologous to the C-terminal domain of histone macroH2A1	0.02532	0.1029	11.68	0.0221	0.00734	0
Nitrate reductase alpha subunit	0.02522	0.1025	11.78	0.0139	0.0321	0.00139
1,4-alpha-glucan branching enzyme	0.02522	0.1025	11.89	0.0191	0.0446	0.0152
Di- and tripeptidases	0.02515	0.1022	11.99	0.00579	0.0179	0.0293
Ni,Fe-hydrogenase I large subunit	0.02506	0.1018	12.09	0.00125	0.0312	0
Lhr-like helicases	0.025	0.1016	12.19	0.0394	0.0209	0.0205
Glycine cleavage system T protein (aminomethyltransferase)	0.02459	0.09993	12.29	0.052	0.0539	0.0779
Type II secretory pathway, pullulanase PulA and related glycosidases	0.02447	0.09942	12.39	0.0113	0.0325	0.00241
Nitrate/nitrite transporter	0.02445	0.09937	12.49	0.0264	0.0253	0.00139
Phosphoenolpyruvate carboxykinase (GTP)	0.02431	0.09879	12.59	0.0179	0.0327	0.00278
Deoxyribodipyrimidine photolyase	0.02423	0.09845	12.69	0.0149	0.0216	0.0387
Tfp pilus assembly protein, pilus retraction ATPase PilT	0.02421	0.09838	12.79	0.0152	0.0397	0.0142
Uncharacterized protein related to deoxyribodipyrimidine photolyase	0.02418	0.09825	12.88	0.00628	0.0158	0.0294
Ribonucleotide reductase, alpha subunit	0.02407	0.09782	12.98	0.0555	0.0654	0.0789
Thiamine biosynthesis protein ThiC	0.02395	0.09733	13.08	0.0251	0.034	0.00482
Succinate dehydrogenase/fumarate reductase, flavoprotein subunit	0.02388	0.09705	13.18	0.0492	0.0739	0.049
Myo-inositol-1-phosphate synthase	0.02382	0.09678	13.27	0.0233	0.0146	0
Pirin-related protein	0.02381	0.09675	13.37	0.00568	0.0258	0.0205
Pyruvate:ferredoxin oxidoreductase and related 2-oxoacid:ferredoxin oxidoreductases, gamma subunit	0.02368	0.09622	13.47	0.0322	0.0477	0.0207
Transposase and inactivated derivatives, IS5 family	0.02366	0.09616	13.56	0.0272	0.0204	0.00241
Asp-tRNAAsn/Glu-tRNAGln amidotransferase A subunit and related amidases	0.02365	0.09613	13.66	0.059	0.0435	0.0406
ABC-type dipeptide transport system, periplasmic component	0.02364	0.09608	13.76	0.0502	0.0353	0.0387
NAD-specific glutamate dehydrogenase	0.02364	0.09606	13.85	0.0225	0.0273	0.00311
ABC-type multidrug transport system, ATPase and permease components	0.02361	0.09595	13.95	0.0676	0.0444	0.061
Ribonucleotide reductase, beta subunit	0.02354	0.09568	14.04	0.0196	0.0262	0.0445
Aldehyde:ferredoxin oxidoreductase	0.02339	0.09506	14.14	0.0224	0.0253	0
Fe-S oxidoreductase	0.02332	0.09479	14.23	0.0258	0.0396	0.0149
NAD-dependent aldehyde dehydrogenases	0.02332	0.09478	14.33	0.0783	0.0905	0.0991
DNA-directed RNA polymerase, beta' subunit/160 kD subunit	0.02332	0.09475	14.42	0.0609	0.0819	0.0621
Intein/homing endonuclease	0.02318	0.09422	14.52	0.0189	0.0108	0.0336
ABC-type branched-chain amino acid transport systems, ATPase component	0.02312	0.09395	14.61	0.0411	0.0222	0.0256
Superfamily II DNA and RNA helicases	0.02307	0.09376	14.7	0.037	0.0462	0.0594
Peptide chain release factor RF-3	0.02294	0.09322	14.8	0.0217	0.0399	0.0378
Superfamily II RNA helicase	0.02286	0.09288	14.89	0.022	0.0143	0
Pyruvate-formate lyase-activating enzyme	0.02271	0.09229	14.98	0.00345	0.0282	0
Squalene cyclase	0.02267	0.09215	15.07	0.0224	0.016	0
Flp pilus assembly protein, ATPase CpaF	0.02267	0.09213	15.17	0.0179	0.0267	0
Predicted flavoproteins	0.02261	0.09188	15.26	0.00404	0.0125	0.0265
Predicted sulfurtransferase	0.0226	0.09182	15.35	0.00911	0.0199	0.0296
ABC-type dipeptide/oligopeptide/nickel transport systems, permease components	0.02246	0.09126	15.44	0.053	0.0399	0.0345
Fructose/tagatose bisphosphate aldolase	0.0224	0.09103	15.53	0.0128	0.0316	0.0265
Polyferredoxin	0.02237	0.09093	15.62	0.0149	0.0309	0.0047
Alkyl sulfatase and related hydrolases	0.02231	0.09066	15.71	0.0152	0.0328	0.0109
Putative hemolysin	0.0223	0.09064	15.8	0.00719	0.0131	0.0286
Predicted carbamoyl transferase, NodU family	0.02221	0.09027	15.9	0.0196	0.0305	0.00417
ABC-type sugar transport systems, ATPase components	0.02218	0.09015	15.99	0.0528	0.0312	0.0452
ABC-type bacteriocin/lantibiotic exporters, contain an N-terminal double-glycine peptidase domain	0.02214	0.08999	16.08	0.0247	0.0175	0.0077
Phosphoenolpyruvate synthase/pyruvate phosphate dikinase	0.02214	0.08996	16.17	0.0409	0.0524	0.0251
ABC-type sugar transport system, ATPase component	0.02208	0.08974	16.26	0.0405	0.0199	0.0302
Nicotinamide mononucleotide transporter	0.02208	0.08972	16.34	0.00134	0.00896	0.0237
Molecular chaperone, HSP90 family	0.02199	0.08935	16.43	0.0187	0.0358	0.0338
Glycosidases	0.02176	0.08844	16.52	0.0232	0.0413	0.0367
Urocanate hydratase	0.02171	0.08821	16.61	0.0199	0.0405	0.0304
Predicted translation initiation factor 2B subunit, eIF-2B alpha/beta/delta family	0.02163	0.0879	16.7	0.0215	0.0271	0.00197
Sulfate permease and related transporters (MFS superfamily)	0.02163	0.0879	16.79	0.0252	0.0333	0.0463
Cation/multidrug efflux pump	0.02152	0.08745	16.87	0.0583	0.0764	0.0525
Na+-transporting NADH:ubiquinone oxidoreductase, subunit NqrF	0.02145	0.08716	16.96	0.0141	0.0312	0.0277
Cellobiose phosphorylase	0.02143	0.0871	17.05	0	0.0267	0
Deoxynucleoside kinases	0.02142	0.08703	17.14	0.00577	0.0114	0.0283
FOG: CheY-like receiver	0.02139	0.08694	17.22	0.0245	0.0341	0.0178
Thymidylate synthase	0.02129	0.08652	17.31	0.0175	0.0328	0.0338
Cobalamin biosynthesis protein CobN and related Mg-chelatases	0.02123	0.08628	17.4	0.0308	0.0169	0.0346
Ribose/xylose/arabinose/galactoside ABC-type transport systems, permease components	0.02115	0.08596	17.48	0.0311	0.0127	0.0181
rRNA methylases	0.02109	0.08572	17.57	0.0235	0.016	0.0418
Nitrous oxide reductase	0.02105	0.08555	17.65	0.00223	0.0262	0
N-Dimethylarginine dimethylaminohydrolase	0.02099	0.08529	17.74	0.0117	0.0168	0.032
Outer membrane receptor for ferrienterochelin and colicins	0.0209	0.08495	17.82	0.00346	0.00783	0.0246
Predicted dehydrogenases and related proteins	0.0209	0.08494	17.91	0.0678	0.0498	0.0598
Dinucleotide-utilizing enzymes involved in molybdopterin and thiamine biosynthesis family 2	0.0207	0.08413	17.99	0.0321	0.0168	0.0162
Permeases of the major facilitator superfamily	0.0206	0.08371	18.08	0.0567	0.0576	0.0675
ADP-glucose pyrophosphorylase	0.02059	0.08369	18.16	0.0146	0.0273	0.00197
Superfamily II helicase	0.02058	0.08362	18.24	0.017	0.00316	0
Transposase	0.02055	0.08351	18.33	0.0199	0.0132	0
3-oxoacyl-[acyl-carrier-protein] synthase III	0.02043	0.08302	18.41	0.0256	0.0309	0.0474
GTPase SAR1 and related small G proteins	0.0204	0.08292	18.49	0.0165	0.00972	0.00241
DNA G:T-mismatch repair endonuclease	0.02034	0.08265	18.57	0.0164	0.00248	0
Methyl-accepting chemotaxis protein	0.02033	0.08263	18.66	0.00896	0.0261	0.00139
Actin-like ATPase involved in cell division	0.02022	0.08218	18.74	0.02	0.037	0.0325
Mevalonate pyrophosphate decarboxylase	0.0202	0.08208	18.82	0.00121	0.00379	0.0236
Predicted flavoprotein involved in K+ transport	0.02014	0.08184	18.9	0.038	0.0457	0.0418
RTX toxins and related Ca2+-binding proteins	0.0201	0.08167	18.99	0.0254	0.0133	0.011
Thiamine monophosphate kinase	0.02006	0.08152	19.07	0.00581	0.0116	0.0264
Fatty-acid desaturase	0.02004	0.08144	19.15	0.0161	0.0249	0.00139
DNA repair photolyase	0.02002	0.08138	19.23	0.0213	0.0164	0
Carboxylesterase type B	0.01992	0.08097	19.31	0.0187	0.00785	0.00394
Exoribonuclease R	0.01988	0.08081	19.39	0.0225	0.032	0.0404
2-oxoglutarate dehydrogenase complex, dehydrogenase (E1) component, and related enzymes	0.01988	0.08078	19.47	0.0346	0.0482	0.0506
Putative threonine efflux protein	0.01973	0.08018	19.55	0.00807	0.0123	0.026
Na+-transporting methylmalonyl-CoA/oxaloacetate decarboxylase, beta subunit	0.01962	0.07971	19.63	0.00768	0.0234	0.00775
Isocitrate lyase	0.01961	0.07971	19.71	0.022	0.0379	0.0207
ABC-type nitrate/sulfonate/bicarbonate transport system, ATPase component	0.01948	0.07917	19.79	0.0319	0.0175	0.017
Asparagine synthase (glutamine-hydrolyzing)	0.01946	0.07907	19.87	0.0155	0.0303	0.017
Aerobic-type carbon monoxide dehydrogenase, middle subunit CoxM/CutM homologs	0.01945	0.07904	19.95	0.0286	0.0116	0.0211
Predicted metal-dependent hydrolase of the TIM-barrel fold	0.01944	0.07902	20.03	0.0227	0.00964	0.0111
Na+-transporting NADH:ubiquinone oxidoreductase, subunit NqrB	0.01943	0.07895	20.11	0.0101	0.0274	0.0204
Pyridoxine biosynthesis enzyme	0.01942	0.07894	20.19	0.0197	0.014	0
Phytoene dehydrogenase and related proteins	0.01941	0.07887	20.26	0.0261	0.0371	0.0431
Transposase and inactivated derivatives	0.0194	0.07883	20.34	0.0156	0.00672	0
DNA repair exonuclease	0.01936	0.07868	20.42	0.0168	0.00506	0
Phenylpropionate dioxygenase and related ring-hydroxylating dioxygenases, large terminal subunit	0.01933	0.07856	20.5	0.04	0.0245	0.0336
ABC-type oligopeptide transport system, periplasmic component	0.01928	0.07836	20.58	0.0239	0.014	0.0249
Dienelactone hydrolase and related enzymes	0.01928	0.07835	20.66	0.0217	0.0218	0.00241
FOG: Transposase and inactivated derivatives	0.01922	0.07811	20.74	0.0171	0.0183	0
FKBP-type peptidyl-prolyl cis-trans isomerase (trigger factor)	0.01922	0.07811	20.81	0.0108	0.0149	0.0274
Multiple antibiotic transporter	0.0192	0.07804	20.89	0.00455	0.00346	0.0239
DNA-directed RNA polymerase, beta subunit/140 kD subunit	0.01913	0.07774	20.97	0.0588	0.0762	0.0617
Fe-S-cluster-containing hydrogenase components 1	0.01909	0.07759	21.05	0.0245	0.0352	0.0375
NADH:ubiquinone oxidoreductase subunit 5 (chain L)/Multisubunit Na+/H+ antiporter, MnhA subunit	0.01908	0.07755	21.12	0.0423	0.0371	0.0233
Cation transport ATPase	0.01905	0.0774	21.2	0.031	0.0408	0.0176
Acyl CoA:acetate/3-ketoacid CoA transferase	0.01897	0.07708	21.28	0.0191	0.009	0.00197
Uncharacterized protein, putative amidase	0.01891	0.07684	21.36	0.0174	0.00468	0.00197
Outer membrane receptor proteins, mostly Fe transport	0.0189	0.07682	21.43	0.0588	0.0471	0.0617
ATP-dependent exoDNAse (exonuclease V), alpha subunit - helicase superfamily I member	0.0189	0.0768	21.51	0.0308	0.0148	0.0357
Sterol desaturase	0.01888	0.07671	21.59	0.0222	0.0241	0.0412
K+ transport systems, NAD-binding component	0.01882	0.0765	21.66	0.0177	0.0285	0.0206
Glucoamylase and related glycosyl hydrolases	0.01878	0.07633	21.74	0.0158	0.0214	0
Threonine synthase	0.01877	0.07626	21.82	0.039	0.0246	0.0249
TRAP-type C4-dicarboxylate transport system, large permease component	0.0187	0.076	21.89	0.0432	0.0394	0.0465
GTPases - translation elongation factors	0.01869	0.07597	21.97	0.0476	0.0441	0.0333
Transcriptional regulator	0.01864	0.07576	22.04	0.032	0.0388	0.0472
Protein related to penicillin acylase	0.0184	0.07476	22.12	0.0171	0.0125	0.0339
Nitric oxide reductase large subunit	0.01837	0.07465	22.19	0.0064	0.0227	0
GDP-D-mannose dehydratase	0.01832	0.07444	22.27	0.025	0.0332	0.0155
Glutathione peroxidase	0.01824	0.07414	22.34	0.00553	0.016	0.0216
NADH:ubiquinone oxidoreductase 24 kD subunit	0.01821	0.07399	22.42	0.0217	0.0156	0.0044
Phosphoketolase	0.01818	0.07386	22.49	0.00684	0.0216	0
ABC-type multidrug transport system, ATPase component	0.01815	0.07377	22.56	0.047	0.0448	0.0354
Glucose-6-phosphate isomerase	0.01815	0.07377	22.64	0.0222	0.0309	0.0389
Type IIA topoisomerase (DNA gyrase/topo II, topoisomerase IV), B subunit	0.01814	0.0737	22.71	0.0524	0.0673	0.0533
Type II secretory pathway, component PulF	0.01813	0.07369	22.78	0.0143	0.0274	0.00695
Polyphosphate kinase	0.01813	0.07368	22.86	0.036	0.0262	0.02
F0F1-type ATP synthase, subunit b	0.01808	0.07349	22.93	0.00975	0.0112	0.0254
Chemotaxis protein histidine kinase and related kinases	0.01808	0.07348	23	0.00716	0.0202	0
Muramidase (flagellum-specific)	0.01801	0.0732	23.08	0.000997	0.00677	0.0195
DNA polymerase sliding clamp subunit (PCNA homolog)	0.01799	0.07312	23.15	0.0177	0.0205	0.0339
ABC-type sugar transport systems, permease components	0.01799	0.07309	23.22	0.0425	0.0321	0.0353
Predicted unusual protein kinase	0.01798	0.07307	23.3	0.0224	0.0312	0.0336
Zn-dependent oligopeptidases	0.01797	0.07302	23.37	0.0235	0.0323	0.04
Transglutaminase-like enzymes, putative cysteine proteases	0.01796	0.073	23.44	0.0188	0.0249	0.00368
Transketolase, C-terminal subunit	0.01789	0.07272	23.52	0.0071	0.0111	0.025
ATP-dependent Zn proteases	0.01787	0.07263	23.59	0.0435	0.055	0.036
NAD(P)H-nitrite reductase	0.01786	0.0726	23.66	0.00637	0.0175	0.0141
Transcriptional regulators	0.01784	0.07248	23.73	0.015	0.00927	0.0286
Excinuclease ATPase subunit	0.01782	0.07242	23.81	0.0593	0.0744	0.0575
Flagellar motor protein	0.01782	0.0724	23.88	0.0116	0.0124	0.0266
Dipeptide/tripeptide permease	0.0178	0.07232	23.95	0.0164	0.0229	0.0339
Na+/H+ antiporter	0.01778	0.07225	24.02	0.0205	0.0352	0.0326
Polysulphide reductase	0.01776	0.07219	24.1	0.015	0.0265	0.0291
FOG: EAL domain	0.01775	0.07213	24.17	0.00892	0.0181	0.00512
TRAP-type C4-dicarboxylate transport system, periplasmic component	0.01768	0.07184	24.24	0.0251	0.0266	0.0312
Predicted glycosyl hydrolase	0.01766	0.07176	24.31	0.00103	0.00154	0.0212
Type IIA topoisomerase (DNA gyrase/topo II, topoisomerase IV), A subunit	0.01766	0.07176	24.38	0.0516	0.0664	0.0623
Methylmalonyl-CoA mutase, C-terminal domain/subunit (cobalamin-binding)	0.01766	0.07175	24.45	0.0282	0.0406	0.0415
Preprotein translocase subunit SecD	0.01764	0.07169	24.53	0.0272	0.0254	0.0448
Acetolactate synthase	0.0176	0.07152	24.6	0.0229	0.00645	0.0186
Catalase (peroxidase I)	0.01757	0.07138	24.67	0.0348	0.0447	0.033
Predicted ATPase related to phosphate starvation-inducible protein PhoH	0.01756	0.07138	24.74	0.00619	0.0224	0.00824
Flagellar biosynthesis/type III secretory pathway ATPase	0.01753	0.07124	24.81	0.00425	0.0213	0.0119
Catalase	0.01751	0.07116	24.88	0.0139	0.0158	0
Growth inhibitor	0.01749	0.07109	24.95	0.0139	0.00248	0.00613
Cell division protein FtsI/penicillin-binding protein 2	0.01748	0.07102	25.02	0.0255	0.0281	0.0423
ABC-type sugar transport system, permease component	0.01744	0.07089	25.1	0.0436	0.0314	0.0331
Uncharacterized homolog of PSP1	0.01744	0.07089	25.17	0.0075	0.00683	0.0236
Predicted N6-adenine-specific DNA methylase	0.01744	0.07088	25.24	0.0034	0.0159	0.0171
Predicted exporters of the RND superfamily	0.01741	0.07076	25.31	0.0209	0.0264	0.0345
Sugar transferases involved in lipopolysaccharide synthesis	0.01741	0.07074	25.38	0.0151	0.0285	0.00921
ADP-ribosylglycohydrolase	0.0174	0.07069	25.45	0.0155	0.00587	0
Indolepyruvate ferredoxin oxidoreductase, alpha and beta subunits	0.01739	0.07068	25.52	0.0301	0.0225	0.0168
HrpA-like helicases	0.01739	0.07067	25.59	0.0125	0.023	0.0226
Virulence protein	0.01738	0.07061	25.66	0.014	0.00154	0
Putative GTPases (G3E family)	0.01734	0.07048	25.73	0.0225	0.0105	0.0291
Rubrerythrin	0.01729	0.07028	25.8	0.00805	0.023	0.00417
Predicted transporter component	0.01729	0.07026	25.87	0.00641	0.0125	0.0236
Uncharacterized protein conserved in bacteria containing a pentein-type domain	0.01726	0.07016	25.94	0.000187	0.00773	0.0168
Putative p-aminobenzoyl-glutamate transporter	0.01723	0.07001	26.01	0.0158	0.0232	0.00417
Acyl-CoA hydrolase	0.01723	0.07	26.08	0.0045	0.0138	0.02
Peptidase E	0.0172	0.06991	26.15	0.00487	0.00244	0.0214
Predicted NADH:ubiquinone oxidoreductase, subunit RnfA	0.0172	0.06989	26.22	0.00363	0.0188	0.0136
Alpha-glucosidases, family 31 of glycosyl hydrolases	0.01716	0.06973	26.29	0.00289	0.0207	0.00609
Predicted permeases	0.01715	0.0697	26.36	0.016	0.0149	0.027
Nitrogenase subunit NifH (ATPase)	0.01714	0.06967	26.43	0.00559	0.00396	0.0215
Tryptophanase	0.01712	0.06956	26.5	0.00238	0.0212	0
L-asparaginase/archaeal Glu-tRNAGln amidotransferase subunit D	0.01711	0.06953	26.57	0.00689	0.0127	0.0241
Putative periplasmic protein kinase ArgK and related GTPases of G3E family	0.01709	0.06945	26.64	0.022	0.0347	0.0348
Predicted ATPases	0.01708	0.0694	26.71	0.0132	0	0
Na+-transporting NADH:ubiquinone oxidoreductase, subunit NqrE	0.01704	0.06925	26.78	0.0069	0.0214	0.0173
Multimeric flavodoxin WrbA	0.01702	0.06917	26.85	0.0107	0.026	0.00937
Predicted symporter	0.01702	0.06916	26.92	0.0289	0.0467	0.0288
Transcriptional regulator containing an amidase domain and an AraC-type DNA-binding HTH domain	0.017	0.0691	26.99	0.0134	0.0143	0.0233
Ribosomal protein L10	0.017	0.06909	27.06	0.0102	0.0145	0.025
Xanthine and CO dehydrogenases maturation factor, XdhC/CoxF family	0.01699	0.06906	27.12	0.0254	0.0113	0.0147
tRNA-dihydrouridine synthase	0.01699	0.06904	27.19	0.0222	0.0318	0.0369
Phosphatidylserine/phosphatidylglycerophosphate/cardiolipin synthases and related enzymes	0.01697	0.06896	27.26	0.0103	0.0221	0.00241
Serine phosphatase RsbU, regulator of sigma subunit	0.01696	0.06891	27.33	0.0167	0.00735	0.00311
Beta-glucosidase-related glycosidases	0.01694	0.06883	27.4	0.0239	0.0323	0.0395
ATPase involved in DNA repair	0.01693	0.06879	27.47	0.015	0.00536	0
Large-conductance mechanosensitive channel	0.01692	0.06878	27.54	0.00191	0.0171	0.0113
dGTP triphosphohydrolase	0.01691	0.06874	27.61	0.018	0.026	0.0313
Flagellar basal-body P-ring protein	0.01685	0.06846	27.67	0.00211	0.0159	0.0108
DNA polymerase III, delta subunit	0.01681	0.06831	27.74	0.00738	0.0124	0.0239
Transcriptional activator, adenine-specific DNA methyltransferase	0.0168	0.06826	27.81	0.0138	0.00248	0
Carbon starvation protein, predicted membrane protein	0.01679	0.06825	27.88	0.0163	0.0179	0.00139
Nucleotidyltransferase/DNA polymerase involved in DNA repair	0.01678	0.0682	27.95	0.0218	0.0208	0.0379
Pyruvate/2-oxoglutarate dehydrogenase complex, dehydrogenase (E1) component, eukaryotic type, beta subunit	0.01674	0.06803	28.02	0.0329	0.0402	0.0478
Flagellin and related hook-associated proteins	0.01673	0.06798	28.08	0.00203	0.0192	0.0044
Pseudouridylate synthases, 23S RNA-specific	0.01673	0.06798	28.15	0.0262	0.026	0.0425
Uracil-DNA glycosylase	0.01667	0.06776	28.22	0.029	0.0249	0.0111
cAMP-binding proteins - catabolite gene activator and regulatory subunit of cAMP-dependent protein kinases	0.01664	0.06764	28.29	0.0147	0.0207	0.0172
F0F1-type ATP synthase, beta subunit	0.01664	0.06763	28.36	0.0381	0.0546	0.0443
Coproporphyrinogen III oxidase	0.01663	0.06757	28.42	0.0158	0.0279	0.0284
Hydrolases of the alpha/beta superfamily	0.01662	0.06753	28.49	0.0186	0.0162	0.00139
Uncharacterized enzyme of thiazole biosynthesis	0.01661	0.0675	28.56	0.0202	0.0147	0.00417
Acyl-CoA synthetases (AMP-forming)/AMP-acid ligases II	0.0166	0.06748	28.63	0.0752	0.0735	0.0654
Glycine/D-amino acid oxidases (deaminating)	0.01658	0.06736	28.69	0.0607	0.0625	0.0705
ABC-type Fe3+-hydroxamate transport system, periplasmic component	0.01655	0.06726	28.76	0.0198	0.00888	0.00835
Fucose permease	0.01654	0.06721	28.83	0.00586	0.00693	0.023
Aerobic-type carbon monoxide dehydrogenase, small subunit CoxS/CutS homologs	0.01646	0.06687	28.89	0.0381	0.0276	0.0294
Xanthine dehydrogenase, molybdopterin-binding subunit B	0.01645	0.06685	28.96	0.0146	0.0235	0.0236
Hydroxymethylglutaryl-CoA reductase	0.01644	0.06683	29.03	0.0104	0.0168	0.0251
Plasmid maintenance system killer protein	0.01643	0.06678	29.09	0.0141	0.00677	0
Glutamate dehydrogenase/leucine dehydrogenase	0.01642	0.06675	29.16	0.0312	0.0424	0.0443
3'-phosphoadenosine 5'-phosphosulfate sulfotransferase (PAPS reductase)/FAD synthetase and related enzymes	0.0164	0.06664	29.23	0.0339	0.0286	0.0176
Selenocysteine synthase [seryl-tRNASer selenium transferase]	0.01637	0.06651	29.29	0.0198	0.0109	0.00651
Imidazolonepropionase and related amidohydrolases	0.01636	0.06648	29.36	0.0362	0.0314	0.0403
ABC-type transport system involved in Fe-S cluster assembly, permease component	0.01635	0.06644	29.43	0.0411	0.0528	0.0518
Coenzyme F420-reducing hydrogenase, alpha subunit	0.01633	0.06636	29.49	0.000873	0.0203	0
Predicted glycosylase	0.01633	0.06634	29.56	0.00054	0.013	0.0122
Transcriptional regulator containing GAF, AAA-type ATPase, and DNA binding domains	0.01631	0.06627	29.63	0.0141	0.0179	0
20S proteasome, alpha and beta subunits	0.0163	0.06625	29.69	0.014	0.00422	0
L-serine deaminase	0.01629	0.0662	29.76	0.0121	0.0186	0.0215
Predicted ATP-dependent Lon-type protease	0.01628	0.06615	29.82	0.0146	0.00568	0
DNA-directed RNA polymerase specialized sigma subunit	0.01627	0.0661	29.89	0.00393	0.0205	0.00278
FOG: TPR repeat, SEL1 subfamily	0.01626	0.06606	29.96	0.0239	0.0191	0.0103
Predicted S-adenosylmethionine-dependent methyltransferase	0.01626	0.06606	30.02	0.0112	0.0155	0.0257
Predicted transcriptional regulators	0.01625	0.06603	30.09	0.0199	0.0181	0.029
Predicted membrane-associated HD superfamily hydrolase	0.01625	0.06603	30.15	0.00736	0.0047	0.0233
2-methylthioadenine synthetase	0.01619	0.06578	30.22	0.0373	0.0415	0.0539
Restriction endonuclease	0.01618	0.06575	30.29	0.0124	0	0
Nitrate/TMAO reductases, membrane-bound tetraheme cytochrome c subunit	0.01617	0.06572	30.35	0.00212	0.0201	0
Predicted divalent heavy-metal cations transporter	0.01614	0.0656	30.42	0.00435	0.0121	0.0193
Methionine synthase II (cobalamin-independent)	0.01605	0.06524	30.48	0.0265	0.0167	0.0175
Glycosyltransferase	0.01604	0.06517	30.55	0.0441	0.0368	0.0334
Isopentenyldiphosphate isomerase	0.01599	0.06497	30.61	0.00449	0.00912	0.0205
Putative multicopper oxidases	0.01598	0.06493	30.68	0.017	0.0272	0.00808
Phosphate/sulphate permeases	0.01598	0.06492	30.74	0.0109	0.0215	0.0237
AraC-type DNA-binding domain-containing proteins	0.01597	0.06489	30.81	0.0109	0.0114	0.0264
Deoxyxylulose-5-phosphate synthase	0.01593	0.06474	30.87	0.029	0.0307	0.045
Lysine 2,3-aminomutase	0.01591	0.06467	30.94	0.021	0.0148	0.00545
Predicted ATPase/kinase involved in NAD metabolism	0.01589	0.06457	31	0.000736	0.00565	0.0171
Serine proteases of the peptidase family S9A	0.01588	0.06454	31.07	0.0129	0.0244	0.0252
Acetyl-CoA carboxylase, carboxyltransferase component (subunits alpha and beta)	0.01588	0.06452	31.13	0.0509	0.0617	0.0428
Predicted nucleic-acid-binding protein containing a Zn-ribbon	0.01587	0.0645	31.2	0.0152	0.00848	0
Cobalamin biosynthesis protein CobD/CbiB	0.01585	0.06443	31.26	0.0165	0.00309	0.00708
Pyruvate/oxaloacetate carboxyltransferase	0.01585	0.06442	31.32	0.0101	0.0233	0.00824
Selenophosphate synthase	0.01585	0.06441	31.39	0.0185	0.0122	0.00574
FOG: PAS/PAC domain	0.01584	0.06439	31.45	0.00586	0.0221	0.00475
Cytochrome c2	0.01584	0.06437	31.52	0.00884	0.00655	0.0214
Protein containing von Willebrand factor type A (vWA) domain	0.0158	0.0642	31.58	0.0224	0.0105	0.0205
Molecular chaperone (small heat shock protein)	0.01579	0.06416	31.65	0.00908	0.00853	0.0221
ABC-type Fe3+-siderophore transport system, permease component	0.01579	0.06416	31.71	0.0206	0.0148	0.00885
Cytosine deaminase and related metal-dependent hydrolases	0.01577	0.06407	31.77	0.0395	0.0322	0.0256
Molecular chaperone	0.01576	0.06406	31.84	0.0501	0.0596	0.0421
Predicted drug exporters of the RND superfamily	0.01575	0.06402	31.9	0.0122	0.00259	0
Predicted aminopeptidases	0.01572	0.06386	31.97	0.0232	0.0344	0.0354
Nitrate reductase beta subunit	0.0157	0.0638	32.03	0.00941	0.0191	0
Gluconolactonase	0.0157	0.06379	32.09	0.0268	0.0134	0.0175
F0F1-type ATP synthase, alpha subunit	0.01569	0.06376	32.16	0.0377	0.0508	0.0477
Ribulose 1,5-bisphosphate carboxylase, large subunit	0.01567	0.06369	32.22	0.00566	0.0193	0.0119
GAF domain-containing protein	0.01566	0.06365	32.28	0.0012	0.00863	0.016
Protocatechuate 3,4-dioxygenase beta subunit	0.01564	0.06357	32.35	0.0165	0.00189	0.00892
ABC-type sugar transport system, periplasmic component	0.01564	0.06355	32.41	0.0281	0.0137	0.0217
tRNA and rRNA cytosine-C5-methylases	0.01555	0.0632	32.48	0.0181	0.0177	0.0307
Homogentisate 1,2-dioxygenase	0.01554	0.06316	32.54	0.0148	0.0234	0.0273
NADH:ubiquinone oxidoreductase 49 kD subunit 7	0.0155	0.06297	32.6	0.0325	0.038	0.0202
Predicted nucleoside-diphosphate sugar epimerases	0.01543	0.06271	32.66	0.014	0.023	0.015
NCAIR mutase (PurE)-related proteins	0.0154	0.06258	32.73	0.0164	0.00944	0.00197
Ni,Fe-hydrogenase I small subunit	0.01538	0.0625	32.79	0.00255	0.0191	0
Uncharacterized anaerobic dehydrogenase	0.01538	0.06249	32.85	0.0299	0.0447	0.0294
3-deoxy-D-manno-octulosonic-acid transferase	0.01538	0.06248	32.91	0.0116	0.01	0.025
Predicted carboxypeptidase	0.01533	0.06229	32.98	0.00661	0.0116	0.0207
Fe2+/Zn2+ uptake regulation proteins	0.01531	0.06221	33.04	0.0181	0.0198	0.0305
Hydroxylase for synthesis of 2-methylthio-cis-ribozeatin in tRNA	0.0153	0.06218	33.1	0.00314	0.0116	0.0167
MoxR-like ATPases	0.0153	0.06217	33.16	0.0585	0.0609	0.0477
Oxyanion-translocating ATPase	0.01526	0.06202	33.22	0.0138	0.007	0
Phosphoglyceromutase	0.01526	0.06201	33.29	0.0225	0.0213	0.0357
Glucose-6-phosphate 1-dehydrogenase	0.01525	0.06199	33.35	0.0198	0.0268	0.0135
Ribosome-binding factor A	0.01525	0.06196	33.41	0.00782	0.00779	0.0201
ABC-type Mn2+/Zn2+ transport systems, permease components	0.01523	0.06188	33.47	0.0249	0.0105	0.0264
Selenocysteine-specific translation elongation factor	0.0152	0.06176	33.53	0.0174	0.00846	0.00613
Phenylalanine-4-hydroxylase	0.0152	0.06176	33.6	0.00771	0.0128	0.0228
Acetyl-CoA acetyltransferase	0.01519	0.06173	33.66	0.0697	0.0749	0.0611
Transcriptional accessory protein	0.01518	0.0617	33.72	0.00674	0.0188	0
Isopenicillin N synthase and related dioxygenases	0.01517	0.06166	33.78	0.0125	0.00645	0.0226
Outer membrane receptor for Fe3+-dicitrate	0.01516	0.06159	33.84	0.00855	0.00985	0.0228
Transketolase, N-terminal subunit	0.01515	0.06157	33.9	0.00773	0.0131	0.0225
Flagellar biosynthesis pathway, component FliP	0.01515	0.06157	33.97	0.0025	0.0157	0.00891
Helicase subunit of the DNA excision repair complex	0.01515	0.06157	34.03	0.0487	0.0605	0.047
Predicted O-methyltransferase	0.01514	0.06153	34.09	0.00679	0.00394	0.019
Sugar phosphate isomerases/epimerases	0.01513	0.06148	34.15	0.0371	0.0252	0.0301
Membrane-bound serine protease (ClpP class)	0.01513	0.06147	34.21	0.014	0.0146	0
Mismatch repair ATPase (MutS family)	0.01509	0.06134	34.27	0.0191	0.00712	0.0231
Phosphoenolpyruvate carboxylase	0.01508	0.0613	34.33	0.0232	0.0271	0.0369
Phosphoenolpyruvate carboxykinase (ATP)	0.01508	0.06129	34.4	0.0261	0.0384	0.0362
Glucose/sorbosone dehydrogenases	0.01508	0.06128	34.46	0.0322	0.0288	0.0209
Cyclopropane fatty acid synthase and related methyltransferases	0.01502	0.06103	34.52	0.0204	0.0255	0.0129
Membrane carboxypeptidase/penicillin-binding protein	0.015	0.06095	34.58	0.023	0.0277	0.0336
Lysophospholipase L1 and related esterases	0.01499	0.06093	34.64	0.0198	0.0113	0.00674
DNA polymerase III, epsilon subunit and related 3'-5' exonucleases	0.01499	0.06092	34.7	0.0163	0.0228	0.027
NADH:ubiquinone oxidoreductase, NADH-binding (51 kD) subunit	0.01499	0.06091	34.76	0.0318	0.0459	0.0312
Histone acetyltransferase HPA2 and related acetyltransferases	0.01498	0.06087	34.82	0.0178	0.016	0.0261
Acyl-coenzyme A synthetases/AMP-(fatty) acid ligases	0.01497	0.06083	34.88	0.0661	0.0772	0.0589
Trimethylamine:corrinoid methyltransferase	0.01496	0.06081	34.94	0.0393	0.0366	0.0392
NADH:ubiquinone oxidoreductase subunit 4 (chain M)	0.01495	0.06074	35.01	0.0381	0.0341	0.0234
Cytosine/uracil/thiamine/allantoin permeases	0.01493	0.06068	35.07	0.00257	0.0178	0.00575
Membrane-bound metallopeptidase	0.01491	0.0606	35.13	0.00655	0.0114	0.0182
Signal transduction protein containing GAF and PtsI domains	0.0149	0.06055	35.19	0.0162	0.02	0.0246
2-succinyl-6-hydroxy-2,4-cyclohexadiene-1-carboxylate synthase	0.01489	0.06049	35.25	0.0152	0.00924	0.0246
SufE protein probably involved in Fe-S center assembly	0.01488	0.06046	35.31	0.00805	0.00801	0.0217
Arylsulfatase regulator (Fe-S oxidoreductase)	0.01482	0.06023	35.37	0.0131	0.00972	0.00139
Predicted rRNA methylase	0.0148	0.06016	35.43	0.0142	0.00787	0
NADH:ubiquinone oxidoreductase subunit 2 (chain N)	0.0148	0.06014	35.49	0.0326	0.0229	0.0207
Predicted alternative tryptophan synthase beta-subunit (paralog of TrpB)	0.0148	0.06013	35.55	0.0111	0.0205	0.00241
Methylmalonyl-CoA mutase, N-terminal domain/subunit	0.01478	0.06008	35.61	0.0401	0.0391	0.0273
Predicted 6-phosphogluconate dehydrogenase	0.01477	0.06001	35.67	0.00439	0.0183	0
Kef-type K+ transport systems, membrane components	0.01476	0.06	35.73	0.0202	0.0224	0.00601
ATP-dependent exoDNAse (exonuclease V) beta subunit (contains helicase and exonuclease domains)	0.01476	0.05998	35.79	0.0285	0.0172	0.0339
Glycogen synthase	0.01476	0.05997	35.85	0.00846	0.0191	0.0191
Probable taurine catabolism dioxygenase	0.01475	0.05995	35.91	0.0213	0.0205	0.0107
Predicted metalloendopeptidase	0.01472	0.05984	35.97	0.00293	0.0165	0.00778
Glycyl-tRNA synthetase, beta subunit	0.0147	0.05974	36.03	0.0216	0.0205	0.0253
NADH:ubiquinone oxidoreductase 20 kD subunit and related Fe-S oxidoreductases	0.01469	0.05969	36.09	0.0273	0.0285	0.0125
DNA polymerase I - 3'-5' exonuclease and polymerase domains	0.01469	0.05969	36.15	0.0266	0.0378	0.0359
Response regulator containing CheY-like receiver, AAA-type ATPase, and DNA-binding domains	0.01468	0.05964	36.21	0.0431	0.0556	0.0452
Response regulator of the LytR/AlgR family	0.01467	0.05964	36.27	0.00632	0.0156	0.0184
Predicted transcriptional regulator with C-terminal CBS domains	0.01466	0.05958	36.33	0.0049	0.00557	0.0183
Uridine kinase	0.01466	0.05957	36.39	0.00371	0.00864	0.0167
Ribonuclease D	0.01466	0.05957	36.45	0.0141	0.00996	0.0216
Alpha-galactosidase	0.01465	0.05955	36.51	0.00513	0.00619	0.0173
NAD/NADP transhydrogenase beta subunit	0.01462	0.05941	36.56	0.0287	0.0384	0.0227
16S rRNA uridine-516 pseudouridylate synthase and related pseudouridylate synthases	0.01462	0.0594	36.62	0.0197	0.0207	0.0348
Deoxycytidylate deaminase	0.01461	0.05939	36.68	0.0077	0.0117	0.0229
Flagellar basal body rod protein	0.01457	0.0592	36.74	0.00223	0.0151	0.00807
ATP-utilizing enzymes of the PP-loop superfamily	0.01457	0.0592	36.8	0.0119	0	0.00197
Small-conductance mechanosensitive channel	0.01456	0.05917	36.86	0.0268	0.0392	0.0228
Permeases	0.01456	0.05917	36.92	0.0174	0.0108	0.00724
ABC-type cobalt transport system, ATPase component	0.01455	0.05914	36.98	0.0127	0.00358	0.00139
Glutamate decarboxylase and related PLP-dependent proteins	0.01455	0.05911	37.04	0.0275	0.0372	0.0195
F0F1-type ATP synthase, subunit c/Archaeal/vacuolar-type H+-ATPase, subunit K	0.01454	0.05908	37.1	0.0177	0.0117	0.0044
Soluble lytic murein transglycosylase and related regulatory proteins (some contain LysM/invasin domains)	0.01453	0.05903	37.16	0.0142	0.0254	0.0235
Predicted glutamine amidotransferase involved in pyridoxine biosynthesis	0.01451	0.05896	37.22	0.0116	0.00139	0
Trehalose and maltose hydrolases (possible phosphorylases)	0.01451	0.05895	37.27	0.00902	0.024	0.0131
ABC-type Zn2+ transport system, periplasmic component/surface adhesin	0.0145	0.05894	37.33	0.007	0.00591	0.0211
Molecular chaperone GrpE (heat shock protein)	0.0145	0.05891	37.39	0.0102	0.0109	0.0217
Lysyl-tRNA synthetase (class I)	0.01448	0.05885	37.45	0.0175	0.0124	0.0269
Xaa-Pro aminopeptidase	0.01447	0.05882	37.51	0.0414	0.0429	0.0496
Transketolase	0.01447	0.05879	37.57	0.038	0.0458	0.0282
Glyceraldehyde-3-phosphate dehydrogenase/erythrose-4-phosphate dehydrogenase	0.01446	0.05877	37.63	0.033	0.0401	0.0465
Sulfite oxidase and related enzymes	0.01446	0.05876	37.69	0.0368	0.0335	0.0305
Non-ribosomal peptide synthetase modules and related proteins	0.01445	0.05871	37.74	0.00411	0.0179	0
Membrane carboxypeptidase/penicillin-binding protein PbpC	0.01444	0.05869	37.8	0.0118	0.00471	0
Glycerol-3-phosphate O-acyltransferase	0.01443	0.05865	37.86	0.00494	0.0184	0.00609
Predicted protease with the C-terminal PDZ domain	0.01443	0.05864	37.92	0.00389	0.0177	0.00753
Ribosomal protein L25 (general stress protein Ctc)	0.01442	0.05858	37.98	0.0094	0.0116	0.0212
Uncharacterized protein SCO1/SenC/PrrC, involved in biogenesis of respiratory and photosynthetic systems	0.01441	0.05856	38.04	0.011	0.0106	0.0241
Collagenase and related proteases	0.01438	0.05844	38.1	0.00286	0.0175	0.00278
Threonine dehydratase	0.01437	0.0584	38.15	0.0302	0.0323	0.0443
Uncharacterized NAD(FAD)-dependent dehydrogenases	0.01435	0.05831	38.21	0.0392	0.0402	0.0493
FOG: Ankyrin repeat	0.01434	0.05827	38.27	0.0136	0.00764	0
Inorganic pyrophosphatase/exopolyphosphatase	0.01434	0.05827	38.33	0.00325	0.00722	0.0169
ABC-type uncharacterized transport system, duplicated ATPase component	0.01434	0.05826	38.39	0.0227	0.0128	0.0254
Biotin synthase and related enzymes	0.01431	0.05815	38.45	0.0158	0.0241	0.00915
Beta-galactosidase/beta-glucuronidase	0.0143	0.05813	38.5	0.0153	0.0229	0.00969
Membrane protein involved in the export of O-antigen and teichoic acid	0.01428	0.05803	38.56	0.000679	0.00218	0.0165
Adenine deaminase	0.01421	0.05776	38.62	0.015	0.0112	0.0269
Beta-glucosidase/6-phospho-beta-glucosidase/beta-galactosidase	0.01419	0.05765	38.68	0.00405	0.0129	0.0157
Phosphotransacetylase	0.01416	0.05755	38.74	0.0227	0.0206	0.0262
Type II secretory pathway, component ExeA (predicted ATPase)	0.01415	0.05752	38.79	0.00353	0.0173	0.00341
Glutamate synthase domain 3	0.01413	0.05744	38.85	0.0406	0.0455	0.0329
HD-GYP domain	0.01413	0.05744	38.91	0.00428	0.0176	0.00278
Esterase/lipase	0.0141	0.0573	38.96	0.03	0.0199	0.0208
ABC-type branched-chain amino acid transport systems, periplasmic component	0.01408	0.05721	39.02	0.0376	0.0293	0.0358
Isoleucyl-tRNA synthetase	0.01408	0.05721	39.08	0.0478	0.0542	0.0596
Molybdopterin converting factor, small subunit	0.01403	0.05703	39.14	0.0138	0.00361	0.0038
Thiamine pyrophosphate-requiring enzymes [acetolactate synthase, pyruvate dehydrogenase (cytochrome), glyoxylate carboligase, phosphonopyruvate decarboxylase]	0.01398	0.05681	39.19	0.0655	0.0665	0.0551
Hydrogenase maturation factor	0.01396	0.05674	39.25	0.00595	0.0172	0
Uncharacterized protein containing LysM domain	0.01396	0.05672	39.31	0.00823	0.014	0.00892
ABC-type multidrug transport system, permease component	0.01393	0.05661	39.36	0.0205	0.0344	0.0224
Predicted metalloprotease	0.01393	0.05661	39.42	0.00103	0.0173	0
ABC-type proline/glycine betaine transport system, permease component	0.01392	0.05656	39.48	0.0272	0.0183	0.0312
Thymidine kinase	0.01388	0.05639	39.53	0.012	0.0157	0.025
GTP cyclohydrolase I	0.01387	0.05638	39.59	0.0222	0.031	0.0339
Tfp pilus assembly protein, ATPase PilM	0.01386	0.05633	39.65	0.00432	0.0166	0.00746
Zn-dependent alcohol dehydrogenases, class III	0.01384	0.05626	39.7	0.0338	0.0387	0.0253
TRAP-type uncharacterized transport system, fused permease components	0.01384	0.05624	39.76	0.0228	0.0215	0.0126
Predicted naringenin-chalcone synthase	0.01384	0.05623	39.81	0.00285	0.00486	0.017
Putative transcriptional regulator	0.01381	0.05613	39.87	0.00835	0.0119	0.0185
Predicted hydrolases or acyltransferases (alpha/beta hydrolase superfamily)	0.01381	0.0561	39.93	0.0573	0.0476	0.054
ABC-type proline/glycine betaine transport system, ATPase component	0.01376	0.05591	39.98	0.0276	0.0177	0.0253
Branched-chain amino acid ABC-type transport system, permease components	0.01375	0.05586	40.04	0.0375	0.0264	0.0327
Highly conserved protein containing a thioredoxin domain	0.01374	0.05583	40.09	0.035	0.0285	0.0225
Urea amidohydrolase (urease) alpha subunit	0.0137	0.05567	40.15	0.0129	0.0232	0.0178
Putative Zn-dependent protease, contains TPR repeats	0.0137	0.05567	40.21	0.0131	0.0101	0.0105
Superfamily II DNA helicase	0.01367	0.05557	40.26	0.0413	0.0304	0.0421
Cobyrinic acid a,c-diamide synthase	0.01367	0.05556	40.32	0.0157	0.0103	0.00746
SAM-dependent methyltransferases related to tRNA (uracil-5-)-methyltransferase	0.01363	0.05537	40.37	0.00953	0.0126	0.0215
ABC-type transport system involved in Fe-S cluster assembly, permease and ATPase components	0.01362	0.05537	40.43	0.0185	0.0212	0.0235
ABC-type phosphate transport system, ATPase component	0.01362	0.05534	40.48	0.032	0.0302	0.0181
Choline dehydrogenase and related flavoproteins	0.01361	0.05532	40.54	0.0539	0.0418	0.049
ABC-type spermidine/putrescine transport system, permease component II	0.01361	0.0553	40.59	0.0293	0.0202	0.0187
Leucyl-tRNA synthetase	0.01361	0.05529	40.65	0.0439	0.0564	0.0508
Na+/proline symporter	0.0136	0.05528	40.7	0.0335	0.0304	0.0388
Ribonucleases G and E	0.01359	0.05522	40.76	0.0286	0.0363	0.0398
Na+/H+ antiporter NhaD and related arsenite permeases	0.01358	0.05518	40.81	0.0122	0.0201	0.00482
ADP-heptose synthase, bifunctional sugar kinase/adenylyltransferase	0.01356	0.0551	40.87	0.016	0.0148	0.00311
Tartrate dehydratase beta subunit/Fumarate hydratase class I, C-terminal domain	0.01354	0.05503	40.92	0.0187	0.0217	0.00557
3-polyprenyl-4-hydroxybenzoate decarboxylase and related decarboxylases	0.01353	0.05498	40.98	0.0212	0.0291	0.0132
Periplasmic protein involved in polysaccharide export	0.01352	0.05494	41.03	0.00317	0.0134	0.0097
N-methylhydantoinase B/acetone carboxylase, alpha subunit	0.01351	0.05491	41.09	0.0416	0.0322	0.0315
Glutamate-1-semialdehyde aminotransferase	0.0135	0.05486	41.14	0.035	0.0325	0.0256
L-lactate permease	0.0135	0.05486	41.2	0.0116	0.00687	0
Enoyl-CoA hydratase/carnithine racemase	0.01349	0.05483	41.25	0.0699	0.0601	0.0697
Predicted alternative thymidylate synthase	0.01349	0.0548	41.31	0.0205	0.0102	0.023
Predicted Zn-dependent peptidases, insulinase-like	0.01348	0.05478	41.36	0.0133	0.0117	0.0146
Predicted acetamidase/formamidase	0.01347	0.05476	41.42	0.0122	0.0123	0.00311
Outer membrane protein/protective antigen OMA87	0.01346	0.05471	41.47	0.0211	0.0213	0.0274
Na+/alanine symporter	0.01345	0.05465	41.53	0.0268	0.0343	0.0385
Uncharacterized conserved protein containing a ferredoxin-like domain	0.01343	0.05457	41.58	0.0135	0.011	0
Heme/copper-type cytochrome/quinol oxidase, subunit 3	0.01343	0.05457	41.64	0.0182	0.0277	0.0281
Outer membrane protein and related peptidoglycan-associated (lipo)proteins	0.01342	0.05455	41.69	0.0182	0.022	0.0302
UDP-N-acetylmuramate-alanine ligase	0.01341	0.05449	41.75	0.0279	0.035	0.0401
Phosphoglucomutase	0.01339	0.05442	41.8	0.0101	0.0178	0.00197
Sugar kinases, ribokinase family	0.01338	0.05439	41.85	0.0354	0.0234	0.0386
UDP-N-acetyl-D-mannosaminuronate dehydrogenase	0.01338	0.05437	41.91	0.0201	0.0303	0.0276
Histidinol-phosphate/aromatic aminotransferase and cobyric acid decarboxylase	0.01338	0.05436	41.96	0.0255	0.0215	0.0333
Polyribonucleotide nucleotidyltransferase (polynucleotide phosphorylase)	0.01336	0.0543	42.02	0.0397	0.0473	0.05
Aspartyl/asparaginyl-tRNA synthetases	0.01334	0.0542	42.07	0.0203	0.0314	0.027
DhnA-type fructose-1,6-bisphosphate aldolase and related enzymes	0.01334	0.05419	42.13	0.0215	0.0235	0.0108
Uncharacterized FAD-dependent dehydrogenases	0.01332	0.05415	42.18	0.00245	0.0114	0.0127
Asparaginase	0.01332	0.05412	42.23	0.0145	0.00969	0.0216
5'-nucleotidase/2',3'-cyclic phosphodiesterase and related esterases	0.01331	0.0541	42.29	0.0206	0.0203	0.0308
Protease II	0.01331	0.05409	42.34	0.0208	0.0211	0.0323
Tetraacyldisaccharide-1-P 4'-kinase	0.0133	0.05406	42.4	0.011	0.0076	0.0222
Pyruvate decarboxylase and related thiamine pyrophosphate-requiring enzymes	0.01329	0.05402	42.45	0.0124	0.00789	0
Thioredoxin-related protein	0.01328	0.05397	42.5	0.00197	0.00458	0.0155
Predicted Rossmann fold nucleotide-binding protein	0.01325	0.05385	42.56	0.0174	0.0298	0.0194
Single-stranded DNA-specific exonuclease	0.01323	0.05376	42.61	0.0201	0.0245	0.0317
Predicted NADH:ubiquinone oxidoreductase, subunit RnfD	0.01321	0.05369	42.67	0.00272	0.0132	0.00929
NAD/FAD-utilizing enzyme apparently involved in cell division	0.01321	0.05367	42.72	0.0326	0.0407	0.0438
Kynureninase	0.01319	0.0536	42.77	0.0122	0.019	0.0226
Heme/copper-type cytochrome/quinol oxidases, subunit 2	0.01318	0.05356	42.83	0.0164	0.0258	0.0262
Predicted metal-dependent membrane protease	0.01318	0.05355	42.88	0.00566	0.00635	0.0172
Uncharacterized enzyme involved in inositol metabolism	0.01318	0.05354	42.93	0.01	0.00809	0.0197
Carbamoylphosphate synthase large subunit (split gene in MJ)	0.01317	0.05352	42.99	0.0568	0.0653	0.0523
NADH:ubiquinone oxidoreductase subunit 1 (chain H)	0.01316	0.05346	43.04	0.0303	0.0292	0.0181
Methionine synthase I, cobalamin-binding domain	0.01315	0.05344	43.09	0.0341	0.0437	0.0317
FOG: TPR repeat	0.01314	0.05339	43.15	0.0353	0.0349	0.037
Protein involved in biosynthesis of mitomycin antibiotics/polyketide fumonisin	0.01313	0.05337	43.2	0.0244	0.0162	0.0231
Phosphoribulokinase	0.01312	0.0533	43.25	0.00368	0.0161	0.00341
Ribosomal protein L21	0.0131	0.05324	43.31	0.00904	0.0116	0.0204
Phosphopentomutase	0.0131	0.05322	43.36	0.00682	0.0164	0.012
Na+-transporting NADH:ubiquinone oxidoreductase, subunit NqrA	0.01309	0.05321	43.41	0.0113	0.018	0.0127
Uncharacterized membrane-bound protein	0.01309	0.0532	43.47	0.00895	0.00528	0.014
Glutathione S-transferase	0.01309	0.05319	43.52	0.0318	0.0381	0.0422
Conserved protein/domain typically associated with flavoprotein oxygenases, DIM6/NTAB family	0.01308	0.05316	43.57	0.014	0.00964	0.024
3-deoxy-D-manno-octulosonic acid (KDO) 8-phosphate synthase	0.01307	0.05313	43.63	0.0181	0.0243	0.0295
TRAP-type mannitol/chloroaromatic compound transport system, large permease component	0.01307	0.05312	43.68	0.0383	0.0428	0.0418
Aromatic ring hydroxylase	0.01306	0.05306	43.73	0.0187	0.00782	0.0152
Uncharacterized protein involved in propionate catabolism	0.01305	0.05304	43.79	0.0145	0.0259	0.0147
Hydantoin racemase	0.01304	0.05301	43.84	0.0127	0.00309	0.0152
Panthothenate kinase	0.01304	0.05298	43.89	0.0105	0.00362	0.00699
Glycine cleavage system protein P (pyridoxal-binding), C-terminal domain	0.01302	0.0529	43.94	0.0338	0.0437	0.0306
Predicted exonuclease of the beta-lactamase fold involved in RNA processing	0.01301	0.05286	44	0.00664	0.0175	0.0047
Glycyl-tRNA synthetase, alpha subunit	0.01297	0.05273	44.05	0.0233	0.0352	0.0236
Rad3-related DNA helicases	0.01297	0.05272	44.1	0.0201	0.0199	0.00968
Acyl dehydratase	0.01296	0.05266	44.16	0.0366	0.0285	0.027
Phosphomannomutase	0.01295	0.05262	44.21	0.0389	0.0425	0.0501
Putative regulator of cell autolysis	0.01295	0.05261	44.26	0.00443	0.00826	0.0164
Membrane proteins related to metalloendopeptidases	0.01294	0.05261	44.31	0.0257	0.0306	0.0352
Predicted signal transduction protein containing a membrane domain, an EAL and a GGDEF domain	0.01294	0.05258	44.37	0.00292	0.0161	0.00475
Na+/melibiose symporter and related transporters	0.01293	0.05256	44.42	0.0151	0.0222	0.0211
Aconitase A	0.01293	0.05254	44.47	0.0476	0.0535	0.0388
NaMN:DMB phosphoribosyltransferase	0.01293	0.05254	44.52	0.0181	0.00553	0.013
Type II secretory pathway, component HofQ	0.01293	0.05254	44.58	0.00715	0.0179	0.00724
Spermidine/putrescine-binding periplasmic protein	0.01292	0.0525	44.63	0.0306	0.0216	0.0203
Phosphoglycerate dehydrogenase and related dehydrogenases	0.01291	0.05245	44.68	0.0409	0.0311	0.0462
Predicted NADH:ubiquinone oxidoreductase, subunit RnfC	0.0129	0.05241	44.73	0.00342	0.0149	0.0077
N-acetylglucosamine-6-phosphate deacetylase	0.01289	0.05238	44.79	0.0119	0.00527	0.00373
Beta-glucanase/Beta-glucan synthetase	0.01288	0.05235	44.84	0.0101	0.0135	0.0231
Choline-glycine betaine transporter	0.01287	0.05231	44.89	0.0247	0.03	0.0347
NADPH-dependent glutamate synthase beta chain and related oxidoreductases	0.01287	0.05229	44.94	0.0408	0.0529	0.0384
Ribosomal protein L22	0.01286	0.05227	45	0.0118	0.013	0.0238
Formate hydrogenlyase subunit 3/Multisubunit Na+/H+ antiporter, MnhD subunit	0.01286	0.05224	45.05	0.0302	0.0409	0.0308
DNA-directed RNA polymerase, alpha subunit/40 kD subunit	0.01286	0.05224	45.1	0.0277	0.0344	0.0392
Acetyl-CoA hydrolase	0.01284	0.05218	45.15	0.00285	0.0159	0
Low specificity phosphatase (HAD superfamily)	0.01282	0.0521	45.2	0.00476	0.00733	0.0163
Nucleoside-diphosphate-sugar epimerases	0.01281	0.05208	45.26	0.0476	0.0602	0.0503
Predicted endonuclease involved in recombination (possible Holliday junction resolvase in Mycoplasmas and B. subtilis)	0.01281	0.05206	45.31	0.00669	0.00716	0.0175
Proline dehydrogenase	0.01281	0.05205	45.36	0.0255	0.0274	0.0338
Predicted phosphosugar isomerases	0.0128	0.052	45.41	0.0105	0.00471	0
Integral membrane protein (PIN domain superfamily)	0.01278	0.05193	45.46	0.0128	0.00726	0.00139
Predicted Zn-dependent proteases and their inactivated homologs	0.01277	0.0519	45.52	0.0296	0.0367	0.0248
L-aminopeptidase/D-esterase	0.01277	0.0519	45.57	0.0198	0.00852	0.0164
ABC-type proline/glycine betaine transport systems, periplasmic components	0.01277	0.05189	45.62	0.0224	0.0185	0.0246
ABC-type metal ion transport system, periplasmic component/surface adhesin	0.01276	0.05184	45.67	0.0174	0.00947	0.0104
Uncharacterized protein involved in formation of curli polymers	0.01276	0.05184	45.72	0.000814	0.00316	0.0144
Aldo/keto reductases, related to diketogulonate reductase	0.01275	0.05183	45.78	0.0167	0.0169	0.00462
ABC-type nitrate/sulfonate/bicarbonate transport system, permease component	0.01275	0.05182	45.83	0.0282	0.0176	0.026
Fe-S oxidoreductase, related to NifB/MoaA family	0.01275	0.0518	45.88	0.0103	0.00268	0.00139
Thymidylate kinase	0.01273	0.05173	45.93	0.0208	0.0134	0.0104
Predicted hydrolase (HAD superfamily)	0.01272	0.05171	45.98	0.0259	0.0145	0.0223
S-adenosylhomocysteine hydrolase	0.01272	0.05169	46.03	0.0433	0.0524	0.0431
ABC-type thiamine transport system, ATPase component	0.0127	0.05163	46.09	0.00676	0.00154	0.0152
Beta-1,4-xylanase	0.0127	0.05161	46.14	0.000754	0.00585	0.0128
Short chain fatty acids transporter	0.01269	0.05158	46.19	0.00456	0.00521	0.0178
FOG: GGDEF domain	0.01269	0.05157	46.24	0.00541	0.0165	0.00571
ATPase components of various ABC-type transport systems, contain duplicated ATPase	0.01269	0.05156	46.29	0.037	0.0291	0.0343
Uncharacterized protein encoded in hypervariable junctions of pilus gene clusters	0.01268	0.05152	46.34	0.00998	0	0.00139
Outer membrane cobalamin receptor protein	0.01267	0.05147	46.39	0.0125	0.00396	0.00475
Putative homoserine kinase type II (protein kinase fold)	0.01266	0.05146	46.45	0.0131	0.0214	0.0227
Acyl-[acyl carrier protein]--UDP-N-acetylglucosamine O-acyltransferase	0.01263	0.05131	46.5	0.0144	0.0215	0.0232
Phage terminase large subunit	0.01261	0.05125	46.55	0.0045	0	0.0154
Uncharacterized proteins of the AP superfamily	0.0126	0.05122	46.6	0.0143	0.0159	0.0112
Nucleoside phosphorylase	0.01259	0.05116	46.65	0.0116	0.0102	0.0189
Predicted ABC-type transport system involved in lysophospholipase L1 biosynthesis, permease component	0.01255	0.05101	46.7	0.0156	0.0143	0.00822
Signal peptidase I	0.01255	0.051	46.75	0.0191	0.02	0.0317
Uncharacterized homolog of plant Iojap protein	0.01255	0.05099	46.8	0.0104	0.0108	0.022
BioD-like N-terminal domain of phosphotransacetylase	0.01253	0.0509	46.86	0.00316	0.0153	0.00197
Acetate kinase	0.01251	0.05084	46.91	0.0074	0.0162	0.00197
DNA-directed RNA polymerase specialized sigma subunit, sigma54 homolog	0.0125	0.05081	46.96	0.0176	0.0234	0.0278
Recombinational DNA repair ATPase (RecF pathway)	0.0125	0.0508	47.01	0.0178	0.00965	0.0248
FAD synthase	0.01249	0.05075	47.06	0.0156	0.0113	0.0261
ABC-type amino acid transport system, permease component	0.01246	0.05064	47.11	0.0287	0.0229	0.0201
NADH dehydrogenase/NADH:ubiquinone oxidoreductase 75 kD subunit (chain G)	0.01246	0.05063	47.16	0.0252	0.0307	0.0183
Ribosomal protein S16	0.01246	0.05062	47.21	0.0156	0.0115	0.0261
Transcription termination factor	0.01245	0.05058	47.26	0.0369	0.046	0.0375
DNA uptake lipoprotein	0.01244	0.05057	47.31	0.0121	0.0112	0.0173
Predicted phosphoglycerate mutase, AP superfamily	0.01244	0.05054	47.36	0.0113	0.00546	0
Putative intracellular protease/amidase	0.01244	0.05054	47.41	0.00658	0.0156	0.00139
Glucuronate isomerase	0.01243	0.05051	47.46	0.00897	0.013	0.0207
NADH:ubiquinone oxidoreductase subunit 3 (chain A)	0.0124	0.05041	47.51	0.0193	0.0192	0.00646
Predicted HD superfamily hydrolase	0.01239	0.05034	47.56	0.0187	0.0192	0.0288
Chaperonin GroEL (HSP60 family)	0.01239	0.05034	47.61	0.0514	0.0475	0.0528
Tartrate dehydratase alpha subunit/Fumarate hydratase class I, N-terminal domain	0.01238	0.05033	47.66	0.0164	0.0212	0.00627
Acetyltransferase (isoleucine patch superfamily)	0.01238	0.05032	47.71	0.00943	0.0163	0.0206
Prephenate dehydrogenase	0.01237	0.05025	47.76	0.0123	0.0165	0.0233
Fumarylacetoacetate (FAA) hydrolase family protein	0.01236	0.05023	47.82	0.0105	0.0047	0
2-polyprenylphenol hydroxylase and related flavodoxin oxidoreductases	0.01236	0.05023	47.87	0.00564	0.0152	0.00462
GMP synthase - Glutamine amidotransferase domain	0.01235	0.05017	47.92	0.031	0.0357	0.0211
Nucleoside-diphosphate-sugar pyrophosphorylase involved in lipopolysaccharide biosynthesis/translation initiation factor 2B, gamma/epsilon subunits (eIF-2Bgamma/eIF-2Bepsilon)	0.01234	0.05014	47.97	0.0174	0.0218	0.0298
Predicted CoA-binding protein	0.01234	0.05013	48.02	0.0143	0.00388	0.0146
Uridine phosphorylase	0.01233	0.0501	48.07	0.0048	0.00707	0.017
Orotidine-5'-phosphate decarboxylase	0.01232	0.05007	48.12	0.0196	0.0171	0.0314
Exopolyphosphatase-related proteins	0.0123	0.05	48.17	0.00877	0.0107	0.016
GTPase	0.0123	0.04999	48.22	0.0206	0.0165	0.0301
4-hydroxybenzoate polyprenyltransferase and related prenyltransferases	0.01229	0.04996	48.27	0.0182	0.02	0.029
Tagatose-1,6-bisphosphate aldolase	0.01229	0.04996	48.32	0.0102	0	0.00197
Glutamine synthetase	0.01229	0.04993	48.37	0.053	0.0629	0.0489
Dioxygenases related to 2-nitropropane dioxygenase	0.01228	0.04991	48.42	0.0254	0.0303	0.0316
N-formylglutamate amidohydrolase	0.01228	0.04991	48.47	0.00959	0.00978	0.0157
Predicted NADH:ubiquinone oxidoreductase, subunit RnfB	0.01228	0.0499	48.52	0.00528	0.0158	0.00754
Cobalamin biosynthesis protein CbiD	0.01228	0.0499	48.57	0.0121	0.00308	0.0081
Tryptophan synthase beta chain	0.01228	0.04989	48.62	0.0373	0.0419	0.0292
Flavodoxin reductases (ferredoxin-NADPH reductases) family 1	0.01225	0.04978	48.67	0.0215	0.0184	0.0301
ABC-type spermidine/putrescine transport systems, ATPase components	0.01223	0.04971	48.71	0.0421	0.0323	0.0339
Uncharacterized protein, possibly involved in aromatic compounds catabolism	0.01223	0.04969	48.76	0.0136	0.0109	0.0238
Predicted membrane protein involved in D-alanine export	0.01222	0.04968	48.81	0.0111	0.0207	0.00861
Beta-fructosidases (levanase/invertase)	0.01222	0.04966	48.86	0.0103	0.00546	0
Lactate dehydrogenase and related dehydrogenases	0.01222	0.04966	48.91	0.0289	0.0229	0.0252
Thioredoxin-like proteins and domains	0.01221	0.04963	48.96	0.0116	0.0112	0.0214
FOG: HEAT repeat	0.01221	0.04963	49.01	0.00752	0.00109	0.00482
Predicted membrane metal-binding protein	0.01221	0.04961	49.06	0.00918	0.00368	0.0126
Predicted ATP-dependent serine protease	0.0122	0.0496	49.11	0.0219	0.0283	0.0329
Phosphopantothenoylcysteine synthetase/decarboxylase	0.0122	0.04956	49.16	0.025	0.0184	0.0333
Zn-ribbon protein, possibly nucleic acid-binding	0.01218	0.04951	49.21	0.000789	0.00567	0.0124
Gamma-glutamyltransferase	0.01216	0.04943	49.26	0.0384	0.0302	0.034
Mg-chelatase subunit ChlD	0.01215	0.04938	49.31	0.00763	0	0.013
Diaminopimelate epimerase	0.01213	0.04931	49.36	0.0152	0.016	0.025
Poly-beta-hydroxyalkanoate depolymerase	0.01213	0.04928	49.41	0.00872	0.0126	0.0132
Flagellar motor component	0.01212	0.04924	49.46	0.00161	0.0123	0.00695
Homoserine kinase	0.01211	0.04922	49.51	0.00714	0.00646	0.0186
Arginine/lysine/ornithine decarboxylases	0.01211	0.04921	49.56	0.00375	0.015	0
Pyruvate-formate lyase	0.0121	0.04919	49.61	0.000207	0.0151	0
Valyl-tRNA synthetase	0.0121	0.04918	49.65	0.0506	0.0606	0.0479
Membrane carboxypeptidase (penicillin-binding protein)	0.01209	0.04915	49.7	0.0236	0.015	0.0208
Glutamine synthetase adenylyltransferase	0.01209	0.04913	49.75	0.02	0.0236	0.0206
Holliday junction resolvasome, DNA-binding subunit	0.01209	0.04912	49.8	0.0115	0.0104	0.0214
Phosphoribosylamine-glycine ligase	0.01209	0.04912	49.85	0.0252	0.0294	0.0369
Phosphoglycerate mutase 1	0.01207	0.04905	49.9	0.0165	0.0177	0.00699
Cobyric acid synthase	0.01206	0.04902	49.95	0.0213	0.0136	0.0124
CDP-diglyceride synthetase	0.01206	0.04901	50	0.0187	0.0112	0.0094
Uncharacterized ABC-type transport system, periplasmic component/surface lipoprotein	0.01206	0.04899	50.05	0.0268	0.017	0.026
Type II secretory pathway, prepilin signal peptidase PulO and related peptidases	0.01205	0.04899	50.1	0.00657	0.0169	0.00674
23S rRNA methylase	0.01205	0.04895	50.15	0.0108	0.0117	0.0122
Cell wall-associated hydrolases (invasion-associated proteins)	0.01204	0.04895	50.19	0.00694	0.00887	0.0172
Tryptophan 2,3-dioxygenase (vermilion)	0.01204	0.04891	50.24	0.00761	0.0145	0.0176
Preprotein translocase subunit SecB	0.01203	0.04888	50.29	0.00687	0.00789	0.0159
Mannitol-1-phosphate/altronate dehydrogenases	0.01202	0.04885	50.34	0.0112	0.00815	0.0176
Inactive homolog of metal-dependent proteases, putative molecular chaperone	0.01202	0.04883	50.39	0.00553	0.00748	0.0173
Xanthine/uracil permeases	0.01202	0.04883	50.44	0.0106	0.0106	0.0176
Lysophospholipase	0.01201	0.04883	50.49	0.00869	0.00692	0.00683
DNA-directed RNA polymerase, sigma subunit (sigma70/sigma32)	0.01201	0.04882	50.54	0.0482	0.0531	0.0464
Flagellar hook protein FlgE	0.01199	0.04871	50.58	0.0021	0.0137	0.00368
Na+-driven multidrug efflux pump	0.01199	0.04871	50.63	0.0245	0.0208	0.0343
Methionine synthase I (cobalamin-dependent), methyltransferase domain	0.01198	0.04868	50.68	0.0343	0.0321	0.0248
Phosphatidylserine decarboxylase	0.01197	0.04864	50.73	0.0125	0.0143	0.0235
Predicted extracellular nuclease	0.01196	0.0486	50.78	0.00343	0.00642	0.015
Geranylgeranyl pyrophosphate synthase	0.01195	0.04856	50.83	0.0308	0.029	0.0407
Ribosomal protein S1	0.01195	0.04855	50.88	0.0334	0.0426	0.0404
Signal transduction histidine kinase, nitrogen specific	0.01194	0.04851	50.92	0.00928	0.0106	0.0101
Subtilisin-like serine proteases	0.01192	0.04845	50.97	0.0178	0.0251	0.019
Membrane-bound lytic murein transglycosylase B	0.01192	0.04843	51.02	0.0118	0.0187	0.0206
Molybdopterin biosynthesis enzyme	0.01191	0.04841	51.07	0.0229	0.0129	0.0165
Protein containing tetrapyrrole methyltransferase domain and MazG-like (predicted pyrophosphatase) domain	0.01191	0.04841	51.12	0.00924	0.00109	0
ABC-type thiamine transport system, periplasmic component	0.01189	0.04831	51.17	0.0112	0.00527	0.0152
Na+-transporting NADH:ubiquinone oxidoreductase, subunit NqrD	0.01188	0.04829	51.22	0.00981	0.0201	0.0146
Mg-chelatase subunit ChlI	0.01188	0.04828	51.26	0.0217	0.02	0.0281
Phosphatidylglycerophosphate synthase	0.01188	0.04827	51.31	0.0167	0.0143	0.0113
Nicotinic acid mononucleotide adenylyltransferase	0.01187	0.04824	51.36	0.0111	0.00753	0.0209
Arginine decarboxylase (spermidine biosynthesis)	0.01187	0.04823	51.41	0.00931	0.00959	0.00278
6-pyruvoyl-tetrahydropterin synthase	0.01186	0.0482	51.46	0.0116	0.0134	0.023
Zn-finger domain associated with topoisomerase type I	0.01185	0.04818	51.5	0.015	0.018	0.0128
Uncharacterized Zn-ribbon-containing protein involved in phosphonate metabolism	0.01185	0.04817	51.55	0.00116	0.00755	0.0118
Molybdenum cofactor biosynthesis enzyme	0.01183	0.04808	51.6	0.023	0.0131	0.0162
Ketopantoate hydroxymethyltransferase	0.01183	0.04808	51.65	0.022	0.0248	0.0331
Beta-galactosidase	0.01183	0.04807	51.7	0.00745	0.00929	0.00887
Protoporphyrinogen oxidase	0.01181	0.048	51.75	0.00942	0.0104	0
Predicted soluble lytic transglycosylase fused to an ABC-type amino acid-binding protein	0.0118	0.04794	51.79	0.00575	0.0144	0.00394
UTP:GlnB (protein PII) uridylyltransferase	0.0118	0.04794	51.84	0.0263	0.029	0.0287
Alpha-L-fucosidase	0.01179	0.04792	51.89	0.0107	0.0123	0.00341
Organic solvent tolerance protein OstA	0.01178	0.04786	51.94	0.00867	0.011	0.00527
Predicted TIM-barrel enzyme, possibly a dioxygenase	0.01178	0.04786	51.98	0.0107	0.00692	0
Membrane GTPase LepA	0.01177	0.04785	52.03	0.0398	0.0516	0.0436
Cysteine synthase	0.01177	0.04784	52.08	0.0355	0.047	0.0386
N-acetylglutamate synthase (N-acetylornithine aminotransferase)	0.01177	0.04783	52.13	0.0277	0.0179	0.0201
Exopolyphosphatase	0.01177	0.04782	52.18	0.0214	0.0127	0.023
Putative Mg2+ and Co2+ transporter CorB	0.01176	0.0478	52.22	0.0153	0.0195	0.0185
3-deoxy-D-arabino-heptulosonate 7-phosphate (DAHP) synthase	0.01176	0.04778	52.27	0.0135	0.0226	0.0148
TRAP-type mannitol/chloroaromatic compound transport system, periplasmic component	0.01173	0.04765	52.32	0.0305	0.0354	0.0308
Isocitrate dehydrogenase kinase/phosphatase	0.01172	0.04763	52.37	0.00467	0.0143	0.00832
Predicted branched-chain amino acid permease (azaleucine resistance)	0.01171	0.04757	52.41	0.00488	0.00396	0.0135
Predicted nucleotidyltransferases	0.01171	0.04757	52.46	0.00899	0.00109	0
Multisubunit Na+/H+ antiporter, MnhB subunit	0.01169	0.04753	52.51	0.0205	0.0165	0.0127
Galactokinase	0.01169	0.04751	52.56	0.0104	0.00413	0.00571
ABC-type long-chain fatty acid transport system, fused permease and ATPase components	0.01169	0.0475	52.6	0.01	0.0061	0.00627
ATP-dependent protease Clp, ATPase subunit	0.01168	0.04747	52.65	0.0356	0.045	0.0333
Trehalose-6-phosphate synthase	0.01167	0.04743	52.7	0.0119	0.0113	0.00241
Phytoene/squalene synthetase	0.01167	0.04742	52.75	0.0226	0.0119	0.0207
4-diphosphocytidyl-2-methyl-D-erithritol synthase	0.01167	0.04742	52.79	0.00983	0.00737	0
Predicted metal-dependent hydrolases related to alanyl-tRNA synthetase HxxxH domain	0.01167	0.04741	52.84	0.0102	0.00604	0
Disulfide bond chaperones of the HSP33 family	0.01166	0.04737	52.89	0.00869	0.00802	0.0143
Citrate lyase beta subunit	0.01166	0.04737	52.94	0.0178	0.0211	0.0259
Leucyl aminopeptidase (aminopeptidase T)	0.01165	0.04733	52.98	0.0118	0.00957	0.0132
N-formylmethionyl-tRNA deformylase	0.01164	0.0473	53.03	0.0174	0.0173	0.0256
Metal-dependent amidase/aminoacylase/carboxypeptidase	0.01163	0.04728	53.08	0.0344	0.0252	0.0376
Phosphoenolpyruvate-protein kinase (PTS system EI component in bacteria)	0.01163	0.04727	53.13	0.0114	0.0112	0
Glucosamine 6-phosphate synthetase, contains amidotransferase and phosphosugar isomerase domains	0.01163	0.04725	53.17	0.035	0.0436	0.0423
Hydroxymethylpyrimidine/phosphomethylpyrimidine kinase	0.01162	0.04721	53.22	0.013	0.00769	0.00278
Dihydroorotase	0.01161	0.0472	53.27	0.0123	0.0182	0.013
rRNA methylase	0.01161	0.04716	53.31	0.0137	0.0109	0.013
Tubulin	0.0116	0.04713	53.36	0.00887	0.00364	0
Anthranilate phosphoribosyltransferase	0.0116	0.04712	53.41	0.0247	0.02	0.0151
Sialic acid synthase	0.01159	0.04709	53.46	0.00522	0.0102	0.0119
DNA or RNA helicases of superfamily II	0.01158	0.04707	53.5	0.0232	0.0146	0.0216
Diadenosine tetraphosphatase and related serine/threonine protein phosphatases	0.01156	0.047	53.55	0.0207	0.0155	0.0106
Predicted homoserine dehydrogenase	0.01156	0.04699	53.6	0.0125	0.00966	0.019
Predicted dehydrogenase	0.01155	0.04693	53.64	0.00261	0.014	0.00139
3-oxoacyl-(acyl-carrier-protein) synthase	0.01155	0.04693	53.69	0.0401	0.0439	0.0501
Zn-dependent hydrolases, including glyoxylases	0.01154	0.04691	53.74	0.0415	0.0418	0.049
DNA polymerase elongation subunit (family B)	0.01153	0.04687	53.78	0.0094	0.0111	0
Predicted ICC-like phosphoesterases	0.01153	0.04686	53.83	0.00416	0.00259	0.0136
Fructose-1,6-bisphosphatase/sedoheptulose 1,7-bisphosphatase and related proteins	0.01152	0.04683	53.88	0.0187	0.0101	0.011
ABC-type amino acid transport/signal transduction systems, periplasmic component/domain	0.01151	0.04677	53.92	0.0333	0.0242	0.0318
tRNA nucleotidyltransferase/poly(A) polymerase	0.01151	0.04675	53.97	0.0216	0.0255	0.0332
Cytochrome c553	0.0115	0.04672	54.02	0.005	0.0133	0.0134
Ribosomal protein L4	0.01149	0.0467	54.07	0.0165	0.0168	0.0287
Uncharacterized protein related to glutamine synthetase	0.01149	0.04667	54.11	0.0126	0.0222	0.018
Tetrahydrodipicolinate N-succinyltransferase	0.01148	0.04666	54.16	0.0198	0.0267	0.0295
ABC-type branched-chain amino acid transport system, permease component	0.01147	0.04663	54.2	0.0383	0.0298	0.0323
Flagellar motor switch protein	0.01147	0.04661	54.25	0.00173	0.0103	0.00835
Threonine aldolase	0.01147	0.0466	54.3	0.024	0.0124	0.0211
Trk-type K+ transport systems, membrane components	0.01147	0.0466	54.34	0.0215	0.0278	0.0317
3-polyprenyl-4-hydroxybenzoate decarboxylase	0.01145	0.04653	54.39	0.0133	0.0147	0.00278
Response regulator consisting of a CheY-like receiver domain and a Fis-type HTH domain	0.01145	0.04653	54.44	0.00698	0.00908	0.0154
Cellulase M and related proteins	0.01145	0.04652	54.48	0.0142	0.0148	0.0219
Glutamate synthase domain 1	0.01142	0.04639	54.53	0.0356	0.0366	0.0457
Flagellar biosynthesis pathway, component FlhB	0.01141	0.04637	54.58	0.00173	0.0119	0.00671
Secreted and surface protein containing fasciclin-like repeats	0.01141	0.04636	54.62	0.00203	0.013	0.00368
Phosphoribosylaminoimidazole carboxylase (NCAIR synthetase)	0.0114	0.04633	54.67	0.017	0.0159	0.0277
McrBC 5-methylcytosine restriction system component	0.01139	0.0463	54.72	0.00879	0	0
DNA-binding ferritin-like protein (oxidative damage protectant)	0.01139	0.04629	54.76	0.00733	0.012	0
Adenylylsulfate kinase and related kinases	0.01139	0.04628	54.81	0.0202	0.0239	0.0137
Predicted hydrolase of the HD superfamily (permuted catalytic motifs)	0.01138	0.04623	54.85	0.00879	0	0
Methylase involved in ubiquinone/menaquinone biosynthesis	0.01137	0.04622	54.9	0.0182	0.0193	0.0283
Phosphatidylserine synthase	0.01137	0.0462	54.95	0.0144	0.0149	0.0206
Phosphoserine aminotransferase	0.01136	0.04615	54.99	0.025	0.0295	0.0359
Pyruvate kinase	0.01134	0.0461	55.04	0.0238	0.0262	0.0359
UDP-3-O-[3-hydroxymyristoyl] glucosamine N-acyltransferase	0.01134	0.04608	55.09	0.0175	0.0183	0.0297
Phosphopantetheinyl transferase (holo-ACP synthase)	0.01133	0.04604	55.13	0.00676	0.00761	0.0152
Shikimate kinase	0.01132	0.04599	55.18	0.0141	0.0111	0.0131
Serine acetyltransferase	0.01131	0.04596	55.22	0.0175	0.0202	0.0139
Bacterial lipocalin	0.01131	0.04595	55.27	0.00145	0.0126	0.00368
Ribosomal protein L11 methylase	0.01131	0.04595	55.32	0.0126	0.0147	0.0245
Predicted ATPase of the ABC class	0.0113	0.04594	55.36	0.0106	0.00725	0
Bacteriophage terminase large (ATPase) subunit and inactivated derivatives	0.0113	0.04593	55.41	0.000149	0	0.0137
NADH:flavin oxidoreductases, Old Yellow Enzyme family	0.01129	0.04589	55.45	0.031	0.0351	0.0368
UDP-N-acetylglucosamine 2-epimerase	0.01128	0.04586	55.5	0.0167	0.0238	0.0221
F0F1-type ATP synthase, delta subunit (mitochondrial oligomycin sensitivity protein)	0.01127	0.04581	55.54	0.0066	0.00558	0.0131
Predicted sugar isomerase	0.01125	0.04573	55.59	0.0136	0.00737	0.00683
Predicted enzyme with a TIM-barrel fold	0.01124	0.04567	55.64	0.0146	0.0148	0.0137
Predicted ATPase of the PP-loop superfamily implicated in cell cycle control	0.01124	0.04567	55.68	0.0171	0.0215	0.0276
ABC-type taurine transport system, periplasmic component	0.01121	0.04557	55.73	0.00448	0.00678	0.0152
RimM protein, required for 16S rRNA processing	0.01121	0.04556	55.77	0.00561	0.00501	0.0155
Bacterioferritin (cytochrome b1)	0.01121	0.04555	55.82	0.00929	0.013	0.00539
Inactivated superfamily I helicase	0.01121	0.04555	55.86	0.00904	0.00602	0.0111
Fe2+ transport system protein B	0.01121	0.04554	55.91	0.0244	0.0258	0.0257
Ribosome-associated heat shock protein implicated in the recycling of the 50S subunit (S4 paralog)	0.01119	0.04547	55.96	0.00684	0.00498	0.0138
Cobalamin biosynthesis protein CobT (nicotinate-mononucleotide:5, 6-dimethylbenzimidazole phosphoribosyltransferase)	0.01119	0.04546	56	0.0151	0.0142	0.0162
4-aminobutyrate aminotransferase and related aminotransferases	0.01118	0.04545	56.05	0.025	0.0263	0.0212
Apolipoprotein N-acyltransferase	0.01118	0.04542	56.09	0.0166	0.0164	0.0155
Dihydroxynaphthoic acid synthase	0.01116	0.04535	56.14	0.0225	0.0247	0.0247
2-polyprenyl-6-methoxyphenol hydroxylase and related FAD-dependent oxidoreductases	0.01116	0.04535	56.18	0.0334	0.0269	0.0274
Uncharacterized protein affecting Mg2+/Co2+ transport	0.01116	0.04534	56.23	0.00862	0.0159	0.00695
Rubredoxin	0.01115	0.0453	56.27	0.00501	0.0123	0.00949
1,4-dihydroxy-2-naphthoate octaprenyltransferase	0.01113	0.04524	56.32	0.0147	0.00909	0.0179
Uncharacterized enzyme involved in pigment biosynthesis	0.01112	0.0452	56.36	0.0122	0.00646	0.00798
AT-rich DNA-binding protein	0.01112	0.04517	56.41	0.00907	0.00324	0
Actin-like ATPase involved in cell morphogenesis	0.01111	0.04513	56.45	0.0292	0.0386	0.033
Precorrin-4 methylase	0.0111	0.04513	56.5	0.0103	0.00797	0.00234
Predicted hydrolase of the metallo-beta-lactamase superfamily	0.0111	0.04512	56.54	0.0218	0.0126	0.0216
Predicted transcription regulator containing HTH domain	0.0111	0.0451	56.59	0.00926	0.0035	0
Poly(3-hydroxyalkanoate) synthetase	0.01109	0.04508	56.63	0.0175	0.0231	0.0154
Predicted redox protein, regulator of disulfide bond formation	0.01109	0.04505	56.68	0.00534	0.00351	0.016
Periplasmic glycine betaine/choline-binding (lipo)protein of an ABC-type transport system (osmoprotectant binding protein)	0.01109	0.04505	56.72	0.00874	0.013	0
Cysteine sulfinate desulfinase/cysteine desulfurase and related enzymes	0.01108	0.04504	56.77	0.0321	0.0273	0.0236
1-deoxy-D-xylulose 5-phosphate reductoisomerase	0.01108	0.04502	56.81	0.0249	0.0219	0.0175
Phage-related tail fibre protein	0.01106	0.04496	56.86	0.0004	0	0.0135
ATP sulfurylase (sulfate adenylyltransferase)	0.01106	0.04495	56.9	0.0215	0.0276	0.0167
Uncharacterized membrane protein, putative virulence factor	0.01105	0.04492	56.95	0.026	0.0219	0.0161
Uncharacterized host factor I protein	0.01104	0.04487	56.99	0.00636	0.014	0.00883
Biopolymer transport protein	0.01104	0.04486	57.04	0.0101	0.011	0.0177
Sugar (pentulose and hexulose) kinases	0.01103	0.04484	57.08	0.0224	0.0172	0.0287
Glutamyl- and glutaminyl-tRNA synthetases	0.01101	0.04474	57.13	0.0484	0.0576	0.0448
Enoyl-[acyl-carrier-protein] reductase (NADH)	0.01101	0.04473	57.17	0.0247	0.027	0.0303
Uncharacterized protein related to plant photosystem II stability/assembly factor	0.011	0.04471	57.22	0.00542	0.00274	0.0142
2-keto-3-deoxy-6-phosphogluconate aldolase	0.01099	0.04467	57.26	0.0139	0.00735	0.0101
Archaeal/vacuolar-type H+-ATPase subunit A	0.01098	0.04463	57.31	0.00614	0.013	0
Alanine racemase	0.01098	0.04461	57.35	0.018	0.0133	0.0138
D-Tyr-tRNAtyr deacylase	0.01098	0.04461	57.4	0.016	0.0106	0.0143
Zn-dependent proteases	0.01097	0.04459	57.44	0.0103	0.0101	0.00139
ABC-type arginine transport system, permease component	0.01097	0.04459	57.49	0.00668	0.00859	0.0143
NADH:ubiquinone oxidoreductase subunit 11 or 4L (chain K)	0.01097	0.04459	57.53	0.0202	0.0126	0.0115
6Fe-6S prismane cluster-containing protein	0.01097	0.04457	57.57	0.000322	0.0137	0
Dissimilatory sulfite reductase (desulfoviridin), alpha and beta subunits	0.01097	0.04456	57.62	0.0051	0.0135	0
Uncharacterized phage-associated protein	0.01096	0.04455	57.66	0.00833	0	0
ATP:corrinoid adenosyltransferase	0.01096	0.04454	57.71	0.0181	0.00785	0.0135
4-amino-4-deoxy-L-arabinose transferase and related glycosyltransferases of PMT family	0.01096	0.04454	57.75	0.00913	0.00827	0.00197
Putative translation factor (SUA5)	0.01096	0.04453	57.8	0.0151	0.0175	0.025
UDP-N-acetylmuramoylalanine-D-glutamate ligase	0.01095	0.04451	57.84	0.0176	0.0164	0.0249
ABC-type transport system, involved in lipoprotein release, permease component	0.01095	0.0445	57.89	0.0193	0.018	0.0289
Transcriptional regulators of sugar metabolism	0.01094	0.04448	57.93	0.00758	0.00863	0.0131
Trehalose-6-phosphatase	0.01093	0.04442	57.98	0.0096	0.00892	0
Xanthine dehydrogenase, iron-sulfur cluster and FAD-binding subunit A	0.01091	0.04436	58.02	0.0141	0.00875	0.0182
Amidases related to nicotinamidase	0.01091	0.04434	58.06	0.0272	0.021	0.0201
Riboflavin synthase alpha chain	0.0109	0.0443	58.11	0.0148	0.0142	0.0258
Predicted bile acid beta-glucosidase	0.0109	0.0443	58.15	0.0087	0.0012	0.00139
Gamma-glutamylcysteine synthetase	0.0109	0.04429	58.2	0.0117	0.0152	0.0153
Predicted nucleotide-utilizing enzyme related to molybdopterin-biosynthesis enzyme MoeA	0.0109	0.04429	58.24	0.0136	0.00429	0.0128
Anti-sigma factor	0.0109	0.04429	58.29	0.00313	0.011	0.0109
ABC-type transport system involved in cytochrome c biogenesis, permease component	0.01089	0.04426	58.33	0.021	0.0226	0.0317
NhaP-type Na+/H+ and K+/H+ antiporters	0.01089	0.04425	58.37	0.0118	0.0218	0.00954
Uncharacterized conserved protein (some members contain a von Willebrand factor type A (vWA) domain)	0.01089	0.04424	58.42	0.0253	0.0197	0.0265
Murein endopeptidase	0.01089	0.04424	58.46	0.0071	0.00189	0.0114
Mannose-1-phosphate guanylyltransferase	0.01088	0.04423	58.51	0.0146	0.0103	0.0081
Precorrin-6B methylase 2	0.01087	0.04418	58.55	0.00891	0.0012	0.00139
Archaeal/vacuolar-type H+-ATPase subunit B	0.01087	0.04416	58.6	0.00567	0.0129	0
Uncharacterized proteins, LmbE homologs	0.01084	0.04405	58.64	0.0212	0.0174	0.0212
Arsenate reductase and related proteins, glutaredoxin family	0.01083	0.04403	58.68	0.003	0.0059	0.0135
Purine nucleoside phosphorylase	0.01081	0.04394	58.73	0.0257	0.019	0.0175
Predicted P-loop ATPase	0.01081	0.04392	58.77	0.00857	0.00109	0
Nitric oxide reductase activation protein	0.0108	0.04391	58.81	0.00317	0.0128	0.00368
Aspartate oxidase	0.0108	0.0439	58.86	0.0188	0.0267	0.0175
F0F1-type ATP synthase, epsilon subunit (mitochondrial delta subunit)	0.0108	0.04387	58.9	0.00933	0.0128	0.0109
Dimethyladenosine transferase (rRNA methylation)	0.0108	0.04387	58.95	0.0143	0.015	0.0236
Carboxypeptidase C (cathepsin A)	0.01079	0.04385	58.99	0.0097	0.0134	0.018
ABC-type Mn/Zn transport systems, ATPase component	0.01078	0.04381	59.03	0.0213	0.0107	0.0191
Response regulators consisting of a CheY-like receiver domain and a winged-helix DNA-binding domain	0.01078	0.04381	59.08	0.0481	0.0436	0.0524
Predicted NADH:ubiquinone oxidoreductase, subunit RnfE	0.01078	0.04379	59.12	0.00259	0.0113	0.00716
ATP-dependent protease HslVU (ClpYQ), ATPase subunit	0.01076	0.04374	59.17	0.0302	0.0347	0.0223
UDP-3-O-acyl-N-acetylglucosamine deacetylase	0.01076	0.04372	59.21	0.0155	0.02	0.0161
Predicted ATP-dependent endonuclease of the OLD family	0.01076	0.04371	59.25	0.00857	0.0012	0
S-adenosylmethionine:tRNA-ribosyltransferase-isomerase (queuine synthetase)	0.01076	0.04371	59.3	0.0247	0.0234	0.0346
Archaeal fructose-1,6-bisphosphatase and related enzymes of inositol monophosphatase family	0.01076	0.04371	59.34	0.0286	0.0192	0.0251
Predicted glutathione S-transferase	0.01075	0.04369	59.38	0.013	0.0201	0.0146
Intracellular septation protein A	0.01075	0.04368	59.43	0.0103	0.00595	0.00642
6-phosphofructokinase	0.01075	0.04368	59.47	0.0244	0.0332	0.0294
dUTPase	0.01074	0.04365	59.52	0.0167	0.018	0.0262
4-alpha-glucanotransferase	0.01074	0.04364	59.56	0.0102	0.0138	0.00197
L-asparaginase II	0.01074	0.04363	59.6	0.00435	0.00574	0.0135
Predicted eukaryotic-type DNA primase	0.01073	0.04361	59.65	0.00699	0.00999	0
ATP-dependent Lon protease, bacterial type	0.01072	0.04358	59.69	0.0462	0.0544	0.0446
Nuclease subunit of the excinuclease complex	0.01071	0.04354	59.73	0.0313	0.0325	0.0415
Ketopantoate reductase	0.01071	0.04353	59.78	0.0136	0.00923	0.00972
NADPH:quinone reductase and related Zn-dependent oxidoreductases	0.0107	0.04347	59.82	0.0467	0.0432	0.0371
Glycerol uptake facilitator and related permeases (Major Intrinsic Protein Family)	0.01069	0.04342	59.86	0.0133	0.0232	0.0166
Archaeal DNA polymerase II, large subunit	0.01068	0.04339	59.91	0.00906	0.00523	0
3-hydroxy-3-methylglutaryl CoA synthase	0.01067	0.04338	59.95	0.00598	0.011	0.00868
2-polyprenyl-3-methyl-5-hydroxy-6-metoxy-1,4-benzoquinol methylase	0.01067	0.04336	59.99	0.0156	0.0228	0.0222
Uncharacterized ABC-type transport system, permease component	0.01067	0.04335	60.04	0.0253	0.0178	0.0235
Nitrate reductase gamma subunit	0.01067	0.04335	60.08	0.00991	0.0109	0.00139
Co/Zn/Cd efflux system component	0.01066	0.04334	60.12	0.0117	0.0219	0.011
D-mannonate dehydratase	0.01066	0.04332	60.17	0.0166	0.00998	0.0142
Ureidoglycolate hydrolase	0.01065	0.04329	60.21	0.00596	0.00109	0.0119
Predicted sugar phosphatases of the HAD superfamily	0.01064	0.04325	60.25	0.0108	0.00625	0.0162
Precorrin-2 methylase	0.01064	0.04325	60.3	0.00762	0.00576	0.0033
Outer membrane protein	0.01064	0.04323	60.34	0.02	0.0172	0.016
F0F1-type ATP synthase, subunit a	0.01062	0.04314	60.38	0.0206	0.0215	0.0312
Zn-dependent dipeptidase, microsomal dipeptidase homolog	0.01058	0.04301	60.43	0.0226	0.0229	0.0223
Glucokinase	0.01058	0.043	60.47	0.00846	0.00732	0.00278
Formate-dependent phosphoribosylglycinamide formyltransferase (GAR transformylase)	0.01056	0.04291	60.51	0.00483	0.00995	0.0145
Uncharacterized C-terminal domain of topoisomerase IA	0.01055	0.04287	60.55	0.026	0.0184	0.0288
Large extracellular alpha-helical protein	0.01054	0.04284	60.6	0.00695	0.0112	0
Membrane-associated lipoprotein involved in thiamine biosynthesis	0.01052	0.04276	60.64	0.00697	0.00929	0.0159
Cytochrome oxidase assembly factor	0.01051	0.04271	60.68	0.0078	0.00799	0.00891
Uncharacterized protein, possibly involved in glyoxylate utilization	0.01049	0.04265	60.73	0.00911	0.00555	0.0147
ABC-type proline/glycine betaine transport systems, ATPase components	0.01049	0.04262	60.77	0.00947	0.00893	0
Universal stress protein UspA and related nucleotide-binding proteins	0.01047	0.04256	60.81	0.0198	0.011	0.0131
Precorrin isomerase	0.01047	0.04253	60.85	0.00935	0.00475	0.00234
Uncharacterized protein (competence- and mitomycin-induced)	0.01046	0.0425	60.9	0.0168	0.0105	0.0226
Cu2+-containing amine oxidase	0.01045	0.04245	60.94	0.0105	0.00748	0.00139
Predicted sugar kinase	0.01044	0.04243	60.98	0.0211	0.0139	0.0241
Type II secretory pathway, component PulD	0.01044	0.04241	61.02	0.00521	0.0121	0.009
Cytochrome c biogenesis protein	0.01043	0.04238	61.07	0.0149	0.00699	0.0188
FKBP-type peptidyl-prolyl cis-trans isomerases 2	0.01043	0.04238	61.11	0.00525	0.0119	0.00671
ABC-type nitrate/sulfonate/bicarbonate transport systems, periplasmic components	0.01042	0.04236	61.15	0.0237	0.0241	0.0159
Predicted thiamine-pyrophosphate-binding protein	0.01042	0.04234	61.19	0.00472	0.00953	0.0132
Cytidylate kinase	0.01041	0.04232	61.24	0.0183	0.0142	0.0257
Exonuclease III	0.01041	0.04229	61.28	0.0233	0.0263	0.03
Predicted aminomethyltransferase related to GcvT	0.0104	0.04228	61.32	0.0089	0.00351	0.00981
Guanylate kinase	0.0104	0.04227	61.36	0.0152	0.0138	0.0244
Lauroyl/myristoyl acyltransferase	0.01038	0.0422	61.4	0.0117	0.00278	0.014
Alkylated DNA repair protein	0.01038	0.0422	61.45	0.0113	0.00358	0.0143
Thiol-disulfide isomerase and thioredoxins	0.01038	0.04218	61.49	0.0375	0.0276	0.0336
Biopolymer transport proteins	0.01038	0.04216	61.53	0.0256	0.0332	0.0321
Glycerol dehydrogenase and related enzymes	0.01037	0.04215	61.57	0.00851	0.00109	0.00197
2-hydroxychromene-2-carboxylate isomerase	0.01037	0.04215	61.62	0.00816	0.00847	0.0154
Predicted UDP-glucose 6-dehydrogenase	0.01036	0.04212	61.66	0.0268	0.0314	0.0263
ABC-type uncharacterized transport system involved in gliding motility, auxiliary component	0.01035	0.04207	61.7	0.00874	0.0118	0.00601
NAD-dependent protein deacetylases, SIR2 family	0.01035	0.04205	61.74	0.0213	0.0127	0.0152
Predicted metal-dependent hydrolase with the TIM-barrel fold	0.01033	0.04198	61.78	0.0234	0.019	0.0275
Predicted ATP-dependent protease	0.01032	0.04192	61.83	0.00338	0.0128	0
Acetyl/propionyl-CoA carboxylase, alpha subunit	0.01031	0.0419	61.87	0.0364	0.0315	0.0289
Uncharacterized protein, possibly involved in utilization of glycolate and propanediol	0.01028	0.04179	61.91	0.00164	0.00634	0.0113
Phosphohistidine phosphatase SixA	0.01028	0.04177	61.95	0.00827	0.00154	0
6-phosphogluconolactonase/Glucosamine-6-phosphate isomerase/deaminase	0.01027	0.04174	61.99	0.0183	0.019	0.0271
Branched-chain amino acid aminotransferase/4-amino-4-deoxychorismate lyase	0.01027	0.04173	62.03	0.0382	0.0355	0.0466
Phosphoribosylformylglycinamidine (FGAM) synthase, glutamine amidotransferase domain	0.01026	0.04169	62.08	0.0278	0.0359	0.0349
Long-chain acyl-CoA synthetases (AMP-forming)	0.01025	0.04166	62.12	0.0342	0.027	0.0351
Fructosamine-3-kinase	0.01024	0.04163	62.16	0.00692	0.0124	0.00197
Predicted nucleic-acid-binding protein implicated in transcription termination	0.01024	0.04163	62.2	0.00546	0.00109	0.0106
Peptidyl-tRNA hydrolase	0.01024	0.04162	62.24	0.0156	0.0125	0.0239
Mn-dependent transcriptional regulator	0.01024	0.0416	62.28	0.0119	0.0079	0.0179
Predicted SAM-dependent methyltransferases	0.01023	0.04159	62.33	0.00794	0.0105	0.0154
Translation elongation factor Ts	0.01022	0.04153	62.37	0.0211	0.0176	0.0268
Folate-dependent phosphoribosylglycinamide formyltransferase PurN	0.01021	0.04151	62.41	0.0149	0.0118	0.0226
Pyruvate/2-oxoglutarate dehydrogenase complex, dihydrolipoamide acyltransferase (E2) component, and related enzymes	0.01021	0.04148	62.45	0.0381	0.0429	0.0418
Acetyl-CoA carboxylase alpha subunit	0.01019	0.0414	62.49	0.0219	0.031	0.0267
ATPase involved in DNA replication	0.01018	0.04136	62.53	0.0115	0.0104	0.0192
Transcriptional regulator/sugar kinase	0.01018	0.04136	62.57	0.0209	0.0128	0.0179
O-acetylhomoserine sulfhydrylase	0.01017	0.04134	62.62	0.0318	0.0409	0.0344
ABC-type Na+ transport system, ATPase component	0.01017	0.04132	62.66	0.00442	0.0119	0
NADH:ubiquinone oxidoreductase subunit 6 (chain J)	0.01016	0.04129	62.7	0.0151	0.00927	0.00724
Sulfite reductase, beta subunit (hemoprotein)	0.01016	0.04129	62.74	0.0276	0.0291	0.0264
Periplasmic serine proteases (ClpP class)	0.01016	0.04128	62.78	0.0228	0.0204	0.0144
FOG: CBS domain	0.01015	0.04125	62.82	0.0332	0.0339	0.0244
Molybdopterin converting factor, large subunit	0.01013	0.04117	62.86	0.0159	0.00947	0.0182
Predicted 3'-5' exonuclease related to the exonuclease domain of PolB	0.01012	0.04112	62.9	0.00529	0.0124	0
Ribosomal protein L15	0.01012	0.04111	62.95	0.0185	0.014	0.0262
Lignostilbene-alpha,beta-dioxygenase and related enzymes	0.01011	0.0411	62.99	0.00841	0.0135	0.00746
Predicted Fe-S oxidoreductases	0.01011	0.0411	63.03	0.0267	0.0286	0.0245
N-acetyl-beta-hexosaminidase	0.01011	0.04109	63.07	0.00427	0.00859	0.0132
Sulfite reductase, alpha subunit (flavoprotein)	0.01011	0.04108	63.11	0.0055	0.00899	0.0113
Predicted ATPases of PP-loop superfamily	0.01011	0.04107	63.15	0.00823	0.00309	0.00475
Predicted ATPase involved in replication control, Cdc46/Mcm family	0.0101	0.04105	63.19	0.00824	0.00358	0
Predicted hydrolase (HD superfamily)	0.0101	0.04105	63.23	0.00807	0.00407	0
Ribosome-associated protein Y (PSrp-1)	0.01009	0.04101	63.27	0.0116	0.00667	0.0157
Threonyl-tRNA synthetase	0.01009	0.041	63.31	0.042	0.0517	0.0461
TRAP-type uncharacterized transport system, periplasmic component	0.01008	0.04097	63.36	0.0109	0.0141	0.00885
FOG: GAF domain	0.01008	0.04095	63.4	0.00689	0.0134	0.00139
Predicted acid phosphatase	0.01008	0.04094	63.44	0.0163	0.0194	0.0263
Membrane-bound lytic murein transglycosylase	0.01007	0.04094	63.48	0.00956	0.00548	0.00234
Rieske Fe-S protein	0.01007	0.04091	63.52	0.015	0.0144	0.0203
Galactose mutarotase and related enzymes	0.01005	0.04082	63.56	0.0123	0.00655	0.00683
Predicted oxidoreductases (related to aryl-alcohol dehydrogenases)	0.01004	0.04081	63.6	0.0386	0.033	0.0333
Glycine cleavage system protein P (pyridoxal-binding), N-terminal domain	0.01004	0.04079	63.64	0.0353	0.0421	0.041
Na+/glutamate symporter	0.01003	0.04076	63.68	0.00641	0.0104	0.00197
Predicted oxidoreductases of the aldo/keto reductase family	0.01003	0.04076	63.72	0.00475	0.00742	0.00197
Oligoribonuclease (3'->5' exoribonuclease)	0.01002	0.04073	63.76	0.0101	0.0156	0.00856
L-fucose isomerase and related proteins	0.01001	0.0407	63.81	0.00694	0.012	0.0047
NAD-dependent DNA ligase (contains BRCT domain type II)	0.01001	0.04069	63.85	0.0357	0.0291	0.0361
Na+-dependent transporters of the SNF family	0.01001	0.04066	63.89	0.0188	0.0153	0.0153
Predicted methyltransferases	0.01	0.04066	63.93	0.0202	0.0156	0.0271
Acetyltransferases	0.009994	0.04061	63.97	0.00918	0.0059	0
Uncharacterized bacitracin resistance protein	0.009985	0.04058	64.01	0.0191	0.0139	0.0256
Uncharacterized protein predicted to be involved in DNA repair	0.009981	0.04056	64.05	0.00761	0	0
Secreted protein containing C-terminal beta-propeller domain distantly related to WD-40 repeats	0.009976	0.04054	64.09	0.0128	0.00819	0.0043
Panthothenate synthetase	0.009974	0.04053	64.13	0.0164	0.0148	0.0254
Predicted methylated DNA-protein cysteine methyltransferase	0.009968	0.04051	64.17	0.00563	0.00308	0.0144
ATP-dependent DNA ligase	0.009966	0.0405	64.21	0.0157	0.0146	0.015
Phospholipid-binding protein	0.009964	0.04049	64.25	0.00382	0.0129	0.00139
Coenzyme F420-reducing hydrogenase, gamma subunit	0.009957	0.04046	64.29	0.00127	0.0124	0
Predicted glutamine amidotransferase	0.009951	0.04044	64.33	0.00765	0	0
Siroheme synthase (precorrin-2 oxidase/ferrochelatase domain)	0.00995	0.04044	64.37	0.0114	0.014	0.00602
Quinolinate synthase	0.009948	0.04043	64.41	0.0245	0.0261	0.0175
Predicted glycosyltransferases	0.009945	0.04041	64.45	0.0135	0.0124	0.0202
Ribosomal protein L32	0.009908	0.04027	64.49	0.00652	0.00396	0.0124
Malic enzyme	0.009906	0.04026	64.53	0.0293	0.0362	0.0345
Uncharacterized protein containing SIS (Sugar ISomerase) phosphosugar binding domain	0.009903	0.04024	64.57	0.00746	0.00109	0
Alpha-galactosidases/6-phospho-beta-glucosidases, family 4 of glycosyl hydrolases	0.0099	0.04023	64.61	0.0143	0.00687	0.00989
Acyl-CoA thioesterase	0.009898	0.04022	64.65	0.0134	0.0139	0.0203
Alanine dehydrogenase	0.009894	0.04021	64.69	0.0245	0.0344	0.0262
Predicted aminopeptidase	0.009883	0.04016	64.74	0.00841	0.00471	0
Myosin heavy chain	0.00988	0.04015	64.78	0.00694	0.00197	0.00613
ABC-type xylose transport system, permease component	0.009876	0.04014	64.82	0.00487	0.00413	0.0142
DNA polymerase III, alpha subunit	0.009876	0.04013	64.86	0.0562	0.0634	0.062
Isochorismate synthase	0.009872	0.04012	64.9	0.00855	0.00324	0.00197
Ribosomal protein L34	0.009869	0.0401	64.94	0.00347	0.00349	0.0128
Stress-induced morphogen (activity unknown)	0.009845	0.04001	64.98	0.0122	0.00477	0.0144
Uncharacterized conserved protein related to dihydrodipicolinate reductase	0.009843	0.04	65.02	0.00245	0.0121	0
ABC-type taurine transport system, ATPase component	0.009841	0.03999	65.06	0.00755	0.00954	0.0135
Ribosomal protein L23	0.00982	0.03991	65.1	0.014	0.00732	0.0183
Uncharacterized flavoproteins	0.009811	0.03987	65.14	0.00457	0.00552	0.00394
DNA uptake protein and related DNA-binding proteins	0.009801	0.03983	65.18	0.00859	0.00189	0.00527
Glycine/serine hydroxymethyltransferase	0.0098	0.03982	65.22	0.036	0.0448	0.0382
2,4-dihydroxyhept-2-ene-1,7-dioic acid aldolase	0.009799	0.03982	65.26	0.0148	0.00816	0.0181
Bacteriophage tail assembly protein	0.009797	0.03981	65.29	0.00189	0.00394	0.0107
Polyprenyltransferase (cytochrome oxidase assembly factor)	0.009783	0.03976	65.33	0.0234	0.0242	0.0321
Type II secretory pathway, pseudopilin PulG	0.009776	0.03973	65.37	0.00672	0.0108	0
Phosphate uptake regulator	0.009771	0.03971	65.41	0.0107	0.0103	0.0101
NAD synthase	0.009755	0.03964	65.45	0.0238	0.0207	0.029
DNA-directed RNA polymerase, subunit K/omega	0.009752	0.03963	65.49	0.00817	0.0079	0.0142
Uncharacterized proteins, homologs of lactam utilization protein B	0.009742	0.03959	65.53	0.00891	0.0058	0.0103
3-hydroxymyristoyl/3-hydroxydecanoyl-(acyl carrier protein) dehydratases	0.009735	0.03956	65.57	0.0215	0.0232	0.0313
Acetylornithine deacetylase/Succinyl-diaminopimelate desuccinylase and related deacylases	0.009727	0.03953	65.61	0.0491	0.045	0.0516
NADH:ubiquinone oxidoreductase 17.2 kD subunit	0.009726	0.03952	65.65	0.00578	0.00576	0.0103
Predicted phosphatases	0.009723	0.03951	65.69	0.0137	0.013	0.00969
Protein chain release factor A	0.009714	0.03948	65.73	0.0286	0.0336	0.0234
Plasmid stability protein	0.009711	0.03946	65.77	0.00741	0	0
ABC-type cobalamin/Fe3+-siderophores transport systems, ATPase components	0.009707	0.03945	65.81	0.0129	0.00497	0.00954
Nicotinic acid phosphoribosyltransferase	0.009696	0.0394	65.85	0.021	0.0143	0.0159
Fatty acid desaturase	0.009691	0.03938	65.89	0.023	0.0146	0.0229
Phosphoheptose isomerase	0.009689	0.03937	65.93	0.0101	0.0143	0.00341
Predicted ornithine cyclodeaminase, mu-crystallin homolog	0.009684	0.03935	65.97	0.0139	0.0144	0.0194
Pyrimidine operon attenuation protein/uracil phosphoribosyltransferase	0.00968	0.03934	66.01	0.0146	0.00819	0.0187
L-lactate dehydrogenase (FMN-dependent) and related alpha-hydroxy acid dehydrogenases	0.009678	0.03933	66.05	0.0256	0.0186	0.0298
Folylpolyglutamate synthase	0.009678	0.03933	66.08	0.0217	0.0138	0.0251
Lipid A disaccharide synthetase	0.009674	0.03931	66.12	0.0133	0.015	0.0215
Homoserine dehydrogenase	0.009667	0.03928	66.16	0.0243	0.0272	0.0331
Protein affecting phage T7 exclusion by the F plasmid	0.009662	0.03926	66.2	0.00705	0.00189	0.0111
Glutamine amidotransferase	0.009659	0.03925	66.24	0.0164	0.0139	0.0229
Uncharacterized protein with a von Willebrand factor type A (vWA) domain	0.009651	0.03922	66.28	0.0118	0.0134	0.0172
NAD(FAD)-utilizing enzyme possibly involved in translation	0.00965	0.03922	66.32	0.0185	0.0138	0.0199
Predicted xylanase/chitin deacetylase	0.009645	0.0392	66.36	0.0226	0.0304	0.0235
Isocitrate dehydrogenases	0.009635	0.03915	66.4	0.031	0.0335	0.0232
Predicted Fe-S-cluster redox enzyme	0.009629	0.03913	66.44	0.0217	0.0225	0.0264
Biotin carboxylase	0.00962	0.0391	66.48	0.0423	0.0446	0.0441
Formate hydrogenlyase subunit 6/NADH:ubiquinone oxidoreductase 23 kD subunit (chain I)	0.00962	0.03909	66.52	0.0211	0.0212	0.0124
3,4-dihydroxy-2-butanone 4-phosphate synthase	0.009613	0.03906	66.56	0.0235	0.0173	0.0274
Glutamate racemase	0.009605	0.03903	66.59	0.0122	0.0131	0.0201
Predicted nucleoside-diphosphate sugar epimerase	0.009599	0.03901	66.63	0.0114	0.00679	0.00753
Histones H3 and H4	0.009594	0.03899	66.67	0.00658	0.00788	0
Transcriptional regulator of heat shock gene	0.00959	0.03897	66.71	0.0213	0.0129	0.0167
DNA-binding protein, stimulates sugar fermentation	0.009587	0.03896	66.75	0.00915	0.00753	0.0137
Uncharacterized proteins, homologs of microcin C7 resistance protein MccF	0.009586	0.03896	66.79	0.00853	0.00248	0.00773
NADH dehydrogenase, FAD-containing subunit	0.009586	0.03896	66.83	0.0103	0.013	0.00773
Predicted dioxygenase of extradiol dioxygenase family	0.009577	0.03892	66.87	0.0044	0.00638	0.0135
ABC-type Fe3+ transport system, permease component	0.009576	0.03892	66.91	0.0297	0.0237	0.0255
A/G-specific DNA glycosylase	0.009575	0.03891	66.94	0.0178	0.0208	0.0273
Glycosyltransferases involved in cell wall biogenesis	0.009571	0.0389	66.98	0.0353	0.0348	0.0383
Predicted GTPases (dynamin-related)	0.009566	0.03887	67.02	0.00794	0.00109	0.00197
Uroporphyrinogen-III decarboxylase	0.009563	0.03886	67.06	0.0234	0.0251	0.0327
Parvulin-like peptidyl-prolyl isomerase	0.009561	0.03885	67.1	0.0181	0.014	0.0172
Preprotein translocase subunit SecY	0.00955	0.03881	67.14	0.0343	0.0359	0.0385
Inorganic pyrophosphatase	0.009549	0.0388	67.18	0.04	0.044	0.0485
Phosphotransferase system, mannose/fructose-specific component IIA	0.009544	0.03878	67.22	0.00809	0.0059	0.0106
Thioesterase domains of type I polyketide synthases or non-ribosomal peptide synthetases	0.009536	0.03875	67.26	0.00149	0.0118	0
Predicted nuclease (RecB family)	0.009535	0.03875	67.29	0.00753	0.00109	0
Zn-dependent alcohol dehydrogenases	0.009531	0.03873	67.33	0.015	0.0234	0.0168
DNA repair proteins	0.009528	0.03872	67.37	0.0202	0.0175	0.0246
Predicted TIM-barrel enzyme	0.009525	0.03871	67.41	0.00837	0.00441	0.00139
ABC-type arginine/histidine transport system, permease component	0.009524	0.0387	67.45	0.00754	0.00889	0.0115
ABC-type phosphate/phosphonate transport system, periplasmic component	0.009517	0.03868	67.49	0.00647	0.0131	0.0118
Biotin carboxyl carrier protein	0.009516	0.03867	67.53	0.0272	0.0237	0.0245
FKBP-type peptidyl-prolyl cis-trans isomerases 1	0.009512	0.03865	67.57	0.0129	0.019	0.0201
Na+/H+-dicarboxylate symporters	0.00951	0.03865	67.6	0.0172	0.023	0.0248
Histidinol phosphatase and related hydrolases of the PHP family	0.009497	0.03859	67.64	0.00698	0.00667	0
Putative transcriptional regulator, homolog of Bvg accessory factor	0.009496	0.03859	67.68	0.015	0.0119	0.0209
Uracil DNA glycosylase	0.009496	0.03859	67.72	0.00931	0.0138	0.0113
Protoheme ferro-lyase (ferrochelatase)	0.009495	0.03858	67.76	0.0245	0.0233	0.0322
Cytochrome c biogenesis factor	0.009493	0.03858	67.8	0.0299	0.0308	0.0224
Predicted DNA alkylation repair enzyme	0.009488	0.03856	67.84	0.00781	0.00422	0
Predicted phosphatase/phosphohexomutase	0.009474	0.0385	67.87	0.014	0.0111	0.0114
S-adenosylmethionine synthetase	0.009472	0.03849	67.91	0.0355	0.0435	0.0386
Periplasmic component of the Tol biopolymer transport system	0.00946	0.03844	67.95	0.0259	0.0161	0.0245
Glycyl-tRNA synthetase (class II)	0.009457	0.03843	67.99	0.0252	0.0212	0.0258
dTDP-glucose pyrophosphorylase	0.009452	0.03841	68.03	0.0204	0.0254	0.029
Serine/threonine protein kinase involved in cell cycle control	0.009452	0.03841	68.07	0.0022	0.00877	0.00716
FOG: WD40-like repeat	0.009444	0.03838	68.1	0.0107	0.00906	0.00368
Dihydroxyacetone kinase	0.009444	0.03838	68.14	0.00737	0.0112	0.00197
Exonuclease I	0.00944	0.03836	68.18	0.00451	0.00966	0.00521
ABC-type molybdate transport system, ATPase component	0.00944	0.03836	68.22	0.0147	0.00688	0.00951
Bifunctional PLP-dependent enzyme with beta-cystathionase and maltose regulon repressor activities	0.009439	0.03836	68.26	0.00979	0.0102	0.017
Acetaldehyde dehydrogenase (acetylating)	0.009438	0.03835	68.3	0.00438	0.0122	0.00197
Homoserine trans-succinylase	0.009434	0.03834	68.33	0.0108	0.0121	0.0157
Glutamyl-tRNA reductase	0.00942	0.03828	68.37	0.0151	0.0168	0.0209
Transcriptional regulator containing PAS, AAA-type ATPase, and DNA-binding domains	0.009416	0.03827	68.41	0.00564	0.0125	0.00139
Enzyme involved in the deoxyxylulose pathway of isoprenoid biosynthesis	0.00941	0.03824	68.45	0.0348	0.0303	0.0269
Predicted ATP-binding protein involved in virulence	0.009407	0.03823	68.49	0.00739	0.00109	0
Uncharacterized protein, similar to the N-terminal domain of Lon protease	0.009404	0.03822	68.53	0.0133	0.00468	0.011
Predicted pyrophosphatase	0.009401	0.0382	68.56	0.0208	0.0178	0.0281
Predicted ABC-type transport system involved in lysophospholipase L1 biosynthesis, ATPase component	0.009391	0.03816	68.6	0.0147	0.0156	0.00754
Dihydropteroate synthase and related enzymes	0.009387	0.03815	68.64	0.0186	0.0137	0.0218
ABC-type phosphate/phosphonate transport system, permease component	0.009385	0.03814	68.68	0.0048	0.012	0.00986
Sec-independent protein secretion pathway components	0.009385	0.03814	68.72	0.00993	0.00977	0.00664
Queuine/archaeosine tRNA-ribosyltransferase	0.009378	0.03811	68.75	0.0305	0.0345	0.0363
Predicted periplasmic or secreted lipoprotein	0.009376	0.0381	68.79	0.00789	0.00248	0
Arginine kinase	0.009368	0.03807	68.83	0.00662	0.00671	0
Putative L-xylulose-5-phosphate 3-epimerase	0.009367	0.03807	68.87	0.00752	0.00268	0
ATPase involved in DNA replication initiation	0.009364	0.03806	68.91	0.0314	0.0385	0.0342
Putative sterol carrier protein	0.009347	0.03798	68.94	0.00408	0.00229	0.00968
Thiamine monophosphate synthase	0.009327	0.0379	68.98	0.0125	0.00823	0.0122
Fructose-1,6-bisphosphatase	0.009327	0.0379	69.02	0.0132	0.0174	0.0205
ABC-type phosphate/phosphonate transport system, ATPase component	0.009317	0.03786	69.06	0.00528	0.0116	0.0106
Azurin	0.009311	0.03784	69.1	0	0	0.0113
Cytotoxic translational repressor of toxin-antitoxin stability system	0.009299	0.03779	69.13	0.00704	0	0
Molybdopterin-guanine dinucleotide biosynthesis protein A	0.009299	0.03779	69.17	0.00799	0.00306	0.00234
ABC-type transport system involved in multi-copper enzyme maturation, permease component	0.009294	0.03777	69.21	0.0144	0.0125	0.00989
2C-methyl-D-erythritol 2,4-cyclodiphosphate synthase	0.009283	0.03773	69.25	0.0154	0.0103	0.00969
ABC-type transport system involved in resistance to organic solvents, periplasmic component	0.009269	0.03767	69.29	0.00771	0.00638	0.00475
Uncharacterized protein required for formate dehydrogenase activity	0.009266	0.03766	69.32	0.018	0.0109	0.0194
Dihydrodipicolinate reductase	0.009265	0.03765	69.36	0.0199	0.0159	0.0271
Beta-xylosidase	0.009263	0.03764	69.4	0.0149	0.0105	0.0125
Predicted amino acid racemase	0.009253	0.0376	69.44	0.00765	0.00306	0
5,10-methylenetetrahydrofolate reductase	0.009251	0.03759	69.47	0.0223	0.0272	0.0281
Membrane protein TerC, possibly involved in tellurium resistance	0.009251	0.03759	69.51	0.0184	0.0118	0.0115
RecA-superfamily ATPases implicated in signal transduction	0.00925	0.03759	69.55	0.00509	0.00154	0.00462
Predicted pyridoxal phosphate-dependent enzyme apparently involved in regulation of cell wall biogenesis	0.009247	0.03758	69.59	0.0325	0.0329	0.0311
Prophage maintenance system killer protein	0.00924	0.03755	69.62	0.00728	0.00229	0
Fructose-2,6-bisphosphatase	0.00924	0.03755	69.66	0.0137	0.00735	0.0105
Ribosomal protein S3	0.009239	0.03755	69.7	0.0252	0.031	0.0326
Ribosomal protein S6	0.009234	0.03753	69.74	0.0135	0.0146	0.0212
Predicted acyltransferases	0.009231	0.03751	69.77	0.00823	0.00647	0.00311
Demethylmenaquinone methyltransferase	0.009229	0.0375	69.81	0.0109	0.0108	0.0104
Predicted amino acid aldolase or racemase	0.009227	0.0375	69.85	0.0176	0.0102	0.013
Neuraminidase (sialidase)	0.009188	0.03734	69.89	0.00751	0.00558	0
Septum formation inhibitor-activating ATPase	0.009183	0.03732	69.92	0.0079	0.0053	0.00197
Predicted membrane protein, hemolysin III homolog	0.009181	0.03731	69.96	0.00375	0.00952	0.0115
RecA/RadA recombinase	0.009175	0.03729	70	0.0346	0.0399	0.036
Formylmethanofuran dehydrogenase subunit A	0.009174	0.03728	70.04	0.00619	0.00779	0
Putative arginyl-tRNA:protein arginylyltransferase	0.009174	0.03728	70.07	0.00895	0.0097	0.00602
Predicted transmembrane sensor domain	0.009174	0.03728	70.11	0.00316	0.00973	0.00716
Uncharacterized homolog of gamma-carboxymuconolactone decarboxylase subunit	0.009161	0.03723	70.15	0.0138	0.0119	0.0228
Nitrous oxidase accessory protein	0.009159	0.03722	70.18	0.00268	0.0113	0
Predicted NAD/FAD-binding protein	0.009158	0.03721	70.22	0.00848	0.0154	0.0147
Holliday junction resolvasome, endonuclease subunit	0.009148	0.03718	70.26	0.0139	0.0146	0.0226
Precorrin-3B methylase	0.009143	0.03716	70.3	0.0106	0.00557	0.0071
UDP-N-acetylmuramyl tripeptide synthase	0.009139	0.03714	70.33	0.0275	0.0351	0.0303
Transcriptional regulators, similar to M. xanthus CarD	0.009139	0.03714	70.37	0.0139	0.00545	0.0132
ABC-type polysaccharide/polyol phosphate transport system, ATPase component	0.009137	0.03713	70.41	0.0156	0.0153	0.00773
Cytochrome c5	0.009121	0.03707	70.44	0.00201	0.00706	0.00989
Ribose 5-phosphate isomerase RpiB	0.009118	0.03705	70.48	0.0108	0.00802	0.0186
Predicted N-formylglutamate amidohydrolase	0.009117	0.03705	70.52	0.00689	0.00404	0.00924
Ribosome recycling factor	0.009114	0.03704	70.56	0.0176	0.0194	0.0137
Succinate dehydrogenase/fumarate reductase, Fe-S protein subunit	0.009105	0.037	70.59	0.0274	0.0347	0.0335
Formyltetrahydrofolate hydrolase	0.009099	0.03698	70.63	0.00809	0.0162	0.0121
DNA-directed RNA polymerase specialized sigma subunit, sigma24 homolog	0.009099	0.03698	70.67	0.0215	0.025	0.0287
Deoxyhypusine synthase	0.009096	0.03696	70.7	0.01	0.0105	0.00368
Nitroreductase	0.009085	0.03692	70.74	0.0271	0.0209	0.029
Pterin-4a-carbinolamine dehydratase	0.009082	0.03691	70.78	0.0188	0.0115	0.0127
DMSO reductase anchor subunit	0.009072	0.03687	70.81	0.00325	0.00139	0.0109
L-rhamnose isomerase	0.009072	0.03687	70.85	0.00684	0.00929	0.00835
Ornithine carbamoyltransferase	0.009068	0.03685	70.89	0.0313	0.0251	0.0275
Glycosyltransferases, probably involved in cell wall biogenesis	0.009065	0.03684	70.92	0.0165	0.0151	0.0124
Transcription antiterminator	0.00905	0.03678	70.96	0.0225	0.0223	0.0294
DnaJ-class molecular chaperone	0.009046	0.03676	71	0.0226	0.0162	0.0199
ATP/ADP translocase	0.009043	0.03675	71.03	0.00963	0.00634	0.00241
Putative Zn-dependent protease	0.00904	0.03674	71.07	0.00931	0.00709	0.00512
Multidrug resistance efflux pump	0.009039	0.03673	71.11	0.00334	0.0107	0
Galactose-1-phosphate uridylyltransferase	0.009035	0.03672	71.15	0.00572	0.0102	0.00341
Chorismate mutase	0.009035	0.03672	71.18	0.00719	0.00229	0
Phosphomannose isomerase	0.009034	0.03671	71.22	0.00798	0.0084	0.00139
Transcription-repair coupling factor (superfamily II helicase)	0.009033	0.03671	71.26	0.0394	0.0447	0.0401
Cytochrome b subunit of the bc complex	0.009013	0.03663	71.29	0.0303	0.0371	0.0279
ABC-type histidine transport system, ATPase component	0.009013	0.03663	71.33	0.00434	0.00835	0.0114
Phosphodiesterase/alkaline phosphatase D	0.009007	0.0366	71.37	0.0121	0.00816	0.00602
D-alanine-D-alanine ligase and related ATP-grasp enzymes	0.009005	0.0366	71.4	0.0263	0.0187	0.024
Uncharacterized protein related to Endonuclease III	0.009	0.03658	71.44	0.00682	0	0
Guanosine polyphosphate pyrophosphohydrolases/synthetases	0.008996	0.03656	71.47	0.0423	0.0454	0.0493
Coenzyme F390 synthetase	0.00899	0.03653	71.51	0.0204	0.0205	0.014
Protein-L-isoaspartate carboxylmethyltransferase	0.008988	0.03653	71.55	0.0223	0.0232	0.0244
Acyl CoA:acetate/3-ketoacid CoA transferase, beta subunit	0.008982	0.0365	71.58	0.0177	0.0238	0.0168
Alcohol dehydrogenase, class IV	0.00897	0.03645	71.62	0.0214	0.0267	0.0184
Exonuclease VII small subunit	0.00896	0.03641	71.66	0.00736	0.0012	0.00571
Ubiquinone biosynthesis protein COQ7	0.008958	0.0364	71.69	0.00788	0.0103	0.00773
Ribosomal protein S20	0.008958	0.0364	71.73	0.00791	0.00705	0.0144
Thiamine biosynthesis ATP pyrophosphatase	0.008954	0.03639	71.77	0.00826	0.00766	0
Xylose isomerase	0.008949	0.03637	71.8	0.0194	0.0238	0.0255
Negative regulator of beta-lactamase expression	0.008933	0.0363	71.84	0.0111	0.0134	0.0168
EMAP domain	0.00893	0.03629	71.88	0.0288	0.0349	0.0356
Histidinol dehydrogenase	0.008926	0.03627	71.91	0.0397	0.0351	0.0396
Ni2+-binding GTPase involved in regulation of expression and maturation of urease and hydrogenase	0.008923	0.03626	71.95	0.0137	0.0193	0.0152
Heterodisulfide reductase, subunit A and related polyferredoxins	0.008919	0.03625	71.98	0.00119	0.0109	0
Peptidylarginine deiminase and related enzymes	0.008912	0.03622	72.02	0.00864	0.00557	0.00664
Site-specific recombinase XerC	0.008907	0.03619	72.06	0.0104	0.0156	0.00832
DNA-damage-inducible protein J	0.0089	0.03617	72.09	0.00677	0	0
Acyl carrier protein phosphodiesterase	0.008883	0.0361	72.13	0.0014	0.0108	0.00139
CMP-2-keto-3-deoxyoctulosonic acid synthetase	0.008883	0.0361	72.16	0.0131	0.0113	0.0186
Ribosomal protein S21	0.008879	0.03608	72.2	0.00994	0.00979	0.0169
Oligoendopeptidase F	0.008871	0.03605	72.24	0.0183	0.0176	0.0162
Carbonic anhydrase	0.00886	0.03601	72.27	0.0151	0.0182	0.0192
Uncharacterized protein conserved in archaea	0.008853	0.03598	72.31	0.00178	0.00413	0.0105
Hypoxanthine-guanine phosphoribosyltransferase	0.008851	0.03597	72.34	0.0165	0.0109	0.0184
dTDP-D-glucose 4,6-dehydratase	0.00885	0.03597	72.38	0.0208	0.0274	0.0259
Maleate cis-trans isomerase	0.008846	0.03595	72.42	0.00515	0.00278	0.008
DNA topoisomerase VI, subunit B	0.008844	0.03594	72.45	0.00751	0.00528	0
Dephospho-CoA kinase	0.008842	0.03593	72.49	0.0108	0.00458	0.00512
Predicted amidohydrolase	0.008841	0.03593	72.52	0.00597	0.0046	0
Chloride channel protein EriC	0.008819	0.03584	72.56	0.0106	0.014	0.0165
Uncharacterized protein predicted to be involved in C-type cytochrome biogenesis	0.008818	0.03584	72.6	0.00582	0.0012	0.0103
Pyruvate/2-oxoglutarate dehydrogenase complex, dihydrolipoamide dehydrogenase (E3) component, and related enzymes	0.008817	0.03583	72.63	0.0511	0.0565	0.0557
Periplasmic protease	0.008816	0.03583	72.67	0.0311	0.0332	0.0394
Patatin	0.008814	0.03582	72.7	0.00765	0.00139	0.00241
Pyrimidine reductase, riboflavin biosynthesis	0.008813	0.03582	72.74	0.014	0.00922	0.0197
Deoxycytidine deaminase	0.00881	0.0358	72.78	0.0246	0.0273	0.0176
Ketol-acid reductoisomerase	0.0088	0.03576	72.81	0.0325	0.0386	0.0352
Phosphoribosylformylglycinamidine (FGAM) synthase, PurS component	0.008794	0.03574	72.85	0.00632	0.0041	0.00785
Spermidine synthase	0.008792	0.03573	72.88	0.00895	0.00945	0.00341
Uncharacterized MobA-related protein	0.00879	0.03572	72.92	0.00737	0.00278	0
Pseudouridylate synthase	0.008784	0.0357	72.95	0.0187	0.0145	0.0245
ABC-type transport system involved in resistance to organic solvents, permease component	0.008781	0.03568	72.99	0.0164	0.0231	0.0206
Chaperone required for the assembly of the mitochondrial F1-ATPase	0.008781	0.03568	73.03	0.00482	0.00324	0.0106
Predicted nuclease of the RecB family	0.008777	0.03567	73.06	0.00828	0.00503	0
3-hydroxyisobutyrate dehydrogenase and related beta-hydroxyacid dehydrogenases	0.008769	0.03564	73.1	0.0342	0.0293	0.0376
Glutamine cyclotransferase	0.008766	0.03562	73.13	0.00747	0.00169	0.00854
DNA mismatch repair enzyme (predicted ATPase)	0.008764	0.03562	73.17	0.0278	0.0272	0.0344
Phosphotransferase system mannitol/fructose-specific IIA domain (Ntr-type)	0.008764	0.03561	73.2	0.00721	0.009	0.0113
Acetylglutamate semialdehyde dehydrogenase	0.008759	0.0356	73.24	0.027	0.0193	0.0254
Predicted GTPase, probable translation factor	0.008757	0.03559	73.27	0.0265	0.0299	0.0332
Metal-dependent hydrolases of the beta-lactamase superfamily III	0.008751	0.03556	73.31	0.0157	0.0104	0.0175
Pyruvate carboxylase	0.00875	0.03556	73.35	0.0285	0.027	0.0265
Translation initiation factor 2, gamma subunit (eIF-2gamma; GTPase)	0.008749	0.03555	73.38	0.00711	0.00278	0
Mg/Co/Ni transporter MgtE (contains CBS domain)	0.008741	0.03552	73.42	0.0202	0.0198	0.0258
D-alanyl-D-alanine dipeptidase	0.008738	0.03551	73.45	0.00741	0.00675	0.00241
Phosphohistidine swiveling domain	0.008738	0.03551	73.49	0.00976	0.00565	0.00613
Na+/serine symporter	0.008737	0.03551	73.52	0.00111	0.0109	0
Predicted spermidine synthase with an N-terminal membrane domain	0.008736	0.0355	73.56	0.00635	0.00608	0
Pyruvate/2-oxoglutarate dehydrogenase complex, dehydrogenase (E1) component, eukaryotic type, alpha subunit	0.008735	0.0355	73.59	0.0348	0.0327	0.0393
Phosphate starvation-inducible protein PhoH, predicted ATPase	0.008726	0.03546	73.63	0.0237	0.0298	0.0246
Altronate dehydratase	0.008721	0.03544	73.67	0.0226	0.018	0.0174
Carbamate kinase	0.008717	0.03542	73.7	0.00597	0.00932	0
Mannose-6-phosphate isomerase	0.008706	0.03538	73.74	0.013	0.0202	0.0151
tRNA(1-methyladenosine) methyltransferase and related methyltransferases	0.008705	0.03538	73.77	0.00688	0.00154	0
ABC-type Na+ efflux pump, permease component	0.008705	0.03537	73.81	0.00465	0.00827	0.00835
Diadenosine tetraphosphate (Ap4A) hydrolase and other HIT family hydrolases	0.008701	0.03536	73.84	0.021	0.0145	0.0239
Histidine ammonia-lyase	0.008701	0.03536	73.88	0.0172	0.0192	0.0212
Preprotein translocase subunit SecA (ATPase, RNA helicase)	0.008699	0.03535	73.91	0.0476	0.0541	0.0482
Trehalose utilization protein	0.008694	0.03533	73.95	0.0061	0.00542	0
dTDP-4-dehydrorhamnose reductase	0.008692	0.03532	73.98	0.00821	0.00967	0.0119
HD superfamily phosphohydrolases	0.00869	0.03531	74.02	0.0131	0.00821	0.0149
Predicted protein-tyrosine phosphatase	0.008688	0.03531	74.05	0.00619	0	0.00892
Lysyl-tRNA synthetase (class II)	0.008678	0.03527	74.09	0.0302	0.0346	0.0314
Small protein A (tmRNA-binding)	0.008676	0.03526	74.12	0.00713	0.0048	0.00241
Lipoate-protein ligase B	0.008674	0.03525	74.16	0.0175	0.0167	0.0257
Ribosomal protein L9	0.008672	0.03524	74.2	0.012	0.012	0.0169
Predicted secreted hydrolase	0.008671	0.03524	74.23	0.0074	0.00975	0.0115
Uncharacterized ABC-type transport system, ATPase component	0.008666	0.03522	74.27	0.0106	0.00848	0.00773
Acyl-CoA synthetase (NDP forming)	0.008656	0.03518	74.3	0.0196	0.0169	0.0169
Uncharacterized stress-induced protein	0.008654	0.03517	74.34	0.0101	0.0115	0.00861
Succinate dehydrogenase/fumarate reductase, cytochrome b subunit	0.008652	0.03516	74.37	0.00464	0.00835	0.011
Ribosomal protein S13	0.008646	0.03513	74.41	0.0203	0.0157	0.0254
H+/gluconate symporter and related permeases	0.008645	0.03513	74.44	0.00718	0.0114	0.0121
ABC-type xylose transport system, periplasmic component	0.008629	0.03507	74.48	0.00665	0.00306	0.0101
Transcriptional regulators containing a DNA-binding HTH domain and an aminotransferase domain (MocR family) and their eukaryotic orthologs	0.008624	0.03505	74.51	0.0189	0.0115	0.0157
Predicted S-adenosylmethionine-dependent methyltransferase involved in bacterial cell division	0.008621	0.03504	74.55	0.00808	0.00938	0.0156
Putative NADP-dependent oxidoreductases	0.008614	0.03501	74.58	0.0196	0.0215	0.0266
Ribosomal protein L29	0.008608	0.03498	74.62	0.00724	0.00501	0.0126
Transcriptional regulators containing an AAA-type ATPase domain and a DNA-binding domain	0.008603	0.03496	74.65	0.00712	0.0119	0.00278
Putative glycerate kinase	0.008591	0.03491	74.69	0.0163	0.0113	0.0113
Homocysteine/selenocysteine methylase (S-methylmethionine-dependent)	0.008591	0.03491	74.72	0.0117	0.0048	0.00951
Ribosomal protein L31	0.008581	0.03487	74.76	0.0164	0.0122	0.0221
7,8-dihydro-6-hydroxymethylpterin-pyrophosphokinase	0.008577	0.03486	74.79	0.0114	0.00868	0.0187
Integral membrane protein possibly involved in chromosome condensation	0.008575	0.03485	74.83	0.00604	0.00558	0.00613
Tryptophan-rich sensory protein (mitochondrial benzodiazepine receptor homolog)	0.008575	0.03485	74.86	0.00156	0.00189	0.0101
Aspartate ammonia-lyase	0.008566	0.03481	74.9	0.00714	0.00618	0.00373
Heterodisulfide reductase, subunit B	0.008551	0.03475	74.93	0.00674	0.00218	0
Predicted membrane protein/domain	0.008551	0.03475	74.97	0.00696	0.00346	0
Predicted metal-dependent hydrolases with the TIM-barrel fold	0.008547	0.03473	75	0.00339	0.0104	0
Uncharacterized paraquat-inducible protein B	0.008544	0.03472	75.03	0.00919	0.00717	0.00988
Adenosyl cobinamide kinase/adenosyl cobinamide phosphate guanylyltransferase	0.008542	0.03471	75.07	0.00847	0.00169	0.00753
Putative Mg2+ and Co2+ transporter CorC	0.00854	0.0347	75.1	0.00913	0.0133	0.00627
IMP dehydrogenase/GMP reductase	0.008539	0.0347	75.14	0.0268	0.0309	0.0341
Bacterial cell division membrane protein	0.008537	0.03469	75.17	0.0271	0.0295	0.0346
RNA-binding proteins (RRM domain)	0.008528	0.03466	75.21	0.0101	0.00727	0.00475
Proline racemase	0.008526	0.03465	75.24	0.0192	0.0151	0.0147
Cobalamin-5-phosphate synthase	0.008515	0.0346	75.28	0.00893	0.00463	0.0122
N6-adenine-specific methylase	0.008514	0.0346	75.31	0.0133	0.0085	0.0188
Transposase and inactivated derivatives, TnpA family	0.008512	0.03459	75.35	0.00646	0.00775	0
Asp-tRNAAsn/Glu-tRNAGln amidotransferase C subunit	0.008509	0.03458	75.38	0.00841	0.00599	0.0119
Predicted endonuclease distantly related to archaeal Holliday junction resolvase	0.008508	0.03457	75.42	0.00897	0.00274	0.013
Endonuclease IV	0.008507	0.03457	75.45	0.00755	0.00413	0
ATP phosphoribosyltransferase involved in histidine biosynthesis	0.008506	0.03456	75.48	0.0134	0.0138	0.0139
Asp-tRNAAsn/Glu-tRNAGln amidotransferase B subunit (PET112 homolog)	0.008499	0.03454	75.52	0.032	0.0297	0.0249
6-phosphogluconate dehydrogenase	0.008498	0.03454	75.55	0.0196	0.0202	0.0126
Uracil phosphoribosyltransferase	0.008494	0.03452	75.59	0.0184	0.0129	0.0214
Acetyl-CoA carboxylase beta subunit	0.008491	0.0345	75.62	0.0219	0.0281	0.0242
Dethiobiotin synthetase	0.008488	0.03449	75.66	0.00554	0.00762	0.0077
Ribosomal protein L36	0.008487	0.03449	75.69	0.00593	0	0.00907
Fumarase	0.008483	0.03447	75.73	0.0324	0.0302	0.0268
Phenylalanyl-tRNA synthetase beta subunit	0.008477	0.03445	75.76	0.0228	0.0191	0.0236
ADP-ribose pyrophosphatase	0.008468	0.03441	75.8	0.0126	0.0113	0.00674
Preprotein translocase subunit YidC	0.008465	0.0344	75.83	0.0239	0.0279	0.0297
Adenylate cyclase, family 3 (some proteins contain HAMP domain)	0.00846	0.03438	75.86	0.0124	0.0195	0.017
N-acyl-D-glucosamine 2-epimerase	0.008458	0.03437	75.9	0.00582	0.0103	0.00989
Predicted nucleoside-diphosphate-sugar epimerases	0.008455	0.03436	75.93	0.0175	0.0189	0.023
Cystathionine beta-lyases/cystathionine gamma-synthases	0.008453	0.03435	75.97	0.037	0.0392	0.0437
Uncharacterized protein related to the periplasmic component of the Tol biopolymer transport system	0.008443	0.03431	76	0.00628	0.00207	0
Response regulator containing a CheY-like receiver domain and a GGDEF domain	0.008437	0.03429	76.04	0.00343	0.0103	0
Dihydroneopterin aldolase	0.008421	0.03422	76.07	0.00727	0.00941	0.0148
Predicted molecular chaperone distantly related to HSP70-fold metalloproteases	0.008415	0.0342	76.1	0.0157	0.0127	0.0178
3-hydroxyacyl-CoA dehydrogenase	0.008415	0.0342	76.14	0.0361	0.0367	0.0415
Erythromycin esterase homolog	0.00841	0.03417	76.17	0.00405	0.0102	0
Homoserine acetyltransferase	0.008403	0.03415	76.21	0.0174	0.0218	0.0238
Ribosomal protein S4 and related proteins	0.008398	0.03413	76.24	0.0228	0.0252	0.0307
Rhodanese-related sulfurtransferase	0.008394	0.03411	76.27	0.0212	0.0175	0.0221
(acyl-carrier-protein) S-malonyltransferase	0.008394	0.03411	76.31	0.0221	0.0173	0.0249
Glycine cleavage system H protein (lipoate-binding)	0.008384	0.03407	76.34	0.0202	0.0144	0.0244
NTP pyrophosphohydrolases including oxidative damage repair enzymes	0.00838	0.03405	76.38	0.0264	0.0218	0.0273
ABC-type transport system involved in resistance to organic solvents, ATPase component	0.008377	0.03404	76.41	0.0175	0.0235	0.0228
Predicted phosphohydrolases	0.008371	0.03402	76.45	0.0154	0.00929	0.00951
Preprotein translocase subunit SecE	0.008363	0.03398	76.48	0.00393	0.00595	0.00878
Kef-type K+ transport system, predicted NAD-binding component	0.008353	0.03394	76.51	0.00519	0.00791	0.00241
Predicted PP-loop superfamily ATPase	0.00835	0.03393	76.55	0.0132	0.0172	0.00906
F0F1-type ATP synthase, gamma subunit	0.008349	0.03393	76.58	0.0273	0.0247	0.03
Hydroxypyruvate isomerase	0.008337	0.03388	76.61	0.0118	0.00787	0.0162
Holliday junction resolvasome, helicase subunit	0.008328	0.03384	76.65	0.0298	0.0371	0.0284
Electron transfer flavoprotein, beta subunit	0.008319	0.03381	76.68	0.0178	0.0179	0.0255
Cytidine deaminase	0.0083	0.03373	76.72	0.0126	0.0067	0.0159
Malate/L-lactate dehydrogenases	0.008299	0.03373	76.75	0.0164	0.0128	0.0153
Membrane-fusion protein	0.008292	0.0337	76.78	0.026	0.0327	0.026
Predicted Rossmann fold nucleotide-binding protein involved in DNA uptake	0.008279	0.03365	76.82	0.0237	0.017	0.0184
Flagellar biosynthesis/type III secretory pathway lipoprotein	0.008279	0.03364	76.85	0.00169	0.00693	0.00854
U5 snRNP spliceosome subunit	0.008278	0.03364	76.88	0.00615	0.00428	0
Phosphotransferase system, mannitol-specific IIBC component	0.008271	0.03361	76.92	0.00618	0	0
Putative protein-S-isoprenylcysteine methyltransferase	0.008267	0.0336	76.95	0.00429	0.00928	0.00241
ABC-type molybdate transport system, periplasmic component	0.008265	0.03359	76.99	0.0105	0.00418	0.00753
Dehydrogenases (flavoproteins)	0.008259	0.03356	77.02	0.028	0.0335	0.0332
Putative dehydrogenase domain of multifunctional non-ribosomal peptide synthetases and related enzymes	0.008253	0.03354	77.05	0.00117	0.0103	0
Predicted transcriptional regulator containing the HTH domain	0.008244	0.0335	77.09	0.0172	0.0158	0.00969
Alpha-amylase/alpha-mannosidase	0.008244	0.0335	77.12	0.00228	0.0102	0
Cytochrome c1	0.008231	0.03345	77.15	0.0136	0.0118	0.0169
Predicted sugar phosphate isomerase involved in capsule formation	0.008227	0.03343	77.19	0.0127	0.0162	0.0193
Phosphotransferase system, HPr-related proteins	0.008225	0.03342	77.22	0.00968	0.00599	0.00197
Predicted hydrolase of the alpha/beta superfamily	0.008225	0.03342	77.25	0.00986	0.00937	0.0147
Putative ammonia monooxygenase	0.008216	0.03339	77.29	0.00454	0	0.00773
Predicted rRNA methylase (SpoU class)	0.008215	0.03338	77.32	0.00604	0.0126	0.0113
ACT domain-containing protein	0.008211	0.03337	77.35	0.00459	0.00913	0.00699
Predicted sugar phosphate isomerase	0.008211	0.03337	77.39	0.0129	0.0118	0.0188
Uncharacterized enzyme of phenylacetate metabolism	0.008205	0.03334	77.42	0.00512	0.00684	0.00475
Ferredoxin subunits of nitrite reductase and ring-hydroxylating dioxygenases	0.008195	0.0333	77.45	0.0144	0.00776	0.0115
Ribosomal protein L33	0.008193	0.0333	77.49	0.0107	0.00797	0.0168
Microcystin-dependent protein	0.008184	0.03326	77.52	0.000149	0.0102	0
Signal transduction histidine kinase	0.008179	0.03324	77.55	0.00592	0.00154	0
Metal-dependent hydrolases of the beta-lactamase superfamily I	0.008175	0.03322	77.59	0.014	0.0119	0.0208
Hemolysins and related proteins containing CBS domains	0.008175	0.03322	77.62	0.0232	0.0153	0.0249
D-alanyl-D-alanine carboxypeptidase (penicillin-binding protein 4)	0.008174	0.03322	77.65	0.00374	0.00764	0.00519
1-aminocyclopropane-1-carboxylate deaminase	0.008168	0.03319	77.69	0.016	0.016	0.0205
Signal transduction histidine kinase regulating C4-dicarboxylate transport system	0.008164	0.03318	77.72	0.0136	0.0103	0.0157
Response regulator with putative antiterminator output domain	0.008163	0.03317	77.75	0.00599	0.00274	0.00278
Thioredoxin domain-containing protein	0.008162	0.03317	77.79	0.0136	0.00753	0.016
Predicted GTPases	0.008162	0.03317	77.82	0.0125	0.0112	0.0178
Predicted Fe-S-cluster oxidoreductase	0.008161	0.03316	77.85	0.00181	0.00484	0.00746
UDP-glucose pyrophosphorylase	0.008159	0.03316	77.89	0.0194	0.018	0.0141
NADH:ubiquinone oxidoreductase 27 kD subunit	0.008158	0.03315	77.92	0.0195	0.0188	0.0113
Micrococcal nuclease (thermonuclease) homologs	0.008138	0.03307	77.95	0.00755	0.0035	0.00139
Response regulator containing a CheY-like receiver domain and an HD-GYP domain	0.008137	0.03307	77.98	0.00262	0.00995	0
Zn-dependent protease with chaperone function	0.008133	0.03305	78.02	0.0249	0.0319	0.0266
Aspartate racemase	0.0081	0.03292	78.05	0.00399	0.00989	0
ATP-dependent protease HslVU (ClpYQ), peptidase subunit	0.008093	0.03289	78.08	0.019	0.0219	0.0147
Purine-nucleoside phosphorylase	0.008091	0.03288	78.12	0.00765	0.0117	0.0121
Predicted hydrolases of HD superfamily	0.00809	0.03288	78.15	0.00805	0.00655	0.00989
ATP phosphoribosyltransferase	0.008085	0.03285	78.18	0.0223	0.0167	0.0215
Short-chain alcohol dehydrogenase of unknown specificity	0.008084	0.03285	78.21	0.0123	0.00984	0.0149
RNase P protein component	0.008079	0.03283	78.25	0.00529	0.00309	0.00854
Integral membrane protein CcmA involved in cell shape determination	0.008075	0.03282	78.28	0.0029	0.00513	0.0103
Cytochrome c-type biogenesis protein CcmE	0.008073	0.03281	78.31	0.0087	0.00917	0.00671
Putative translation initiation inhibitor, yjgF family	0.008072	0.0328	78.35	0.0242	0.0198	0.0268
Histidinol phosphatase and related phosphatases	0.008071	0.0328	78.38	0.00747	0.0114	0.00311
Adenosine deaminase	0.008069	0.03279	78.41	0.00632	0.00673	0
Uncharacterized protein involved in cation transport	0.008068	0.03279	78.44	0.00901	0.00678	0.00854
Phosphoribosylaminoimidazolesuccinocarboxamide (SAICAR) synthase	0.008067	0.03278	78.48	0.0269	0.0279	0.0347
Acetyltransferases, including N-acetylases of ribosomal proteins	0.008059	0.03275	78.51	0.0152	0.0142	0.0172
Porphobilinogen deaminase	0.008059	0.03275	78.54	0.0198	0.0195	0.0259
Predicted thiol oxidoreductase	0.008056	0.03274	78.58	0.00907	0.00725	0.00373
TRAP-type C4-dicarboxylate transport system, small permease component	0.008045	0.0327	78.61	0.00995	0.0108	0.015
Primosomal protein N' (replication factor Y) - superfamily II helicase	0.00803	0.03263	78.64	0.0284	0.0227	0.031
Alanine-alpha-ketoisovalerate (or valine-pyruvate) aminotransferase	0.008024	0.03261	78.67	0.00674	0.0103	0.00394
Translation initiation factor 3 (IF-3)	0.008011	0.03256	78.71	0.0221	0.0171	0.02
Anthranilate/para-aminobenzoate synthases component II	0.008	0.03251	78.74	0.0254	0.0217	0.0181
Cytochrome c peroxidase	0.007994	0.03249	78.77	0.0115	0.0167	0.0165
Tfp pilus assembly protein PilZ	0.00799	0.03247	78.8	0.00278	0.00911	0.0043
Citrate synthase	0.00799	0.03247	78.84	0.0365	0.0437	0.0368
Deoxyinosine 3'endonuclease (endonuclease V)	0.007989	0.03246	78.87	0.0069	0.00368	0
DNA primase (bacterial type)	0.007986	0.03245	78.9	0.0282	0.0253	0.0346
UDP-N-acetylglucosamine:LPS N-acetylglucosamine transferase	0.007966	0.03237	78.93	0.0155	0.0138	0.0208
Truncated, possibly inactive, lysyl-tRNA synthetase (class II)	0.007964	0.03237	78.97	0.00602	0.0104	0.00746
Predicted DNA-binding protein with an HTH domain	0.007953	0.03232	79	0.00578	0.00139	0
Indole-3-glycerol phosphate synthase	0.00795	0.03231	79.03	0.0216	0.0139	0.0208
SAM-dependent methyltransferases	0.00795	0.03231	79.06	0.0404	0.042	0.0439
Predicted Zn-dependent protease	0.007944	0.03228	79.09	0.00881	0.00807	0.00417
Adenosylmethionine-8-amino-7-oxononanoate aminotransferase	0.007937	0.03226	79.13	0.0427	0.0481	0.0441
Selenocysteine lyase	0.007933	0.03224	79.16	0.039	0.0384	0.0414
Succinate dehydrogenase, hydrophobic anchor subunit	0.007927	0.03222	79.19	0.00395	0.0012	0.00849
Translation initiation factor 2 (IF-2; GTPase)	0.007925	0.03221	79.22	0.0375	0.0409	0.0438
Lysine efflux permease	0.007922	0.03219	79.26	0.00447	0.00471	0.0033
Superoxide dismutase	0.007921	0.03219	79.29	0.0264	0.0207	0.0212
ABC-type tungstate transport system, permease component	0.007919	0.03218	79.32	0.0124	0.00846	0.0132
Uncharacterized membrane protein (homolog of Drosophila rhomboid)	0.007913	0.03216	79.35	0.0187	0.0155	0.0241
Periplasmic protein TonB, links inner and outer membranes	0.007913	0.03216	79.38	0.00404	0.00413	0.00695
5-formyltetrahydrofolate cyclo-ligase	0.007913	0.03216	79.42	0.00778	0.00753	0.012
Predicted membrane-bound metal-dependent hydrolases	0.007904	0.03212	79.45	0.00234	0.0059	0.00734
Trypsin-like serine proteases, typically periplasmic, contain C-terminal PDZ domain	0.007895	0.03209	79.48	0.0339	0.0338	0.0283
Glutathione synthase/Ribosomal protein S6 modification enzyme (glutaminyl transferase)	0.007894	0.03208	79.51	0.027	0.0262	0.0241
Thymidine phosphorylase	0.007888	0.03206	79.54	0.0182	0.0154	0.0147
Predicted GTPase	0.007882	0.03203	79.58	0.0238	0.0296	0.0297
Nitrate reductase cytochrome c-type subunit	0.007879	0.03202	79.61	0.000693	0.00979	0
DnaJ-domain-containing proteins 1	0.007876	0.032	79.64	0.00975	0.00917	0.0127
Molybdopterin-guanine dinucleotide biosynthesis protein	0.007865	0.03196	79.67	0.00814	0.00667	0.00601
Lipoprotein signal peptidase	0.007855	0.03192	79.7	0.0131	0.00926	0.0124
1-acyl-sn-glycerol-3-phosphate acyltransferase	0.007851	0.0319	79.74	0.0234	0.0227	0.0238
Predicted metal-sulfur cluster biosynthetic enzyme	0.007849	0.03189	79.77	0.0135	0.0123	0.0182
3-methyladenine DNA glycosylase	0.007826	0.0318	79.8	0.0189	0.024	0.0172
Mn2+ and Fe2+ transporters of the NRAMP family	0.007826	0.0318	79.83	0.00776	0.00802	0.014
Predicted flavin-nucleotide-binding protein structurally related to pyridoxine 5'-phosphate oxidase	0.007824	0.0318	79.86	0.00887	0.0124	0.0118
Dipeptidase	0.007822	0.03179	79.9	0.00124	0.00852	0.00278
Predicted deacylase	0.00781	0.03174	79.93	0.0101	0.0154	0.0118
Signal transduction histidine kinase involved in nitrogen fixation and metabolism regulation	0.007804	0.03172	79.96	0.0208	0.0178	0.0228
ABC-type polar amino acid transport system, ATPase component	0.007803	0.03171	79.99	0.0307	0.0257	0.0244
Ubiquitin	0.007801	0.0317	80.02	0.00612	0.00109	0.00139
UDP-glucose 4-epimerase	0.007801	0.0317	80.05	0.0172	0.0234	0.0219
GTP cyclohydrolase II	0.0078	0.0317	80.09	0.0254	0.0223	0.0205
Adenine/guanine phosphoribosyltransferases and related PRPP-binding proteins	0.007797	0.03169	80.12	0.0199	0.0134	0.0157
Ribulose bisphosphate carboxylase small subunit	0.007792	0.03166	80.15	0.0033	0.00724	0.00197
DnaK suppressor protein	0.007788	0.03165	80.18	0.0136	0.0165	0.0156
Integral membrane protein, interacts with FtsH	0.007776	0.0316	80.21	0.0143	0.0127	0.0144
Phage shock protein A (IM30), suppresses sigma54-dependent transcription	0.007762	0.03154	80.24	0.00896	0.00734	0.00527
Ribulose kinase	0.007754	0.03151	80.28	0.00613	0.00452	0
Glutamine phosphoribosylpyrophosphate amidotransferase	0.007752	0.0315	80.31	0.0329	0.0389	0.0379
Pyridoxamine-phosphate oxidase	0.007752	0.0315	80.34	0.0171	0.013	0.0223
Sarcosine oxidase delta subunit	0.007737	0.03144	80.37	0.00702	0.00732	0.0132
Histidyl-tRNA synthetase	0.007731	0.03142	80.4	0.0257	0.0258	0.0307
Adenine-specific DNA methylase	0.007726	0.0314	80.43	0.00595	0	0
Multisubunit Na+/H+ antiporter, MnhE subunit	0.007723	0.03138	80.46	0.00646	0.00471	0
Bacterial nucleoid DNA-binding protein	0.007719	0.03137	80.5	0.0257	0.0242	0.0299
TRAP-type mannitol/chloroaromatic compound transport system, small permease component	0.007714	0.03135	80.53	0.0151	0.0114	0.0106
Prolipoprotein diacylglyceryltransferase	0.007711	0.03134	80.56	0.0201	0.0219	0.024
ABC-type sugar transport system, auxiliary component	0.007708	0.03132	80.59	0.00524	0.0012	0.00311
Leucine-rich repeat (LRR) protein	0.007705	0.03131	80.62	0.0062	0.0012	0
Uncharacterized Fe-S protein	0.007704	0.03131	80.65	0.0257	0.0257	0.0221
Tryptophan synthase alpha chain	0.0077	0.03129	80.68	0.0191	0.0163	0.0248
Serine/threonine protein phosphatase	0.007699	0.03129	80.72	0.00538	0.00842	0
DNA polymerase IV (family X)	0.007692	0.03126	80.75	0.00485	0.0069	0
Cobalamin biosynthesis protein CbiG	0.007691	0.03126	80.78	0.0076	0.00418	0.00197
Cu/Zn superoxide dismutase	0.007672	0.03118	80.81	0.00886	0.00561	0.00373
Nicotinate-nucleotide pyrophosphorylase	0.007662	0.03114	80.84	0.0163	0.0148	0.0217
Predicted N-acetylglucosamine kinase	0.007661	0.03113	80.87	0.00583	0.0012	0
Isopropylmalate/homocitrate/citramalate synthases	0.007659	0.03112	80.9	0.0553	0.0499	0.0505
Activator of 2-hydroxyglutaryl-CoA dehydratase (HSP70-class ATPase domain)	0.007656	0.03111	80.93	0.00124	0.00942	0
Aspartate/tyrosine/aromatic aminotransferase	0.007655	0.03111	80.96	0.0564	0.0509	0.0573
Uncharacterized conserved protein	0.007654	0.0311	81	0.00952	0.00565	0.0128
3-isopropylmalate dehydratase large subunit	0.007653	0.0311	81.03	0.0383	0.0445	0.0387
FOG: FHA domain	0.007652	0.0311	81.06	0.00618	0.00725	0
Ribosomal protein L35	0.007651	0.03109	81.09	0.0121	0.00792	0.0162
Glycosyl transferases, related to UDP-glucuronosyltransferase	0.007648	0.03108	81.12	0.00348	0.00797	0.00368
Phosphoribosylformylglycinamidine (FGAM) synthase, synthetase domain	0.007626	0.03099	81.15	0.0397	0.043	0.0342
ABC-type phosphate transport system, permease component	0.00762	0.03097	81.18	0.0207	0.0186	0.0189
Glutamate 5-kinase	0.007618	0.03096	81.21	0.0196	0.0165	0.0153
Recombinational DNA repair protein (RecF pathway)	0.007595	0.03086	81.24	0.0212	0.0164	0.0248
Stringent starvation protein B	0.007588	0.03084	81.27	0.00242	0.00636	0.00849
Thiol:disulfide interchange protein	0.007587	0.03083	81.31	0.0121	0.0146	0.0176
Uncharacterized protein required for cytochrome oxidase assembly	0.007556	0.03071	81.34	0.0146	0.0141	0.0163
Predicted proteasome-type protease	0.007542	0.03065	81.37	0.00654	0.00603	0
Pyridoxal phosphate biosynthesis protein	0.007531	0.0306	81.4	0.0211	0.0211	0.0256
16S RNA G1207 methylase RsmC	0.00753	0.0306	81.43	0.0102	0.00591	0.00716
Na+-transporting NADH:ubiquinone oxidoreductase, subunit NqrC	0.00752	0.03056	81.46	0.00471	0.00841	0.00735
ABC-type polysaccharide/polyol phosphate export systems, permease component	0.007517	0.03055	81.49	0.00477	0.00893	0.00278
Actin and related proteins	0.007511	0.03052	81.52	0.00616	0.00308	0.00139
Lipoate synthase	0.00751	0.03052	81.55	0.0317	0.0307	0.0327
ATP-dependent 26S proteasome regulatory subunit	0.007504	0.03049	81.58	0.00565	0.00413	0
Ca2+/H+ antiporter	0.007503	0.03049	81.61	0.00311	0.00842	0
Nucleotide-binding protein implicated in inhibition of septum formation	0.007493	0.03045	81.64	0.0169	0.0144	0.0211
Cysteine protease	0.007493	0.03045	81.67	0.00573	0.00241	0
Predicted peptidase	0.007492	0.03045	81.7	0.00203	0.00274	0.00778
Alpha-tubulin suppressor and related RCC1 domain-containing proteins	0.007485	0.03042	81.73	0.00516	0	0.00519
Predicted epimerase, PhzC/PhzF homolog	0.007481	0.0304	81.76	0.0149	0.013	0.0173
Ca2+/Na+ antiporter	0.00748	0.0304	81.79	0.0202	0.0138	0.0213
Coenzyme F420-reducing hydrogenase, delta subunit	0.007477	0.03038	81.82	0.00167	0.00868	0
Multisubunit Na+/H+ antiporter, MnhC subunit	0.007474	0.03037	81.85	0.0116	0.00875	0.00544
Phosphoserine phosphatase	0.007471	0.03036	81.88	0.0202	0.0248	0.0231
Enzyme related to GTP cyclohydrolase I	0.007469	0.03035	81.91	0.0127	0.0133	0.00671
Ribosomal protein S8	0.007469	0.03035	81.95	0.0185	0.0148	0.0239
Phosphoribosylanthranilate isomerase	0.007465	0.03034	81.98	0.0147	0.00827	0.0144
Pseudouridine synthase	0.007462	0.03033	82.01	0.0224	0.0154	0.0219
Predicted transcriptional regulator	0.007462	0.03032	82.04	0.00584	0.00426	0
Predicted aminoglycoside phosphotransferase	0.007451	0.03028	82.07	0.0206	0.0191	0.0231
Site-specific recombinase XerD	0.007451	0.03028	82.1	0.0255	0.0222	0.0295
Truncated hemoglobins	0.007447	0.03026	82.13	0.0061	0.00618	0
Predicted EndoIII-related endonuclease	0.007439	0.03023	82.16	0.0223	0.0243	0.0295
Succinyl-CoA synthetase, alpha subunit	0.007437	0.03022	82.19	0.0333	0.0384	0.0345
Ribosomal protein L7/L12	0.007433	0.03021	82.22	0.021	0.014	0.0202
DNA segregation ATPase FtsK/SpoIIIE and related proteins	0.007428	0.03018	82.25	0.0365	0.0417	0.0386
Putative NADPH-quinone reductase (modulator of drug activity B)	0.007421	0.03016	82.28	0.00311	0.00888	0
Predicted NADH:ubiquinone oxidoreductase, subunit RnfG	0.007412	0.03012	82.31	0.00168	0.00735	0.00512
Flp pilus assembly protein, secretin CpaC	0.007412	0.03012	82.34	0.00142	0.0092	0
G:T/U mismatch-specific DNA glycosylase	0.007411	0.03012	82.37	0.00125	0.00919	0
FOG: PKD repeat	0.007411	0.03012	82.4	0.00636	0.00875	0.00197
Sortase and related acyltransferases	0.007399	0.03007	82.43	0.0084	0.00358	0.0081
ABC-type transport system involved in cytochrome c biogenesis, ATPase component	0.007398	0.03006	82.46	0.00653	0.00603	0.00545
Putative enzyme of poly-gamma-glutamate biosynthesis (capsule formation)	0.007398	0.03006	82.49	0.0044	0.00802	0
DNA polymerase III, alpha subunit (gram-positive type)	0.007387	0.03002	82.52	0.00555	0.00576	0
Isocitrate/isopropylmalate dehydrogenase	0.007387	0.03002	82.55	0.0402	0.0367	0.0357
Alanyl-tRNA synthetase	0.007386	0.03002	82.58	0.0406	0.042	0.0448
Ribosomal protein L28	0.007386	0.03001	82.61	0.0153	0.0109	0.0196
Penicillin tolerance protein	0.007375	0.02997	82.64	0.0246	0.0201	0.0217
Urea amidohydrolase (urease) gamma subunit	0.007371	0.02996	82.67	0.00703	0.00637	0.00863
Carbonic anhydrases/acetyltransferases, isoleucine patch superfamily	0.007365	0.02993	82.7	0.0182	0.0175	0.0241
Aspartate 1-decarboxylase	0.007358	0.0299	82.73	0.0062	0.00711	0.0129
5,10-methylene-tetrahydrofolate dehydrogenase/Methenyl tetrahydrofolate cyclohydrolase	0.007354	0.02989	82.76	0.0239	0.0231	0.0272
Predicted HD phosphohydrolase	0.007353	0.02988	82.79	0.0117	0.0128	0.0153
Aspartyl-tRNA synthetase	0.007345	0.02985	82.82	0.0375	0.0411	0.0419
Cytochrome bd-type quinol oxidase, subunit 2	0.007337	0.02982	82.85	0.00526	0.0081	0
Cytochrome bd-type quinol oxidase, subunit 1	0.007335	0.02981	82.88	0.00968	0.00973	0.00241
Predicted hydrolase of the alpha/beta-hydrolase fold	0.007334	0.0298	82.91	0.0046	0.00461	0
Allophanate hydrolase subunit 2	0.007334	0.0298	82.94	0.00897	0.00957	0.0145
Chromate transport protein ChrA	0.007333	0.0298	82.97	0.012	0.0158	0.0137
Uncharacterized low-complexity proteins	0.007329	0.02978	83	0.00489	0.00471	0.00512
Predicted sugar nucleotidyltransferases	0.007325	0.02977	83.03	0.00255	0.00869	0
Dissimilatory sulfite reductase (desulfoviridin), gamma subunit	0.007316	0.02973	83.06	0.00347	0.00942	0.00139
Thioredoxin reductase	0.007316	0.02973	83.09	0.0362	0.0367	0.0406
Molybdopterin biosynthesis enzymes	0.007309	0.0297	83.12	0.0202	0.0139	0.0165
Predicted dithiol-disulfide isomerase involved in polyketide biosynthesis	0.007306	0.02969	83.15	0.0055	0.00536	0.0081
5-enolpyruvylshikimate-3-phosphate synthase	0.0073	0.02967	83.18	0.0255	0.0191	0.0259
Disulfide bond formation protein DsbB	0.007297	0.02965	83.21	0.00768	0.00775	0.00527
Predicted Zn-dependent peptidases	0.007289	0.02962	83.23	0.04	0.0346	0.0372
Glycerate kinase	0.007289	0.02962	83.26	0.00962	0.0047	0.00981
Sulfur transfer protein involved in thiamine biosynthesis	0.007286	0.02961	83.29	0.00606	0.00635	0
Flagellar motor switch/type III secretory pathway protein	0.007286	0.02961	83.32	0.000899	0.00692	0.00475
Alkaline phosphatase	0.007282	0.02959	83.35	0.00591	0.00978	0.00197
3-methyladenine DNA glycosylase/8-oxoguanine DNA glycosylase	0.007276	0.02957	83.38	0.0126	0.0111	0.00527
UDP-N-acetylmuramyl pentapeptide synthase	0.007276	0.02957	83.41	0.0195	0.014	0.0205
Surface lipoprotein	0.00727	0.02954	83.44	0.00569	0.0055	0.00721
Uncharacterized protein involved in biosynthesis of c-type cytochromes	0.007267	0.02953	83.47	0.00571	0.00693	0.00699
Shikimate 5-dehydrogenase	0.007257	0.02949	83.5	0.0167	0.0132	0.0207
Phosphoribosylaminoimidazole (AIR) synthetase	0.007254	0.02948	83.53	0.0253	0.0272	0.0289
Topoisomerase IA	0.007246	0.02945	83.56	0.0339	0.0374	0.0384
Dihydroorotase and related cyclic amidohydrolases	0.007242	0.02943	83.59	0.0396	0.0342	0.0364
Monoamine oxidase	0.007242	0.02943	83.62	0.00522	0.00324	0
Methionyl-tRNA synthetase	0.007228	0.02937	83.65	0.0315	0.0324	0.0359
Beta-lactamase class A	0.007227	0.02937	83.68	0.00564	0	0
Methylase of chemotaxis methyl-accepting proteins	0.007224	0.02936	83.71	0.000568	0.00802	0.00197
Kinesin-like protein	0.007224	0.02936	83.74	0.0055	0.00368	0
Uncharacterized oxidoreductases, Fe-dependent alcohol dehydrogenase family	0.007217	0.02933	83.77	0.00145	0.00154	0.00854
Dihydroxyacid dehydratase/phosphogluconate dehydratase	0.007211	0.0293	83.79	0.0548	0.0538	0.0522
Fe-S-cluster-containing hydrogenase components 2	0.007195	0.02924	83.82	0.00486	0.00528	0
Transthyretin-like protein	0.007188	0.02921	83.85	0.00488	0.00379	0.00519
Dihydrofolate reductase	0.007182	0.02919	83.88	0.0113	0.0117	0.0164
Ribosomal protein L3	0.007181	0.02918	83.91	0.0204	0.0224	0.0222
Preprotein translocase subunit SecF	0.007172	0.02914	83.94	0.0207	0.0171	0.0232
Uncharacterized protein involved in exopolysaccharide biosynthesis	0.00717	0.02914	83.97	0.00234	0.00768	0.00311
Fe-S cluster protector protein	0.007153	0.02907	84	0.0071	0.0115	0.00724
dsRNA-specific ribonuclease	0.007151	0.02906	84.03	0.0155	0.0117	0.019
Protein-disulfide isomerase	0.007148	0.02905	84.06	0.0127	0.00989	0.0144
Predicted metal-dependent enzyme	0.00714	0.02902	84.09	0.00545	0.0012	0
Translation elongation factor EF-1alpha (GTPase)	0.007136	0.029	84.11	0.00547	0.00778	0
Predicted acyl esterases	0.007136	0.029	84.14	0.0243	0.0205	0.0233
Uncharacterized protein conserved in bacteria	0.007129	0.02897	84.17	0.00452	0.00361	0.00642
Arabinogalactan endo-1,4-beta-galactosidase	0.007126	0.02896	84.2	0.0028	0	0.00724
Predicted hydrolases of the HAD superfamily	0.007124	0.02895	84.23	0.00845	0.00516	0.00575
Predicted membrane-associated Zn-dependent proteases 1	0.007119	0.02893	84.26	0.0235	0.0189	0.0238
Translation initiation factor 1 (eIF-1/SUI1) and related proteins	0.007111	0.0289	84.29	0.00119	0.00413	0.00651
Alpha-mannosidase	0.007104	0.02887	84.32	0.00454	0.00698	0.00241
3'-Phosphoadenosine 5'-phosphosulfate (PAPS) 3'-phosphatase	0.007098	0.02884	84.35	0.0208	0.0153	0.0185
ABC-type proline/glycine betaine transport systems, permease component	0.007097	0.02884	84.38	0.00583	0.00725	0
Nucleoside-binding outer membrane protein	0.007095	0.02883	84.4	0.00539	0	0
Deacetylases, including yeast histone deacetylase and acetoin utilization protein	0.007084	0.02879	84.43	0.0251	0.0231	0.0288
DNA topoisomerase VI, subunit A	0.007082	0.02878	84.46	0.00561	0.0012	0
Lipid A core - O-antigen ligase and related enzymes	0.00707	0.02873	84.49	0.00412	0.00139	0.00278
Rhs family protein	0.00707	0.02873	84.52	0.00484	0.00666	0.00512
Aspartyl aminopeptidase	0.00707	0.02873	84.55	0.00666	0.0095	0.00708
Uridylate kinase	0.007069	0.02873	84.58	0.0232	0.025	0.0292
Undecaprenyl pyrophosphate synthase	0.007066	0.02871	84.61	0.0271	0.021	0.0239
Uncharacterized protein related to arylsulfate sulfotransferase involved in siderophore biosynthesis	0.00706	0.02869	84.63	0.0013	0	0.00849
FOG: Transposase	0.007054	0.02866	84.66	0.00468	0.00785	0
Mannitol/fructose-specific phosphotransferase system, IIA domain	0.007046	0.02863	84.69	0.00536	0.00109	0
Riboflavin synthase beta-chain	0.007044	0.02863	84.72	0.0166	0.014	0.0214
Inosine-uridine nucleoside N-ribohydrolase	0.007025	0.02855	84.75	0.0164	0.0122	0.0118
ABC-type spermidine/putrescine transport system, permease component I	0.007023	0.02854	84.78	0.0263	0.0248	0.0219
Glutamate mutase epsilon subunit	0.007019	0.02852	84.81	0.000415	0.00851	0
Glycerophosphoryl diester phosphodiesterase	0.007016	0.02851	84.83	0.0165	0.0124	0.0135
Ferritin-like protein	0.007004	0.02846	84.86	0.00378	0.00561	0.00892
Predicted transcriptional regulators containing the CopG/Arc/MetJ DNA-binding domain	0.007002	0.02846	84.89	0.00586	0.00306	0
Argininosuccinate synthase	0.006994	0.02842	84.92	0.0312	0.0376	0.0334
Glutaredoxin and related proteins	0.006994	0.02842	84.95	0.00754	0.00756	0.0113
N-acetylglucosamine-1-phosphate uridyltransferase (contains nucleotidyltransferase and I-patch acetyltransferase domains)	0.006992	0.02841	84.98	0.0193	0.0202	0.0209
Uroporphyrinogen-III methylase	0.006992	0.02841	85	0.0197	0.0153	0.0175
Ca2+-binding protein (EF-Hand superfamily)	0.006988	0.0284	85.03	0.00494	0.00309	0.00139
Leucyl aminopeptidase	0.006987	0.02839	85.06	0.0295	0.0312	0.0283
3-phosphoglycerate kinase	0.006984	0.02838	85.09	0.0279	0.0316	0.0341
Putative effector of murein hydrolase	0.006984	0.02838	85.12	0.000228	0	0.00849
Predicted Na+-dependent transporter	0.006982	0.02837	85.15	0.00593	0.00501	0.00311
Dihydrodipicolinate synthase/N-acetylneuraminate lyase	0.006981	0.02837	85.17	0.0327	0.0272	0.0301
Anthranilate/para-aminobenzoate synthases component I	0.006981	0.02837	85.2	0.0376	0.0328	0.0381
Predicted S-adenosylmethionine-dependent methyltransferase involved in cell envelope biogenesis	0.006979	0.02836	85.23	0.0212	0.015	0.0236
Adenylosuccinate synthase	0.006974	0.02834	85.26	0.0314	0.037	0.0364
Predicted RNA polymerase sigma factor containing a TPR repeat domain	0.00697	0.02832	85.29	0.00367	0.00627	0
ABC-type transport system involved in Fe-S cluster assembly, ATPase component	0.006967	0.02831	85.32	0.0287	0.0224	0.0276
Regulatory P domain of the subtilisin-like proprotein convertases and other proteases	0.006963	0.0283	85.34	0.00535	0.00139	0
Electron transfer flavoprotein, alpha subunit	0.006962	0.02829	85.37	0.0228	0.0242	0.0286
Putative virion core protein (lumpy skin disease virus)	0.00695	0.02824	85.4	0.0011	0.00863	0
Nitrogen regulatory protein PII	0.006945	0.02822	85.43	0.0232	0.0258	0.0259
Formamidopyrimidine-DNA glycosylase	0.006944	0.02822	85.46	0.0193	0.0166	0.0151
Putative transcription activator	0.006938	0.0282	85.49	0.00531	0.00324	0
N-acetylglutamate synthase and related acetyltransferases	0.006937	0.02819	85.51	0.00532	0.00651	0.00405
S-adenosylmethionine decarboxylase	0.006926	0.02815	85.54	0.00472	0.0062	0.00278
Cytosine/adenosine deaminases	0.006923	0.02813	85.57	0.0215	0.0215	0.0254
Pyrimidine deaminase	0.006918	0.02811	85.6	0.0148	0.00943	0.0157
Uncharacterized protein, probably involved in trehalose biosynthesis	0.006917	0.02811	85.63	0.00312	0.00805	0
Methylase of polypeptide chain release factors	0.006912	0.02809	85.65	0.0143	0.014	0.0167
DnaJ-class molecular chaperone with C-terminal Zn finger domain	0.006911	0.02809	85.68	0.0328	0.0289	0.03
ABC-type sulfate/molybdate transport systems, ATPase component	0.006909	0.02808	85.71	0.00633	0.00229	0.00139
Ribosomal protein L27	0.006908	0.02807	85.74	0.0204	0.014	0.0168
Organic radical activating enzymes	0.006906	0.02807	85.77	0.0127	0.017	0.0173
Response regulator	0.006895	0.02802	85.8	0.00333	0.00657	0.00234
UDP-N-acetylmuramate dehydrogenase	0.006885	0.02798	85.82	0.0199	0.0154	0.0211
Outer membrane lipoprotein-sorting protein	0.006878	0.02795	85.85	0.00554	0.00368	0.00234
Predicted amidophosphoribosyltransferases	0.006871	0.02792	85.88	0.00532	0.0012	0
Uncharacterized membrane-associated protein	0.006864	0.02789	85.91	0.00397	0.00471	0.00197
Ribosomal protein L18	0.006855	0.02786	85.93	0.0168	0.0133	0.0206
ABC-type tungstate transport system, periplasmic component	0.006845	0.02782	85.96	0.0125	0.00967	0.00951
ABC-type uncharacterized transport system, permease and ATPase components	0.00684	0.0278	85.99	0.00493	0.0012	0.00139
Peptidyl-prolyl cis-trans isomerase (rotamase) - cyclophilin family	0.006828	0.02775	86.02	0.0283	0.0269	0.0325
Secreted/periplasmic Zn-dependent peptidases, insulinase-like	0.006821	0.02772	86.05	0.00453	0.00366	0.00642
Uncharacterized enzyme involved in biosynthesis of extracellular polysaccharides	0.00682	0.02772	86.07	0.0091	0.00862	0.0033
Mg2+ and Co2+ transporters	0.006817	0.02771	86.1	0.00619	0.00735	0.00139
Sugar phosphate permease	0.006817	0.0277	86.13	0.000939	0.00846	0
Uncharacterized protein with SCP/PR1 domains	0.00681	0.02767	86.16	0.00233	0.0012	0.00753
Cold shock proteins	0.006795	0.02761	86.18	0.0213	0.0206	0.0223
4-diphosphocytidyl-2C-methyl-D-erythritol 2-phosphate synthase	0.006792	0.0276	86.21	0.0115	0.00964	0.00832
Tryptophanyl-tRNA synthetase	0.006789	0.02759	86.24	0.0315	0.0355	0.0335
Predicted metal-binding integral membrane protein	0.006786	0.02758	86.27	0.00451	0.00361	0.00373
CTP synthase (UTP-ammonia lyase)	0.006784	0.02757	86.29	0.0391	0.045	0.0424
NifU homolog involved in Fe-S cluster formation	0.006778	0.02755	86.32	0.0147	0.0142	0.02
Na+/phosphate symporter	0.006777	0.02754	86.35	0.0099	0.0134	0.0134
Allantoicase	0.006769	0.02751	86.38	0.00281	0.00843	0.00139
Fucose dissimilation pathway protein FucU	0.006768	0.0275	86.4	0.00556	0.00154	0.00475
GTPases - Sulfate adenylate transferase subunit 1	0.006763	0.02748	86.43	0.0215	0.023	0.0192
Coproporphyrinogen III oxidase and related Fe-S oxidoreductases	0.006752	0.02744	86.46	0.0207	0.0251	0.023
Phage tail sheath protein FI	0.006748	0.02742	86.49	0.00255	0.00835	0
Phosphoribosyl-AMP cyclohydrolase	0.006747	0.02742	86.51	0.0189	0.0163	0.0205
Ribosomal protein S11	0.006741	0.0274	86.54	0.021	0.018	0.0234
Ribonuclease HII	0.00674	0.02739	86.57	0.0176	0.0134	0.0213
Acyl CoA:acetate/3-ketoacid CoA transferase, alpha subunit	0.006732	0.02736	86.6	0.0187	0.0224	0.0167
Urease accessory protein UreE	0.006729	0.02735	86.62	0.0029	0.00368	0.00683
Invasion protein B, involved in pathogenesis	0.006729	0.02735	86.65	0.00529	0	0
Predicted ATPase or kinase	0.006725	0.02733	86.68	0.0126	0.00928	0.0153
Conserved domain frequently associated with peptide methionine sulfoxide reductase	0.006724	0.02733	86.71	0.0231	0.0238	0.0199
GMP synthase, PP-ATPase domain/subunit	0.006718	0.0273	86.73	0.0327	0.0322	0.0282
Predicted nucleotide-binding protein containing TIR -like domain	0.00671	0.02727	86.76	0.00514	0	0
Sec-independent protein secretion pathway component TatC	0.006706	0.02725	86.79	0.0143	0.0167	0.0172
Succinyl-CoA synthetase, beta subunit	0.006686	0.02717	86.81	0.0341	0.0378	0.0353
Ribosomal protein L6P/L9E	0.006682	0.02715	86.84	0.0215	0.02	0.0278
Uncharacterized iron-regulated protein	0.006674	0.02712	86.87	0.00401	0.00463	0.00234
Ribosomal protein S15P/S13E	0.006672	0.02711	86.9	0.0197	0.0147	0.0206
Streptogramin lyase	0.006662	0.02708	86.92	0.00497	0.00139	0.00197
Predicted aspartyl protease	0.006657	0.02705	86.95	0.00429	0.00109	0.00373
Formate-dependent nitrite reductase, periplasmic cytochrome c552 subunit	0.006654	0.02704	86.98	0.000314	0.0081	0
Ribose 5-phosphate isomerase	0.00665	0.02702	87	0.0182	0.0142	0.0165
Prolyl-tRNA synthetase	0.00665	0.02702	87.03	0.0347	0.0398	0.036
Nitrate reductase delta subunit	0.006648	0.02702	87.06	0.00517	0.00109	0
Orotate phosphoribosyltransferase	0.006642	0.02699	87.09	0.0185	0.0189	0.0239
Putative heme iron utilization protein	0.006632	0.02695	87.11	0.00465	0.00109	0.00197
Predicted metal-dependent protease of the PAD1/JAB1 superfamily	0.006629	0.02694	87.14	0.00513	0.00154	0.00373
Pyrroline-5-carboxylate reductase	0.006628	0.02694	87.17	0.0186	0.0129	0.0199
Cell wall hydrolyses involved in spore germination	0.006613	0.02687	87.19	0.00351	0.00109	0.00646
Deoxyribose-phosphate aldolase	0.006598	0.02681	87.22	0.0171	0.014	0.0119
Multisubunit Na+/H+ antiporter, MnhG subunit	0.006596	0.0268	87.25	0.00556	0.00338	0.00373
Threonine dehydrogenase and related Zn-dependent dehydrogenases	0.006585	0.02676	87.27	0.0308	0.0293	0.0282
Na+/panthothenate symporter	0.006583	0.02675	87.3	0.00388	0.00628	0
Ribosomal protein L30/L7E	0.00658	0.02674	87.33	0.00822	0.00761	0.014
Dihydroorotate dehydrogenase	0.006574	0.02671	87.35	0.0272	0.031	0.0308
ABC-type phosphate transport system, periplasmic component	0.006568	0.02669	87.38	0.023	0.0199	0.0206
L-arabinose isomerase	0.006567	0.02669	87.41	0.00206	0.00548	0.00278
Pyrroloquinoline quinone (Coenzyme PQQ) biosynthesis protein C	0.006563	0.02667	87.43	0.00946	0.00762	0.0043
ABC-type molybdenum transport system, ATPase component/photorepair protein PhrA	0.006551	0.02662	87.46	0.00724	0.00625	0.00621
ATPases involved in chromosome partitioning	0.00655	0.02662	87.49	0.000727	0.00699	0.00234
Ubiquitin-protein ligase	0.006545	0.0266	87.51	0.00489	0.00154	0.00139
Tfp pilus assembly protein, tip-associated adhesin PilY1	0.006541	0.02658	87.54	0.00155	0.00309	0.00651
DNA polymerase III, gamma/tau subunits	0.006539	0.02657	87.57	0.0271	0.0287	0.0311
Predicted tagatose 6-phosphate kinase	0.006534	0.02655	87.59	0.00442	0.00197	0.00341
Carbamoylphosphate synthase small subunit	0.006533	0.02655	87.62	0.0329	0.0362	0.0299
Predicted signal transduction protein with a C-terminal ATPase domain	0.006533	0.02655	87.65	0.00243	0.00808	0.00197
Predicted N-acetylglucosaminyl transferase	0.006524	0.02651	87.67	0.00257	0.00813	0.00139
Ornithine/acetylornithine aminotransferase	0.006517	0.02648	87.7	0.0364	0.0359	0.0385
Sphingosine kinase and enzymes related to eukaryotic diacylglycerol kinase	0.006514	0.02647	87.73	0.00282	0.00248	0.00613
2-keto-3-deoxy-galactonokinase	0.006514	0.02647	87.75	0.00487	0.00229	0.00545
Ribosomal protein S18	0.006513	0.02647	87.78	0.0156	0.0146	0.0206
SOS-response transcriptional repressors (RecA-mediated autopeptidases)	0.006506	0.02644	87.81	0.0185	0.0149	0.022
Predicted glycosyl transferase	0.006501	0.02642	87.83	0.00428	0.00497	0
5'-3' exonuclease (including N-terminal domain of PolI)	0.0065	0.02642	87.86	0.0292	0.0282	0.0326
Teichoic acid biosynthesis proteins	0.006497	0.0264	87.88	0.00359	0.0079	0.00139
Zinc metalloprotease (elastase)	0.006495	0.0264	87.91	0.000208	0.00732	0.00139
Exonuclease VII, large subunit	0.006489	0.02637	87.94	0.0218	0.0193	0.0236
ABC-type Fe3+ transport system, periplasmic component	0.006489	0.02637	87.96	0.0233	0.0235	0.0232
2-keto-4-pentenoate hydratase	0.006487	0.02636	87.99	0.0104	0.0102	0.0126
Oligoketide cyclase/lipid transport protein	0.006487	0.02636	88.02	0.00548	0.00565	0.00475
Acetolactate synthase, small (regulatory) subunit	0.006483	0.02635	88.04	0.0185	0.0149	0.0215
Predicted phosphate-binding enzymes, TIM-barrel fold	0.006478	0.02633	88.07	0.00357	0.00366	0.0033
ABC-type hemin transport system, ATPase component	0.006469	0.02629	88.1	0.00482	0.00139	0
Pentose-5-phosphate-3-epimerase	0.006465	0.02627	88.12	0.0223	0.0249	0.0242
Seryl-tRNA synthetase	0.006461	0.02626	88.15	0.0289	0.0318	0.0335
Uncharacterized membrane protein, required for spore maturation in B.subtilis.	0.006449	0.02621	88.17	0.00335	0.00758	0
Predicted RNA-binding protein homologous to eukaryotic snRNP	0.006443	0.02618	88.2	0.00376	0.00396	0.00241
Serine kinase of the HPr protein, regulates carbohydrate metabolism	0.006422	0.0261	88.23	0.00246	0.00769	0
Predicted glutamine amidotransferases	0.006414	0.02606	88.25	0.0136	0.00959	0.013
Ribulose-5-phosphate 4-epimerase and related epimerases and aldolases	0.006412	0.02606	88.28	0.021	0.0184	0.0219
Arginyl-tRNA synthetase	0.006405	0.02603	88.3	0.0327	0.0331	0.0352
Predicted endonuclease containing a URI domain	0.00639	0.02597	88.33	0.00731	0.00625	0.00241
Archaeal fructose 1,6-bisphosphatase	0.006388	0.02596	88.36	0.00457	0.00388	0
Uncharacterized protein involved in cysteine biosynthesis	0.006381	0.02593	88.38	0.00433	0.00274	0
Ribosomal protein S19	0.006375	0.02591	88.41	0.0185	0.0167	0.0221
DNA-binding transcriptional activator of the SARP family	0.006374	0.0259	88.43	0	0.00792	0
Pyridoxal/pyridoxine/pyridoxamine kinase	0.006371	0.02589	88.46	0.00501	0	0
Co-chaperonin GroES (HSP10)	0.006367	0.02588	88.49	0.0228	0.0187	0.0229
Ammonia permease	0.006367	0.02587	88.51	0.0495	0.0459	0.0503
Predicted acyltransferase	0.006361	0.02585	88.54	0.000281	0.00139	0.00683
Glutaredoxin-related protein	0.006359	0.02584	88.56	0.0111	0.0131	0.015
Predicted ATPase, RNase L inhibitor (RLI) homolog	0.006357	0.02584	88.59	0.00495	0	0
Phosphatidylinositol kinase and protein kinases of the PI-3 kinase family	0.006355	0.02583	88.62	0.00505	0	0
Single-stranded DNA-binding protein	0.006347	0.02579	88.64	0.0201	0.0216	0.0224
Phenylalanyl-tRNA synthetase alpha subunit	0.006347	0.02579	88.67	0.0297	0.0343	0.0308
Acyl carrier protein	0.006346	0.02579	88.69	0.0219	0.0172	0.0231
Septum formation inhibitor	0.006343	0.02578	88.72	0.00494	0	0
Phosphoribosylformimino-5-aminoimidazole carboxamide ribonucleotide (ProFAR) isomerase	0.006329	0.02572	88.74	0.0186	0.018	0.0209
Predicted dienelactone hydrolase	0.006324	0.0257	88.77	0.00229	0.00248	0.00575
NTP pyrophosphohydrolases containing a Zn-finger, probably nucleic-acid-binding	0.006321	0.02569	88.8	0.0138	0.0115	0.0162
Nucleoside permease	0.006311	0.02565	88.82	0.016	0.0162	0.0176
Gamma-glutamyl phosphate reductase	0.006289	0.02556	88.85	0.0278	0.0282	0.0232
ABC-type sulfate transport system, permease component	0.006289	0.02556	88.87	0.00524	0.00316	0
Metal-dependent hydrolase	0.006282	0.02553	88.9	0.00265	0.00725	0
Methylated DNA-protein cysteine methyltransferase	0.00628	0.02552	88.92	0.0171	0.015	0.0149
Preprotein translocase subunit SecG	0.006276	0.0255	88.95	0.00768	0.00687	0.00892
Predicted enzyme related to lactoylglutathione lyase	0.006274	0.0255	88.97	0.00512	0.00597	0
CMP-N-acetylneuraminic acid synthetase	0.006252	0.02541	89	0.00148	0.005	0.00341
Predicted Zn-dependent hydrolases of the beta-lactamase fold	0.006249	0.02539	89.03	0.0187	0.0176	0.0157
Aminoglycoside N3'-acetyltransferase	0.006244	0.02538	89.05	0.00484	0	0
Lipoproteins	0.006237	0.02535	89.08	0.0121	0.0143	0.0102
Transcriptional regulator, contains sigma factor-related N-terminal domain	0.006234	0.02533	89.1	0.00473	0	0.00197
Imidazoleglycerol-phosphate synthase	0.00623	0.02532	89.13	0.0285	0.0271	0.0225
Alpha-L-arabinofuranosidase	0.006229	0.02531	89.15	0.00274	0.00687	0
ABC-type protease/lipase transport system, ATPase and permease components	0.006225	0.0253	89.18	0.00989	0.00954	0.0109
Di- and tricarboxylate transporters	0.006223	0.02529	89.2	0.0298	0.0341	0.0297
Phosphoribosylpyrophosphate synthetase	0.006223	0.02529	89.23	0.0289	0.0322	0.0335
Argininosuccinate lyase	0.006217	0.02526	89.25	0.0328	0.0277	0.0316
Chromosome segregation ATPases	0.006216	0.02526	89.28	0.0367	0.0342	0.0326
Kef-type K+ transport systems, predicted NAD-binding component	0.006216	0.02526	89.3	0.0255	0.0247	0.0214
Predicted archaeal sugar kinases	0.006213	0.02525	89.33	0.00471	0	0
Uncharacterized membrane protein, required for colicin V production	0.006209	0.02523	89.35	0.00463	0.00109	0
Enolase	0.006197	0.02519	89.38	0.0358	0.0387	0.0348
Predicted hydrolase (metallo-beta-lactamase superfamily)	0.006195	0.02517	89.4	0.00481	0.0012	0
Uncharacterized conserved protein, contains double-stranded beta-helix domain	0.006193	0.02517	89.43	0.00459	0.00623	0.00646
Type IV secretory pathway, VirB4 components	0.006193	0.02517	89.45	0.0046	0.00635	0
Uncharacterized conserved small protein	0.006192	0.02516	89.48	0.000524	0	0.00753
Fructose-1,6-bisphosphate aldolase	0.006186	0.02514	89.5	0.0205	0.0204	0.016
Metal-dependent proteases with possible chaperone activity	0.006186	0.02514	89.53	0.0285	0.0243	0.0308
Uncharacterized vancomycin resistance protein	0.006175	0.0251	89.56	0.00492	0.00139	0
NAD/NADP transhydrogenase alpha subunit	0.006174	0.02509	89.58	0.0278	0.0306	0.0247
Biotin-(acetyl-CoA carboxylase) ligase	0.006172	0.02508	89.61	0.00532	0.00418	0.0081
Uncharacterized Fe-S protein PflX, homolog of pyruvate formate lyase activating proteins	0.006161	0.02504	89.63	0.00158	0.00723	0
PEP phosphonomutase and related enzymes	0.006157	0.02502	89.66	0.0154	0.0179	0.0136
Glycerol-3-phosphate dehydrogenase	0.006155	0.02501	89.68	0.0225	0.0201	0.0224
Predicted P-loop-containing kinase	0.006155	0.02501	89.71	0.00953	0.012	0.0114
Ribosomal protein S2	0.006149	0.02499	89.73	0.0244	0.0242	0.0272
Predicted flavoprotein	0.006144	0.02497	89.76	0.0121	0.0105	0.0149
Prephenate dehydratase	0.006142	0.02496	89.78	0.0189	0.0151	0.0198
ABC-type phosphate transport system, auxiliary component	0.006141	0.02496	89.81	0.00442	0.00278	0
Aspartokinases	0.006124	0.02489	89.83	0.0314	0.0307	0.0303
Phosphatidylglycerophosphatase A and related proteins	0.006123	0.02488	89.86	0.00444	0.00623	0.00575
Diaminopimelate decarboxylase	0.006122	0.02488	89.88	0.0275	0.0288	0.0286
tRNA-(guanine-N1)-methyltransferase	0.006114	0.02485	89.9	0.0228	0.0225	0.0261
Flagellar basal body L-ring protein	0.006114	0.02485	89.93	0.00101	0.00615	0.00241
Predicted oxidoreductase	0.006107	0.02482	89.95	0.000768	0.00754	0
ABC-type cobalt transport system, permease component CbiQ and related transporters	0.006097	0.02478	89.98	0.00425	0.00368	0
Preprotein translocase subunit YajC	0.006084	0.02472	90	0.00911	0.00843	0.0125
Predicted phosphotransferase related to Ser/Thr protein kinases	0.006078	0.0247	90.03	0.00847	0.0123	0.0122
Phosphopantetheine adenylyltransferase	0.006071	0.02467	90.05	0.0171	0.0157	0.0209
Zn-dependent carboxypeptidase	0.006071	0.02467	90.08	0.0119	0.012	0.0114
Methenyl tetrahydrofolate cyclohydrolase	0.006068	0.02466	90.1	0.00465	0	0
Phosphate-selective porin	0.006067	0.02466	90.13	0.000965	0.00753	0
Uroporphyrinogen-III synthase	0.006066	0.02465	90.15	0.00488	0.00169	0.00278
Ribosomal protein HS6-type (S12/L30/L7a)	0.006058	0.02462	90.18	0.00403	0.0048	0
Uncharacterized protein containing caspase domain	0.006035	0.02452	90.2	0.00461	0.00248	0.00139
Predicted small integral membrane protein	0.006033	0.02452	90.23	0.00241	0.00753	0.00197
Peptide methionine sulfoxide reductase	0.006021	0.02447	90.25	0.0302	0.0317	0.0312
UDP-N-acetylmuramyl pentapeptide phosphotransferase/UDP-N-acetylglucosamine-1-phosphate transferase	0.006013	0.02443	90.27	0.0287	0.0326	0.0327
DNA alkylation repair enzyme	0.005998	0.02437	90.3	0.00129	0.00738	0
ATPase related to the helicase subunit of the Holliday junction resolvase	0.005996	0.02437	90.32	0.0284	0.0309	0.0257
Predicted metal-binding protein	0.005994	0.02436	90.35	0.006	0.00584	0.00545
Transcriptional activator of acetoin/glycerol metabolism	0.005991	0.02434	90.37	0.00283	0.00248	0.00405
Protein distantly related to bacterial ferritins	0.00599	0.02434	90.4	0.00461	0.0012	0
Phage head maturation protease	0.005987	0.02433	90.42	0.000687	0.00309	0.00545
Archaeal Glu-tRNAGln amidotransferase subunit E (contains GAD domain)	0.005984	0.02432	90.44	0.00457	0	0
DNA-binding HTH domain-containing proteins	0.005979	0.0243	90.47	0.00657	0.00358	0.00512
Malate synthase	0.005957	0.02421	90.49	0.0323	0.0353	0.0333
Leu/Phe-tRNA-protein transferase	0.005953	0.02419	90.52	0.0158	0.0181	0.0164
Tfp pilus assembly protein PilO	0.005949	0.02418	90.54	0.00223	0.00696	0.00197
Fe-S oxidoreductases	0.005941	0.02414	90.57	0.00316	0.00672	0
Ribosomal protein L14	0.005938	0.02413	90.59	0.0212	0.0234	0.0175
Predicted RNA-binding protein (contains KH domain)	0.005935	0.02412	90.61	0.00464	0.00229	0
Predicted SAM-dependent methyltransferase	0.005931	0.0241	90.64	0.000336	0.00418	0.0038
Phosphoglycerol transferase and related proteins, alkaline phosphatase superfamily	0.005927	0.02408	90.66	0.00074	0.00229	0.00602
Ribonuclease HI	0.005917	0.02404	90.69	0.0188	0.0143	0.0205
RNase PH	0.005909	0.02401	90.71	0.024	0.0228	0.0198
Protein-tyrosine-phosphatase	0.0059	0.02398	90.73	0.0164	0.0143	0.0135
Ribonuclease I	0.0059	0.02397	90.76	0.00412	0.00169	0
Predicted dioxygenase	0.005896	0.02396	90.78	0.00198	0.00625	0
Membrane transporters of cations and cationic drugs	0.005889	0.02393	90.81	0.00394	0.00692	0.00475
Predicted neuraminidase (sialidase)	0.005885	0.02392	90.83	0.00425	0.00241	0
Cyanate lyase	0.005884	0.02391	90.85	0.00467	0.00368	0.00241
Benzoyl-CoA reductase/2-hydroxyglutaryl-CoA dehydratase subunit, BcrC/BadD/HgdB	0.005883	0.02391	90.88	0	0.00732	0
ABC-type uncharacterized transport system, permease component	0.005882	0.0239	90.9	0.0155	0.011	0.0126
Urea amidohydrolase (urease) beta subunit	0.005881	0.0239	90.93	0.00501	0.00559	0.00512
dTDP-4-dehydrorhamnose 3,5-epimerase and related enzymes	0.005873	0.02387	90.95	0.0127	0.0145	0.0135
Predicted multitransmembrane protein	0.005872	0.02386	90.97	0.00438	0	0
ATPase (PilT family)	0.005854	0.02379	91	0.00271	0.0051	0
U2 snRNP spliceosome subunit	0.00585	0.02377	91.02	0.00413	0.00309	0
Precorrin-6B methylase 1	0.005821	0.02366	91.04	0.00395	0.00248	0.0047
Uncharacterized protein containing a TIR (Toll-Interleukin 1-resistance) domain	0.005814	0.02363	91.07	0.00437	0	0
Phage terminase-like protein, large subunit	0.00581	0.02361	91.09	0.00224	0.00139	0.00462
Ribosomal protein L2	0.0058	0.02357	91.12	0.0299	0.0305	0.0344
5-keto 4-deoxyuronate isomerase	0.005799	0.02357	91.14	0.00239	0.00364	0.00527
Aspartate-semialdehyde dehydrogenase	0.005798	0.02356	91.16	0.0302	0.0273	0.0324
Multisubunit Na+/H+ antiporter, MnhF subunit	0.005775	0.02347	91.19	0.00434	0.00154	0
Protease subunit of ATP-dependent Clp proteases	0.005774	0.02347	91.21	0.0313	0.0318	0.032
Predicted tRNA(5-methylaminomethyl-2-thiouridylate) methyltransferase, contains the PP-loop ATPase domain	0.005771	0.02345	91.23	0.0247	0.0254	0.0296
Flagellar basal body protein	0.005749	0.02336	91.26	0.000601	0.00463	0.0043
Flp pilus assembly protein, ATPase CpaE	0.005748	0.02336	91.28	0.00182	0.00617	0
Ribosomal protein L17	0.005747	0.02336	91.3	0.0182	0.0185	0.0232
UDP-N-acetylglucosamine enolpyruvyl transferase	0.005743	0.02334	91.33	0.0333	0.0303	0.0349
Predicted integral membrane protein	0.005741	0.02333	91.35	0.00457	0.00309	0.00139
Cell division GTPase	0.005739	0.02332	91.37	0.031	0.034	0.0338
Histone acetyltransferase	0.005734	0.0233	91.4	0.00413	0.0052	0
Flavoprotein involved in thiazole biosynthesis	0.005724	0.02326	91.42	0.00428	0.00259	0
Antirestriction protein	0.005712	0.02321	91.44	0.00299	0.00679	0
Capsule polysaccharide export protein	0.005702	0.02317	91.47	0.00119	0.00189	0.00519
Carbon storage regulator (could also regulate swarming and quorum sensing)	0.005691	0.02313	91.49	0.00579	0.00859	0.00545
Arginase/agmatinase/formimionoglutamate hydrolase, arginase family	0.005683	0.02309	91.51	0.0286	0.0293	0.0321
Tfp pilus assembly protein, major pilin PilA	0.00568	0.02308	91.54	0.00189	0.00575	0.00139
Predicted mannose-6-phosphate isomerase	0.005648	0.02295	91.56	0.00383	0.00294	0
Exonuclease V gamma subunit	0.005647	0.02295	91.58	0.00396	0.00351	0.00139
Uncharacterized paraquat-inducible protein A	0.005625	0.02286	91.6	0.000975	0.00681	0
ABC-type uncharacterized transport system, ATPase component	0.005616	0.02282	91.63	0.00387	0.00139	0
Predicted double-stranded RNA/RNA-DNA hybrid binding protein	0.005596	0.02274	91.65	0.000132	0	0.00683
Mu-like prophage protein gp29	0.005588	0.02271	91.67	0.00438	0	0
AICAR transformylase/IMP cyclohydrolase PurH (only IMP cyclohydrolase domain in Aful)	0.005582	0.02268	91.7	0.0355	0.0333	0.0381
Phosphosulfolactate phosphohydrolase and related enzymes	0.005582	0.02268	91.72	0.00428	0	0
Glucose-6-P dehydrogenase subunit	0.00558	0.02268	91.74	0.00331	0.0012	0.00197
Uncharacterized protein conserved in bacteria with an aminopeptidase-like domain	0.00558	0.02267	91.76	0.0027	0.00649	0
Predicted cobalamin binding protein	0.005564	0.02261	91.79	0.019	0.0182	0.0214
Periplasmic glucans biosynthesis protein	0.005562	0.0226	91.81	0.00158	0.00678	0
Formyltetrahydrofolate synthetase	0.005556	0.02258	91.83	0.0275	0.0289	0.0268
Anti-anti-sigma regulatory factor (antagonist of anti-sigma factor)	0.005555	0.02258	91.85	0.00361	0.0041	0
Methionine aminopeptidase	0.005543	0.02253	91.88	0.0246	0.0288	0.0266
Signal recognition particle GTPase	0.005539	0.02251	91.9	0.0256	0.024	0.0253
Gluconate kinase	0.005533	0.02248	91.92	0.00321	0.00388	0
Predicted phosphoesterase	0.00553	0.02247	91.94	0.00402	0.00109	0.00373
Replicative DNA helicase	0.005521	0.02244	91.97	0.0299	0.0321	0.0313
Peroxiredoxin	0.005478	0.02226	91.99	0.0183	0.0184	0.021
Uncharacterized small membrane protein	0.005473	0.02224	92.01	0.00541	0.0055	0.00234
Urease accessory protein UreH	0.005467	0.02222	92.03	0.00182	0.00248	0.00373
Ribosomal protein L16/L10E	0.005457	0.02218	92.05	0.0215	0.0247	0.0224
Predicted ATPase involved in cell division	0.005448	0.02214	92.08	0.016	0.0182	0.0187
Phosphoribosyl-ATP pyrophosphohydrolase	0.005446	0.02213	92.1	0.0126	0.00926	0.0115
Sarcosine oxidase gamma subunit	0.00544	0.02211	92.12	0.00429	0	0
Cystathionine beta-lyase family protein involved in aluminum resistance	0.005426	0.02205	92.14	0.00339	0	0.00241
Predicted enzyme of the cupin superfamily	0.005426	0.02205	92.17	0.00085	0.00248	0.00512
Ribosomal protein S12	0.005426	0.02205	92.19	0.0221	0.0249	0.022
Flavodoxin	0.005426	0.02205	92.21	0	0.00418	0.00311
Ethanolamine ammonia-lyase, large subunit	0.005425	0.02205	92.23	0.00118	0.00612	0
ABC-type transport system involved in resistance to organic solvents, auxiliary component	0.005407	0.02197	92.25	0.00126	0.00654	0
Urease accessory protein UreF	0.005405	0.02196	92.28	0.00145	0.00366	0.00341
Succinylarginine dihydrolase	0.005399	0.02194	92.3	0.00202	0.00548	0
Small subunit of phenylpropionate dioxygenase	0.005396	0.02193	92.32	0.00406	0.0012	0
Ribosomal protein L20	0.005395	0.02192	92.34	0.0208	0.0174	0.019
Ribosomal protein L19	0.005381	0.02187	92.36	0.0211	0.0195	0.0253
Predicted iron-dependent peroxidase	0.005378	0.02186	92.38	0.00372	0.00471	0
Short-chain dehydrogenases of various substrate specificities	0.005377	0.02185	92.41	0.00398	0.00418	0.0081
GTPases	0.005376	0.02185	92.43	0.0256	0.0269	0.0251
Fatty acid/phospholipid biosynthesis enzyme	0.005373	0.02184	92.45	0.0189	0.0176	0.0161
Xanthosine triphosphate pyrophosphatase	0.005347	0.02173	92.47	0.0182	0.0146	0.0192
ABC-type (unclassified) transport system, ATPase component	0.005326	0.02164	92.49	0.0224	0.0231	0.0257
Histone H2A	0.005324	0.02164	92.52	0.00364	0.00239	0
Glutaminase	0.005315	0.0216	92.54	0.00161	0.00448	0.00373
Methionyl-tRNA formyltransferase	0.005311	0.02158	92.56	0.0205	0.0199	0.0237
Predicted ATPase with chaperone activity	0.00531	0.02158	92.58	0.0288	0.0274	0.0263
Ribosomal protein S17	0.005308	0.02157	92.6	0.0165	0.0122	0.0179
Tyrosyl-tRNA synthetase	0.005286	0.02148	92.62	0.0341	0.0332	0.0339
Antirepressor regulating drug resistance, predicted signal transduction N-terminal membrane component	0.005276	0.02144	92.64	0.0032	0.00241	0
Response regulator containing a CheY-like receiver domain and an HTH DNA-binding domain	0.005264	0.02139	92.67	0.0158	0.0159	0.0132
3-hexulose-6-phosphate synthase and related proteins	0.005262	0.02138	92.69	0.00402	0	0
Secreted trypsin-like serine protease	0.005257	0.02136	92.71	0.00418	0.00109	0
Uncharacterized homolog of PrgY (pheromone shutdown protein)	0.005257	0.02136	92.73	0.00375	0.00358	0
Glutamate formiminotransferase	0.005256	0.02136	92.75	0.00228	0.0055	0.00241
ABC-type Co2+ transport system, permease component	0.005251	0.02134	92.77	0.00359	0.00309	0
Cell division septal protein	0.00525	0.02134	92.79	0.00302	0	0.0043
Diacylglycerol kinase	0.005237	0.02128	92.82	0.00341	0.0047	0.00197
Uncharacterized membrane protein, required for N-linked glycosylation	0.005235	0.02127	92.84	0.00399	0.00109	0
Lipoate-protein ligase A	0.005219	0.02121	92.86	0.00373	0.00229	0
Phenylacetic acid-responsive transcriptional repressor	0.005217	0.0212	92.88	0.00306	0.00309	0.00139
Aspartyl/asparaginyl beta-hydroxylase and related dioxygenases	0.005209	0.02117	92.9	0.0022	0.00328	0.00278
Mu-like prophage major head subunit gpT	0.005205	0.02115	92.92	0.00409	0	0
Predicted metal-dependent RNase, consists of a metallo-beta-lactamase domain and an RNA-binding KH domain	0.005194	0.02111	92.94	0.00266	0.00463	0
Predicted choline kinase involved in LPS biosynthesis	0.005192	0.0211	92.96	0.00316	0.00464	0
Signal transduction histidine kinase regulating citrate/malate metabolism	0.005186	0.02108	92.98	0.0035	0.00294	0
Predicted HKD family nuclease	0.005184	0.02107	93.01	0.00404	0.00308	0.00139
Cytochrome c	0.005127	0.02084	93.03	0.000648	0.00637	0
Transcription initiation factor TFIIIB, Brf1 subunit/Transcription initiation factor TFIIB	0.005127	0.02083	93.05	0.00406	0	0
Uncharacterized protein involved in tellurite resistance	0.005118	0.0208	93.07	0.002	0.00565	0
Bacteriophage capsid protein	0.005118	0.0208	93.09	0.000356	0.0041	0.00278
tRNA delta(2)-isopentenylpyrophosphate transferase	0.005113	0.02078	93.11	0.0165	0.0146	0.0191
Serine protease inhibitor	0.0051	0.02073	93.13	0.00384	0	0
Sporulation protein and related proteins	0.005094	0.0207	93.15	0.00339	0	0.00197
Enterochelin esterase and related enzymes	0.005089	0.02068	93.17	0.00249	0.00545	0
Predicted metal-dependent phosphoesterases (PHP family)	0.005083	0.02066	93.19	0.00466	0.00501	0.00373
ABC-type dipeptide/oligopeptide/nickel transport system, ATPase component	0.005082	0.02065	93.21	0.00323	0.00501	0
ADP-heptose:LPS heptosyltransferase	0.005073	0.02062	93.23	0.0125	0.0123	0.0162
Dinucleotide-utilizing enzymes involved in molybdopterin and thiamine biosynthesis family 1	0.005069	0.0206	93.25	0.00123	0.00629	0
Protein tyrosine phosphatase	0.005069	0.0206	93.28	0.00401	0	0
Precorrin-6x reductase	0.005063	0.02057	93.3	0.00425	0.00274	0.00373
Predicted Fe-S oxidoreductase	0.005051	0.02053	93.32	0.000568	0.00628	0
2'-5' RNA ligase	0.00504	0.02048	93.34	0.00395	0	0
Coenzyme F420-reducing hydrogenase, beta subunit	0.005035	0.02046	93.36	0.00342	0	0.00197
Metal-dependent hydrolase involved in phosphonate metabolism	0.005011	0.02036	93.38	0.00172	0.00229	0.0033
Small nuclear ribonucleoprotein (snRNP) homolog	0.004984	0.02025	93.4	0.00383	0.00109	0
Ribosomal protein S10	0.004983	0.02025	93.42	0.0236	0.0223	0.0218
DNA helicase TIP49, TBP-interacting protein	0.004979	0.02023	93.44	0.0033	0.00139	0.00197
Ribosomal protein L1	0.004978	0.02023	93.46	0.0274	0.0271	0.0304
Flagellar hook capping protein	0.004977	0.02022	93.48	0.000623	0.00471	0.00241
Anti-sigma regulatory factor (Ser/Thr protein kinase)	0.004976	0.02022	93.5	0.00203	0.00415	0.00139
Transaldolase	0.004968	0.02019	93.52	0.0244	0.0241	0.0231
Predicted transcriptional regulator, consists of a Zn-ribbon and ATP-cone domains	0.00496	0.02016	93.54	0.013	0.0146	0.0162
Membrane-associated phospholipid phosphatase	0.004953	0.02013	93.56	0.000953	0.00294	0.0043
3-carboxymuconate cyclase	0.004945	0.0201	93.58	0.00356	0.00274	0
Delta-aminolevulinic acid dehydratase	0.004945	0.0201	93.6	0.0288	0.0317	0.0274
Siderophore-interacting protein	0.004939	0.02007	93.62	0.000436	0	0.00577
RNA 3'-terminal phosphate cyclase	0.004934	0.02005	93.64	0.00167	0.00535	0
Predicted O-linked N-acetylglucosamine transferase, SPINDLY family	0.004933	0.02005	93.66	0.0023	0.00364	0.00241
Methylglyoxal synthase	0.00493	0.02003	93.68	0.00138	0.00555	0.00197
Mg-dependent DNase	0.004921	0.02	93.7	0.0204	0.0193	0.0235
Lactoylglutathione lyase and related lyases	0.004918	0.01999	93.72	0.0338	0.0366	0.0348
Chemotaxis response regulator containing a CheY-like receiver domain and a methylesterase domain	0.004916	0.01998	93.74	0.00201	0.00558	0
Surface antigen	0.004896	0.0199	93.76	0.00384	0	0
Serine-pyruvate aminotransferase/archaeal aspartate aminotransferase	0.004886	0.01985	93.78	0.0291	0.028	0.032
Membrane glycosyltransferase	0.004867	0.01978	93.8	0.00134	0.00525	0
Type IV secretory pathway, VirB11 components, and related ATPases involved in archaeal flagella biosynthesis	0.00486	0.01975	93.82	0.000836	0.00595	0
Transcription factor of the Forkhead/HNF3 family	0.004848	0.0197	93.84	0.00385	0	0
Regulator of nitric oxide reductase transcription	0.004845	0.01969	93.86	0.00188	0.00565	0
Bacterial surface proteins containing Ig-like domains	0.004843	0.01968	93.88	0.00124	0.00139	0.0043
ABC-type polysaccharide transport system, permease component	0.004825	0.01961	93.9	0.00364	0	0
Maltooligosyl trehalose synthase	0.004824	0.0196	93.92	0.00179	0.00456	0
Factor for inversion stimulation Fis, transcriptional activator	0.004823	0.0196	93.94	0.00211	0.00557	0.00139
FAD/FMN-containing dehydrogenases	0.004815	0.01957	93.96	0.0504	0.0491	0.0488
Adenylate kinase and related kinases	0.004813	0.01956	93.98	0.0198	0.0202	0.0181
ResB protein required for cytochrome c biosynthesis	0.004806	0.01953	94	0.00339	0	0.00139
Predicted methyltransferase (contains TPR repeat)	0.004805	0.01953	94.02	0.00378	0	0
Formylmethanofuran:tetrahydromethanopterin formyltransferase	0.004792	0.01947	94.03	0.00325	0.00316	0
Ni,Fe-hydrogenase III component G	0.004787	0.01945	94.05	0	0.00595	0
Ribosomal protein S14	0.004786	0.01945	94.07	0.013	0.0116	0.0129
Predicted signal-transduction protein containing cAMP-binding and CBS domains	0.004784	0.01944	94.09	0.00245	0.00437	0
Type III secretory pathway, component EscV	0.004773	0.0194	94.11	0.00285	0.00379	0
Uncharacterized conserved protein involved in intracellular sulfur reduction	0.004766	0.01937	94.13	0.00195	0.00485	0
Vesicle coat complex, various subunits	0.004754	0.01932	94.15	0.00324	0.00229	0
Predicted phage phi-C31 gp36 major capsid-like protein	0.004746	0.01929	94.17	0.00219	0.00316	0.00197
Antitoxin of toxin-antitoxin stability system	0.004745	0.01928	94.19	0.00361	0	0.00139
Cytochrome b subunit of formate dehydrogenase	0.004732	0.01923	94.21	0.00361	0.00274	0
Protein implicated in ribosomal biogenesis, Nop56p homolog	0.004724	0.0192	94.23	0.00362	0.00109	0
Uncharacterized component of anaerobic dehydrogenases	0.004722	0.01919	94.25	0.00322	0.00559	0
Beta-propeller domains of methanol dehydrogenase type	0.004717	0.01917	94.27	0.00188	0.00448	0.00139
Cyanophycinase and related exopeptidases	0.004712	0.01915	94.29	0.00275	0.00268	0
Arginine deiminase	0.004696	0.01908	94.3	0	0.00585	0
Permease, similar to cation transporters	0.004685	0.01904	94.32	0.00352	0.00109	0
DNA polymerase III, chi subunit	0.004684	0.01903	94.34	0.00367	0.00229	0.00139
ABC-type metal ion transport system, ATPase component	0.004672	0.01898	94.36	0.00352	0.00139	0
Predicted chitinase	0.004667	0.01897	94.38	0.000921	0	0.00527
Aspartate carbamoyltransferase, catalytic chain	0.004625	0.01879	94.4	0.0277	0.0288	0.03
3-dehydroquinate synthetase	0.004615	0.01876	94.42	0.0253	0.024	0.0247
Chemotaxis signal transduction protein	0.004612	0.01874	94.44	0.00189	0.00498	0
Arginine repressor	0.004602	0.0187	94.46	0.00347	0	0
Ribosomal protein L11	0.0046	0.0187	94.47	0.0235	0.024	0.0247
Predicted kinase	0.004591	0.01866	94.49	0.00209	0.00289	0.00197
Glycine cleavage system regulatory protein	0.004589	0.01865	94.51	0.000473	0.0057	0
Allophanate hydrolase subunit 1	0.004588	0.01865	94.53	0.00616	0.00736	0.0043
Gentisate 1,2-dioxygenase	0.004571	0.01858	94.55	0.0032	0.00229	0
Translation initiation factor 1 (IF-1)	0.004556	0.01852	94.57	0.0198	0.0178	0.0172
Nucleoside diphosphate kinase	0.004555	0.01851	94.59	0.0206	0.018	0.0217
14-3-3 family protein	0.004551	0.01849	94.6	0.00361	0	0
Periplasmic molybdate-binding protein/domain	0.004546	0.01847	94.62	0.00214	0.00409	0
Ribosomal protein L5	0.004544	0.01847	94.64	0.0243	0.0239	0.0264
Uncharacterized protein involved in an early stage of isoprenoid biosynthesis	0.00454	0.01845	94.66	0.00199	0.00555	0
Collagen-binding surface adhesin SpaP (antigen I/II family)	0.004529	0.01841	94.68	0.0028	0.00358	0
[truncated: 721 more rows]
